# Supplementary material for: Neuroactive metabolites and bile acids are altered in extremely premature infants with brain injury
Source: Cell Rep Med. 2024 Mar 22;5(4):101480. doi: 10.1016/j.xcrm.2024.101480 (PMC11031385; doi:10.1016/j.xcrm.2024.101480)
Supplement: Table S1. Detailed information about the cohort of extremely premature infants, related to “cohort of extremely premature infants and sample collection” in STAR Methods [file mmc2.csv]

Patient_ID	Outcome	Birth_date	Quarter	Quarterof_total_time_range	Month	Month_of_total_time_range	Gestational_age	Birth_weight_in_g	Birth_length_in_cm	Birth_head_circumference_in_cm	Gender	Days_of_hospitalization	Age_at_discharge	headcircumference_at_discharge [cm]	lenght [cm]	weight [g]	has_EOS	has_BPD	has_ROP	has_PDA	has_NEC	Weight_slope	Connatal_infection	Maternal_antibiotics	Antibiotic Intervention Infant	Total_days_on_AB_intervention	pROM	Apgar_01_min	Apgar_05_min	Apgar_10_min	Mode_of_delivery	O2_max_at_birth
PB02	PAT	09/08/2017	2017 Q3	1	17-Sep	1	26	735	32	23.5	male	89	39	33.8	43	2.645	no	no	yes	yes	no	0.015364275	yes	no	yes	3	no	8	9	9	sectio	40
PB03	CTR	9/16/2017	2017 Q3	1	17-Sep	1	23	570	29	21	female	122	40	33.5	47	4.095	yes	yes	yes	yes	no	0.014492593	no	yes	yes	12	no	7	8	9	spontaneous	75
PB05	CTR	9/22/2017	2017 Q3	1	17-Sep	1	26	875	33.5	24.5	male	91	39	37	51	3.652	no	no	no	no	no	0.017156632	yes	yes	no	NA	yes	8	9	9	sectio	100
PB06	CTR	9/22/2017	2017 Q3	1	17-Sep	1	26	815	34.5	24.5	female	91	39	36	49.5	3.374	no	no	no	no	no	0.01697687	yes	yes	no	NA	yes	7	9	9	sectio	100
PB09	PAT	10/05/2017	2017 Q4	2	17-Oct	2	27	950	34.5	23.5	female	42	33	27	38	1.578	yes	no	yes	no	no	0.013939162	yes	yes	yes	8	yes	8	9	9	sectio	70
PB11	CTR	11/01/2017	2017 Q4	2	17-Nov	3	23	500	28	20	male	133	42	33	47	3.26	yes	yes	yes	no	no	0.017395021	yes	yes	yes	17	yes	7	9	9	sectio	100
PB12	CTR	11/14/2017	2017 Q4	2	17-Nov	3	26	800	34	23	male	83	38	32.5	45	2.425	no	no	no	yes	no	0.01579658	no	no	no	NA	no	8	9	9	sectio	70
PB13	CTR	11/16/2017	2017 Q4	2	17-Nov	3	26	500	29.5	23.5	female	95	40	33	44	2.295	no	no	no	no	no	0.014788183	no	no	no	9	no	7	8	9	sectio	60
PB14	PAT	11/18/2017	2017 Q4	2	17-Nov	3	23	530	30	21	female	132	42	32.5	46	3.09	yes	yes	yes	yes	no	0.013167776	yes	yes	yes	18	no	7	8	9	spontaneous	100
PB15	CTR	11/29/2017	2017 Q4	2	17-Nov	3	25	795	36	22	female	75	36	31.5	45	2.67	yes	no	no	yes	no	0.017681429	yes	yes	yes	6	yes	8	9	9	sectio	70
PB16	CTR	12/21/2017	2017 Q4	2	17-Dec	4	24	618	31	21.5	female	68	34	29	41	2.714	yes	no	yes	yes	no	0.016629038	yes	yes	yes	1	no	6	8	9	sectio	50
PB17	CTR	12/21/2017	2017 Q4	2	17-Dec	4	24	703	34	21.5	male	68	34	29	41	3.164	yes	no	yes	yes	no	0.016862729	yes	yes	yes	3	no	6	9	9	sectio	60
PB18	CTR	01/02/2018	2018 Q1	3	18-Jan	5	24	693	33	24	female	108	39	35	47	3.13	no	yes	yes	no	no	0.01674068	NA	no	yes	2	no	8	9	9	sectio	70
PB19	CTR	01/02/2018	2018 Q1	3	18-Jan	5	24	690	30.5	21.5	female	108	39	33	44.5	2.29	yes	no	no	yes	no	0.014195615	NA	no	yes	8	no	6	8	8	sectio	50
PB20	CTR	1/19/2018	2018 Q1	3	18-Jan	5	27	960	36	25	female	63	36	31	45.5	2.147	no	no	no	no	no	0.014786049	NA	yes	no	NA	yes	8	9	9	sectio	80
PB21	CTR	1/23/2018	2018 Q1	3	18-Jan	5	27	530	30	20	female	77	38	30	40	2.12	no	no	no	no	no	0.017768324	no	no	yes	5	no	8	9	9	sectio	30
PB22	CTR	02/08/2018	2018 Q1	3	18-Feb	6	27	850	33.5	23	female	76	38	31.5	45	2.538	no	no	no	no	no	0.016146396	yes	yes	yes	3	yes	8	9	9	sectio	60
PB23	CTR	03/02/2018	2018 Q1	3	18-Mar	7	25	770	33	22.5	male	88	38	31	42.5	2.41	no	yes	yes	no	yes	0.01410205	yes	yes	yes	18	yes	8	9	9	sectio	60
PB24	CTR	3/16/2018	2018 Q1	3	18-Mar	7	25	830	34	22.5	female	88	38	33	46	2.915	yes	yes	yes	no	no	0.017782783	no	no	yes	4	yes	6	7	7	sectio	100
PB25	PAT	04/03/2018	2018 Q2	4	18-Apr	8	26	860	34	22.5	male	70	36	28	41	2.082	yes	no	yes	no	no	0.013106839	yes	no	yes	4	yes	6	8	9	spontaneous	100
PB26	CTR	04/06/2018	2018 Q2	4	18-Apr	8	26	615	31.5	22	male	88	39	31	44	2.39	yes	no	yes	no	no	0.017066444	no	no	yes	7	no	7	8	9	sectio	40
PB27	CTR	04/07/2018	2018 Q2	4	18-Apr	8	25	630	32	23	female	86	37	32	42	2.6	yes	no	yes	no	no	0.01868414	no	no	yes	6	no	8	9	9	sectio	40
PB29	PAT	05/10/2018	2018 Q2	4	18-May	9	24	500	30.5	20	female	109	40	31	45	2.549	no	no	yes	yes	no	0.015683571	no	no	yes	23	no	8	8	9	spontaneous	40
PB30	PAT	5/17/2018	2018 Q2	4	18-May	9	24	810	32.5	25	male	89	37	33	47	3.118	yes	yes	yes	no	no	0.017288837	yes	yes	yes	1	no	7	8	9	spontaneous	60
PB31	CTR	5/24/2018	2018 Q2	4	18-May	9	27	975	33.5	25	male	57	35	31	43	2.116	no	no	no	no	no	0.01559631	no	no	no	NA	yes	7	8	9	sectio	70
PB32	CTR	5/25/2018	2018 Q2	4	18-May	9	27	710	32	23	female	70	37	31	44	2.296	no	no	no	no	no	0.018335195	no	no	no	NA	no	6	9	9	sectio	50
PB33	CTR	6/13/2018	2018 Q2	4	18-Jun	10	25	770	30	24	male	79	36	32	46	2.534	no	no	no	no	no	0.016915599	NA	no	yes	14	yes	7	8	9	sectio	40
PB34	PAT	07/08/2018	2018 Q3	5	18-Jul	11	25	640	31.5	22.5	female	96	39	34	49	2.962	no	yes	yes	no	no	0.018345369	NA	no	yes	8	NA	8	9	9	sectio	50
PB35	CTR	07/08/2018	2018 Q3	5	18-Jul	11	25	790	34.5	24	female	96	39	35.7	46	2.752	no	no	yes	no	no	0.015286662	NA	no	yes	9	NA	8	8	8	sectio	80
PB36	CTR	07/12/2018	2018 Q3	5	18-Jul	11	27	780	33	24.5	male	68	37	32	41	2.232	yes	no	no	no	no	0.017063062	no	no	yes	1	no	8	9	9	sectio	35
PB37	CTR	7/26/2018	2018 Q3	5	18-Jul	11	26	775	34	23	male	89	39	33	51	3.2	yes	no	yes	yes	no	0.017660956	NA	NA	yes	4	NA	NA	NA	NA	sectio	NA
PB38	PAT	8/19/2018	2018 Q3	5	18-Aug	12	24	710	31.5	23	male	99	38	34	48	3.2	yes	yes	yes	no	no	0.017131111	yes	yes	no	NA	yes	3	4	8	sectio	85
PB39	CTR	8/19/2018	2018 Q3	5	18-Aug	12	24	565	31	21.5	female	99	38	31	46	2.65	yes	no	yes	no	no	0.015935537	yes	yes	yes	6	yes	8	9	9	sectio	40
PB40	PAT	8/26/2018	2018 Q3	5	18-Aug	12	24	680	35	23.5	male	89	37	35.5	50	3.088	yes	no	yes	no	no	0.018658469	yes	yes	yes	1	yes	8	8	9	sectio	60
PB41	CTR	9/13/2018	2018 Q3	5	18-Sep	13	26	870	36	23.5	female	71	36	31	46	2.242	no	no	no	yes	no	0.015266933	NA	no	no	NA	yes	7	8	9	spontaneous	55
PB42	PAT	9/13/2018	2018 Q3	5	18-Sep	13	26	980	34	25	female	71	36	31.5	46	2.496	no	no	yes	yes	no	0.012631424	NA	no	no	NA	yes	7	9	9	spontaneous	40
PB44	PAT	9/28/2018	2018 Q3	5	18-Sep	13	23	635	33	20.5	male	151	45	38.5	53	3.95	yes	yes	yes	no	no	0.016510651	yes	NA	yes	19	no	8	9	9	spontaneous	40
PB45	CTR	10/02/2018	2018 Q4	6	18-Oct	14	27	950	37	24.5	male	81	39	34.5	48.5	3.072	yes	no	no	no	yes	0.016311269	yes	yes	yes	18	yes	6	7	9	sectio	50
PB46	CTR	10/08/2018	2018 Q4	6	18-Oct	14	26	865	33	23.5	female	100	40	34.5	50	3.14	yes	no	no	no	no	0.016257569	yes	yes	yes	5	yes	7	8	9	sectio	100
PB47	CTR	10/09/2018	2018 Q4	6	18-Oct	14	25	935	34.5	24.5	male	80	36	33	48	3.038	yes	no	yes	no	no	0.01668663	NA	yes	yes	4	no	8	9	9	spontaneous	80
PB48	CTR	10/14/2018	2018 Q4	6	18-Oct	14	25	820	34	23	male	88	38	33	49	2.872	yes	yes	yes	no	no	0.015864581	NA	yes	yes	9	yes	6	9	9	sectio	100
PB49	CTR	10/24/2018	2018 Q4	6	18-Oct	14	27	980	37	26	male	121	44	38	54.5	4.115	yes	yes	no	yes	yes	0.01298607	NA	yes	yes	21	yes	6	8	9	sectio	50
PB50	PAT	11/07/2018	2018 Q4	6	18-Nov	15	27	940	36	26	male	77	38	34	46	2.916	no	no	yes	no	no	0.017099397	no	yes	yes	3	yes	8	9	9	sectio	30
PB51	PAT	11/07/2018	2018 Q4	6	18-Nov	15	27	980	37	25.5	female	73	37	34	45.5	2.646	no	no	yes	no	no	0.014791475	no	yes	yes	3	yes	8	9	9	sectio	45
PB52	CTR	11/10/2018	2018 Q4	6	18-Nov	15	26	795	33	25	male	83	38	33	46	2.46	no	no	no	no	no	0.015218048	yes	yes	yes	12	yes	7	9	9	sectio	70
PB53	CTR	11/30/2018	2018 Q4	6	18-Nov	15	27	925	34.5	24	female	168	51	39	59	5.15	no	yes	no	no	no	0.014797617	NA	no	yes	14	yes	8	8	9	sectio	100
PB54	CTR	12/27/2018	2018 Q4	6	18-Dec	16	26	870	34	24.5	female	82	38	32.3	47	5.566	yes	no	no	no	no	0.015679655	yes	yes	yes	18	yes	8	9	9	spontaneous	70
PB56	PAT	1/13/2019	2019 Q1	7	19-Jan	17	24	590	30	21.5	female	131	43	35	50	3.22	no	yes	yes	yes	no	0.014156646	no	yes	yes	13	no	8	9	9	spontaneous	70
PB57	PAT	1/13/2019	2019 Q1	7	19-Jan	17	24	565	30	21.5	male	131	43	34	47	2.685	yes	yes	yes	yes	no	0.01234658	no	yes	yes	25	no	5	8	8	spontaneous	60
PB59	CTR	2/20/2019	2019 Q1	7	19-Feb	18	27	960	35	25	female	35	32	26	41.5	1.527	yes	no	NA	yes	NA	0.012090275	no	NA	no	NA	no	8	9	9	sectio	50
PB60	CTR	3/16/2019	2019 Q1	7	19-Mar	19	25	800	32.5	23	male	100	39	33.5	48	3.114	yes	yes	yes	yes	no	0.016201687	no	no	no	NA	yes	8	9	9	spontaneous	50
