# Supplementary material for: Neuroactive metabolites and bile acids are altered in extremely premature infants with brain injury
Source: Cell Rep Med. 2024 Mar 22;5(4):101480. doi: 10.1016/j.xcrm.2024.101480 (PMC11031385; doi:10.1016/j.xcrm.2024.101480)
Supplement: Table S2. Additional data regarding the metabolomics experiments of feces samples from sampling time point day 7, related to “data processing and integration of LC-MS acquired data” in STAR Methods [file mmc3.xlsx]

## Sheet: Tabelle1
Compound/Feature#/Formula	Foldchange.log2	p.value	q.Value	mz	RT.min	ICL	Matrix	Time.point	Polarity	LC	day_7_PAT_SampleID_1	day_7_PAT_SampleID_12	day_7_CTR_SampleID_2	day_7_PAT_SampleID_3	day_7_PAT_SampleID_4	day_7_PAT_SampleID_5	day_7_PAT_SampleID_6	day_7_CTR_SampleID_7	day_7_PAT_SampleID_8	day_7_CTR_SampleID_9	day_7_CTR_SampleID_10	day_7_PAT_SampleID_11
8	3.39	0.0725	0.116533	69.0346	6.2	-	Feces	Day 7	Negative	RP	207675	75258	6191	182875	150002	6191	163567	6191	12381	19065	23283	351771
40	2.15	0.07273	0.207925	74.0599	2.41	-	Feces	Day 7	Positive	HILIC	2578406	16038442	265614	1583440	897139	1366634	2588881	999954	9939255	1937180	1025567	2594982
49	4.04	0.21414	0.238729	76.0756	9.23	-	Feces	Day 7	Positive	HILIC	91710	2752574	13613484	45855	177719	263555	247239	485627	1241494	607514	3219540	583070287
56	2.04	0.06127	0.207925	79.0212	1.59	-	Feces	Day 7	Positive	HILIC	456813	576908	21591	21591	389006	638503	442532	43183	985315	106489	281095	222824
58	2.51	0.04848	0.207925	80.0494	4.11	-	Feces	Day 7	Positive	HILIC	6780057	1308318	340971	408368	642580	372251	5659760	190000	606917	382063	517908	481540
63	-2.04	0.07273	0.173846	72.9932	4.38	-	Feces	Day 7	Negative	HILIC	172236	2481363	9808154	97106	1683352	2069240	422746	9164805	202757	1723990	2435209	4141695
66	3.54	0.39494	0.305703	82.0651	4.16	-	Feces	Day 7	Positive	HILIC	1368186	131326	51626	43887	26062	21681	1199562	10840	361528	35398	38141	10840
95	-2.18	1	0.568273	87.0452	3.74	-	Feces	Day 7	Negative	RP	23119	160970	6572888	258528	1671854	97708	701902	51988	47955	547015	18871	214359
97	-3.35	0.80808	0.49787	87.0452	2.89	-	Feces	Day 7	Negative	RP	63744	604815	111249	365127	317941	76767	102252	237117	289004	9559879	128928	151149
139	2.58	0.68283	0.483648	76.0756	0.77	-	Feces	Day 7	Positive	RP	1471501	1094355	623834	18279	36558	99094	561193	100104	640480	316109	176180	10589099
141	5.17	0.0572	0.207925	89.079	2.13	-	Feces	Day 7	Positive	HILIC	1031141	13978	13978	27955	14806004	37701	2290675	13978	1286392	13978	297373	4991857
155	2.5	0.15354	0.236353	79.0542	3.56	-	Feces	Day 7	Positive	RP	1937949	1306417	56931	1459759	4800111	66590	139239	66886	103913	418638	427950	1153910
159	2.37	0.12571	0.22283	92.0706	8.06	-	Feces	Day 7	Positive	HILIC	1787965	846128	24023	24023	70264	227689	491068	48046	3309394	65138	762708	2577306
166	2.05	0.21414	0.200641	93.0459	1.11	-	Feces	Day 7	Negative	RP	82519	391943	173865	24823	570733	33313	336890	66452	914520	47938	12412	138190
180	-2.86	0.54941	0.39005	95.0503	5.58	-	Feces	Day 7	Negative	RP	7976	138698	75142	37261	172621	7976	26044	15952	7976	1440893	18211	28292
186	2.31	0.28283	0.243515	96.9696	0.8	-	Feces	Day 7	Negative	RP	95300322	7250805	6179760	59529511	22239759	3725029	9365908	1129896	5514893	3959962	9745456	5575264
188	-3.12	0.01616	0.195268	83.0491	11.67	-	Feces	Day 7	Positive	RP	163223	245425	8698053	728925	413586	251432	287023	420204	320768	1626322	426429	153378
190	-2.87	0.5697	0.39005	97.0659	5.58	-	Feces	Day 7	Negative	RP	2581	355543	294254	92483	364172	5162	104253	59457	41249	3588226	47120	125609
242	-6.2	0.19956	0.200641	99.0816	7.93	-	Feces	Day 7	Negative	RP	5431	116977	28455	5431	13809	16540	5431	37106	31932	7766189	10862	17614
252	4.5	0.21414	0.27344	86.06	0.79	-	Feces	Day 7	Positive	RP	76628803	5110780	1619777	260368	3281487	133561	60728648	545285	1547207	1058368	75388	1121893
272	-2.17	0.93333	0.544675	100.004	3.72	-	Feces	Day 7	Negative	RP	21251	155607	2339579	123257	609050	34572	154881	24802	2989	150180	24478	29284
280	3.85	0.15354	0.236353	87.044	0.79	-	Feces	Day 7	Positive	RP	93399458	5234296	3204549	2575445	1760992	2083637	70114279	1786118	2660829	694014	518877	873509
301	2.09	0.15354	0.223083	106.075	4.11	-	Feces	Day 7	Positive	HILIC	4084475	1014049	500884	447105	556715	455273	6590739	332554	702467	352707	475711	341795
336	2.47	1	0.603161	87.0997	1.12	-	Feces	Day 7	Positive	RP	4425244	24092	261520	14928	14491	25984	669984	43740	60177	167903	7246	96669
348	5.23	0.26624	0.269536	111.091	3.33	-	Feces	Day 7	Positive	HILIC	444152	42463	197254	84925	59096650	229531	538143	42463	295957	551077	42463	1931873
373	2.88	0.36768	0.293577	113.09	9.94	-	Feces	Day 7	Positive	HILIC	13494094	309147	393101	364813	329326	249238	1220581	261271	300827	222954	238908	182855
403	2.34	0.02828	0.173846	95.0139	3.29	-	Feces	Day 7	Negative	HILIC	978292	1210378	258084	3529880	583486	348050	264115	324409	847653	222340	497942	5411706
453	2.28	0.28283	0.317168	91.0542	1.43	-	Feces	Day 7	Positive	RP	10863110	452770	279478	489296	311850	585288	292397	397288	328191	476142	253998	335036
467	-2.12	0.55152	0.39005	107.05	5.73	-	Feces	Day 7	Negative	RP	2612	45188	692941	35877	99177	2612	137186	5223	28071	221421	12598	78671
480	7.76	0.30733	0.339334	93.0546	10.65	-	Feces	Day 7	Positive	RP	97748	332671	7170	47897	83728	7170	129900	15968	14340	32951	116924	74411617
485	-2.05	0.93333	0.544675	109.066	3.94	-	Feces	Day 7	Negative	RP	6161	142238	62688	46857	98024	34217	28059	89217	125577	1319018	12322	234674
488	2.84	0.28283	0.269536	121.04	1.44	-	Feces	Day 7	Positive	HILIC	3921625	21455975	608565	162401	5203944	1648184	2540616	798018	785074	381878	717888	96926
490	3.76	0.06127	0.207925	121.04	1.22	-	Feces	Day 7	Positive	HILIC	1064352	10190589	20603	103317	1325852	663448	712566	378820	459315	41207	94301	20603
529	-3.99	0.5697	0.39005	111.082	6.85	-	Feces	Day 7	Negative	RP	19760	420373	392486	97224	286884	9880	123753	110480	113552	9036255	50158	131933
574	2.45	0.21414	0.27344	96.0524	12.78	-	Feces	Day 7	Positive	RP	137685	762270	55347	706342	1809636	36288	2244183	24699	2320725	553236	103315	14403
594	2.22	0.21414	0.238729	126.066	2.12	-	Feces	Day 7	Positive	HILIC	3654274	68577	133265	424946	653788	578893	519509	34288	577739	1238616	176088	8228195
617	-3.73	0.21414	0.27344	97.1011	7.94	-	Feces	Day 7	Positive	RP	161393	492895	296319	214026	211836	295797	223057	637223	643606	16582211	273170	444705
655	-2.29	0.5697	0.310143	111.009	2.77	-	Feces	Day 7	Negative	HILIC	297264	1225028	1870424	66711	479550	1973189	515975	235130	938638	517589	13145745	972149
671	3.74	0.00404	0.173846	112.017	2.03	-	Feces	Day 7	Negative	HILIC	210124	635130	39703	84988	485451	289948	147115	5548	368807	2774	39369	118598
688	-4.83	0.15354	0.236353	100.112	7.87	-	Feces	Day 7	Positive	RP	534957	3808312	37160487	287083	462164	151089	1910059	1928207	186039	93683262	417541	2044513
701	4.21	0.03802	0.110538	117.035	6.5	-	Feces	Day 7	Negative	RP	200166	23515	5692	44927	56080	5692	612186	5692	11384	5692	19037	384664
714	2.76	0.28283	0.317168	101.023	1.83	-	Feces	Day 7	Positive	RP	3551599	16273189	659890	1644304	3626989	570105	19952252	881042	90193955	7098727	1847793	5879974
717	2.71	0.21414	0.27344	101.023	1.65	-	Feces	Day 7	Positive	RP	2174919	332661	98593	34094	268048	460327	248721	220136	6130553	269864	163376	171701
720	-2.7	0.93333	0.578953	101.06	11.67	-	Feces	Day 7	Positive	RP	572652	1009235	16169625	1119310	519212	375244	632838	793135	725789	266808	454244	499646
761	7.33	0.17348	0.232959	134.032	2.52	-	Feces	Day 7	Positive	HILIC	23487697	96517	282717	2123586	2979640	396520	7302719	348012	193035	96517	669093	412145813
771	-2.85	0.93333	0.48516	134.083	3.79	-	Feces	Day 7	Positive	HILIC	559565	409071	33507591	118287	1799884	1374573	1193529	1843131	467356	59144	459357	4023846
813	2.1	0.80808	0.532876	103.054	7.77	-	Feces	Day 7	Positive	RP	428954	101350	49886	174490	301170	47751	4016423	188486	31243	263599	209140	1005519
828	-2.32	1	0.603161	104.053	4.47	-	Feces	Day 7	Positive	RP	66193	40547	773816	129031	9191	18296	187246	413634	4160	1789	3578	24430
838	3.02	0.28283	0.224339	117.019	4.18	-	Feces	Day 7	Negative	HILIC	146788921	137702802	8420674	2649640	57884506	2895286	407690876	4558249	1337665512	95825284	28672508	131802908
856	-3.69	0.80808	0.532876	105.033	5.03	-	Feces	Day 7	Positive	RP	7877	1453202	267361545	49446	652691	203715	39146619	166768	12784	38160	22005	5229
858	2.69	0.36768	0.351759	105.037	1.26	-	Feces	Day 7	Positive	RP	4559	1732123	369302	184318	66624	9117	926706	63380	1356519	16842	10520	1639793
860	2.5	0.36768	0.351759	105.037	1.18	-	Feces	Day 7	Positive	RP	98563	1395556	244226	102349	106769	9082	640020	52495	1553460	40335	10610	14879
869	-4.88	0.28283	0.243515	125.097	7.94	-	Feces	Day 7	Negative	RP	108470	861170	215166	110667	312258	77160	207759	728487	482014	33867586	169848	212305
870	-6.6	0.07273	0.116533	125.097	9.28	-	Feces	Day 7	Negative	RP	15022	660044	1575406	36470	202595	16327	90379	2223822	605794	97150901	67405	452195
884	2.07	0.21414	0.19967	117.056	1.12	-	Feces	Day 7	Negative	HILIC	11952598	4809897	2136925	417233	5205379	1045933	4115829	421672	5714548	1100048	4188232	32786577
884	2.03	0.08887	0.207925	140.054	2.24	-	Feces	Day 7	Positive	HILIC	655978	9551353	5420555	19490	10261968	653759	8827648	462238	12814619	19490	38979	5645196
903	-3.83	0.28283	0.243515	127.04	5.05	-	Feces	Day 7	Negative	RP	74289	362765	390067	128440	411207	210326	253580	412226	310274	14419805	193657	420082
907	-5.07	0.10049	0.139338	127.113	9.22	-	Feces	Day 7	Negative	RP	4730	122583	213118	18309	27729	4730	4730	26161	15135	3163070	9461	4730
907	-3.29	0.04848	0.195268	106.065	6.25	-	Feces	Day 7	Positive	RP	80200	81277	1794093	96281	322405	575688	75450	4624912	113720	284506	214680	68143
910	-8.24	0.28283	0.269536	143.081	1.42	-	Feces	Day 7	Positive	HILIC	864279	2561154	1144790256	1240464	1117824	548883	801771	382366869	985187	1380656	738840	2029605
911	-6.65	1	0.505007	143.081	1.57	-	Feces	Day 7	Positive	HILIC	1159811	1847055	313759869	1330775	1633073	1185999	1221942	274397540	1186968	1145712	690780	2200683
912	-4.3	0.68283	0.391704	143.081	2.12	-	Feces	Day 7	Positive	HILIC	1802475	2117912	81273887	1378780	1644474	780759	1565842	154105290	11266044	995727	1453084	3585852
959	2.39	0.49615	0.340877	144.081	13.86	-	Feces	Day 7	Positive	HILIC	593244	6776320	34857	69714	1347476	34857	415958	89031	84011	521288	445995	2157034
962	2.74	0.36768	0.293577	144.081	14.15	-	Feces	Day 7	Positive	HILIC	1050002	11718959	26785	237437	2049050	13392	657106	217412	162310	688727	450005	2629217
962	2.63	0.15354	0.236353	108.052	12.78	-	Feces	Day 7	Positive	RP	303155	1281977	203117	1181526	2027262	77549	3223966	182797	3021309	443983	77204	80576
963	2.93	0.36768	0.293577	144.081	14.22	-	Feces	Day 7	Positive	HILIC	914216	12390085	29930	232033	2085600	14965	531422	196967	57471	599020	362536	1893423
964	2.64	0.30733	0.279367	144.081	14.5	-	Feces	Day 7	Positive	HILIC	560989	5605275	15266	110135	1509831	15266	299219	62959	30532	416362	234139	941296
995	3.07	0.80808	0.436702	145.133	7.84	-	Feces	Day 7	Positive	HILIC	35562877	165462	648437	732717	496763	220576	3038933	702481	895889	531939	596834	600939
996	2.07	0.68283	0.391704	145.133	8.01	-	Feces	Day 7	Positive	HILIC	11048975	253228	604471	492170	650933	290569	1394416	531265	499435	266817	404238	524251
997	3.03	0.10418	0.207925	145.133	1.35	-	Feces	Day 7	Positive	HILIC	4061536	133522	8405	579866	701762	55755	1989164	8405	289524	16811	446162	8405
1004	2.62	0.0572	0.173846	118.059	1.12	-	Feces	Day 7	Negative	HILIC	453163	330482	5238	10476	135477	5238	332259	5238	278738	5238	227920	1452483
1008	-2.74	0.46061	0.341245	130.087	5.49	-	Feces	Day 7	Negative	RP	116487	249382	380806	210203	225662	335973	248272	197401	141697	5341474	210399	304591
1009	-2.14	0.39494	0.265254	118.9	2.95	-	Feces	Day 7	Negative	HILIC	50971	2484	83965	4968	6938	121227	85011	2484	6787	406794	367595	112095
1116	4.13	1	0.603161	113.071	3.99	-	Feces	Day 7	Positive	RP	115973	154989	328117	141800	43085323	171638	1171694	136285	1403977	548366	315633	204683
1117	2.32	0.15354	0.236353	113.071	0.86	-	Feces	Day 7	Positive	RP	411326	107131	246249	1720802	1831694	307082	25480	50960	281682	164088	227744	2190447
1118	2.23	0.15354	0.236353	113.071	0.8	-	Feces	Day 7	Positive	RP	348396	106446	244674	1304848	1528742	343258	25317	50634	256862	148217	205715	2166286
1122	2.56	0.21414	0.200641	132.03	0.78	-	Feces	Day 7	Negative	RP	69538958	58804522	19648595	419424260	45310121	11905196	14348054	5607403	1306196	26126373	7532395	74993181
1122	2.1	0.21414	0.27344	113.107	3.17	-	Feces	Day 7	Positive	RP	655491	106803	84056	51405	70451	41926	250796	22906	26311	4591	29414	8619
1125	3.36	0.04848	0.173846	124.052	6.49	-	Feces	Day 7	Negative	HILIC	501645	69753	28088	11983	56687	73895	393722	52264	189768	22705	45840	1766567
1126	-2.35	0.93333	0.408002	124.991	2.43	-	Feces	Day 7	Negative	HILIC	149033	429524	69792587	372402	12876204	746728	7857224	347345	588172	1819023	455054	5384726
1130	-2.09	0.68283	0.338128	125.007	3.82	-	Feces	Day 7	Negative	HILIC	90720	141425	5520883	13475	222251	123079	1839217	107484	26950	302551	43615	346114
1142	-4.66	0.15354	0.183095	125.097	2.28	-	Feces	Day 7	Negative	HILIC	23285	192178	48382	17748	73165	23550	12569	151603	116486	5750628	28776	14733
1149	-2.04	0.80808	0.368888	126.012	3.82	-	Feces	Day 7	Negative	HILIC	58536	52026	4009459	1758	368717	108772	871007	58341	3515	274119	32815	663472
1149	3.82	0.14599	0.166304	133.028	0.78	-	Feces	Day 7	Negative	RP	185675	191259	35210	1486788	136675	30765	7949	3975	3975	38378	3975	257701
1150	2.74	0.21414	0.200641	133.034	0.78	-	Feces	Day 7	Negative	RP	3384003	2663498	663439	17888680	2163799	518041	566053	294704	46145	1022024	283655	3044173
1155	-2.14	0.5697	0.436144	114.128	9.06	-	Feces	Day 7	Positive	RP	169376	498828	1600341	7095	187806	14190	372252	78257	78602	1529153	56705	148453
1187	-9.32	0.07273	0.195502	115.05	5.61	-	Feces	Day 7	Positive	RP	127436	58884	51471587	96208	69554	34784	35040	282415862	436908	294303	91000	186632
1215	3.77	0.21414	0.238729	158.064	2.29	-	Feces	Day 7	Positive	HILIC	72893537	3007741	365312	61080	1479049	354018	10822538	30540	22118481	307271	3429960	1688325
1221	2.42	0.04848	0.207925	158.081	1.17	-	Feces	Day 7	Positive	HILIC	1304195	952615	150475	389048	8109237	262125	1247721	75238	591699	879887	171354	770737
1221	2.84	0.15354	0.166304	135.045	4.41	-	Feces	Day 7	Negative	RP	561292	172327	146582	218844	118340	12583	3437269	6292	561458	226858	88903	1647415
1224	-2.19	0.73365	0.41681	158.092	3.06	-	Feces	Day 7	Positive	HILIC	158332	106439	18536184	53220	3939519	447482	3338726	390503	158149	1222334	53220	660362
1264	3.08	0.10418	0.207925	161.1	1.47	-	Feces	Day 7	Positive	HILIC	342503	176707	14245	28491	2116445	14245	489090	14245	308383	40960	187733	881269
1266	-2.15	0.68283	0.391704	161.128	8.42	-	Feces	Day 7	Positive	HILIC	921671	1302900	16168060	84650	712045	663488	962111	756946	273766	2918115	39745	4062193
1299	2.53	0.26877	0.317168	118.058	1.65	-	Feces	Day 7	Positive	RP	13533979	38392	19196	2026859	253810	78477	384109	19196	45206	104358	1302038	328816
1340	3.01	0.12571	0.233648	119.07	3.84	-	Feces	Day 7	Positive	RP	75055	50058	22226	15859	52623	6030	330185	1909	46765	8008	3818	1909
1342	2.04	0.0246	0.110538	142.056	4.27	-	Feces	Day 7	Negative	RP	154167	55675	20484	92676	123967	20484	108286	20484	90258	20484	40969	196542
1345	-2.06	0.5697	0.436144	119.085	9.32	-	Feces	Day 7	Positive	RP	288394	6284826	1259777	4337361	3040279	1924887	3333508	3499726	2554646	41102529	3190131	1736225
1348	-2.35	0.46061	0.39648	119.085	8.05	-	Feces	Day 7	Positive	RP	856136	1077149	1194858	1434274	1259668	1777354	990861	2063973	2444050	26866095	1281439	2484811
1363	-2.29	1	0.568273	143.071	5.66	-	Feces	Day 7	Negative	RP	257337	2024009	376606	585303	1989513	246412	619165	936956	1231763	20426690	362451	2064225
1365	-3.74	0.04848	0.110538	143.071	7.38	-	Feces	Day 7	Negative	RP	88062	492249	2332313	85901	528048	75028	132993	781250	663808	12022183	165960	222772
1377	3.05	0.0725	0.207925	168.113	1.42	-	Feces	Day 7	Positive	HILIC	331995	54204	12239	155032	282588	24477	279631	29558	469795	12239	43206	12239
1396	-2.64	1	0.568273	144.075	5.67	-	Feces	Day 7	Negative	RP	3934	153081	13965	22474	128691	1967	12978	18346	69063	1507355	5477	105061
1414	2.22	0.14599	0.183095	132.075	1.06	-	Feces	Day 7	Negative	HILIC	4677580	2205621	44382	125951	1155381	44382	3715678	44382	88763	795258	1075078	6265696
1432	-2.13	0.93333	0.578953	121.028	3.72	-	Feces	Day 7	Positive	RP	66923	1166068	15942600	576000	4610727	184008	992976	125763	13468	877091	130673	193976
1448	3.21	0.46061	0.39648	121.065	5.08	-	Feces	Day 7	Positive	RP	3342818	20038622	395315	14413156	3391431	321827	215718	324589	349147	1170356	475302	1641199
1450	3.99	0.36768	0.351759	121.065	2.86	-	Feces	Day 7	Positive	RP	7791275	2085056	185320	4325916	20709172	90661	179785	247276	294309	518712	1034425	27440140
1451	2.11	0.5697	0.310143	133.043	4.68	-	Feces	Day 7	Negative	HILIC	76986	1093457	84009	12032	36705	25550	69649	35985	312602	69808	24064	214917
1452	-2.6	0.46061	0.323994	170.092	3.09	-	Feces	Day 7	Positive	HILIC	3964086	2964502	125360681	1341166	17424236	2051306	9148391	520331	679407	2805277	260165	4921761
1453	-2.35	0.68283	0.391704	170.092	3.38	-	Feces	Day 7	Positive	HILIC	1177240	1025898	45361876	215088	8257075	1464118	4111075	634392	44427	1117777	22213	2203287
1456	2.42	0.21414	0.238729	171.076	1.56	-	Feces	Day 7	Positive	HILIC	14236993	731274	2317872	674451	4441963	554618	6163489	66221	12719991	1048040	339214	721474
1460	2.08	0.28283	0.317168	121.092	12.78	-	Feces	Day 7	Positive	RP	297580	1034734	147188	891376	1995658	67471	2063263	195610	2205809	439903	228144	12737
1497	-2.39	0.80808	0.368888	134.865	1.2	-	Feces	Day 7	Negative	HILIC	130434	310921	12662	32470	151976	535137	318370	25323	847044	5942820	375398	95282
1500	3.94	0.10602	0.211778	122.068	5.08	-	Feces	Day 7	Positive	RP	283030	1580366	3068	1124024	268532	14470	6135	3068	11222	67732	37108	128465
1509	4.71	0.28283	0.269536	174.038	2.89	-	Feces	Day 7	Positive	HILIC	50296690	1978952	615829	39397	82520	354444	6907794	78794	4561085	299295	799583	29469140
1509	3.56	0.21414	0.27344	122.096	3.56	-	Feces	Day 7	Positive	RP	164751923	115065531	763261	129668648	399962921	476596	4022121	1604426	949296	3613238	33067235	103393321
1524	2.01	0.21414	0.200641	147.03	1.33	-	Feces	Day 7	Negative	RP	19640577	19104245	3125192	11400695	15329737	1493226	15542888	1326867	69935671	9082461	20497267	122447017
1525	2.15	0.21414	0.200641	147.03	1.44	-	Feces	Day 7	Negative	RP	26098040	6315572	1216332	4393658	5889243	784161	6614104	533756	25155970	4530597	8568959	56138006
1526	3.9	0.46061	0.341245	147.03	1.18	-	Feces	Day 7	Negative	RP	53110381	919844	705009	107765	1714445	847663	230791	665102	40737995	1489396	439241	768332
1534	3.92	0.12571	0.183095	135.051	1.92	-	Feces	Day 7	Negative	HILIC	3136054	53895	15295	104391	319602	4872	775124	9744	1019173	4872	386027	7197284
1539	-3.03	0.03068	0.207925	175.054	2.6	-	Feces	Day 7	Positive	HILIC	23556	23556	562244	23556	1453200	504733	319383	7810015	47112	700115	785773	23556
1548	2.53	0.21414	0.27344	123.092	5.92	-	Feces	Day 7	Positive	RP	772459	932846	303216	1261044	27224394	245732	1484556	155140	632639	228557	2247653	1307346
1552	5.31	0.23366	0.255666	175.116	1.7	-	Feces	Day 7	Positive	HILIC	9192659	12072	24143	26156	119305	45296	6102539	12072	134811	123305	38922	57971
1559	5.27	0.5451	0.39005	148.033	1.18	-	Feces	Day 7	Negative	RP	2821101	11513	14473	5757	48107	5757	5757	14503	2193681	21798	15106	5757
1560	3.13	0.02828	0.110538	148.033	1.44	-	Feces	Day 7	Negative	RP	1355469	874973	46407	575232	765116	7708	828456	3854	2683956	299294	391034	5865481
1562	-2.25	0.60976	0.414334	148.044	1.19	-	Feces	Day 7	Negative	RP	605176	589642	4860217	599468	227852	90879	601432	1665348	52453	26226	113049	26226
1587	2.68	0.22619	0.28846	124.095	5.92	-	Feces	Day 7	Positive	RP	29142	34341	12661	51931	1808227	12661	102607	12661	25322	12661	128605	65160
1589	2.9	0.1197	0.221018	177	2.18	-	Feces	Day 7	Positive	HILIC	1116257	79218	10920	21840	54045	10920	432980	10920	52620	10920	126355	610626
1598	2.26	0.16663	0.179049	149.034	1.44	-	Feces	Day 7	Negative	RP	187315	187871	17698	35396	181359	17698	160177	17698	691993	17698	222677	1185551
1608	-4.51	0.93333	0.578953	125.096	10.28	-	Feces	Day 7	Positive	RP	529211	10261558	879867	1114947	1584291	1099740	1072259	2166373	1346699	205154597	954299	1404411
1609	3.87	0.67058	0.391704	178.107	2.66	-	Feces	Day 7	Positive	HILIC	1621325	27399	271667	275726	27399	1487600	89565	54798	196162	70843	1158119	41851202
1618	-3.61	0.68283	0.483648	125.096	7.94	-	Feces	Day 7	Positive	RP	616646	2076194	534541	906959	1678202	1571480	1181795	4247913	1898880	73977952	1545469	3210730
1671	3.73	0.5697	0.39005	151.061	0.83	-	Feces	Day 7	Negative	RP	549372	40702978	895715	436614	917246	102864	571766	213845	747249	225341	329154	63198
1689	-2.04	0.68283	0.440234	152.043	6.79	-	Feces	Day 7	Negative	RP	166448	2177473	14003154	704975	311443	118738	509672	29522	149655	156672	283789	2907767
1706	2.07	0.28283	0.269536	186.112	2.12	-	Feces	Day 7	Positive	HILIC	7955322	1775866	1037774	372087	1113783	284104	12982094	134332	524039	1629969	273486	842759
1713	2.43	0.21414	0.200641	153.019	3.8	-	Feces	Day 7	Negative	RP	46590	90146	7203	821902	666758	522382	69981	66298	42693	162710	48915	818335
1728	-3.73	0.36768	0.351759	129.054	11.67	-	Feces	Day 7	Positive	RP	124869	492318	16457488	781175	243503	275101	254335	339659	241150	208084	329398	206109
1743	-2.83	0.79856	0.368888	143.071	1.09	-	Feces	Day 7	Negative	HILIC	39927	1501996	244941	79855	709582	39927	247275	415810	480002	12989976	132340	780208
1754	3.46	0.04848	0.110538	155.01	1	-	Feces	Day 7	Negative	RP	2111979	723288	350485	776487	14571502	79190	1338175	419570	5091900	270010	158380	1667883
1758	-3.11	0.46061	0.341245	155.035	2.2	-	Feces	Day 7	Negative	RP	12403	214618	159299	241124	123795	62361	76525	95207	36416	3407271	45574	92667
1763	-5.6	0.10602	0.139338	155.071	8.15	-	Feces	Day 7	Negative	RP	8548	138880	133080	4274	131458	4274	33980	215741	200610	14235981	82221	84495
1775	3.9	0.01743	0.110538	156.013	1.05	-	Feces	Day 7	Negative	RP	82861	18828	9414	35843	604192	9414	42239	9414	236864	9414	9414	90897
1782	-2.22	0.06947	0.195502	130.097	1.08	-	Feces	Day 7	Positive	RP	9925	9925	1128303	40473	9925	594785	367634	412175	27386	932389	19850	9925
1784	3.7	0.0725	0.116533	156.071	6.18	-	Feces	Day 7	Negative	RP	146872	108173	2751	194391	120813	2751	116226	2751	5501	5872	24629	238697
1786	-4.08	0.8649	0.531065	156.103	7.38	-	Feces	Day 7	Negative	RP	5093	161871	5093	13196	180325	23821	16775	10186	33313	4279623	54939	79647
1789	2.08	0.10602	0.207925	189.131	1.08	-	Feces	Day 7	Positive	HILIC	720123	141968	34823	333725	279984	80537	1236799	34823	288659	857086	69646	5333436
1795	2.16	0.79856	0.436702	189.16	5.57	-	Feces	Day 7	Positive	HILIC	6377156	316472	135624	38340	175472	91715	38340	169653	76681	291328	248799	422939
1811	-2.1	0.10909	0.173846	145.131	8.84	-	Feces	Day 7	Negative	HILIC	49206	45689	322491	19251	33549	84952	18776	129145	9388	678033	27562	277381
1830	-3.45	0.60976	0.414334	158.09	6.95	-	Feces	Day 7	Negative	RP	59580	284197	16144	32289	244020	16144	150321	47140	351843	8572060	43038	452925
1844	-3.21	0.36768	0.293577	191.102	3.58	-	Feces	Day 7	Positive	HILIC	291668	1678823	12335403	56309	3605533	1201347	4354501	1250412	28154	44601419	161659	1377893
1848	2.44	0.46061	0.280358	147.03	4.26	-	Feces	Day 7	Negative	HILIC	272972652	41225216	18727807	1708866	36031772	3961589	39391556	4919310	300306748	12719654	67290316	429550738
1851	-2.74	0.46061	0.341245	159.066	5.58	-	Feces	Day 7	Negative	RP	374411	8321777	11576864	2515483	8679097	370872	1711015	1667678	1184786	71977069	1017347	2686694
1856	4.06	0.0725	0.116533	159.077	0.86	-	Feces	Day 7	Negative	RP	25401196	112378	56189	11515501	1516609	56189	1032728	56189	1360517	511108	645586	1275649
1858	6.08	0.19956	0.238729	192.138	1.07	-	Feces	Day 7	Positive	HILIC	9760790	2458802	26355	619354	325822008	26355	552409	26355	52711	273242	2565022	52327791
1859	5.79	0.1197	0.221018	192.138	1.31	-	Feces	Day 7	Positive	HILIC	4520265	1289879	11392	79462	114539124	22785	171603	11392	11392	11392	1602085	61060491
1873	-2.44	0.8649	0.464575	194.032	3.87	-	Feces	Day 7	Positive	HILIC	1661422	295767	8956128	72700	287409	143985	666596	84896	36350	1328978	36350	658635
1888	-3.54	0.68283	0.338128	148.991	4.56	-	Feces	Day 7	Negative	HILIC	85547	157864	34369516	14471	2142325	23698	2419740	47345	274860	20647	42005	802969
1934	2.25	0.49615	0.296836	150.992	2.47	-	Feces	Day 7	Negative	HILIC	2090160	9051	234904	248336	127097	30651	240990	9051	18101	175278	71866	1893926
1955	2.37	0.17348	0.196196	151.996	3.07	-	Feces	Day 7	Negative	HILIC	40089	44071	9213	474703	286523	99902	229184	66313	269655	46747	18427	9213
1955	2.34	1	0.505007	198.037	4	-	Feces	Day 7	Positive	HILIC	795493	14346	188215	14346	1879877	14346	1763225	28692	43138	390935	975739	11566187
1963	3.98	0.46061	0.280358	152.065	3.06	-	Feces	Day 7	Negative	HILIC	466608	12673144	87314	72315	511014	13874	223256	27748	499745	263659	81873	54170
2036	2.48	0.21414	0.238729	202.143	1.44	-	Feces	Day 7	Positive	HILIC	2177990	2142412	54111	353291	13362138	373508	12350260	113007	630606	5331532	724243	38208825
2037	2.94	0.21414	0.238729	202.143	1.23	-	Feces	Day 7	Positive	HILIC	3724900	5057800	136484	704518	39104294	462607	23634884	45247	781869	8978841	1340608	87182718
2042	3.84	0.21414	0.19967	156.013	2.02	-	Feces	Day 7	Negative	HILIC	1197377	595677	77464	23882	4574682	11941	1109616	24010	911461	72120	139593	568170
2046	3.14	0.04848	0.110538	165.077	0.92	-	Feces	Day 7	Negative	RP	242579	1219159	46473	709396	947708	68534	1416044	372795	1095591	63154	416283	10162121
2055	-2.55	0.36768	0.293577	203.102	2.72	-	Feces	Day 7	Positive	HILIC	2816972	9157176	3610299	25461	672464	13874250	4169485	3460893	576581	86768394	1799741	1297106
2066	2.26	0.49615	0.365575	166.039	3.3	-	Feces	Day 7	Negative	RP	9787	2891	7967	53595	1446	4318	179558	1446	10628	20323	8251	101044
2067	-4.82	0.28283	0.269536	203.139	2.19	-	Feces	Day 7	Positive	HILIC	3778810	5846884	20166305	347217	2666783	2469884	6339395	2564313	2555501	461435388	2824363	10393843
2077	-3.02	0.80808	0.368888	157.087	1.04	-	Feces	Day 7	Negative	HILIC	411470	3036517	685299	90521	1039547	45260	805445	1620221	2196454	40090628	331062	2898481
2101	-2.15	0.4439	0.323994	204.134	5.31	-	Feces	Day 7	Positive	HILIC	66807	1141522	543542	33403	178159	254474	1467548	148783	33403	9710092	263499	1636013
2120	2.86	0.07273	0.116533	168.836	9.02	-	Feces	Day 7	Negative	RP	4405080	3208186	293149	26193821	1625926	74727	3805190	37363	2068587	687479	1910342	1018427
2130	2.17	0.21414	0.27344	137.087	12.78	-	Feces	Day 7	Positive	RP	572730	1217434	182666	1278811	841643	45620	2292734	214844	2747275	408163	200659	63993
2135	-6.6	0.07273	0.116533	169.087	9.28	-	Feces	Day 7	Negative	RP	149840	2595151	6937541	216396	1095046	196915	342628	10700444	2698418	423817451	307263	1807286
2136	-2.08	0.36768	0.293691	169.087	6.97	-	Feces	Day 7	Negative	RP	87070	346214	239521	224802	484900	25852	188572	51703	106451	2744444	352122	141903
2136	2.29	0.21414	0.27344	137.115	12.78	-	Feces	Day 7	Positive	RP	74797	831152	223081	993044	1689031	151370	2015434	132006	1981924	419954	23295	46589
2139	3.59	0.14599	0.223083	206.102	3.08	-	Feces	Day 7	Positive	HILIC	8478792	19541	362356	617734	39082	125660	722736	40232	481173	19541	19541	117185
2155	-2.23	0.5697	0.39005	170.082	5.18	-	Feces	Day 7	Negative	RP	20305	1060396	4963261	847205	435775	8521	578054	67373	160614	8544931	51473	2683218
2160	3.34	0.04848	0.110538	170.833	9.03	-	Feces	Day 7	Negative	RP	9754234	5420811	491413	40070282	2524134	116448	5087136	33508	3208446	1082512	1729850	1455372
2171	2.6	0.14599	0.183095	160.081	2.27	-	Feces	Day 7	Negative	HILIC	1086008	94472	44963	89927	855503	44963	466096	44963	523914	172742	264308	3241405
2173	2.22	0.28283	0.317168	138.091	5.08	-	Feces	Day 7	Positive	RP	600243	2943028	117689	2147227	763856	123960	144003	148433	192383	315992	192462	302807
2176	3.35	0.14813	0.166304	171.006	0.8	-	Feces	Day 7	Negative	RP	41853894	367629	4948	114211722	354352	2022746	184601	4948	9896	113816	7663462	153386
2177	3.28	0.26877	0.243515	171.006	1.08	-	Feces	Day 7	Negative	RP	4979964	11624	3718	53469380	87260	513110	11618	3718	7436	55820	2974022	88258
2188	5.81	0.15354	0.223083	208.133	1.16	-	Feces	Day 7	Positive	HILIC	153993338	17301112	50222	2800734	532946716	97373	400744	79165	210408	1947616	7573917	378543180
2190	4.23	0.28283	0.269536	208.133	1.86	-	Feces	Day 7	Positive	HILIC	2653721	1415765	107853	414293	20845427	294746	244691	59388	354641	588587	1478660	57816900
2190	-3.52	0.93333	0.544675	171.103	8.05	-	Feces	Day 7	Negative	RP	4622504	11135600	2593970	6860283	15166390	3666474	8196882	17125484	19465745	433479814	6022700	11128602
2193	-4.52	0.01616	0.110538	171.103	8.74	-	Feces	Day 7	Negative	RP	720014	1454046	1895156	910809	891323	467935	915340	2307029	1016661	78940000	1003399	970210
2194	-2.33	0.80808	0.49787	171.103	11.39	-	Feces	Day 7	Negative	RP	457648	668274	395760	493836	1204112	241391	699334	687341	998670	11303635	609922	406597
2211	-2.11	0.80808	0.436702	209.102	1.19	-	Feces	Day 7	Positive	HILIC	781241	872576	33281570	1317643	4503505	1190318	1926608	650897	5435970	3573480	37463	1308082
2223	3.24	0.06127	0.116533	172.83	9.02	-	Feces	Day 7	Negative	RP	6146073	4043085	64203	6950911	1334698	32102	3118226	32102	1635939	413273	758675	660147
2247	-3.91	0.46061	0.39648	140.107	6.24	-	Feces	Day 7	Positive	RP	179654	1336437	341929	97692	411086	212516	541958	912353	157248	32319532	206539	1556111
2252	-2.19	0.15354	0.236353	140.143	11.54	-	Feces	Day 7	Positive	RP	7023	159706	166643	128702	591149	14047	195074	736174	410232	2934749	238221	282646
2272	2.19	0.08383	0.211778	141.052	4.28	-	Feces	Day 7	Positive	RP	391139	104673	18766	37533	334547	18766	151112	18766	327201	18766	222262	1175498
2273	2.57	0.21414	0.27344	141.052	3.73	-	Feces	Day 7	Positive	RP	75447	68213	16332	25621	42115	4594	477887	9188	56156	57733	37612	689315
2279	2.48	0.01743	0.195268	141.086	6.96	-	Feces	Day 7	Positive	RP	11295	5472	5472	17835	19380	10945	13345	5472	89385	5472	5472	76715
2283	-2.03	0.93333	0.578953	141.091	6.96	-	Feces	Day 7	Positive	RP	509534	1795377	638653	716284	1081570	786091	1069638	681273	1946655	23507485	1299245	4918220
2287	-2.65	0.20194	0.27344	141.11	6.96	-	Feces	Day 7	Positive	RP	5175	17722	2455	6089	60724	12982	8507	2455	21902	822812	4910	131651
2303	-2.17	0.5697	0.39005	174.056	3.22	-	Feces	Day 7	Negative	RP	2292	19799	109354	95257	120826	35574	138186	42752	33608	912672	4585	31111
2315	-2.03	0.68283	0.483648	142.123	2.81	-	Feces	Day 7	Positive	RP	179060	67774	134873	157190	339354	18369	448351	29527	34348	2486107	10589	63112
2318	2.84	0.04848	0.110538	174.829	9.01	-	Feces	Day 7	Negative	RP	1719525	1181613	27902	3271149	638364	12976	1088885	6488	755470	158517	427912	238345
2319	4.64	0.10909	0.211778	142.123	1.63	-	Feces	Day 7	Positive	RP	582371	150978	247324	369952	3112080	4486	1020012	15503	243463	32364	15200	9958190
2341	-3.79	0.15354	0.236353	143.07	11.67	-	Feces	Day 7	Positive	RP	54761	398670	13342813	714288	275104	179834	203587	321180	154099	304477	253958	79957
2347	-6.28	0.46061	0.39648	143.082	6.96	-	Feces	Day 7	Positive	RP	405376	294734	221061631	1777411	537633	387059	665701	78489172	841006	716773	245225	2848442
2348	-7.31	0.28283	0.317168	143.082	6.2	-	Feces	Day 7	Positive	RP	200945	236843	160298631	953951	409828	287984	342546	199689940	618768	623940	217302	1493945
2350	-7.53	0.5697	0.436144	143.082	7.99	-	Feces	Day 7	Positive	RP	170981	171474	136342574	857873	469189	233013	258795	206261200	621069	301885	109654	926417
2351	-8.31	0.36768	0.351759	143.082	6.59	-	Feces	Day 7	Positive	RP	465974	984786	880763229	1501572	627735	487729	695167	824800756	921529	1388451	394550	5053440
2352	-7.83	0.07273	0.195502	143.081	7.61	-	Feces	Day 7	Positive	RP	56225	88229	75900453	187802	28113	175941	67924	73350547	476989	276591	109825	237521
2353	2.95	0.10909	0.139338	175.061	5.19	-	Feces	Day 7	Negative	RP	520966	4703870	211503	696658	1008473	81838	2571861	38185	50859	496537	263851	6002259
2353	-7.8	0.68283	0.483648	143.081	8.33	-	Feces	Day 7	Positive	RP	285808	140821	454885091	1267672	618659	347464	556417	229263405	1072359	342616	274950	1837523
2363	-6.37	0.21414	0.200641	175.098	7.11	-	Feces	Day 7	Negative	RP	54512	402685	462085	13366	261008	6683	86018	205992	247736	47159543	72470	88289
2364	-4.93	0.46061	0.341245	175.098	7.52	-	Feces	Day 7	Negative	RP	121736	195192	74172	102627	242368	25447	273593	59113	332939	20846483	63959	86912
2364	-4.6	0.28283	0.317168	143.118	7.87	-	Feces	Day 7	Positive	RP	144948	1004924	8274073	84491	176677	44488	526566	140258	37632	22298736	148397	516796
2365	-4.81	0.93333	0.544675	175.098	7.59	-	Feces	Day 7	Negative	RP	131238	226892	235185	132797	401708	25495	403571	63083	364040	24833545	84314	112856
2390	4.54	0.03802	0.110538	176.065	5.19	-	Feces	Day 7	Negative	RP	21552	354638	2999	29933	79521	2999	191755	2999	5999	14403	2999	402528
2396	4	0.07402	0.195502	144.081	7.08	-	Feces	Day 7	Positive	RP	314375	3171432	75058	507523	158847	221877	785391	75058	13072712	222949	200616	150117
2401	2.22	0.49615	0.340877	216.123	1.43	-	Feces	Day 7	Positive	HILIC	322558	421536	13100	13100	6901523	166027	1219515	26199	366811	692086	594383	2950123
2415	2.72	0.08383	0.173846	167.002	1.75	-	Feces	Day 7	Negative	HILIC	432879	14106	7053	19860	424388	7053	388786	7053	15081	7053	85289	102430
2417	2.17	0.0572	0.207925	217.068	2.41	-	Feces	Day 7	Positive	HILIC	5602118	4650703	25958	51917	25958	2167489	2201659	2024105	645700	25958	25958	3522101
2418	2.19	0.36768	0.293691	177.04	0.98	-	Feces	Day 7	Negative	RP	4564311	923200	5586802	74278435	9690563	2804506	3512030	4202549	3470755	776844	1291111	9314402
2436	-3.26	0.46061	0.323994	217.154	1.19	-	Feces	Day 7	Positive	HILIC	3171631	5272372	3800585	520573	3333326	2391545	12788700	1941791	2258534	152164760	7349820	4751534
2440	3.88	0.28283	0.269536	218.102	2.21	-	Feces	Day 7	Positive	HILIC	1530936	2026239	273778	873428	27145043	187827	1449218	261362	1481846	950932	1707098	59114708
2441	3.87	0.15354	0.223083	218.102	2.04	-	Feces	Day 7	Positive	HILIC	2208286	2732165	27603	1484550	33509012	159164	1276858	55206	2301112	1132648	2760460	72906402
2442	-2.41	0.46061	0.39648	145.086	6.66	-	Feces	Day 7	Positive	RP	166107	30100	3209903	150019	116602	125401	226198	15050	305369	363207	200328	308762
2445	2.44	0.26624	0.317168	145.105	5.52	-	Feces	Day 7	Positive	RP	8971	7605	3644	227199	65059	3644	81615	3644	7287	36438	13990	223824
2446	2.15	0.28283	0.317168	145.105	3.98	-	Feces	Day 7	Positive	RP	77691	119679	92425	118085	1787811	55647	144170	44714	78420	97288	89292	501026
2451	4.6	0.66558	0.391704	218.158	3.62	-	Feces	Day 7	Positive	HILIC	59227	9957	38999	9957	1862893	9957	9957	19915	38908	45128	53748	5645371
2452	2.18	0.15354	0.236353	145.122	14.84	-	Feces	Day 7	Positive	RP	726840	875004	183750	6292719	5257499	86910	2732398	588862	3711447	719270	723410	419743
2453	2.46	0.07273	0.195502	145.122	15.61	-	Feces	Day 7	Positive	RP	1677709	685656	356479	10643156	3169210	345779	1178025	947584	2756738	206373	387698	424439
2456	2.66	0.10909	0.211778	145.122	15.8	-	Feces	Day 7	Positive	RP	526517	739276	38951	4369502	3935697	71256	1439068	430482	1695584	195745	356362	96321
2473	2.54	0.04848	0.110538	179.046	3.05	-	Feces	Day 7	Negative	RP	439512	126247	19996	135132	31554	31453	201155	4742	48760	56198	9484	41141
2485	-4.31	0.26877	0.224339	169.087	2.56	-	Feces	Day 7	Negative	HILIC	6297	110632	54802	6297	102016	30751	12594	18973	23375	3146681	82998	40014
2488	-2.16	0.46061	0.323994	220.118	1.73	-	Feces	Day 7	Positive	HILIC	65469267	8095999	431508252	1123064	31248824	14500578	13737314	1167844	10155200	3360432	2511270	52203486
2499	-4.81	0.23366	0.2178	180.034	1.1	-	Feces	Day 7	Negative	RP	26025	13658	3673270	60412	10059	1123554	3983	14223399	64524	3983	418951	7966
2500	-3.3	0.07273	0.195502	146.154	2.98	-	Feces	Day 7	Positive	RP	33277	76181	5477554	257404	139170	60642	502141	391329	45536	426580	154126	193091
2522	-2.02	0.46061	0.39648	147.047	2.27	-	Feces	Day 7	Positive	RP	22632	116841	8242886	120243	1183049	14345	1174928	17438	12531	6266	12921	1434471
2526	-3.32	0.80808	0.532876	147.065	14.4	-	Feces	Day 7	Positive	RP	98838	2714024	54256647	7576186	40761	140839	147739	357737	216916	55537	64601	20381
2530	2.13	0.44148	0.280358	171.006	3.64	-	Feces	Day 7	Negative	HILIC	380982	7256944	62397	257634	140248	124793	847754	62397	62397	425504	563009	682609
2544	-2.23	0.67058	0.440234	181.048	5.58	-	Feces	Day 7	Negative	RP	31550	854829	415746	192888	899780	31550	194706	63100	100501	5195126	107458	158890
2545	2.86	0.10909	0.207925	225.084	1.45	-	Feces	Day 7	Positive	HILIC	5215296	736955	143615	26791	2051558	449081	820282	180777	6936580	13395	842024	944289
2549	-2.65	0.07273	0.116533	181.07	1.85	-	Feces	Day 7	Negative	RP	2518	713952	14460395	57740	5036	5435143	6278311	4105488	40120	20774673	140633	82759
2550	-3	0.36768	0.254754	171.103	1.34	-	Feces	Day 7	Negative	HILIC	202086	1042885	250232	109660	431233	192304	413370	1371173	577597	13044600	373641	802079
2551	-3.3	0.5697	0.310143	171.103	1.44	-	Feces	Day 7	Negative	HILIC	91240	1084917	359258	81122	479663	67832	434832	1001575	524953	17457042	212778	1087149
2569	-2.46	0.21414	0.27344	148.076	6.31	-	Feces	Day 7	Positive	RP	25781	86207	579620	472006	234632	455855	101106	302216	57084	3345134	58106	122747
2597	2.08	0.26624	0.224339	172.143	1.35	-	Feces	Day 7	Negative	HILIC	107376	101746	2726	5451	65968	2726	895520	2726	263565	234733	74825	1221393
2609	-3.1	0.93221	0.544675	183.103	11.37	-	Feces	Day 7	Negative	RP	58216	218175	50272	89153	301238	25136	110242	68578	525608	5563268	109840	25136
2623	3.07	0.5697	0.361948	228.097	2.22	-	Feces	Day 7	Positive	HILIC	12551043	237831	616683	250350	4935197	728794	3023440	127619	63809	950122	968332	22818907
2623	2.08	0.26624	0.243515	183.97	1.64	-	Feces	Day 7	Negative	RP	14616	62529	17249	156631	155737	12198	39365	6099	6099	6099	25206	15759
2632	3.04	0.66894	0.391704	228.12	1.56	-	Feces	Day 7	Positive	HILIC	12414	20254096	16285330	24829	989384	29146	48262	12414	2516378	12414	18194148	543415215
2632	-2.1	0.28283	0.317168	149.132	10.28	-	Feces	Day 7	Positive	RP	675709	2022299	2150007	2383063	1815628	1223626	1982368	5531569	2858048	28930102	1682282	4935844
2675	-3.1	0.68283	0.440234	185.082	5.68	-	Feces	Day 7	Negative	RP	160478	413603	296232	135818	294593	139950	257402	280002	242220	7672706	127283	313819
2694	2.76	1	0.505007	230.186	5.54	-	Feces	Day 7	Positive	HILIC	87301611	21323605	9928701	9417893	50298891	3733319	8937198	21910485	2820213	4062900	22437883	604228240
2718	7.34	0.0246	0.110538	186.114	1.63	-	Feces	Day 7	Negative	RP	175167	20589	2681	135238	862790	2681	310586	2681	20231	2681	5363	2816699
2735	-2.73	0.5697	0.310143	176.039	1.15	-	Feces	Day 7	Negative	HILIC	5086197	365914	10930363	140239	1351246	145681	1556042	18118634	84441	42221	197029	112410
2736	-2.09	0.73365	0.357238	176.039	1.46	-	Feces	Day 7	Negative	HILIC	1463341	152559	4609308	76633	1935369	36317	507376	4620993	142706	36317	75887	72634
2754	2.28	0.1197	0.183095	177.028	1.92	-	Feces	Day 7	Negative	HILIC	239472	342688	5700	72919	559068	11399	41638	5700	13818	5700	115134	5700
2769	3.22	0.30733	0.279367	234.133	1.17	-	Feces	Day 7	Positive	HILIC	952543	201339	559257	47519	13488538	23760	4925677	23760	1977638	268240	716258	7635537
2777	2.13	0.46061	0.280358	178.044	2.56	-	Feces	Day 7	Negative	HILIC	1315536	28323	1204251	968378	1467901	99783	946385	238641	271676	56646	657790	13793874
2794	-2.61	0.8649	0.391766	179.002	4.45	-	Feces	Day 7	Negative	HILIC	119417	2706	992705	1353	31528	5583	90642	59336	54629	1353	8242	41395
2805	-2.29	0.68283	0.440234	188.056	2.86	-	Feces	Day 7	Negative	RP	35745	130392	19179	109788	124776	127270	74744	1154277	72958	815676	102335	181825
2806	-4.4	0.80808	0.532876	153.091	9.18	-	Feces	Day 7	Positive	RP	530796	2330954	302584	565588	895249	557506	481830	1157042	1277828	75989788	596717	753559
2809	2.58	0.5697	0.39005	188.093	5.52	-	Feces	Day 7	Negative	RP	452846	450688	844482	8443204	2076712	110045	3472184	123943	108340	308230	838011	10255926
2810	2.02	0.36768	0.293691	188.093	3.06	-	Feces	Day 7	Negative	RP	247126	2807899	413489	901866	381579	8702	1946698	51140	69469	368385	104449	1242853
2811	-6.6	1	0.568273	188.093	2.57	-	Feces	Day 7	Negative	RP	9431	44039	29295	16836	65512	13333	30661	23588	4965	10522088	2482	33729
2811	4.1	0.10909	0.211778	153.102	4.99	-	Feces	Day 7	Positive	RP	112014	60520	5268	127099	5208078	53280	150187	8797	69369	93438	108089	1589089
2821	2.04	0.5697	0.310143	179.1	2.48	-	Feces	Day 7	Negative	HILIC	153523	4380242	94690	18534	555372	37068	174935	57819	130448	119716	624023	1928803
2837	3.21	0.46061	0.280358	180.06	2.2	-	Feces	Day 7	Negative	HILIC	541257	31362336	666180	53905	2109033	296606	671835	198452	229974	211809	1284088	8347962
2848	-2.11	0.36768	0.293691	189.077	4.05	-	Feces	Day 7	Negative	RP	16449	93987	879934	165361	312389	94184	185499	188107	106007	3169454	23426	1005954
2860	-3.1	0.93333	0.578953	154.123	8.06	-	Feces	Day 7	Positive	RP	745180	1502669	596056	982076	1438279	862490	994131	3296828	2234175	44047627	841110	2648740
2861	-4.23	0.04848	0.195268	154.123	7.38	-	Feces	Day 7	Positive	RP	703713	3432436	2519169	718245	951832	1070489	1892009	3905878	702261	101725380	1361157	2201944
2865	-2.33	0.07273	0.207925	235.18	1.19	-	Feces	Day 7	Positive	HILIC	84560	58720	32321158	2834969	544866	2820961	152088	3977888	17717519	24617442	166285	29360
2866	-2.4	0.14599	0.223083	235.18	1.36	-	Feces	Day 7	Positive	HILIC	19443	38886	12560952	8784963	156708	4681275	19443	2325587	11450672	51555333	88537	19443
2877	-2.88	0.68283	0.483648	155.031	2.89	-	Feces	Day 7	Positive	RP	4250	238198	25415	84058	100541	26579	5644	86242	179206	2258204	25693	14276
2880	3.65	0.21414	0.238729	236.113	2.49	-	Feces	Day 7	Positive	HILIC	2806866	11335432	23828	47655	2698831	283959	5011727	101977	74690	64866	2950678	56613310
2881	2.85	0.30733	0.279367	236.113	1.95	-	Feces	Day 7	Positive	HILIC	2532106	5603167	48833	48833	200868	564428	10991720	2004840	218947	97667	681760	20747024
2898	-2.11	0.21414	0.27344	155.107	11.54	-	Feces	Day 7	Positive	RP	1385108	5290327	4395121	3513438	8276763	1493686	3443260	14554044	10226015	63583496	4921338	7025207
2899	-3.33	0.46061	0.39648	155.107	11.72	-	Feces	Day 7	Positive	RP	1069437	2079488	1118827	877439	2032153	725238	2519551	6369649	4321129	63274265	664815	567639
2910	-2.08	0.28283	0.317168	155.107	11.31	-	Feces	Day 7	Positive	RP	779737	2092093	1384550	1576658	2497332	734458	1478940	3563607	2899256	21901126	1876916	1488303
2913	-4.37	0.5697	0.436144	155.126	7.38	-	Feces	Day 7	Positive	RP	55941	310986	15018	30037	80576	43770	160062	208155	31709	9154813	110455	203839
2914	-4.34	0.73365	0.5142	155.126	8.05	-	Feces	Day 7	Positive	RP	1895	114221	1895	15370	65486	43493	3791	208624	85812	4007678	13479	89160
2917	-2.11	0.93333	0.408002	182.057	2.25	-	Feces	Day 7	Negative	HILIC	1072099	255129	578955	870378	1752513	2548472	60764	493596	20495	13968220	240825	512951
2923	2.35	0.21414	0.200641	191.046	4.57	-	Feces	Day 7	Negative	RP	446876	402247	44759	229071	130286	5960	1694450	11920	760442	215932	90891	43201
2930	-2.51	0.21414	0.200641	191.056	2.25	-	Feces	Day 7	Negative	RP	262153	10050	25133	4639	22630	16228	29503	15864	3392	961618	26012	12316
2942	-2.08	0.21414	0.27344	156.11	11.54	-	Feces	Day 7	Positive	RP	124531	471577	453211	423507	854771	115493	375364	1186226	776030	5859702	458062	634780
2947	6.17	0.07273	0.195502	156.138	3.24	-	Feces	Day 7	Positive	RP	638345	271841	15362	308026	5928779	3674	3099468	31649	50461	28825	123504	18355641
2948	-5.27	0.26877	0.224339	184.025	1.65	-	Feces	Day 7	Negative	HILIC	15548	1077366	54430	15548	450648	378457	31096	763600	520060	47952531	193616	52163
2968	3.53	0.15354	0.236353	157.061	0.86	-	Feces	Day 7	Positive	RP	118888743	1932446	609694	2324147	2077123	534934	15428920	305546	25100055	688983	5684029	2378944
2986	-4.6	1	0.428596	185.046	3.15	-	Feces	Day 7	Negative	HILIC	209673	308153	84110	226416	105204	80849	109379	327933	566421	21916307	58697	244317
2987	-2.88	0.79856	0.436702	242.642	5.34	-	Feces	Day 7	Positive	HILIC	3384	60565	9549229	203248	104302	1449535	385147	200868	482701	6767	122985	3384
2987	-3.01	0.36768	0.351759	157.122	10.17	-	Feces	Day 7	Positive	RP	382039	1095509	634161	745132	869944	420871	500432	5684741	1523347	20879686	641991	1371158
2988	5.71	0.01313	0.110538	193.072	0.99	-	Feces	Day 7	Negative	RP	444992	5096	2548	271152	19668	164257	213766	2548	123879	10864	2548	696920
2993	-2.91	0.15354	0.183095	185.057	2.43	-	Feces	Day 7	Negative	HILIC	3612	49789	2020215	105722	513702	159998	96186	404778	7224	3646107	84419	696038
3029	-4.35	0.07273	0.195502	158.089	6.85	-	Feces	Day 7	Positive	RP	5347	57753	194054	6886	34983	10057	16090	90525	20063	1987257	14625	73082
3030	4.71	0.0725	0.207925	245.053	3.68	-	Feces	Day 7	Positive	HILIC	875541	750475	14938	14938	955878	29877	2407953	14938	2602549	127036	44485	2932741
3031	-2.2	0.46061	0.323994	245.063	2.97	-	Feces	Day 7	Positive	HILIC	5410212	38996	84769300	344019	2847748	24452183	1476167	15757580	8182967	3411377	145591	2486230
3032	-2.22	1	0.603161	158.118	6.95	-	Feces	Day 7	Positive	RP	717549	1946472	764324	3380204	1720775	725847	2672185	2205117	2817311	51100633	740825	9557605
3047	-3.39	0.93221	0.48516	245.138	1.05	-	Feces	Day 7	Positive	HILIC	228334	655370	56991	113981	214012	350291	116873	56991	475799	11808906	624425	239806
3050	-3.79	0.21414	0.19967	187.098	2.15	-	Feces	Day 7	Negative	HILIC	1302592	5081695	2281758	1073951	1447564	1081329	1221806	2644094	3435026	104763767	1392819	1409625
3060	-2.78	0.14813	0.223083	245.186	1.72	-	Feces	Day 7	Positive	HILIC	260940	729509	335009	63417	63417	330205	1964455	675380	126835	12630804	1281463	802978
3078	2.79	0.80808	0.368888	188.056	3.72	-	Feces	Day 7	Negative	HILIC	9874660	3147263	5980889	1017177	28724597	399507	8754945	1485301	3028284	2477078	10406270	227056791
3079	2.11	0.46061	0.280358	188.056	3.63	-	Feces	Day 7	Negative	HILIC	15010892	7063483	2279276	128529	10757201	875488	12069203	1982242	5120703	1893674	11997090	105980041
3079	3.34	0.12571	0.22283	246.097	1.75	-	Feces	Day 7	Positive	HILIC	3669759	307116	14334	14334	633316	143750	7008938	28668	112277	66490	563314	1772585
3088	4.77	0.07273	0.195502	159.121	4.56	-	Feces	Day 7	Positive	RP	777023	426045	321178	780601	74688955	232408	1239402	196895	1055192	567672	684907	17229905
3090	-2.46	0.5697	0.436144	159.121	6.95	-	Feces	Day 7	Positive	RP	40806	108440	16554	216738	88868	8277	203511	43790	198784	4463803	26032	784033
3098	-4.3	0.28283	0.224339	188.101	2.28	-	Feces	Day 7	Negative	HILIC	157006	741539	394591	120399	278830	112424	170951	687022	454967	22525216	150547	375651
3099	-4.02	0.36768	0.254754	188.101	2.14	-	Feces	Day 7	Negative	HILIC	78371	455180	131827	64284	121186	43952	97255	264364	335683	10011564	66472	94547
3116	-3.32	0.5697	0.361948	247.129	2.69	-	Feces	Day 7	Positive	HILIC	250133	1327640	2235853	99142	731198	847116	3316971	431213	198284	43608015	585848	2590443
3117	-2.09	0.93333	0.544675	197.118	9.24	-	Feces	Day 7	Negative	RP	250971	534500	124584	309697	997757	53342	564090	391432	1577688	9652515	404172	672578
3118	-2.63	1	0.568273	197.118	8.99	-	Feces	Day 7	Negative	RP	121224	339347	95918	110241	436216	47959	236286	237493	532553	6575914	124744	448537
3119	-5.74	0.23366	0.294987	160.042	7.08	-	Feces	Day 7	Positive	RP	4097	2010	9684229	132684	9934	692738	4020	19335978	221979	2010	244900	26375
3122	3.61	0.05039	0.195268	160.076	6.55	-	Feces	Day 7	Positive	RP	1197324	1336062	30434	487726	173858	60869	4270711	30434	591601	271794	204437	5025770
3131	-2.04	0.68283	0.338128	189.052	4.68	-	Feces	Day 7	Negative	HILIC	10336	123393	76800	4560	160477	42910	99280	41043	9119	938204	87203	106268
3132	3.21	0.68283	0.338128	189.06	3.72	-	Feces	Day 7	Negative	HILIC	585905	237797	327618	81182	2056851	8534	628834	76058	195973	157206	642160	18497972
3140	-3.39	0.07273	0.173846	189.077	3.1	-	Feces	Day 7	Negative	HILIC	291574	585154	4493722	288757	707522	219411	924051	351462	391685	12903163	708127	102668
3172	4.49	0.08887	0.131141	199.018	3.46	-	Feces	Day 7	Negative	RP	30103	5553	14926	176661	33127	1862	762049	3725	67377	1862	9136	258586
3173	3	0.0725	0.116533	199.023	4.1	-	Feces	Day 7	Negative	RP	128556	47770	20877	242241	84350	20877	816360	20877	55283	56980	41755	848286
3182	-2.97	0.28283	0.243515	199.072	2.15	-	Feces	Day 7	Negative	RP	23247	663026	9377266	305516	37591	4455482	888446	15065469	11100	801009	22200	70210
3204	3.11	1	0.505007	250.079	2.24	-	Feces	Day 7	Positive	HILIC	4601725	86540	134291	43270	43270	2094815	1636498	309675	43270	837779	1066186	32054049
3229	3.4	0.04919	0.110538	200.062	6.19	-	Feces	Day 7	Negative	RP	684439	373018	6620	1042788	778142	6620	660292	6620	97037	13240	215055	1465907
3231	2.93	0.04919	0.110538	200.062	6.29	-	Feces	Day 7	Negative	RP	388441	209804	12338	401599	350853	12338	358095	12338	43702	24677	105023	594183
3235	3.71	0.04919	0.195268	162.095	0.85	-	Feces	Day 7	Positive	RP	4063530	199154	80357	4994582	1874576	80357	595738	80357	1841875	160714	274551	1926846
3243	-2.19	1	0.568273	200.137	9.74	-	Feces	Day 7	Negative	RP	161766	204882	13956	79101	340992	11365	142489	172592	232120	2689998	85587	124804
3244	4.17	0.15354	0.183095	192.072	1.06	-	Feces	Day 7	Negative	HILIC	99559	10205975	67137	391797	1701665	110439	2851689	33404	210886	226966	107283	66809
3258	5.81	0.15354	0.223083	252.109	1.57	-	Feces	Day 7	Positive	HILIC	36786849	185491	105195	110668	564571	3095702	2537751	67479	336934	746643	538404	120464910
3260	2.23	0.1197	0.221018	252.107	2.72	-	Feces	Day 7	Positive	HILIC	168589	19087	138972	184840	38175	49589	105763	19087	125036	19087	19087	1155490
3278	2.28	0.49615	0.365575	201.054	0.92	-	Feces	Day 7	Negative	RP	268954	106220	356588	1558065	197417	12981	805026	12981	32028	25961	638390	7086659
3278	-3.22	0.36768	0.351759	163.096	3.68	-	Feces	Day 7	Positive	RP	247511	182611	18787369	1324347	617196	654818	370311	425030	618280	914007	388558	394149
3280	-4.19	0.15354	0.166304	201.077	5.1	-	Feces	Day 7	Negative	RP	31663	277833	160103	44793	136616	33178	93155	185776	98422	7191449	60997	114508
3281	-3.08	0.93333	0.544675	201.077	3.74	-	Feces	Day 7	Negative	RP	3570	21063	8920	31059	60944	27751	31112	59281	34513	886060	12150	18503
3283	-2.11	0.5697	0.436144	163.112	9.24	-	Feces	Day 7	Positive	RP	307860	1000293	489451	346663	855405	510041	354393	938602	1613019	13993429	528572	2407991
3284	-2.17	0.5697	0.436144	163.112	8.35	-	Feces	Day 7	Positive	RP	310129	856434	220920	759707	824600	743756	337976	626835	1060789	12073517	660193	1150553
3302	2.77	0.49615	0.296836	194.049	1.12	-	Feces	Day 7	Negative	HILIC	322674	124045	471578	51301	8786828	111333	534142	102603	444999	51301	143633	117841
3326	2.31	0.46061	0.341245	202.108	2.21	-	Feces	Day 7	Negative	RP	92345	34011	126460	1122332	92671	9344	110200	4672	41038	91682	35392	1067738
3340	4.1	0.21414	0.238729	258.11	3.39	-	Feces	Day 7	Positive	HILIC	7886458	611325679	5738412	573281	18378305	7363282	30164920	196961	395096	6432003	8096875	25728183
3353	3.75	0.03802	0.110538	203.073	6.18	-	Feces	Day 7	Negative	RP	111355	50825	3357	118151	96447	3357	91213	3357	6714	3357	13960	167450
3361	2.31	0.1197	0.150407	203.112	2.45	-	Feces	Day 7	Negative	RP	2102	4493	8329	9663	93802	4204	17685	2102	6236	2102	2102	6493
3365	-2.89	0.55152	0.39005	203.129	9.36	-	Feces	Day 7	Negative	RP	24825	10631	15526	9101	102419	4550	19808	13195	17023	671200	14107	4550
3375	3.62	0.5697	0.39005	204.051	1.53	-	Feces	Day 7	Negative	RP	7852	147383	150110	4995952	786767	32263	292202	80536	29352	3926	324469	7440617
3384	-5.83	0.34939	0.351759	165.063	6.62	-	Feces	Day 7	Positive	RP	5149	43044	6733221	22411	10343	2574	2574	6795574	42739	9651	5180	345942
3386	-4.6	0.36768	0.351759	165.066	3.08	-	Feces	Day 7	Positive	RP	11887	86613	2381370	89130	133963	55385	75343	3737121	6320	59722	13701	51649
3392	2.92	0.46061	0.323994	261.094	2.3	-	Feces	Day 7	Positive	HILIC	31145298	38628799	11677029	2419829	4695600	22551847	36167475	31120792	795394	2944302	4414263	623682938
3394	3.05	0.5697	0.361948	261.094	2.52	-	Feces	Day 7	Positive	HILIC	7434139	7262806	622096	595303	70152	3471745	4052826	4558551	35076	175352	422822	72732877
3396	4.04	0.67058	0.391704	261.094	2.74	-	Feces	Day 7	Positive	HILIC	640645	3236484	291458	46955	99689	1512924	2343376	1301121	46955	93910	678007	69985478
3403	5.24	0.04919	0.110538	205.07	6.55	-	Feces	Day 7	Negative	RP	2059936	713222	3473	508976	97208	3473	6190972	3473	519758	6947	190211	5289402
3404	-2.99	0.28283	0.243515	205.072	3.37	-	Feces	Day 7	Negative	RP	39441	267601	661424	745973	220549	347805	121428	235315	95564	6918573	150957	167419
3405	-2.09	0.46061	0.341245	205.072	3.64	-	Feces	Day 7	Negative	RP	1590	28729	9422	9617	68806	109805	3712	54877	14088	432804	12098	3180
3406	-2.99	0.36768	0.293691	205.072	3.3	-	Feces	Day 7	Negative	RP	36581	285768	557921	703669	260645	266311	101288	206310	100434	6681889	157451	160904
3409	3.18	0.39494	0.305703	262.098	2.3	-	Feces	Day 7	Positive	HILIC	3261403	2529268	873580	83212	313123	2250477	3673420	3032888	41606	41606	130532	61771016
3412	-6.26	0.20194	0.200641	205.108	6.38	-	Feces	Day 7	Negative	RP	5953	60060	205221	8237	66923	2977	2977	14851	41081	9223248	9546	58949
3424	-2.37	1	0.603161	166.05	6.22	-	Feces	Day 7	Positive	RP	89527	2783030	715352	302662	6909289	2294315	877528	1597489	836785	40454005	601998	2680215
3442	2.3	0.07273	0.116533	206.915	1.94	-	Feces	Day 7	Negative	RP	447775	798491	62749	335159	874145	40305	1219836	81426	2875882	211560	410624	970807
3481	2.38	0.08383	0.211778	167.068	6.66	-	Feces	Day 7	Positive	RP	151522	20879	7985	15971	17595	7985	238304	7985	331548	7985	79466	291818
3514	2.07	0.5697	0.436144	167.143	12.67	-	Feces	Day 7	Positive	RP	78736408	760994	381523	20789371	27364221	368769	12766883	1130498	672657	4050328	11605055	2615472
3515	3.6	0.21414	0.238729	266.074	2.75	-	Feces	Day 7	Positive	HILIC	2255297	8672311	40245	168977	2656938	1458765	13735261	20123	302373	654151	11025161	254492596
3515	2.63	0.07273	0.116533	208.912	1.93	-	Feces	Day 7	Negative	RP	139067	313785	13085	97366	258593	2162	368635	4323	577828	32347	117169	310749
3520	-4.05	0.28283	0.224339	196.056	1.46	-	Feces	Day 7	Negative	HILIC	1482361	1741123	42028320	11860	774337	344418	3277072	27651379	974627	5930	2122788	92722
3521	3.09	0.21414	0.238729	266.123	2.13	-	Feces	Day 7	Positive	HILIC	1731004	153564	44981	22491	2094676	117433	2635933	259779	1463833	82296	259992	2801441
3528	2.58	0.03251	0.110538	208.983	1.36	-	Feces	Day 7	Negative	RP	256519	130700	22435	414613	62655	22435	423628	22435	68666	45965	44871	243872
3536	2.95	0.36768	0.293691	209.046	5.95	-	Feces	Day 7	Negative	RP	668038	2934	6164	210594	18490	5867	210674	6495	118083	21702	49711	65577
3537	-2.13	0.68283	0.440234	209.045	6.54	-	Feces	Day 7	Negative	RP	15015	58406	73949	15128	262260	67486	50258	16190	59453	1083371	13766	13679
3545	-4.32	0.06947	0.207925	267.12	1.57	-	Feces	Day 7	Positive	HILIC	12344	1134703	102403	12344	24688	12344	106642	672785	213378	14204981	319123	12344
3548	-2.03	0.46061	0.341245	209.118	11.53	-	Feces	Day 7	Negative	RP	282458	565985	277052	433735	1584824	21248	524886	1646601	2897081	11280552	555233	408642
3552	-2.02	0.68283	0.440234	209.118	11.37	-	Feces	Day 7	Negative	RP	141653	389688	114913	197571	908987	57456	368913	634919	1870523	7264805	252921	145239
3554	-2.09	0.36768	0.293691	209.118	11.94	-	Feces	Day 7	Negative	RP	108067	172288	91464	101642	409245	36817	170136	388546	1023945	3750792	235604	73634
3567	3.49	0.34684	0.293577	268.154	1.75	-	Feces	Day 7	Positive	HILIC	1593550	8901735	11256	11256	318023859	22512	700495	11256	26811	672538	14964540	21588048
3570	3.57	0.26624	0.317168	168.123	2.61	-	Feces	Day 7	Positive	RP	948598	22766	33717	25406	6250	16357	17111	6370	61500	3125	3125	3125
3572	4.6	0.01362	0.195268	168.138	3.42	-	Feces	Day 7	Positive	RP	11694	188743	1893	77203	220557	7570	284914	1893	10470	9814	3787	41498
3619	2.31	0.34939	0.293577	272.134	3.25	-	Feces	Day 7	Positive	HILIC	4984227	1942112	917161	3685319	13128	18521992	1677915	26256	13128	220820	2854160	9073112
3625	-2.55	0.28283	0.224339	199.109	4.02	-	Feces	Day 7	Negative	HILIC	10220	894599	3746384	30034	528854	38491	30889	383440	4859	3564443	27847	1090737
3646	6.24	0.08383	0.173846	200.057	1.54	-	Feces	Day 7	Negative	HILIC	23156919	370574	13597	27195	27197	13597	731971	13597	71336	129101	13597	1328493
3652	2.45	0.20194	0.238729	274.092	1.92	-	Feces	Day 7	Positive	HILIC	1390540	9047375	45389	99718	490857	90779	706673	150317	304242	45389	4578204	40391637
3655	2.53	0.15354	0.236353	170.117	12.78	-	Feces	Day 7	Positive	RP	111862	862031	112341	422730	1374955	98272	1811750	136009	1761368	273362	49136	137662
3656	2.59	0.34684	0.293577	274.176	1.1	-	Feces	Day 7	Positive	HILIC	2146221	57167	28583	28583	137486	62956	5548595	28583	455830	981701	417399	9120413
3661	-2.06	0.73365	0.41681	274.274	1.33	-	Feces	Day 7	Positive	HILIC	99719	2369701	2310516	65878	1323437	186605	3035231	32939	32939	2099895	18010477	3621044
3670	-3.2	0.8649	0.531065	213.075	7.93	-	Feces	Day 7	Negative	RP	25688	194095	15056	12462	154828	6231	23750	6231	90198	2506711	40341	53068
3680	-5.16	0.10602	0.139338	213.125	7.38	-	Feces	Day 7	Negative	RP	75934	604824	80656	12004	118832	12004	234825	244995	24009	19843574	139770	51239
3683	3.48	0.26624	0.224339	201.054	2.93	-	Feces	Day 7	Negative	HILIC	713278	37900	74813	5362	13671	2681	40600	2681	33447	2681	11066	1188362
3686	-2.83	0.10909	0.173846	201.077	2.5	-	Feces	Day 7	Negative	HILIC	128924	451982	383850	134053	490662	351375	327989	874268	363066	8913845	393459	721249
3687	-3.42	0.36768	0.254754	201.077	2.88	-	Feces	Day 7	Negative	HILIC	200294	606879	380950	129678	384740	262191	223051	263262	301331	12483742	329813	407259
3689	-2.37	0.46061	0.280358	201.077	2.73	-	Feces	Day 7	Negative	HILIC	153002	706947	286131	111234	413402	356831	180031	230327	234800	5408383	404103	295796
3695	-2.9	0.5697	0.436144	171.084	3.67	-	Feces	Day 7	Positive	RP	1722	269297	450965	74645	214787	12525	58033	7034	3443	2970718	6327	288292
3696	-2.93	0.28283	0.224339	201.113	1.85	-	Feces	Day 7	Negative	HILIC	489733	835572	2150812	342400	645581	420415	663116	562502	536296	14785994	506818	784526
3696	-4.3	0.28283	0.317168	171.101	7.94	-	Feces	Day 7	Positive	RP	568962	2172294	1360430	956652	911234	1130025	644003	4296117	1982474	93530365	855808	1785958
3699	-2.77	0.28283	0.317168	171.101	8.36	-	Feces	Day 7	Positive	RP	1024437	2397837	52425	745685	2054318	506730	1675961	423634	1428736	40269192	707587	2337048
3701	-2.38	0.0725	0.173846	201.124	3.31	-	Feces	Day 7	Negative	HILIC	75392	4504	11951	26264	4504	9009	4504	48939	35224	197450	261706	41076
3715	3.56	0.04848	0.110538	214.049	0.77	-	Feces	Day 7	Negative	RP	2958519	10767590	34422	4303183	466890	561906	4370717	51320	283177	872986	67756	480258
3736	2.59	0.28283	0.243515	214.918	1.84	-	Feces	Day 7	Negative	RP	246137	1463714	5489	10977	724824	27449	189664	58762	2407169	62797	306781	154162
3750	-2.64	0.93333	0.408002	203.067	4.48	-	Feces	Day 7	Negative	HILIC	17759	287193	3819	3204	68400	1602	178392	9238	6730	2557794	45834	273969
3751	-2.58	0.55152	0.310143	203.067	4.17	-	Feces	Day 7	Negative	HILIC	125254	145524	92837	13283	45955	13283	290281	49399	26566	3971924	51411	730333
3751	-3.22	0.93333	0.578953	172.133	8.06	-	Feces	Day 7	Positive	RP	5037631	10246129	4353519	6133747	10385954	6430041	6846946	25454152	17283163	331953812	5507208	16305573
3753	-2.24	0.39494	0.314076	215.067	1.14	-	Feces	Day 7	Negative	RP	17951	192731	3903382	88642	7936	4922201	1139240	10656696	27587	534163	3968	3968
3754	-2.88	0.93333	0.578953	172.133	8.43	-	Feces	Day 7	Positive	RP	1698401	4789578	519533	2118452	2393602	1512338	2090564	3455218	2170464	71983191	2114980	4488109
3757	-2.47	0.10909	0.173846	203.093	2.87	-	Feces	Day 7	Negative	HILIC	1200754	2072964	1691587	802362	2152129	1423065	1659247	1710908	1115907	28313082	1672197	1655639
3758	-4.31	0.5697	0.310143	203.092	2.65	-	Feces	Day 7	Negative	HILIC	1236456	2136637	913464	456826	1852861	1493657	1261797	1441706	1030638	102057605	1690561	1222279
3759	-5.01	0.4439	0.341245	215.093	7.31	-	Feces	Day 7	Negative	RP	5346	348787	18190	2673	234569	2673	26573	229563	272860	14833317	71815	46360
3760	-4.31	0.21414	0.200641	215.093	6.97	-	Feces	Day 7	Negative	RP	22988	395725	462178	10300	398283	5150	267820	394282	422977	15076334	73250	90288
3761	-2.93	0.15354	0.166304	215.093	6.15	-	Feces	Day 7	Negative	RP	25407	625181	521100	110891	326630	16111	166954	113621	107524	4763547	116271	70732
3763	-2.06	0.93333	0.544675	215.104	3.88	-	Feces	Day 7	Negative	RP	37553	9598	3986	54861	32479	44278	35162	55013	22141	549621	7971	58668
3773	-4.72	0.39494	0.265254	204.034	1.44	-	Feces	Day 7	Negative	HILIC	28374	57989	2612320	11222	178130	262025	45031	7075651	22444	11222	106213	139828
3773	3.14	0.17348	0.232959	277.068	2.3	-	Feces	Day 7	Positive	HILIC	1343981	4764668	92877	156812	490959	1519516	4334289	1856338	27946	27946	55892	23082749
3796	-2.22	0.93185	0.578953	173.1	5.18	-	Feces	Day 7	Positive	RP	2060	104595	716665	91639	53699	4120	80890	2060	28196	837614	2060	306104
3797	2.1	0.30733	0.262522	216.009	1.66	-	Feces	Day 7	Negative	RP	47600	179491	48484	208195	356205	23195	94375	3761	1881	1881	57316	47158
3798	5.05	0.93185	0.544675	216.034	1.92	-	Feces	Day 7	Negative	RP	4806134	87210	203624	104230653	6605017	31286	31286	62571	31286	89934	1430391	2399060
3799	3.08	0.39494	0.305703	278.159	1.17	-	Feces	Day 7	Positive	HILIC	475916	2391077	69631	69631	10205284	475005	8119467	271743	139261	1713141	1109138	31598900
3800	-2.69	0.5697	0.436144	173.117	8.42	-	Feces	Day 7	Positive	RP	254688	5667612	127344	3495626	1596999	353391	859641	581974	1786630	47510662	750723	1110753
3802	-2.45	0.21414	0.27344	173.117	6.96	-	Feces	Day 7	Positive	RP	307233	749198	124375	363408	618485	251203	428573	101295	625933	15166731	236461	2376506
3809	3.45	0.36768	0.293691	216.088	2.25	-	Feces	Day 7	Negative	RP	379833	100710	39972	543909	45687	27767	776989	79746	72561	112219	51893	4275134
3813	4.45	0.14599	0.166304	216.088	1.03	-	Feces	Day 7	Negative	RP	55216	27604	6146	1811542	3356144	6146	53178	6146	89341	12292	175613	3379192
3815	-3.72	0.21414	0.200641	216.088	6.5	-	Feces	Day 7	Negative	RP	3233	37580	10054	6466	28401	18759	15614	30430	6551	754544	17506	6530
3821	-2.57	0.17348	0.196196	206.013	2.59	-	Feces	Day 7	Negative	HILIC	17320	73414	545507	8660	37890	43132	42748	121523	47389	205142	8660	26607
3822	-2.36	0.00808	0.110538	216.143	2.92	-	Feces	Day 7	Negative	RP	43099	113793	460558	50128	93747	191691	406689	486329	35312	1653634	272301	183226
3833	2.56	0.23366	0.2178	216.915	1.84	-	Feces	Day 7	Negative	RP	89444	970071	3645	3645	435108	7291	253779	26974	1095912	32322	183712	57778
3849	-2.35	0.03344	0.173846	207.036	3.97	-	Feces	Day 7	Negative	HILIC	2365	576700	1194963	12663	258072	285912	2365	136320	4731	944728	707202	28443
3853	4.05	0.0572	0.173846	207.051	1.43	-	Feces	Day 7	Negative	HILIC	1324537	38428	5228	10456	270082	5228	994561	5228	142527	5228	100811	1082168
3859	-2.17	1	0.603161	174.058	4.47	-	Feces	Day 7	Positive	RP	54640	79397	1055393	159577	35633	37235	295169	475740	6222	1455	2910	16493
3867	3.96	0.01743	0.207925	281.142	2.21	-	Feces	Day 7	Positive	HILIC	107628	81246	38305	38305	924049	76611	1677763	38305	118653	38305	38305	1744717
3878	-2.2	0.28283	0.317168	174.12	11.54	-	Feces	Day 7	Positive	RP	42706	287144	178944	301209	985009	35727	264278	1347930	707171	5508808	373158	595804
3882	-2.58	0.60976	0.46188	174.12	6.95	-	Feces	Day 7	Positive	RP	17009	44943	2715	8691	43395	2715	13049	13549	115008	1372340	5430	219949
3884	-2.55	1	0.505007	282.119	4.39	-	Feces	Day 7	Positive	HILIC	1212305	1796702	82655631	311781	5226602	470167	14547734	219736	32726	1636522	576647	5455877
3897	-2.11	0.93333	0.48516	283.175	1.33	-	Feces	Day 7	Positive	HILIC	581138	4876418	42029856	266373	7002381	1464736	740599	2271747	4138163	1228552	419272	2152426
3911	-2.23	1	0.568273	218.046	3.23	-	Feces	Day 7	Negative	RP	4556	9112	42717	49245	47641	10086	76861	11793	11895	488254	4556	24442
3918	-4.72	0.36768	0.293691	218.068	5.54	-	Feces	Day 7	Negative	RP	472438	42051	2925094	103332	164923	11034	125597	19885344	24910	11128	151688	796906
3919	-2.41	1	0.568273	218.082	6.76	-	Feces	Day 7	Negative	RP	27167	1423191	955305	643104	271599	16860	237889	8430	75020	9980640	30066	1426917
3924	-6.62	0.19474	0.200641	218.112	7.38	-	Feces	Day 7	Negative	RP	5782	293750	45743	5782	61945	5782	17816	81849	53571	21984350	11564	5782
3924	-2.34	0.26877	0.317168	175.079	5.17	-	Feces	Day 7	Positive	RP	7059	62884	5439817	78774	480700	29223	690565	3530	17381	3530	16885	798202
3926	-2.24	0.10602	0.139338	218.123	1.14	-	Feces	Day 7	Negative	RP	3570	103901	184069	3570	7139	75759	203090	176784	24113	797835	34312	83072
3927	-3.29	0.21414	0.27344	175.087	5.6	-	Feces	Day 7	Positive	RP	42525	90820	1138790	44137	78515	45871	60512	805886	32755	287352	16377	65061
3953	-3.02	0.34939	0.293691	219.062	0.79	-	Feces	Day 7	Negative	RP	50585	137673	9261	42823	40523	18521	349635	9261	46763	2906355	41774	46882
3956	3.03	0.5697	0.39005	219.07	2.2	-	Feces	Day 7	Negative	RP	38118	52623	51233	2700307	537667	5061	194016	7500	8086	115310	186743	2339451
3969	-3.87	0.49615	0.422005	176.074	4.08	-	Feces	Day 7	Positive	RP	170750	12408	6230633	24817	35051	48218	94415	1081023	374097	12408	58074	253068
3974	-4.48	0.10418	0.211778	176.1	6.85	-	Feces	Day 7	Positive	RP	3171	83095	234327	3171	36375	3171	10671	73908	29824	2156500	6342	51360
3976	2.5	0.60976	0.46188	176.105	2.47	-	Feces	Day 7	Positive	RP	82262	183886	4482	38224	4482	8964	1576281	41265	479293	117602	239208	2189798
3978	3.55	0.14599	0.236353	176.107	7.43	-	Feces	Day 7	Positive	RP	226114	882702	10611	1179355	2992880	10611	63058	10611	21222	148617	119383	1412024
3985	-3.64	0.5697	0.361948	288.18	1.47	-	Feces	Day 7	Positive	HILIC	55220	388319	39481	24908	401064	167649	143915	111070	431285	11469906	27193	254439
3994	2.86	0.20194	0.200641	220.061	3.7	-	Feces	Day 7	Negative	RP	100590	8484	1484	16213	2968	4467	174925	16617	16183	9243	1484	94233
4005	2.35	0.05039	0.173846	212.087	1.23	-	Feces	Day 7	Negative	HILIC	343180	334523	257016	13720	884756	76254	987331	6860	327604	6860	30446	109602
4007	-2.05	0.21414	0.200641	220.107	3.72	-	Feces	Day 7	Negative	RP	551658	250981	6140902	407527	495550	385576	295283	20838	468883	108639	82551	219197
4017	2.58	0.16663	0.254551	177.074	7.11	-	Feces	Day 7	Positive	RP	293556	74061	288262	127552	5925	11850	177729	5925	2731240	5925	5925	244014
4020	2.38	0.10418	0.139338	221.012	1.2	-	Feces	Day 7	Negative	RP	203225	796181	12283	532047	216363	12283	612543	24565	80814	449290	12283	2736536
4030	-4.22	0.21414	0.19967	213.077	2.33	-	Feces	Day 7	Negative	HILIC	149288	957529	1571539	107879	420890	168352	176111	766317	430270	26168758	131137	664631
4036	-4.21	0.26877	0.224339	213.113	1.57	-	Feces	Day 7	Negative	HILIC	2762	1011303	262198	5524	306502	2762	154148	585327	581619	19081725	34041	86752
4057	2.3	0.12571	0.183095	214.07	2.3	-	Feces	Day 7	Negative	HILIC	59576	152570	63383	160553	132008	11799	252402	4877	4877	26389	9754	251110
4058	3.97	0.12571	0.233648	178.107	1.18	-	Feces	Day 7	Positive	RP	127096	34122	4673	168195	53427	4673	386193	9347	2762059	83692	17647	77189
4069	2.18	0.28283	0.243515	222.048	6.56	-	Feces	Day 7	Negative	RP	32591	1869139	175920	766699	391697	149130	343737	16296	83752	177424	42613	93400
4073	-6.52	0.80808	0.49787	222.077	3.47	-	Feces	Day 7	Negative	RP	1782	31815	17404	33195	27593	27009	13967	27577	3565	7381415	4205	22685
4079	-5.79	0.34939	0.351759	179.102	8.62	-	Feces	Day 7	Positive	RP	196895	121886	6881	13762	102757	128497	134572	6881	51995	23266379	62473	96319
4081	-2.25	0.0725	0.195502	179.118	4.25	-	Feces	Day 7	Positive	RP	4879	4879	1824825	803260	21130	542127	9758	2596144	865604	656245	289401	4879
4093	4.91	0.03251	0.207925	295.158	1.84	-	Feces	Day 7	Positive	HILIC	122267	384607	12747	12747	1267376	205694	2195130	12747	680305	32053	25494	129629
4105	-3.89	0.60976	0.325879	215.129	1.47	-	Feces	Day 7	Negative	HILIC	48002	578976	3897	7793	697835	3897	105850	740869	205653	13230269	88097	252630
4120	2.7	0.28283	0.243515	223.17	12.39	-	Feces	Day 7	Negative	RP	39760	194798	42120	143535	303361	15272	1942561	28255	732856	6666	182615	13332
4130	-2.17	0.21414	0.200641	224.023	1.1	-	Feces	Day 7	Negative	RP	129772	252060	3619924	891022	1249194	878895	359933	6016751	503988	1119509	181336	601472
4135	-3.34	0.36768	0.293691	224.056	6.51	-	Feces	Day 7	Negative	RP	8286	480721	722702	117576	653765	1100999	105953	560029	429335	17506339	251711	864668
4177	-5.47	0.15354	0.183095	217.108	2.16	-	Feces	Day 7	Negative	HILIC	1152400	4323502	4452996	516942	1167447	905388	1970043	5166407	1386449	290900053	769354	2159608
4182	2.44	0.46061	0.280358	217.119	3.67	-	Feces	Day 7	Negative	HILIC	130735	166512	988724	236809	76493	15530	750414	11746	3735	67177	13434	10326423
4192	2.72	0.22619	0.250587	300.155	1.1	-	Feces	Day 7	Positive	HILIC	102103	16709	16709	2585158	100306	104741	99144	16709	33418	194039	16709	173766
4198	3.17	0.79752	0.532876	181.133	4.07	-	Feces	Day 7	Positive	RP	100137	1912	3890	4127	26195	1912	332710	5105	96367	18503	3824	1912
4204	2.64	0.15354	0.236353	181.151	14.84	-	Feces	Day 7	Positive	RP	387460	597959	13533	3560584	2466829	6767	1338481	207427	1700927	375453	224252	158418
4205	3.18	0.07273	0.195502	181.151	15.62	-	Feces	Day 7	Positive	RP	1011370	66535	108178	7637988	1991029	340623	474029	532390	1450894	36884	53343	284490
4206	3.15	0.5697	0.310143	218.067	3.64	-	Feces	Day 7	Negative	HILIC	854844	413269	773217	811639	5508568	76801	762431	24038	329363	347627	1822189	43906367
4214	-2.33	0.46061	0.280358	218.103	1.71	-	Feces	Day 7	Negative	HILIC	15825269	5661348	248720099	315550	19255167	7370051	12810534	1029716	24231642	2268054	2688488	16083374
4215	-3.41	0.5697	0.310143	218.103	1.91	-	Feces	Day 7	Negative	HILIC	2772986	2933579	139974889	59759	1200696	3638617	2655968	167992	4513350	1499333	695013	8949585
4222	-3.42	0.93333	0.544675	225.113	7.34	-	Feces	Day 7	Negative	RP	14719	331546	20517	71022	246006	7359	42724	40558	215589	5346414	140981	104399
4223	-2.07	0.80808	0.368888	219.051	2.11	-	Feces	Day 7	Negative	HILIC	23486	16292	60376	3761	46244	26281	13052	7523	40126	335280	7530	26192
4232	-3.41	0.5697	0.361948	302.196	1.11	-	Feces	Day 7	Positive	HILIC	730938	587195	98157	42239	360016	129296	319845	204650	416157	16571684	84478	601748
4235	2.02	0.07402	0.116871	225.934	1.62	-	Feces	Day 7	Negative	RP	70206	296895	2545	409272	724239	111692	106545	5091	30040	2545	215260	82251
4257	2.7	0.49615	0.340877	304.186	1.09	-	Feces	Day 7	Positive	HILIC	652901	46499	19183	19183	232800	44442	3281874	38366	190285	521302	258004	6426760
4261	-2.22	0.21414	0.27344	182.118	7.9	-	Feces	Day 7	Positive	RP	137992	147146	23547	208919	139099	160270	163601	11773	235758	3094842	113357	200093
4262	2.26	0.10602	0.207925	304.263	1.61	-	Feces	Day 7	Positive	HILIC	1458195	6797703	19192	482053	8026138	38383	4843724	470291	2460732	19192	6742658	45347427
4274	-2.38	0.28283	0.243515	227.104	4.74	-	Feces	Day 7	Negative	RP	16566	87816	65296	59472	51170	56421	39611	250016	92028	747832	9263	9228
4276	-2.05	0.10909	0.139338	227.104	3.57	-	Feces	Day 7	Negative	RP	11552	175001	630311	98701	109987	636525	896497	387346	46826	3044724	181698	71166
4279	-2.44	0.10909	0.139338	227.129	10.71	-	Feces	Day 7	Negative	RP	108923	173593	99391	59142	172172	41995	82071	176456	161720	1834102	172012	38899
4282	2.8	0.16663	0.232959	305.266	1.5	-	Feces	Day 7	Positive	HILIC	175589	1388071	23449	46897	1917417	23449	1444175	23449	1045914	23449	1463045	15253297
4305	2.55	0.0246	0.195268	183.082	4.64	-	Feces	Day 7	Positive	RP	41832	56546	7968	36577	61820	7968	53542	7968	115650	7968	15937	92425
4306	-2.67	0.14813	0.236353	183.084	1.84	-	Feces	Day 7	Positive	RP	8554	2102630	37802699	17109	8554	11501143	21944887	9454416	1270938	70558011	333142	373286
4320	-4.2	0.93333	0.578953	183.113	6.24	-	Feces	Day 7	Positive	RP	48346	486344	8579	31699	121012	17158	76303	184175	29576	11765457	28164	491193
4324	-2.28	0.80808	0.532876	183.138	12.4	-	Feces	Day 7	Positive	RP	27327454	14076081	5330329	7048223	13312012	518015	10981662	30429523	18495713	201272753	2060327	7012191
4335	-4.42	0.04919	0.173846	221.03	2.48	-	Feces	Day 7	Negative	HILIC	42365	6358	8055530	6358	469480	492806	12717	3391354	46619	63247	120969	6358
4335	-2.24	0.68283	0.391704	309.206	1.18	-	Feces	Day 7	Positive	HILIC	128904	658336	16182	32363	493911	106825	745456	935152	1361050	10735220	672007	1706768
4340	-2.33	0.93221	0.578953	183.194	6.56	-	Feces	Day 7	Positive	RP	47348	182391	10756	67725	74972	21512	70137	10756	22117	1286270	101164	76063
4341	-2.99	0.46061	0.280358	221.067	3.01	-	Feces	Day 7	Negative	HILIC	433357	12055	13130133	4996	194980	1823963	66046	787126	711996	313642	46110	354861
4351	2.05	0.10909	0.207925	310.141	6.5	-	Feces	Day 7	Positive	HILIC	1792609	633548	193976	134109	1088337	29538	1766320	25241	700829	12620	1087647	4760092
4353	2.43	0.73365	0.357238	222.001	2.47	-	Feces	Day 7	Negative	HILIC	2108839	3769	258442	107270	16428	7538	223569	3769	10639	65536	13747	1215109
4360	2.16	0.1197	0.183095	222.077	1.47	-	Feces	Day 7	Negative	HILIC	295885	538609	38234	238626	1085251	38234	1271149	38234	76467	305126	38234	217150
4368	-2.42	0.5697	0.361948	311.221	1.23	-	Feces	Day 7	Positive	HILIC	270092	1389906	69383	34691	2569379	286913	1255898	5909052	1422077	16857224	919832	1636481
4370	-2.58	0.68283	0.391704	311.221	1.41	-	Feces	Day 7	Positive	HILIC	127268	639547	12446	24892	441971	246244	725252	943901	1598891	10828559	430786	276102
4401	-2.79	0.93333	0.578953	185.081	3.73	-	Feces	Day 7	Positive	RP	12438	45150	6219	33923	19328	14880	84970	58553	108119	1172703	24079	47170
4403	3.6	0.14599	0.236353	185.1	6.5	-	Feces	Day 7	Positive	RP	244574	14307	6593	25065	33502	6593	561791	6593	13185	21356	23464	506589
4409	-2.46	0.28283	0.269536	314.18	1.47	-	Feces	Day 7	Positive	HILIC	540696	349153	9567357	22360	987609	3035624	588707	12883321	634712	1617104	30300	2607756
4410	-2.21	0.46061	0.323994	314.18	1.25	-	Feces	Day 7	Positive	HILIC	2406329	1440364	20924714	374420	1433651	1707794	1014459	11762166	2516663	2235985	350250	4327811
4417	-4.93	0.73365	0.46909	229.108	7.13	-	Feces	Day 7	Negative	RP	31500	1146688	8357	16713	327338	8357	44130	160934	458329	32005538	229923	97856
4420	-2.12	0.68283	0.440234	229.119	5.76	-	Feces	Day 7	Negative	RP	34211	83054	185990	61864	60412	40552	30395	38368	21714	691953	10857	93916
4421	2.48	0.15354	0.236353	185.154	12.12	-	Feces	Day 7	Positive	RP	15685189	292435	230689	2296467	1804128	360996	637443	246788	66745	129430	1614666	3651715
4427	2.09	0.02163	0.195268	185.165	6.47	-	Feces	Day 7	Positive	RP	600318	447489	4540	369224	584637	484984	592399	4540	301480	185425	202579	9080
4430	-2.56	0.00808	0.195268	185.165	4.15	-	Feces	Day 7	Positive	RP	3513	13272	83114	8276	16606	22871	16077	60928	7896	188272	23108	31948
4451	-5.69	0.93333	0.544675	230.013	4.2	-	Feces	Day 7	Negative	RP	3526	763261	44139	6481	29042	93237	712053	101470	6784	47793950	2982	238507
4452	2.06	0.14599	0.166304	230.028	2.67	-	Feces	Day 7	Negative	RP	234301	221106	5694	46343	21517	5694	32663	73634	207030	5694	11388	33930
4456	-3.28	0.80808	0.436702	316.212	1.07	-	Feces	Day 7	Positive	HILIC	2296645	866556	151694	22627	1662995	352730	203678	165660	332762	33230025	454498	1283545
4457	-2.4	0.34939	0.351759	186.12	8.37	-	Feces	Day 7	Positive	RP	143352	215440	12232	52209	153699	24464	334583	12232	280417	3808350	96774	281031
4461	-2.47	0.68283	0.483648	186.149	8.97	-	Feces	Day 7	Positive	RP	699651	1169944	273334	540614	1216639	649755	677517	2135419	1743302	24495471	943152	3370660
4464	-4.29	0.80808	0.532876	186.149	8.64	-	Feces	Day 7	Positive	RP	683928	5862534	66888	497627	647793	361738	2134720	767574	495689	109564798	678236	678848
4474	-2.65	0.26877	0.269536	317.218	6.59	-	Feces	Day 7	Positive	HILIC	115778	376186	1754640	10304	184484	396991	63381	5292228	10304	360841	20609	1213907
4486	-6.14	0.10909	0.173846	227.093	1.91	-	Feces	Day 7	Negative	HILIC	87509	780989	263441	65014	234046	86565	86062	2998496	713817	109870213	249806	1151472
4493	-2.39	0.79856	0.368888	227.129	1.45	-	Feces	Day 7	Negative	HILIC	121947	259110	86549	10612	250679	5306	201246	105195	349670	2795170	173281	5306
4494	-2.9	0.73365	0.357238	227.129	1.18	-	Feces	Day 7	Negative	HILIC	17200	679658	8600	28529	325716	51277	97116	219676	522679	6076478	160487	8600
4516	-2.4	0.68283	0.483648	187.133	8.43	-	Feces	Day 7	Positive	RP	546504	3782045	273252	1087952	1414188	608684	1407198	797033	1649855	29456895	1090923	1479773
4518	-2.09	0.68283	0.483648	187.133	11.92	-	Feces	Day 7	Positive	RP	193435	4767484	161266	962171	1381634	221592	1724580	1967194	1356135	20362613	1151008	500223
4524	-2.21	0.36768	0.351759	187.144	8	-	Feces	Day 7	Positive	RP	212140	658252	2284464	25264	125574	3680	2026850	95657	7361	5754298	77072	502332
4533	2.91	0.36768	0.254754	228.172	5.55	-	Feces	Day 7	Negative	HILIC	3853531	181003	549841	439261	1863983	39613	835308	359678	44158	24103	359273	12127804
4534	2.02	0.0725	0.195502	187.18	9.63	-	Feces	Day 7	Positive	RP	234858	125989	14740	142856	184184	14740	418615	14740	373238	146575	29480	174345
4537	-2.88	0.21414	0.200641	231.099	1.11	-	Feces	Day 7	Negative	RP	56541	695075	1288532	161522	156396	535484	2174027	2262167	329862	19860497	198569	2297710
4540	-6.07	0.4439	0.341245	231.124	7.86	-	Feces	Day 7	Negative	RP	14806	900897	18148	7403	403513	7403	77251	264219	209603	59136610	99888	154460
4624	-3.81	0.04848	0.195268	189.076	3.37	-	Feces	Day 7	Positive	RP	4589	173442	717327	505099	21614	92722	9177	198239	75305	5669927	82358	68897
4643	-2.39	0.21414	0.19967	230.103	2.2	-	Feces	Day 7	Negative	HILIC	756242	253022	4684391	68275	125509	171936	684077	1054570	246605	1541592	36366	478604
4644	-2.23	0.28283	0.224339	230.103	2.08	-	Feces	Day 7	Negative	HILIC	206471	78256	1556712	39215	48393	85753	355988	330275	155469	526364	21817	65984
4646	-2.09	0.5697	0.361948	328.16	1.96	-	Feces	Day 7	Positive	HILIC	32720170	4364722	273402995	4284494	16579582	68491411	12989075	143533640	42279542	22680491	2121212	25667570
4647	-2.08	0.36768	0.293577	328.16	1.82	-	Feces	Day 7	Positive	HILIC	15286105	2048960	113743772	501767	8641441	36138881	4407343	56569669	15717219	9648622	1003533	3073075
4649	5.88	0.0246	0.195268	189.131	1.85	-	Feces	Day 7	Positive	RP	178779	68769	17980	170472	3387395	17980	821806	17980	103284	17980	35960	5810123
4652	5.26	0.01743	0.195268	189.131	1.49	-	Feces	Day 7	Positive	RP	269585	37165	18583	73620	996209	18583	402563	18583	79059	18583	18583	3800868
4666	-2.03	0.21414	0.19967	231.099	3.15	-	Feces	Day 7	Negative	HILIC	138365	683383	1119805	3109	6219	338839	2477142	648799	101982	20428390	439196	7368842
4670	-5.43	0.15354	0.183095	231.124	1.94	-	Feces	Day 7	Negative	HILIC	109533	1452266	1429609	54338	330096	144685	316882	888090	377828	65447833	235353	363905
4671	-2.13	0.5697	0.361948	329.163	1.98	-	Feces	Day 7	Positive	HILIC	4060451	280425	32634537	537692	1675010	8531508	1221798	18586773	5281631	2034940	38303	2721472
4672	-2.22	0.49615	0.340877	329.163	1.84	-	Feces	Day 7	Positive	HILIC	1813885	79185	14482146	39593	1056664	4166359	479779	7278687	1898025	752496	39593	159111
4682	-2.14	0.28283	0.317168	190.086	4.27	-	Feces	Day 7	Positive	RP	42800	21782	137382	123190	51559	19698	63071	58252	20545	837282	29520	137848
4684	2.71	0.28283	0.243515	233.025	2.56	-	Feces	Day 7	Negative	RP	1165535	1700640	13472	86687	198137	59897	769943	98226	1421095	109345	195123	47447
4687	2.41	0.36768	0.351759	190.107	5.52	-	Feces	Day 7	Positive	RP	149673	222509	437994	3350119	703200	59112	1462018	12156	62334	128226	285857	3189032
4689	-3.57	0.5697	0.436144	190.107	2.56	-	Feces	Day 7	Positive	RP	106604	54493	62322	63109	310123	42050	62928	40855	57073	12699309	47018	1473401
4701	-4.39	0.36768	0.351759	190.144	5.34	-	Feces	Day 7	Positive	RP	56391	447911	456145	30903	2347350	33542	61866	73349	1132837	46393782	171693	374448
4703	-4.11	0.68283	0.338128	232.083	3.09	-	Feces	Day 7	Negative	HILIC	110379	31418	27042145	12084	920179	428786	523207	61660	181756	141914	11159	944451
4718	2.7	0.15354	0.236353	191	2.11	-	Feces	Day 7	Positive	RP	1463675	147362	110070	577989	1799773	135721	159550	136499	11056490	55035	890374	131886
4721	-2.02	0.06443	0.173846	233.016	4.13	-	Feces	Day 7	Negative	HILIC	5871	19942	65156	5871	73789	5871	5871	11742	5871	155400	42947	12448
4721	2.41	0.08887	0.207925	332.168	1.02	-	Feces	Day 7	Positive	HILIC	5110136	2452354	46052	46052	1516554	165041	2425431	92105	1759147	161863	1053007	928532
4735	2.92	0.04848	0.195268	191.091	3.02	-	Feces	Day 7	Positive	RP	507329	160815	140092	485276	2468973	15728	2570501	7864	163691	157514	162893	738187
4737	-4.29	0.46061	0.280358	233.103	3.18	-	Feces	Day 7	Negative	HILIC	68804	168990	798654	63755	247545	36839	78113	64239	147097	7217498	58677	18419
4737	4.79	0.03251	0.195268	191.091	2.73	-	Feces	Day 7	Positive	RP	77123	118421	4135	47541	647785	4135	505887	4135	19608	8269	12087	165082
4739	-3.52	0.5697	0.436144	191.091	3.68	-	Feces	Day 7	Positive	RP	134994	115493	11085159	494219	325143	221281	202484	226654	330319	555782	46975	260141
4741	-2.42	0.5697	0.361948	333.115	1.98	-	Feces	Day 7	Positive	HILIC	15613806	1235385	77470160	1218758	4592920	21602387	3883067	101549856	11675767	6750663	866301	10044728
4741	3.23	0.10909	0.211778	191.091	2.95	-	Feces	Day 7	Positive	RP	522548	177501	136180	467346	2678416	15084	2867846	7542	82939	153116	102778	669916
4746	2.02	0.21414	0.19967	234.026	3.7	-	Feces	Day 7	Negative	HILIC	10240424	5111129	192955	96477	3826166	5805310	291097	669664	7909778	1138318	2299088	1680124
4755	-4.58	0.93185	0.578953	191.147	8.05	-	Feces	Day 7	Positive	RP	28990	142730	7639	7639	46980	22975	15278	193819	141708	5949613	7639	110467
4760	4.38	0.14599	0.183095	234.098	2.27	-	Feces	Day 7	Negative	HILIC	143218	921565	8404	16807	125890	25689	3802175	135027	8404	8404	25400	2341742
4768	-2.27	0.80808	0.532876	191.598	12.04	-	Feces	Day 7	Positive	RP	563339	2686902	31417508	5987277	2103371	8722282	2357335	29816925	2508682	747017	661268	1089598
4771	2.03	0.28283	0.243515	235.17	11.98	-	Feces	Day 7	Negative	RP	2581023	195275	103399	2347214	288713	6106	2882007	370273	687004	254944	431979	476009
4787	3.37	0.21414	0.27344	192.102	7.05	-	Feces	Day 7	Positive	RP	110048	57554	275438	5257010	82573	215884	1185234	28777	94150	67300	86835	2455977
4788	-2.7	0.26877	0.317168	192.105	5.17	-	Feces	Day 7	Positive	RP	4094	81267	6597626	39899	581354	10292	438951	2047	9706	2047	4290	874720
4798	-2.04	0.07273	0.195502	192.159	1.1	-	Feces	Day 7	Positive	RP	132680	705122	15174135	420802	4094952	1009486	2469401	2806373	468389	2067405	1390023	1111131
4804	2.92	0.04848	0.110538	236.093	3.42	-	Feces	Day 7	Negative	RP	42566	61070	58232	1539816	222158	82537	188303	48246	123010	63528	28599	746941
4817	2.81	0.80808	0.368888	237.098	2.28	-	Feces	Day 7	Negative	HILIC	4559289	2622188	3453609	840834	501502	935677	4680786	1636998	131088	364184	1184434	78899372
4819	3.75	0.80808	0.368888	237.098	2.51	-	Feces	Day 7	Negative	HILIC	836168	68357	344809	258922	63898	119091	625040	251763	8131	17593	136883	18255153
4861	3.36	0.36768	0.293577	338.15	1.99	-	Feces	Day 7	Positive	HILIC	689012	276384	607720	36155	518323	1602216	110357	354527	1467761	72310	214279	20927043
4884	2.16	0.02163	0.195268	194.175	7.65	-	Feces	Day 7	Positive	RP	236565	773930	16904	736696	416467	309451	408494	16904	374005	181380	153686	33808
4903	2.26	0.39494	0.305703	339.251	1.24	-	Feces	Day 7	Positive	HILIC	4146208	888430	10342	10342	3029821	20683	234139	157240	800928	2370171	430680	19271618
4910	-4.51	0.02828	0.195268	195.113	5.05	-	Feces	Day 7	Positive	RP	10431	62558	499096	15791	331669	15175	44982	269392	8853	5212373	52072	40991
4918	-2.12	0.28283	0.317168	195.138	10.15	-	Feces	Day 7	Positive	RP	490907	4684522	4687185	5258026	5312604	2183552	3232127	15618856	9146226	75642358	3501070	15330648
4926	2.2	0.5697	0.436144	195.174	12.67	-	Feces	Day 7	Positive	RP	46445019	742661	900010	20596143	27113619	119471	10117519	479364	398076	1657413	8689875	2307477
4937	-2.05	0.36768	0.351759	196.06	3.72	-	Feces	Day 7	Positive	RP	21736	363827	4740859	226981	1381815	136018	317930	331433	156489	391367	29699	46085
4945	-2.69	0.04678	0.173846	241.031	4.82	-	Feces	Day 7	Negative	HILIC	54966	10844	103802	5518	19722	2759	2759	35802	2759	181288	7699	2759
4963	-5.52	0.04848	0.173846	241.108	1.86	-	Feces	Day 7	Negative	HILIC	78492	1011624	2923302	19011	350662	78813	552010	4023518	589330	57148453	178877	130200
4966	-2.05	0.54941	0.310143	241.119	1.27	-	Feces	Day 7	Negative	HILIC	35129	1778381	1699490	13907	353991	3803837	1848004	14225367	13907	27815	310258	13907
4967	-2.09	0.46061	0.39648	196.141	10.15	-	Feces	Day 7	Positive	RP	112957	770094	553832	519158	731303	162837	439329	1895292	1106260	9392736	400843	1913093
4985	-2.26	0.93333	0.578953	197.042	3.15	-	Feces	Day 7	Positive	RP	13827	172954	6694	3347	87820	12861	14607	22335	43662	864025	16006	29723
4987	3.21	0.26624	0.224339	242.078	2.81	-	Feces	Day 7	Negative	HILIC	243824	5335	5335	79478	10669	25163	301085	5335	28346	11788	297660	5231981
4999	-2.75	0.04678	0.195268	197.092	3.63	-	Feces	Day 7	Positive	RP	2207	6100	69043	4565	2207	20263	2207	41289	25648	104497	4414	2207
5014	-3.37	0.36768	0.351759	197.128	4.55	-	Feces	Day 7	Positive	RP	88114	79949	7385	20728	265803	136726	76355	4192033	19099	66536	14770	142704
5019	-2.39	0.10049	0.173846	243.062	3.74	-	Feces	Day 7	Negative	HILIC	3282	194583	1749234	3282	3282	1049427	488832	2672727	6564	148197	29381	3282
5021	-2.21	0.10418	0.173846	243.062	4.01	-	Feces	Day 7	Negative	HILIC	2642	2642	112864	2642	6802	33693	10074	43813	12363	27628	5283	10992
5029	-4.09	0.07273	0.173846	243.124	1.57	-	Feces	Day 7	Negative	HILIC	195355	4579192	579397	19643	544570	9821	339439	2328737	938228	53602080	791172	99335
5040	2.17	0.21414	0.19967	243.992	1.15	-	Feces	Day 7	Negative	HILIC	724137	1643239	171044	35280	1725546	291985	2827347	206219	1905072	70560	580817	85458
5046	-2.33	1	0.603161	198.076	6.22	-	Feces	Day 7	Positive	RP	41307	1177117	158020	156033	2923790	1083847	376144	803964	409391	17237398	293603	1199009
5047	2.87	0.28283	0.269536	344.155	3.6	-	Feces	Day 7	Positive	HILIC	1913054	7758337	37995	18998	4225537	2800940	1005003	1389895	361593	502389	1205082	27871802
5047	-2.85	0.80808	0.532876	198.082	6.85	-	Feces	Day 7	Positive	RP	32206	433747	163378	62270	185117	20031	71900	57502	181441	4092823	90537	236708
5062	-4.78	0.8649	0.563678	198.132	7.38	-	Feces	Day 7	Positive	RP	16463	213219	3513	7025	8714	3513	89000	24778	30173	6682926	62463	124328
5071	-4.3	0.4439	0.341245	241.108	7.81	-	Feces	Day 7	Negative	RP	28016	432844	1024913	57122	501675	28016	483594	101499	244871	18472119	56033	224612
5088	-2.56	0.68283	0.391704	346.258	1.11	-	Feces	Day 7	Positive	HILIC	721504	1348806	161322	219363	942772	344832	1324837	820932	2484832	26452096	526898	2084065
5096	2.21	0.21414	0.238729	347.094	2.69	-	Feces	Day 7	Positive	HILIC	3443186	2933188	1071268	189642	7464663	31268991	345602	6087082	29811402	94821	1736081	7978313
5097	-3.57	1	0.428596	245.139	1.47	-	Feces	Day 7	Negative	HILIC	28437	479156	14218	39953	491056	14218	192804	101906	156865	8583933	112337	78906
5110	2.03	0.79856	0.368888	246.008	1.13	-	Feces	Day 7	Negative	HILIC	251511	7257527	721525	14216	576192	2282790	839383	28432	429093	43766	633633	14216
5113	-2.51	0.5697	0.436144	199.133	8.76	-	Feces	Day 7	Positive	RP	274992	989992	1119469	443362	614742	345818	615994	816314	1382222	13944923	268440	998194
5117	-2.33	0.80808	0.532876	199.144	7.56	-	Feces	Day 7	Positive	RP	95373	524110	47048	149782	169123	541050	177233	23524	182704	4554919	204139	88327
5118	-2.55	0.14813	0.166304	242.123	5.89	-	Feces	Day 7	Negative	RP	3591	156367	1234941	45017	7182	1244023	306269	3798306	3591	141438	61346	18077
5121	2.03	0.23366	0.255666	349.11	3.82	-	Feces	Day 7	Positive	HILIC	2627994	2388435	99605	99605	7623800	1366917	732028	1420435	199210	431164	697544	6529346
5122	2.13	0.46061	0.323994	349.11	3.23	-	Feces	Day 7	Positive	HILIC	48834	5477104	432753	24417	11900042	5222830	8143410	4912088	475468	1290860	2750244	50702869
5137	2.04	0.68283	0.483648	199.206	12.67	-	Feces	Day 7	Positive	RP	15389982	57856	186739	6443862	9048491	40900	3859539	163883	41830	228402	3758069	839337
5139	-2.67	0.5697	0.310143	246.146	4.7	-	Feces	Day 7	Negative	HILIC	37554	7153	107745	1333	22841	2666	177778	10536	4813	1161677	4607	150728
5142	2.1	0.08383	0.126461	242.184	10.44	-	Feces	Day 7	Negative	RP	87457	47829	14684	487089	67159	14684	29367	14684	30836	14684	59347	124025
5171	-3.06	0.5697	0.310143	247.094	3.83	-	Feces	Day 7	Negative	HILIC	82526	177952	110641	9738	19477	97528	1270747	139632	66496	9943272	30657	735405
5173	-4.92	0.80808	0.368888	247.119	2.26	-	Feces	Day 7	Negative	HILIC	323408	1247636	237380	144528	222853	248034	308972	752765	320275	50424199	146126	580235
5174	-3.13	0.36768	0.254754	247.119	2.73	-	Feces	Day 7	Negative	HILIC	215302	764498	301892	119829	391733	435913	280683	317811	219626	11028238	372212	317730
5174	-2.42	0.46061	0.39648	200.164	9.14	-	Feces	Day 7	Positive	RP	465277	831549	194734	154414	929826	175944	206345	563850	228830	7743751	291569	288417
5183	-5.86	0.28283	0.243515	243.124	8.04	-	Feces	Day 7	Negative	RP	159389	4956167	151704	114281	846358	57140	321474	3322217	1937192	254387555	1088160	538818
5184	2.12	0.23366	0.212226	248.024	1.26	-	Feces	Day 7	Negative	HILIC	833526	716147	209648	4956	549545	150876	913758	2478	207753	124995	52046	2478
5184	-4.39	0.73365	0.46909	243.124	7.67	-	Feces	Day 7	Negative	RP	10246	605754	459811	85937	468733	5123	286934	127500	419206	19932670	5123	75113
5187	2.25	0.1197	0.227104	200.948	1.95	-	Feces	Day 7	Positive	RP	52632	462847	4697	4697	117006	9393	658971	4697	1076207	253552	4697	164627
5191	4.4	0.08383	0.173846	248.114	1.86	-	Feces	Day 7	Negative	HILIC	345602	391782	39331	20350	7050	3525	610953	3525	15914	3525	3525	717892
5205	3.03	0.08383	0.211778	201.095	4.41	-	Feces	Day 7	Positive	RP	68551	2640	37491	7502	5279	16266	350408	2640	86569	2640	2640	204494
5213	-3.87	0.46061	0.39648	201.123	6.24	-	Feces	Day 7	Positive	RP	191997	1276881	388758	73139	230823	156008	484378	693534	79138	31000900	133810	1911802
5214	-2.2	0.66894	0.483648	201.123	6.55	-	Feces	Day 7	Positive	RP	15342	148729	7468	7468	20284	219503	57938	7468	14936	1371496	34617	132478
5219	-2.08	0.10909	0.173846	250.031	4.82	-	Feces	Day 7	Negative	HILIC	83036	12201	188448	30445	46333	1868	35468	45490	934	199132	16138	2535
5222	2.35	0.17348	0.232959	354.262	1.03	-	Feces	Day 7	Positive	HILIC	608518	4244235	127915	127915	11482585	277395	2851938	255831	3636703	980294	1492380	5916797
5234	5.09	0.19956	0.27344	201.16	1.18	-	Feces	Day 7	Positive	RP	8168019	7038	59117	25757	1163827	14076	443966	74587	74088	7038	7038	155433
5238	-2.28	0.68283	0.483648	201.168	9.74	-	Feces	Day 7	Positive	RP	150949	190405	22806	116233	271407	115341	118528	661738	247969	3132170	135557	412075
5264	-2.06	0.36768	0.351759	202.107	3.72	-	Feces	Day 7	Positive	RP	1913758	1059716	23084107	1504436	1945012	1412287	1363969	335052	1924410	1186204	350633	832261
5267	-2.27	0.80808	0.532876	202.118	1.46	-	Feces	Day 7	Positive	RP	4500	669892	43210643	1609539	1672847	9001	9499912	4541582	5036430	46728	9455	1323221
5270	5.78	0.10909	0.211778	202.143	3.23	-	Feces	Day 7	Positive	RP	5498229	2906665	160873	4734979	50628583	58512	24742806	116143	315463	441055	1525521	157719945
5271	-2.76	0.5697	0.436144	202.144	4.99	-	Feces	Day 7	Positive	RP	60689	308215	29076	96881	267333	57065	93760	596519	240723	5043754	113100	587294
5272	-2.33	1	0.603161	202.144	3.93	-	Feces	Day 7	Positive	RP	217182	568563	497279	214808	7100564	5827	2424850	92057	38397	43541755	51541	7039265
5278	2.73	0.68283	0.338128	253.057	3.42	-	Feces	Day 7	Negative	HILIC	16347	7649676	740596	9576	1579479	536763	91161	532017	574451	2089948	1184659	49800947
5316	3.21	0.46061	0.323994	360.149	4.03	-	Feces	Day 7	Positive	HILIC	1837802	2291874	2450427	412541	2266005	2374057	440183	1192919	653998	2813754	1916145	144424081
5321	-5.11	0.07273	0.116533	245.151	7.38	-	Feces	Day 7	Negative	RP	421048	2517512	694795	131610	584352	206699	1120013	1320799	261367	99247558	679674	658972
5334	-2.24	0.44148	0.341245	246.044	3.26	-	Feces	Day 7	Negative	RP	1557	43435	2837135	199736	556734	3115	262090	9872	28912	1557	1557	109319
5344	-2.09	0.21414	0.27344	203.128	9.67	-	Feces	Day 7	Positive	RP	963014	3667321	24375532	5441716	4988207	8118941	5562602	12890163	7603548	45240191	941843	2805226
5345	-4.33	0.21414	0.27344	203.128	9.52	-	Feces	Day 7	Positive	RP	428021	10542563	3730098	532916	1419579	604860	1329197	1390459	1344657	164305263	646645	726127
5346	-2.32	0.10909	0.211778	203.128	8.85	-	Feces	Day 7	Positive	RP	438319	660328	10766132	1083882	866796	1701179	1006747	6455555	1822613	7087259	665160	2410002
5348	-4.17	0.21414	0.27344	203.139	5.82	-	Feces	Day 7	Positive	RP	1517695	4473187	17596713	1986979	1771169	1925009	5342395	4706454	1383736	223388314	1760512	9080840
5357	-2.03	0.02771	0.173846	256.029	3.97	-	Feces	Day 7	Negative	HILIC	16488	184050	430328	16488	96009	87525	16488	32976	16488	239453	215228	16488
5357	-2.75	0.07273	0.195502	203.139	2.47	-	Feces	Day 7	Positive	RP	107399	897328	657558	94216	351873	266671	4638891	2168378	404262	21035349	871340	570522
5360	6.71	0.03802	0.195268	203.147	3.22	-	Feces	Day 7	Positive	RP	571746	306404	1583	397195	5384297	1583	2608762	1583	3166	1583	119592	16737264
5398	-5.35	0.20194	0.200641	246.154	7.38	-	Feces	Day 7	Negative	RP	37873	279162	22160	10339	41164	10339	137830	138313	20678	11293373	50574	25964
5410	-2.08	0.80808	0.49787	247.004	2.89	-	Feces	Day 7	Negative	RP	5326	223302	6028	91480	140858	52066	32897	71826	133348	1402551	24363	31189
5417	2.54	0.07273	0.116533	247.04	6.19	-	Feces	Day 7	Negative	RP	1186456	814982	16336	1838160	656813	7005	807684	19729	174879	125219	525037	2486883
5422	-4.25	0.21414	0.27344	204.142	5.82	-	Feces	Day 7	Positive	RP	135569	541321	1662881	145935	174391	130438	448928	371662	127060	21527143	139870	784403
5427	-2.02	0.36768	0.351759	204.142	1.55	-	Feces	Day 7	Positive	RP	12320	2193158	192029	613994	6058661	26489	1084214	61046	6160	8566837	22251407	5346315
5433	-2.9	0.21414	0.200641	247.119	6.54	-	Feces	Day 7	Negative	RP	115102	583649	693881	2269906	211236	171067	34983	116327	157540	12481985	1030339	284980
5438	2.47	0.07273	0.173846	259.013	3.74	-	Feces	Day 7	Negative	HILIC	111954272	4026087	993477	3255920	13794827	9154348	5623959	11253060	5421265	555204	2799679	19897155
5439	2.14	0.07273	0.173846	259.013	4.12	-	Feces	Day 7	Negative	HILIC	104461833	3731229	2486302	4752679	39796455	4502754	7260649	3511583	12935948	442444	15851477	18796831
5440	2.65	0.10909	0.173846	259.013	3.89	-	Feces	Day 7	Negative	HILIC	98294422	4337383	905073	5756209	9233140	4471294	3133899	8013921	4705368	371195	3324304	28664414
5441	3.79	0.10909	0.211778	205.047	4.41	-	Feces	Day 7	Positive	RP	1705550	390391	414360	1351012	187629	7660	11128823	3830	1995806	163102	209803	5162908
5444	-5.36	0.01056	0.195268	205.064	2.74	-	Feces	Day 7	Positive	RP	27388	27388	4842678	27388	27388	314970	27388	5435067	27388	92663	54776	27388
5447	2.38	0.15354	0.223083	368.279	1.02	-	Feces	Day 7	Positive	HILIC	9488225	21857976	90188	239274	3727204	180376	29664114	2467611	19724713	1390648	4659496	4759193
5463	-2.19	0.07273	0.173846	259.13	2.36	-	Feces	Day 7	Negative	HILIC	164691	112945	904134	36188	170949	815376	706382	1022294	121051	5050250	597630	1202610
5463	2.16	0.79856	0.532876	205.108	2.84	-	Feces	Day 7	Positive	RP	247244	38557	11921	13982	7053	3526	1166210	44590	3526	211996	155900	2300305
5469	4.34	0.26877	0.317168	205.126	1.08	-	Feces	Day 7	Positive	RP	45931	74698222	528874	1167810	1761294	45931	12621037	1564950	12063587	91861	493665	6290683
5476	2.29	0.07402	0.173846	260.017	3.72	-	Feces	Day 7	Negative	HILIC	6839957	206492	89694	244290	894567	352236	242161	781817	643241	89694	179388	1697657
5478	2.56	0.15354	0.183095	260.017	3.89	-	Feces	Day 7	Negative	HILIC	5929252	255120	3884	334173	551371	303499	168436	612932	310360	7768	192783	1778975
5514	3.97	0.04919	0.110538	250.033	6.5	-	Feces	Day 7	Negative	RP	1549749	177277	3960	170580	281967	3960	2218699	3960	124866	7919	160661	1004121
5517	2.83	0.10602	0.173846	261.017	3.72	-	Feces	Day 7	Negative	HILIC	1913749	31252	5985	38720	91169	56119	36038	164879	104310	5985	11969	421110
5518	2.79	0.26877	0.224339	261.017	4.12	-	Feces	Day 7	Negative	HILIC	1687229	12965	6482	70671	693904	61251	93714	77591	67392	6482	118544	213710
5520	3.45	0.03344	0.195268	206.154	5.54	-	Feces	Day 7	Positive	RP	124131	29104	1891	42891	159164	5882	13901	1891	3783	11705	5458	78522
5556	3.56	0.21414	0.200641	251.077	1.16	-	Feces	Day 7	Negative	RP	146945	1115509	63201	1595612	759810	1040193	2226446	614558	265748	1674443	126401	51480773
5564	-2.88	0.28283	0.317168	207.123	4.4	-	Feces	Day 7	Positive	RP	285530	115156	9342052	846659	375363	751357	193287	2133574	552420	836497	55597	239866
5567	-2.6	0.21414	0.200641	251.114	4.4	-	Feces	Day 7	Negative	RP	507481	244594	12757071	1148731	672263	1080934	285792	3108915	1335754	1452372	43607	463766
5583	-2.93	0.36768	0.293577	377.141	1.53	-	Feces	Day 7	Positive	HILIC	4527985	268880	59457796	587985	1973308	10384046	1406209	33101326	4938733	4020759	287979	1254198
5611	2.45	0.36768	0.351759	208.133	3.26	-	Feces	Day 7	Positive	RP	903038	1167779	483126	1536258	3052801	331784	545144	569711	609982	640783	1101143	22436510
5631	-2.01	0.44148	0.323994	379.282	1.27	-	Feces	Day 7	Positive	HILIC	3672341	62054	62054	925949	2134584	124108	2649838	62054	642356	187855	21921329	825873
5634	2.1	0.03344	0.110538	253.135	5.08	-	Feces	Day 7	Negative	RP	170447	183758	5737	15482	126666	14243	121839	5737	93204	11473	68418	58262
5639	5.2	0.21414	0.238729	380.242	1.08	-	Feces	Day 7	Positive	HILIC	195716	71734003	59416	635180	88273	1187856	518001	191702	689748	496492	274560	69345
5661	2.64	0.04848	0.195268	209.128	3.48	-	Feces	Day 7	Positive	RP	79192	86767	24932	226535	68890	5037	74930	4030	15791	17046	2015	42000
5675	-2.3	0.04284	0.195268	209.156	4.77	-	Feces	Day 7	Positive	RP	44437	44437	2289901	1012847	44437	275010	44437	1157796	1322557	3437461	88875	44437
5694	2.17	0.08383	0.126461	255.009	7.28	-	Feces	Day 7	Negative	RP	39509	257617	5956	114223	135344	5956	170236	5956	11913	5956	69653	52778
5708	-3.72	0.68283	0.483648	210.105	3.68	-	Feces	Day 7	Positive	RP	78779	120197	12530196	520393	362835	162279	185821	238296	325389	514174	12723	262181
5716	-3.76	0.4439	0.341245	255.135	6.69	-	Feces	Day 7	Negative	RP	4929	81761	198214	51492	274392	2464	163346	10491	2464	3987144	7121	40707
5739	3.87	0.03802	0.195268	211.034	6.5	-	Feces	Day 7	Positive	RP	1124458	238278	28291	273080	363551	28291	3018242	28291	56581	28291	130900	1185622
5740	-2.12	0.21414	0.200641	256.077	3.71	-	Feces	Day 7	Negative	RP	50025	22133	697191	29038	54014	56898	40346	2003	63464	13794	4006	13918
5740	5.38	0.0572	0.195502	211.034	6.63	-	Feces	Day 7	Positive	RP	442524	11417	3044	100831	86335	3044	1206798	3044	6088	3044	15588	208712
5744	-3.47	0.07273	0.195502	211.058	3.03	-	Feces	Day 7	Positive	RP	5274	244143	439112	93053	109288	23975	45214	283579	112907	3533323	46432	141465
5756	-2.48	0.93333	0.544675	256.192	11.72	-	Feces	Day 7	Negative	RP	544506	848199	20162	391006	436034	6783	408207	8111	73901	6975346	821817	90028
5764	2.72	0.15354	0.223083	386.289	1.25	-	Feces	Day 7	Positive	HILIC	10196118	13487907	294916	5931432	4802257	354859	4948099	2913938	4748535	3978769	9525985	175381988
5764	-4.26	0.17348	0.257948	211.108	4.74	-	Feces	Day 7	Positive	RP	13589	5089	29301	4212	8041	2106	7075	632291	8018	68187	2106	28337
5768	-3.02	0.14599	0.236353	211.107	4.31	-	Feces	Day 7	Positive	RP	7466	2256	158678	2256	49358	163156	29220	926248	37359	100078	4512	2256
5775	2.35	0.30733	0.279367	387.293	1.41	-	Feces	Day 7	Positive	HILIC	741108	966374	88239	227141	330158	88239	1192170	358174	462962	176478	846838	11022017
5775	-3.1	0.21414	0.27344	211.133	8.19	-	Feces	Day 7	Positive	RP	372838	1759013	1110538	928777	1501218	635284	985412	7826570	4227600	53544886	1194181	4412250
5776	2.49	0.30733	0.279367	387.293	1.27	-	Feces	Day 7	Positive	HILIC	2213819	2888778	349614	1212683	699229	349614	1392397	728155	1038393	857866	2171732	36434079
5782	2.53	0.21414	0.27344	211.144	4.02	-	Feces	Day 7	Positive	RP	291576	17262	13795	21910	49561	6125	462145	3062	30223	10235	51303	29254
5786	-2.28	0.5697	0.361948	388.253	1.41	-	Feces	Day 7	Positive	HILIC	2631788	6293155	244529933	1941164	9574891	62874340	2807333	82277289	12275088	6648932	1473964	39257167
5798	4.23	0.01743	0.195268	212.037	6.5	-	Feces	Day 7	Positive	RP	90510	6360	3180	12201	15350	3180	264311	3180	8359	3180	3180	78556
5800	-2.12	0.68283	0.391704	389.257	1.4	-	Feces	Day 7	Positive	HILIC	800477	1067518	34886683	183573	1347085	10812330	345950	15945512	2641504	906020	176110	6637533
5802	-2.46	0.8649	0.464575	389.257	1.73	-	Feces	Day 7	Positive	HILIC	140219	412667	12793888	42416	363265	2817857	129152	11807539	2097709	42416	84833	2969955
5806	2.44	0.15354	0.223083	390.137	2.7	-	Feces	Day 7	Positive	HILIC	3467981	1677270	315900	157950	1201224	1570590	1230106	699306	566145	1007611	980520	22698364
5818	2.79	0.60976	0.325879	271.228	1.38	-	Feces	Day 7	Negative	HILIC	2612287	102474	40223	66394	289383	15003	411081	15003	30007	128106	623845	7639994
5819	2.62	0.39494	0.265254	271.228	1.23	-	Feces	Day 7	Negative	HILIC	8262761	498465	23949	103397	1106897	23949	1172900	47898	60785	284642	1972756	17428861
5821	3.63	0.34684	0.254754	271.228	1.06	-	Feces	Day 7	Negative	HILIC	63893138	1016223	147459	521421	4536940	147459	3362313	147459	294918	689842	4806647	69238334
5833	2.06	0.10602	0.139338	257.055	0.79	-	Feces	Day 7	Negative	RP	892112	43326	8304	549069	16607	187880	485891	8304	120080	51004	250236	359413
5854	-5.68	0.46061	0.341245	257.139	9.14	-	Feces	Day 7	Negative	RP	17137	1504397	24136	38947	146667	22652	101012	375046	199956	52608943	44198	43581
5860	-3.41	0.28283	0.243515	257.176	12.47	-	Feces	Day 7	Negative	RP	29999	89247	59497	27105	82658	26505	215005	75751	91635	2995458	97311	43497
5867	-2.97	0.36768	0.351759	213.073	5.41	-	Feces	Day 7	Positive	RP	25715	46406	1506595	18579	189358	8625	40539	4313	170457	509981	88896	37075
5894	3.38	0.80808	0.49787	258.044	4.02	-	Feces	Day 7	Negative	RP	2976212	118909	39632	28157346	3782678	21664	12872	91777	4373	31817	1539702	411743
5895	2.98	0.79752	0.49787	258.044	4.47	-	Feces	Day 7	Negative	RP	490698	3622	145650	5859560	760404	1811	1811	20984	1811	13044	273166	39807
5897	3.09	0.79856	0.49787	258.044	4.28	-	Feces	Day 7	Negative	RP	1292142	38409	243079	13188817	1083971	6967	74115	13933	6967	33660	641678	161645
5908	2.29	0.08383	0.126461	258.104	4.27	-	Feces	Day 7	Negative	RP	479839	10365	5182	22259	171928	5182	89875	5182	188692	5182	133166	483395
5919	2.96	0.39494	0.373244	213.98	1.95	-	Feces	Day 7	Positive	RP	14908	976535	7454	16697	159999	7454	604448	17222	1472220	172430	16309	72359
5921	2.39	0.19956	0.238729	398.165	2.5	-	Feces	Day 7	Positive	HILIC	1595193	26519384	42498	42498	7769888	394587	5038407	317350	84996	42498	6430343	30399349
5926	3.65	0.10909	0.139338	259.004	1.95	-	Feces	Day 7	Negative	RP	161514	1463432	60495	56434	341332	90731	1871038	143870	6515071	153810	67435	201366
5927	-3.19	0.34939	0.351759	214.053	4.3	-	Feces	Day 7	Positive	RP	4443	354988	838165	4443	111059	3256527	165817	34430	8886	18194793	134182	303160
5949	-6.77	0.14168	0.166304	259.119	7.46	-	Feces	Day 7	Negative	RP	3635	201135	13157	3635	67308	3635	7271	137731	99445	21120905	51056	3635
5957	-2.57	0.36768	0.293691	259.13	2.42	-	Feces	Day 7	Negative	RP	29793	201654	96332	81882	41610	181157	381031	215798	35206	3315646	116834	310458
5978	5.62	0.00836	0.110538	260.016	0.8	-	Feces	Day 7	Negative	RP	3419381	224952	13436	5054432	414210	63250	88611	47929	329919	13436	26873	419872
5985	-2.4	0.10909	0.173846	277.129	1.61	-	Feces	Day 7	Negative	HILIC	494915	333543	13238242	37602	1966018	3588376	1133968	16389869	1849964	3304290	612086	3271992
5989	-2.08	1	0.603161	215.128	6.62	-	Feces	Day 7	Positive	RP	322366	671280	91117	2211085	352006	300682	91117	182234	523986	12819577	1346930	2361754
5990	-4.42	0.04848	0.195268	215.139	7.38	-	Feces	Day 7	Positive	RP	778373	4127135	3219407	603608	939039	1023820	2362729	5365769	753910	131913388	1500516	2694499
5991	-6.5	0.10909	0.211778	215.139	6.19	-	Feces	Day 7	Positive	RP	327418	4711102	2132513	161164	684600	86863	1353466	2465028	278738	429211641	388860	2000194
5992	-6.64	0.04848	0.195268	215.139	5.7	-	Feces	Day 7	Positive	RP	72765	1561474	2419898	70452	171864	62038	430622	1168908	141443	162187647	180723	808585
6006	-5.17	0.18656	0.197333	260.15	5.47	-	Feces	Day 7	Negative	RP	3362	28931	13316	3362	131440	3362	3362	37869	55729	4121505	6725	3362
6016	2.71	0.03802	0.110538	260.945	4.28	-	Feces	Day 7	Negative	RP	36535	47718	2552	38548	36442	2552	39520	2552	5105	2552	18684	138344
6028	-3.43	0.93185	0.578953	216.056	2.44	-	Feces	Day 7	Positive	RP	98129	14439	5208	12319	5208	30334	10416	5208	10788	805914	288572	23084
6031	2.31	0.08383	0.126461	261.019	1.33	-	Feces	Day 7	Negative	RP	53144	370729	26572	195217	184360	26572	442600	26572	694314	26572	303708	1831146
6031	3.66	0.0725	0.195502	216.063	4.16	-	Feces	Day 7	Positive	RP	24340	2979077	3954	13982	9910	26044	145015	3954	239925	3954	124214	7907
6041	3.12	0.80808	0.532876	216.123	1.18	-	Feces	Day 7	Positive	RP	17353	164756	73714	84463	8996156	34707	1140492	41846	224564	273532	423882	3425210
6043	-2.25	0.93185	0.578953	216.131	6.62	-	Feces	Day 7	Positive	RP	18884	47657	7142	188402	24285	14285	7142	7142	28620	1257910	139043	265094
6046	-4.73	0.07273	0.195502	216.142	7.38	-	Feces	Day 7	Positive	RP	95962	432582	211265	35188	82081	45517	235853	497815	44048	14620630	159132	194590
6057	-3.18	0.14599	0.236353	216.159	4.54	-	Feces	Day 7	Positive	RP	1447	19964	28847	21730	1447	1447	63135	11204	2894	497032	11224	8874
6060	-2.72	0.73365	0.5142	216.159	5.54	-	Feces	Day 7	Positive	RP	16496	103120	64581	67367	199522	8248	53751	8248	88105	1961273	39967	94665
6067	2.18	0.07273	0.195502	216.196	11.57	-	Feces	Day 7	Positive	RP	8935235	747165	206505	6565644	2559958	109440	2629354	47151	2110281	332241	2435285	3785572
6086	3.09	0.10418	0.211778	217.038	6.19	-	Feces	Day 7	Positive	RP	923344	219781	12686	951857	553681	12686	708846	12686	25373	60950	248416	2318539
6090	2.38	0.21414	0.27344	217.068	1.37	-	Feces	Day 7	Positive	RP	80565	2728646	40282	97811	511966	261487	293526	338212	1776358	99795	144807	716920
6100	-3.29	0.21414	0.27344	217.107	5.47	-	Feces	Day 7	Positive	RP	59634	546155	8094537	1580923	573271	264010	107752	104778	179830	9596974	800371	501352
6104	3.68	0.0246	0.110538	262.946	6.5	-	Feces	Day 7	Negative	RP	380233	44376	8437	90426	38305	8437	384082	8437	30890	8437	16873	106406
6105	2.35	0.0246	0.110538	262.946	4.28	-	Feces	Day 7	Negative	RP	48783	61530	10943	49759	67053	10943	53521	10943	46563	10943	21887	219065
6106	5.75	0.01743	0.110538	262.954	6.5	-	Feces	Day 7	Negative	RP	468767	23008	3075	47158	37552	3075	592360	3075	6150	3075	3075	142379
6115	-4.23	0.36768	0.351759	217.143	7.94	-	Feces	Day 7	Positive	RP	184784	1034734	390917	385469	419375	436272	226778	2055177	836472	39281765	409274	952033
6118	-3.12	0.5697	0.436144	217.143	9.91	-	Feces	Day 7	Positive	RP	331070	2028548	301703	518968	699516	230127	686753	276493	2576666	32810050	390314	682334
6120	-5.09	0.21414	0.27344	217.155	6.97	-	Feces	Day 7	Positive	RP	1271983	2697429	8367103	840847	1431714	880022	3522727	2109260	1050864	234573618	1197329	2765339
6129	2.32	0.08887	0.211778	217.18	11.29	-	Feces	Day 7	Positive	RP	393219	137516	42001	150663	603941	21001	579176	21001	930519	85635	189772	554614
6130	2.01	0.36768	0.351759	217.18	16.61	-	Feces	Day 7	Positive	RP	138852	904689	65354	1901886	2656845	9071	978894	280982	1520413	84482	574098	4536
6153	4.18	0.30733	0.279367	420.147	2.49	-	Feces	Day 7	Positive	HILIC	9682876	75207058	133818	66909	9300493	2724184	12105089	2739584	425397	66909	11029802	397362707
6158	3.15	0.15354	0.236353	218.102	1.01	-	Feces	Day 7	Positive	RP	1031785	5821325	271484	25418188	39534723	1140120	3891986	1538283	1904730	1116509	5473056	70604093
6159	-2.62	0.93221	0.578953	218.102	7.11	-	Feces	Day 7	Positive	RP	2663	4894	1332	5103	8231	80280	47809	1332	18108	560919	52502	33633
6160	3.27	0.15354	0.236353	218.102	0.94	-	Feces	Day 7	Positive	RP	2976288	4255275	343501	25119926	38936142	821782	3746033	1187387	1988468	1098761	4672696	63206464
6178	-5.27	0.80808	0.532876	218.158	6.97	-	Feces	Day 7	Positive	RP	108831	257522	678552	75449	139263	11389	374089	5694	103746	24888217	93063	259175
6184	-3.01	0.0725	0.173846	281.07	1.48	-	Feces	Day 7	Negative	HILIC	83878	83878	9200502	83878	1593554	2450777	237458	4789029	2222148	14093376	167755	258683
6190	2.47	0.21414	0.27344	218.958	1.95	-	Feces	Day 7	Positive	RP	231418	2396623	12334	31365	683823	76719	2144601	122949	5510908	863823	34695	381501
6194	2.27	0.04848	0.195268	218.995	4.27	-	Feces	Day 7	Positive	RP	650630	230962	24960	262577	421996	15300	243128	7650	330049	29521	239669	754907
6197	3.97	0.0246	0.110538	264.943	6.5	-	Feces	Day 7	Negative	RP	230161	21391	5258	44653	36923	5258	379190	5258	15056	5258	10515	89368
6204	-2.53	0.29957	0.335565	219.06	6.85	-	Feces	Day 7	Positive	RP	4791	238328	2396	18219	92252	2396	33677	2396	6378	1188324	2396	17486
6206	3.74	0.19956	0.27344	219.063	5.84	-	Feces	Day 7	Positive	RP	1111205	87982	14604	29208	57972	14604	2606803	14604	172007	61773	92335	813390
6207	3.61	0.10418	0.139338	265.014	4.09	-	Feces	Day 7	Negative	RP	45194	20035	3871	140171	28150	3871	484797	3871	19515	32410	7741	427601
6225	-2.22	0.55152	0.310143	283.155	1.07	-	Feces	Day 7	Negative	HILIC	23461	655111	126389	23461	655244	224139	46922	535439	277272	4345191	121622	290954
6226	2.17	0.80808	0.436702	425.176	3.05	-	Feces	Day 7	Positive	HILIC	46254	15506789	1763579	23127	1849515	1779996	4927750	330879	240803	229603	6871595	58630861
6230	-2.41	0.46061	0.341245	265.093	4.4	-	Feces	Day 7	Negative	RP	605672	88704	12591266	1003713	690243	3264848	214795	6532918	1430271	932132	55537	254379
6245	2.85	0.28283	0.317168	219.21	12.12	-	Feces	Day 7	Positive	RP	96423125	579208	403053	11835307	7045136	249334	3630443	463002	694950	1910180	6660402	15676719
6265	2.9	0.19956	0.27344	220.081	0.79	-	Feces	Day 7	Positive	RP	695266	95749	37621	7935299	451883	37621	75242	109298	2008936	37621	683603	1624557
6267	3.66	0.0572	0.195502	220.083	5.53	-	Feces	Day 7	Positive	RP	194255	10304	3782	71312	70364	3782	39767	3782	7563	3782	15048	269787
6269	5.17	0.0572	0.195502	220.097	7.73	-	Feces	Day 7	Positive	RP	452588	124161	3978	7955	16024	3978	892801	3978	84375	3978	19091	658612
6279	3.43	0.46061	0.39648	220.118	1.17	-	Feces	Day 7	Positive	RP	487883	303966	561010	5563117	629511	136187	406958	102691	419314	439845	352583	23482154
6292	-3.76	0.8649	0.563678	220.154	7.17	-	Feces	Day 7	Positive	RP	24389	125745	4223	209537	8445	4223	30159	389396	626510	9148070	18111	380893
6309	2.16	0.68283	0.483648	221.011	1.26	-	Feces	Day 7	Positive	RP	7356	326774	217311	379742	213572	30502	550221	118872	3678	83755	36805	2566370
6315	2.01	0.1197	0.227104	221.033	4.28	-	Feces	Day 7	Positive	RP	148216	5791	2895	24859	55581	2895	22484	2895	75329	2895	70499	302939
6328	-7.62	0.04284	0.195268	221.092	6.34	-	Feces	Day 7	Positive	RP	2084	9792	20557995	2084	2084	8167	2084	12116120	2084	21815	4168	303508
6330	-8.37	0.00857	0.195268	221.092	5.32	-	Feces	Day 7	Positive	RP	1592	3185	902381	1592	1592	1592	1592	2424503	1592	24379	3465	7521
6334	-2.03	0.80808	0.532876	221.1	6.76	-	Feces	Day 7	Positive	RP	6373	60357	891126	222857	55664	20166	113960	55643	194336	1485801	3186	515412
6345	-2.29	0.68283	0.391704	437.235	1.22	-	Feces	Day 7	Positive	HILIC	1526907	885502	16692507	164524	372785	4593879	522184	14336933	1303003	826584	152128	3759706
6347	-2.19	0.21414	0.27344	221.121	3.72	-	Feces	Day 7	Positive	RP	6122117	3206228	81627664	4665057	6029614	4295891	4218379	504549	6159141	1111470	687232	2050860
6355	3.49	0.10418	0.139338	268.119	2.39	-	Feces	Day 7	Negative	RP	131227	30586	1875	233700	9935	5603	1875	3750	12551	1875	14885	77773
6364	3.59	0.06127	0.116533	268.906	1.82	-	Feces	Day 7	Negative	RP	114085	307455	3306	47648	199715	3306	218987	6612	1010757	13658	60477	117694
6369	-2.74	0.04848	0.173846	287.612	1.12	-	Feces	Day 7	Negative	HILIC	404573	9766059	58923044	60896	2680353	40387896	2176168	159064083	9539679	10540886	5852518	5051359
6390	4.1	0.10418	0.211778	222.076	5.52	-	Feces	Day 7	Positive	RP	89337	1408	1408	16755	2816	42536	286749	14955	10292	1408	3909	295667
6393	-2.99	0.20194	0.19967	289.104	3.07	-	Feces	Day 7	Negative	HILIC	113500	163553	3540635	4911	10018	452268	4911	9823	127515	182108	250562	125056
6396	2.81	0.46061	0.39648	222.095	2.52	-	Feces	Day 7	Positive	RP	1164486	39841	223521	205051	153948	8388	7812029	4194	379994	473179	11448	230748
6400	3.52	0.17348	0.183856	270.048	3.14	-	Feces	Day 7	Negative	RP	260951	187464	41212	137613	15789	1689	173957	8457	627171	1689	10078	3377
6405	-2.13	0.21414	0.27344	222.122	3.73	-	Feces	Day 7	Positive	RP	583537	276199	7450973	394691	574054	430612	431476	47888	563239	94593	60454	243757
6418	2.95	0.04919	0.195268	222.206	9.61	-	Feces	Day 7	Positive	RP	36604	171035	5866	126170	77733	13034	100344	11733	40449	5866	13583	5866
6427	4.78	0.03802	0.110538	270.947	4.42	-	Feces	Day 7	Negative	RP	223724	30065	3176	51823	6353	3176	523235	3176	280999	3176	15807	274675
6435	5.38	0.19956	0.238729	448.142	1.82	-	Feces	Day 7	Positive	HILIC	86396743	1084457	80437	40219	1668529	148302	97488704	40219	748148	40219	2092548	621005
6438	5.02	0.0246	0.173846	292.14	2.11	-	Feces	Day 7	Negative	HILIC	56081	78953	2583	2583	225643	65072	363047	5167	26688	2583	2583	19318
6450	-4.37	0.05039	0.173846	293.103	2.2	-	Feces	Day 7	Negative	HILIC	23265	10429	13104644	22770	10429	20858	545689	31620517	122920	1609691	34124	3717575
6468	3.01	0.03251	0.110538	271.116	8.06	-	Feces	Day 7	Negative	RP	65005	154681	7976	83351	282589	7976	109126	15952	284017	7976	32412	52403
6473	2.38	0.23366	0.212226	294.12	3.03	-	Feces	Day 7	Negative	HILIC	15498974	482784	10538	545301	157624	7634273	1059673	21077	10538	191076	2522349	3179993
6487	-3.61	0.80808	0.532876	223.205	11.73	-	Feces	Day 7	Positive	RP	957697	950032	385735	456705	793475	366714	966949	4051082	1817343	41114838	383531	1190455
6488	-3.62	0.28283	0.317168	223.205	12	-	Feces	Day 7	Positive	RP	68111	695801	260002	166668	428370	197073	161727	2345043	1187149	17659595	173264	428440
6489	-3.49	0.80808	0.532876	223.205	11.86	-	Feces	Day 7	Positive	RP	513070	879924	297698	271153	623900	182877	523072	2142433	841873	21911698	126698	525667
6526	3.06	0.10909	0.139338	272.231	12.49	-	Feces	Day 7	Negative	RP	12014173	473768	74412	970834	324572	38748	928107	64842	705438	604796	238892	935939
6536	3.71	0.0246	0.195268	225.034	7.28	-	Feces	Day 7	Positive	RP	31378	179778	4136	69885	108236	4136	67794	4136	41305	4136	8273	40362
6545	-3.3	0.15354	0.236353	225.087	5.11	-	Feces	Day 7	Positive	RP	79577	316269	1122011	85813	321390	1230857	103702	878737	348264	12745451	157847	542495
6548	3.15	0.10909	0.139338	273.031	2.21	-	Feces	Day 7	Negative	RP	64124	117069	10230	200905	12820	25796	198056	12972	1857	21965	3715	245934
6566	-2.66	0.93333	0.578953	225.148	9.87	-	Feces	Day 7	Positive	RP	182664	4003587	1075460	2101546	2010612	610874	660435	1960196	1992694	42327750	681285	3003130
6568	-2.37	0.36768	0.351759	225.148	9.31	-	Feces	Day 7	Positive	RP	288701	1467055	462527	414091	644945	681021	295638	2808865	1266692	11795303	544868	997183
6569	-2.79	0.5697	0.436144	225.148	12.12	-	Feces	Day 7	Positive	RP	91205	2281443	214055	541526	1330155	226695	1268912	1708754	1400429	23742494	791752	519350
6574	2.67	0.46061	0.341245	273.075	1.23	-	Feces	Day 7	Negative	RP	93262	248297	269450	1773478	74837	317989	663671	233643	10206	20412	104089	4824382
6595	2.25	0.07402	0.195502	226.024	3.29	-	Feces	Day 7	Positive	RP	118286	104059	29900	290194	104631	16897	407933	1831	3662	1831	83565	71858
6598	-3.15	0.46061	0.323994	476.306	1.41	-	Feces	Day 7	Positive	HILIC	2557648	2955098	91941120	743644	1868014	37514959	1676865	246265841	6862665	6712116	638809	23432132
6599	-2.34	0.36768	0.293577	476.306	1.72	-	Feces	Day 7	Positive	HILIC	1671890	954412	73827791	105983	595146	12422725	863228	20272771	4259971	1996070	532504	17181647
6600	-2.37	0.5697	0.361948	476.306	1.21	-	Feces	Day 7	Positive	HILIC	8654933	9009090	152772390	1495837	3699702	34930450	2672423	144534833	15011358	4285020	1715468	42004610
6605	-3.18	0.39494	0.305703	477.309	1.41	-	Feces	Day 7	Positive	HILIC	133044	106375	22342880	18009	36018	8256375	37499	55487531	3974882	342541	18009	4649203
6611	3.22	0.03802	0.110538	274.07	6.74	-	Feces	Day 7	Negative	RP	22156	18666	3621	271755	42378	12568	21086	3621	7242	10536	3621	3621
6621	-3.41	0.60976	0.386016	480.168	3.57	-	Feces	Day 7	Positive	HILIC	22343723	7631483	181171	19566	1626855	21166057	1277652	294967	39133	19566	519592434	44046910
6624	-3.98	0.5697	0.436144	226.128	3.68	-	Feces	Day 7	Positive	RP	17826	75682	14345154	521003	409787	135924	159537	252096	345854	549243	12771	262064
6628	5.48	0.14599	0.236353	226.143	2.88	-	Feces	Day 7	Positive	RP	397904	62609	1854	125714	1801968	3976	1854	1854	3707	19066	31794	2458136
6644	2.73	0.80808	0.368888	300.039	3.67	-	Feces	Day 7	Negative	HILIC	142742	1035380	312383	187377	419816	1763420	14912	592170	211422	229605	487716	17788499
6656	4.49	0.03802	0.195268	227.029	4.41	-	Feces	Day 7	Positive	RP	350681	64217	8855	94723	17711	8855	1733794	8855	279541	8855	39618	423201
6668	-2.94	0.93185	0.544675	275.15	8.41	-	Feces	Day 7	Negative	RP	86687	90998	10764	436967	43604	113043	10764	10764	21527	2708028	457865	24570
6672	-3.49	0.73365	0.5142	227.089	6.14	-	Feces	Day 7	Positive	RP	20218	120584	8525	6899	113926	3449	59283	3449	170022	3362216	50938	115659
6689	-3.31	0.10909	0.211778	227.127	7.53	-	Feces	Day 7	Positive	RP	257492	895407	861186	2622861	486484	1081818	97564	1680178	1343738	34711736	3087393	1363102
6699	2.08	0.07273	0.116533	276.085	3.26	-	Feces	Day 7	Negative	RP	86529	157192	2593	154062	74177	27448	252062	5186	8889	13369	102670	288586
6702	-2.23	0.5697	0.436144	227.164	10.29	-	Feces	Day 7	Positive	RP	578236	1882942	1422863	1833330	1680446	880924	1754455	5101036	4225840	34117043	981731	4882933
6704	-2.83	0.80808	0.532876	227.175	5.03	-	Feces	Day 7	Positive	RP	454747	424100	23134549	2255613	897410	409783	1199000	811662	550011	1115772	212559	916973
6732	-3.36	0.01616	0.207925	496.339	1.76	-	Feces	Day 7	Positive	HILIC	491446	800814	25037252	76537	707647	4475643	1032724	1687406	550503	15080559	1513404	284629
6741	4.05	0.03251	0.195268	228.076	4.28	-	Feces	Day 7	Positive	RP	27605	200462	5519	421709	101578	36403	295776	5519	5519	16938	11038	200536
6750	3.03	0.0246	0.110538	277.123	5.01	-	Feces	Day 7	Negative	RP	48934	45944	15438	185416	33075	15438	421696	15438	450838	15438	30876	56277
6755	-3.66	0.67058	0.483648	228.131	8.35	-	Feces	Day 7	Positive	RP	15698	199244	7849	27213	51150	28856	41413	7849	179373	4571935	85599	198769
6757	-2.61	0.20194	0.27344	228.134	1.86	-	Feces	Day 7	Positive	RP	18299	104808	920993	18299	237446	196976	1305239	412915	168194	5963839	36598	361292
6772	-3.22	0.68283	0.483648	228.179	5.03	-	Feces	Day 7	Positive	RP	46865	19067	3216777	273188	86783	30326	103304	67315	60356	125466	14285	114865
6773	2.9	0.10909	0.211778	228.178	8.14	-	Feces	Day 7	Positive	RP	152699	1487792	27326	28938	187750	494156	771731	126028	303758	28222	49085	13663
6794	3.57	0.10909	0.173846	306.101	1.06	-	Feces	Day 7	Negative	HILIC	616974	32052251	599967	1232910	4812851	461347	7506776	98672	1744954	1253509	116856	562395
6795	3.14	0.68283	0.338128	306.101	1.26	-	Feces	Day 7	Negative	HILIC	241247	13608680	324657	155012	429896	225406	2419646	65187	453181	367654	241997	32593
6801	-2.34	0.15354	0.236353	229.068	3.37	-	Feces	Day 7	Positive	RP	45766	657972	1691535	1173999	533210	364294	247849	533448	360883	6968683	362327	389476
6808	2.18	0.04919	0.195268	229.097	6.65	-	Feces	Day 7	Positive	RP	68562	21402	5217	178714	101320	35902	98356	5217	10434	5217	73393	294015
6814	2.38	0.10909	0.173846	307.123	6.54	-	Feces	Day 7	Negative	HILIC	1457825	239805	190623	187227	701010	62712	1937430	28078	395384	14039	421478	1831204
6820	-2.47	0.36768	0.351759	229.118	4.32	-	Feces	Day 7	Positive	RP	43824	638181	6528511	42286	105672	7439996	2267163	21954700	18522	1155952	34237	153941
6824	-3.64	0.07273	0.195502	229.118	2.05	-	Feces	Day 7	Positive	RP	102901	262876	3338366	282628	457182	1740710	3621921	2484090	209057	43710519	802455	1416097
6825	-4.11	0.80808	0.532876	229.118	2.68	-	Feces	Day 7	Positive	RP	55569	114041	158465	111041	97210	42326	100499	39637	203178	8114588	4858	237191
6836	-2.11	0.36768	0.293577	520.332	1.39	-	Feces	Day 7	Positive	HILIC	782868	1165763	48983787	250405	476298	27168505	856456	42575981	2553802	1314248	284337	10016609
6836	-2.55	0.10909	0.211778	229.143	7.33	-	Feces	Day 7	Positive	RP	320092	333485	1085181	3651450	173323	856969	621912	4432718	3667949	33618568	1412248	4208422
6837	-2.66	0.28283	0.269536	520.332	1.72	-	Feces	Day 7	Positive	HILIC	508382	821524	21466982	96776	193553	7079752	424445	26810164	1596470	1112847	411439	5060543
6842	-3.13	0.5697	0.436144	229.143	8.32	-	Feces	Day 7	Positive	RP	16194	740290	8097	2112588	385964	217716	36123	540007	822790	17143791	1704654	88190
6844	2.33	0.17348	0.232959	522.202	4.26	-	Feces	Day 7	Positive	HILIC	6646717	11409207	1825799	92198	2906144	13210352	5661934	2924337	184395	92198	909123	17903849
6847	-2.18	0.36768	0.293691	279.089	7.82	-	Feces	Day 7	Negative	RP	49593	308935	445932	15935	682222	4560110	183400	125306	570275	8310665	8329853	1204992
6852	6.4	0.00802	0.110538	279.108	4.26	-	Feces	Day 7	Negative	RP	37792	40202	7733	146030	81780	28889	51084	7733	29481	7733	15466	6118045
6854	-2.46	0.5697	0.310143	309.119	1.97	-	Feces	Day 7	Negative	HILIC	1249093	259130	20007292	191027	664319	4079876	552406	11273018	1580209	1045774	67677	3181066
6856	-2.34	0.36768	0.254754	309.119	1.8	-	Feces	Day 7	Negative	HILIC	565669	18144	8138016	9072	314116	2409785	170069	3271164	773144	376748	37756	401574
6858	-2.42	0.28283	0.317168	229.18	14.75	-	Feces	Day 7	Positive	RP	1807599	99565	2209884	695631	116240	682726	1155262	969358	1160321	13287661	236450	542814
6862	-2.35	0.36768	0.351759	229.191	10.78	-	Feces	Day 7	Positive	RP	246222	560575	797089	76222	186990	148154	1167755	179713	38111	5344604	93086	85368
6897	-2.36	0.28283	0.224339	311.223	1.61	-	Feces	Day 7	Negative	HILIC	140890	1218405	58647	215939	749907	97034	860943	1895552	802608	11275621	1323720	1578147
6930	-4.65	0.66894	0.483648	230.175	6.5	-	Feces	Day 7	Positive	RP	32080	39827	16040	153366	195266	40411	180149	16040	16040	11163818	50993	240384
6931	-5.74	0.80808	0.532876	230.175	6.69	-	Feces	Day 7	Positive	RP	48290	69467	149375	108726	97752	44686	310692	14579	39188	34136190	29159	562911
6937	2.59	1	0.603161	230.186	1.54	-	Feces	Day 7	Positive	RP	3660874	8018667	8388547	72818095	55617172	2034698	9007421	14397937	416317	2863168	11955989	300439443
6960	-3.43	0.93185	0.578953	231.026	2.44	-	Feces	Day 7	Positive	RP	44539	30261	3912	12398	3912	7823	28784	3912	14686	574668	231947	8688
6970	2.06	0.67058	0.391704	552.189	4.46	-	Feces	Day 7	Positive	HILIC	165534	91341117	1887152	165534	1711558	1530086	1447516	5261869	3589644	331068	6305284	14799745
6986	-6.13	0.02828	0.195268	231.134	5.11	-	Feces	Day 7	Positive	RP	5317	297414	1311297	2658	9805	11579	166445	567507	6691	27961665	20545	354452
7000	-2.07	0.28283	0.317168	231.159	8.85	-	Feces	Day 7	Positive	RP	84268	391415	929257	88155	165513	145279	247859	129518	183277	2512059	235919	508369
7008	-2.85	0.68283	0.391704	564.358	1.23	-	Feces	Day 7	Positive	HILIC	1670073	1261757	32971154	147255	957522	4045073	739594	21679683	2111689	828756	669642	4601284
7008	-3.73	0.80808	0.532876	231.17	7.99	-	Feces	Day 7	Positive	RP	536387	1450696	816511	211202	469534	469238	1332831	284407	292681	32234552	402876	334474
7009	-3.98	0.5697	0.436144	231.17	8.16	-	Feces	Day 7	Positive	RP	293247	931627	2394221	257524	453667	126064	763239	221395	170819	28636303	203875	979726
7014	2.94	0.46061	0.341245	283.068	2.64	-	Feces	Day 7	Negative	RP	3766342	1226474	1699652	46979468	1062544	1102277	5082286	640906	25489	340497	1295943	1624674
7019	-3.66	0.02828	0.173846	322.095	4.38	-	Feces	Day 7	Negative	HILIC	14710	80194	8778519	7355	24954	224943	28032	1713770	33562	183781	370747	1328725
7019	3.04	0.08887	0.211778	231.195	11.89	-	Feces	Day 7	Positive	RP	239868	65780	19498	176344	104156	7637	860070	15274	376325	7637	148574	1310787
7020	2.25	0.20194	0.19967	322.114	1.91	-	Feces	Day 7	Negative	HILIC	1786621	19335452	41758	262970	1123714	83516	1278073	194612	117430	41758	12637816	98759167
7021	-2.04	0.46061	0.39648	231.21	12.2	-	Feces	Day 7	Positive	RP	89957	1226647	343343	459814	1087704	148344	711174	1530483	1614061	9071741	402852	179853
7022	3.12	0.8649	0.391766	322.114	2.45	-	Feces	Day 7	Negative	HILIC	1507	334220	15906	3015	24431	11641	24611	28224	6428	1507	616922	11092185
7035	-2.04	1	0.568273	283.155	9.96	-	Feces	Day 7	Negative	RP	7645	302768	15290	49490	348665	7645	161211	19688	111550	2018222	55074	34789
7040	-2.62	0.68283	0.440234	283.228	12.1	-	Feces	Day 7	Negative	RP	873979	513585	112696	294355	392738	23216	301022	1020334	739806	8896938	217521	205809
7058	-4.24	0.4439	0.39648	232.173	7.99	-	Feces	Day 7	Positive	RP	36512	110390	5192	12027	45044	22437	96239	5192	10384	3461585	22935	35693
7059	2.92	0.36768	0.293691	284.072	2.65	-	Feces	Day 7	Negative	RP	364741	117296	170369	4907557	96965	91797	504974	74644	11818	23636	146754	186498
7082	-2.92	0.36768	0.351759	233.087	3.7	-	Feces	Day 7	Positive	RP	13756	46455	1402536	49555	2785	5571	199725	14193	21384	71752	25852	61062
7083	-2.93	0.23366	0.294987	233.092	6.47	-	Feces	Day 7	Positive	RP	10529	25696	1724537	461526	37780	249869	21057	1470696	82771	436312	10529	68392
7084	-4.36	0.17348	0.257948	233.092	6.6	-	Feces	Day 7	Positive	RP	10355	21006	5139117	444269	47018	261551	20709	4254057	84459	486723	10355	73981
7091	-2.76	0.07273	0.195502	233.113	1.12	-	Feces	Day 7	Positive	RP	81070	924397	2754588	728741	636251	1159966	2730146	1862645	530356	23302649	915801	1699882
7097	3.46	0.17348	0.183856	285.02	5.11	-	Feces	Day 7	Negative	RP	72250	163535	14152	1428113	759869	7076	16948	7076	631777	20302	101435	65237
7097	-4.92	0.8649	0.563678	233.138	7.86	-	Feces	Day 7	Positive	RP	8957	183192	4479	44237	58655	4479	15384	52310	128136	8543440	80252	130173
7102	-6.38	0.04848	0.195268	233.149	5.39	-	Feces	Day 7	Positive	RP	17454	1358440	1695907	8727	73010	26169	136753	702016	51859	83979298	78010	401983
7130	2.08	0.07273	0.195502	234.097	0.81	-	Feces	Day 7	Positive	RP	422877	168973	84487	1606122	821934	344590	298739	380494	3164027	287898	180327	1066355
7135	4.47	0.34684	0.351759	234.133	2.36	-	Feces	Day 7	Positive	RP	157187	110623	283864	2304969	234289	2394	114937	2394	4788	114750	2394	14926115
7136	2.41	0.04118	0.110538	286.06	0.79	-	Feces	Day 7	Negative	RP	511842	11220	11220	87277	140752	110166	320289	59157	168574	22440	49445	165430
7139	7.05	0.66894	0.483648	234.149	8.64	-	Feces	Day 7	Positive	RP	734254	254083	40619	363027	397019453	40619	423738	40619	81237	765611	895714	61768173
7144	-2.7	0.80808	0.532876	234.17	9.17	-	Feces	Day 7	Positive	RP	230831	3114246	38313	325579	590151	16662	360375	224050	635199	16877681	63389	21457
7148	3.85	0.14599	0.236353	234.185	7.91	-	Feces	Day 7	Positive	RP	508711	973304	4046	2522345	7009295	20218	4046	4046	8092	260204	157101	1251449
7154	3.67	0.17348	0.183856	286.247	12.41	-	Feces	Day 7	Negative	RP	29372934	34003	24955	3945534	2146434	6558	1342448	13115	40686	6558	1432729	734944
7163	5.42	0.14599	0.166304	286.97	1.83	-	Feces	Day 7	Negative	RP	3662	331023	3662	9538	28096	7325	254489	11838	1872875	3662	10700	43506
7165	3.01	0.0572	0.195502	235.049	6.19	-	Feces	Day 7	Positive	RP	454329	66109	14092	483329	298436	14092	206290	14092	28185	14092	122497	1098268
7166	-2.91	0.8649	0.391766	327.218	1.37	-	Feces	Day 7	Negative	HILIC	35955	402396	17977	42223	96695	17977	265026	359090	603259	9774057	151650	1278432
7167	-4.31	0.73365	0.357238	327.218	1.68	-	Feces	Day 7	Negative	HILIC	109053	410860	28679	57359	103346	28679	135598	1294430	317125	14856729	76929	472170
7174	-3.26	0.79752	0.532876	235.094	7.43	-	Feces	Day 7	Positive	RP	8904	270035	4452	22339	120586	4452	43064	4452	327564	4909762	144391	260543
7176	2.36	1	0.428596	328.125	3.59	-	Feces	Day 7	Negative	HILIC	311703	1886880	1597202	8756	694255	204982	292793	17511	8756	725390	39857	20962187
7188	-3.1	0.01056	0.110538	287.125	6.17	-	Feces	Day 7	Negative	RP	2843	2843	7527	2843	2843	23498	2843	36487	2843	136629	5686	2843
7207	3.62	0.04848	0.110538	287.957	1.83	-	Feces	Day 7	Negative	RP	444932	1036977	54781	76922	268466	95127	1257025	120012	5284137	57641	124995	320706
7233	3.64	0.36768	0.351759	236.113	1.74	-	Feces	Day 7	Positive	RP	210282	4942359	527674	1228498	128877	86635	1996861	119486	96198	43318	986813	33173063
7237	-4.54	0.93333	0.578953	236.128	4.94	-	Feces	Day 7	Positive	RP	113048	397966	401265	512268	460411	52386	302282	91255	47038	33202785	65760	1023903
7238	5.57	0.10909	0.211778	236.128	4.45	-	Feces	Day 7	Positive	RP	3211333	1216479	249545	4084885	27736051	106181	10202446	146674	316138	492110	1204507	151489569
7241	5.66	0.04848	0.173846	333.059	4.43	-	Feces	Day 7	Negative	HILIC	38766	5912716	29082	37986	54846	33756	736506	4402	2201	6533	29995	275662
7277	4.27	0.19956	0.27344	237.073	5.05	-	Feces	Day 7	Positive	RP	3695836	40118	3505	7011	476607	3505	1454898	3505	87329	111663	85317	2088878
7297	2.21	0.14599	0.166304	290.01	1.66	-	Feces	Day 7	Negative	RP	87767	121612	18217	300208	399306	8833	43886	4417	4417	4417	86925	86595
7300	2.25	0.10909	0.139338	290.034	4.56	-	Feces	Day 7	Negative	RP	62345	1347385	46829	62749	107050	1506572	51770	29842	54823	10469	262112	129847
7301	5.68	0.17348	0.257948	237.131	4.45	-	Feces	Day 7	Positive	RP	291146	156656	11535	856210	2892089	3098	1953257	3098	6196	23865	224697	20767639
7302	2.25	0.0725	0.116533	290.038	11.69	-	Feces	Day 7	Negative	RP	232207	38688	6684	35618	61590	6684	235063	6684	100366	13368	53953	56664
7327	4.26	0.03802	0.110538	290.928	6.5	-	Feces	Day 7	Negative	RP	756213	25434	12717	143100	51180	12717	939270	12717	29511	12717	25857	497172
7338	5.2	0.26877	0.243515	291.049	0.82	-	Feces	Day 7	Negative	RP	1132203	989359	115692	24763960	16387	148395	308695	198824	16387	50009	32775	1908405
7343	-2.63	0.04848	0.195268	238.068	3.94	-	Feces	Day 7	Positive	RP	30480	393388	1180078	20628	203044	503346	35184	838276	144496	2028678	98591	8178
7349	-2.17	0.80808	0.532876	238.074	12.04	-	Feces	Day 7	Positive	RP	1426017	5389349	59426116	12887989	4106953	16732527	4803861	58573546	5478365	1734882	1804502	3300323
7350	-2.3	0.07402	0.116871	291.108	4.57	-	Feces	Day 7	Negative	RP	27026	133933	4469062	27026	1034494	859519	198211	780587	54053	1395221	242146	466583
7357	3.65	0.21414	0.27344	238.107	7.05	-	Feces	Day 7	Positive	RP	435494	479012	1549143	28918942	480277	290852	6246406	9001	18001	130319	295202	12839833
7358	2.43	0.10418	0.211778	238.107	5.16	-	Feces	Day 7	Positive	RP	290760	387530	3840	58647	194011	71275	3840	3840	7679	64834	32856	124200
7360	2.02	0.07273	0.195502	238.107	5.77	-	Feces	Day 7	Positive	RP	234491	214770	89171	629605	623610	55125	985916	26317	172276	344739	52633	1246755
7370	-3.11	0.20194	0.200641	291.996	3.66	-	Feces	Day 7	Negative	RP	74026	777801	260009	74026	284044	39068641	177040	504031	148052	176372352	2209927	837014
7378	2.2	0.12571	0.183095	336.006	3.07	-	Feces	Day 7	Negative	HILIC	33819	179888	16910	347611	462584	238484	784674	132991	742096	81548	73861	16910
7382	-2.13	0.28283	0.317168	238.657	5.94	-	Feces	Day 7	Positive	RP	18968	139168	570713	75114	114867	356537	86984	2351479	552591	228007	37937	114151
7396	3.34	0.44148	0.341245	292.14	3.95	-	Feces	Day 7	Negative	RP	6577792	7386	28320	3965657	17964	16214	78673	3693	3693	3693	505059	298898
7397	2.13	0.00404	0.110538	292.14	2.22	-	Feces	Day 7	Negative	RP	91630	76396	30645	119893	282999	36843	86009	24262	86748	28342	12899	62667
7399	2.01	0.39494	0.373244	239.052	1.53	-	Feces	Day 7	Positive	RP	301748	928749	26641	90171	5710552	13320	659683	13320	155844	1432919	202237	5618030
7408	-3.14	0.19474	0.200641	292.999	3.66	-	Feces	Day 7	Negative	RP	7521	63001	15041	7521	17294	3628795	7521	44154	7521	16554233	175795	59602
7408	-2.66	0.8649	0.563678	239.1	3.88	-	Feces	Day 7	Positive	RP	12695	14218	3534	7069	10956	27708	11901	25582	10132	272735	9395	3534
7415	4.64	0.26624	0.317168	239.111	7.05	-	Feces	Day 7	Positive	RP	45609	40098	89372	3639408	17413	13543	762291	6771	6771	6771	20762	1623661
7422	-2.88	0.04848	0.110538	293.103	8.06	-	Feces	Day 7	Negative	RP	113639	8402	4785390	1614314	76656	16804	1447624	12353457	234835	1639679	352420	1667505
7426	-2.63	0.93333	0.544675	293.114	4.47	-	Feces	Day 7	Negative	RP	38991	49301	15789	116787	58262	99600	138351	100246	124927	2023418	49928	81487
7428	-2.47	0.68283	0.440234	293.114	3.43	-	Feces	Day 7	Negative	RP	4980	60987	15783	83355	43588	60608	33002	69155	16684	946847	51377	88621
7429	4.74	0.73365	0.46909	293.124	5.66	-	Feces	Day 7	Negative	RP	60208	9187	129668	168876	46229	22889	33804	32990	4594	40584	4594	10757240
7453	-2.48	0.68283	0.483648	239.237	16.37	-	Feces	Day 7	Positive	RP	58859	685385	5433128	992178	17227	8314	87077	19242	151280	49925	110227	8692
7456	5.68	0.80808	0.368888	342.112	4.02	-	Feces	Day 7	Negative	HILIC	1232264	97760	98985	110220	214339	133918	73146	150888	104206	102212	201838	54944691
7457	2.85	0.15354	0.183095	342.112	4.43	-	Feces	Day 7	Negative	HILIC	118521	293065	62818	6676	436839	106339	2630233	37878	85904	13352	175768	488335
7460	-3.17	0.19956	0.200641	293.991	3.66	-	Feces	Day 7	Negative	RP	2813	67349	12989	2813	16298	3325727	5627	29722	2813	15454144	179449	57376
7471	-2.47	0.36768	0.351759	240.107	3.65	-	Feces	Day 7	Positive	RP	269254	47192	8603377	428194	329749	2079846	120519	2084732	542485	531741	23599	232406
7473	-3.09	0.02771	0.110538	294.106	8.06	-	Feces	Day 7	Negative	RP	8207	8207	778720	248149	8207	8207	153026	1883827	8207	257175	16415	246762
7480	3.73	0.08383	0.173846	343.114	4.43	-	Feces	Day 7	Negative	HILIC	9771	52769	2594	2594	75663	21397	514632	2594	5189	2594	21581	97881
7480	-3.55	0.5697	0.436144	240.144	3.68	-	Feces	Day 7	Positive	RP	104477	155139	15934174	954609	637069	222122	274643	530420	421876	464423	4121	120455
7481	2.16	0.68283	0.440234	294.156	3.78	-	Feces	Day 7	Negative	RP	5006	482529	604180	151480	10983	19647	14844	21726	94899	10012	529130	9618750
7481	-3.13	0.5697	0.436144	240.149	6.46	-	Feces	Day 7	Positive	RP	1050666	391189	166621266	265767	351048	554341	232478	36988363	364620	204954	481333	43342668
7496	2.97	0.12571	0.152989	294.975	1.84	-	Feces	Day 7	Negative	RP	59979	218111	52256	17494	51842	8232	263161	18104	760444	8232	16464	108172
7502	3.6	0.04919	0.110538	295.014	6.5	-	Feces	Day 7	Negative	RP	628144	97395	10470	152805	112064	10470	1080700	10470	51942	20941	74652	697064
7530	-3.11	0.79856	0.532876	241.115	4.94	-	Feces	Day 7	Positive	RP	41550	1410164	10984	5492	248180	5492	205409	109933	32419	12834050	48255	1056515
7539	-2.35	0.80808	0.49787	295.228	13.47	-	Feces	Day 7	Negative	RP	1524865	743130	251582	903193	1350745	83227	661196	891992	1919803	18020990	1478646	935822
7541	-2.11	0.28283	0.243515	295.228	13.98	-	Feces	Day 7	Negative	RP	377570	201618	45910	333016	234814	7020	62636	396544	820864	4217115	400075	313723
7559	2.39	0.0572	0.116533	295.947	1.64	-	Feces	Day 7	Negative	RP	84290	54844	3987	211979	218760	11125	66247	3987	3987	3987	51109	7975
7566	5.4	0.12571	0.152989	296.1	2.51	-	Feces	Day 7	Negative	RP	190623	5479	2739	43454	2739	97545	24015	11241	28390	7550	6373	1960789
7568	2.32	0.08383	0.126461	296.114	3.56	-	Feces	Day 7	Negative	RP	107731	69939	88057	511625	19357	58027	220905	9678	9678	9678	9678	174015
7573	-2.96	0.5697	0.39005	296.143	4.97	-	Feces	Day 7	Negative	RP	37791	5408	945629	101833	20438	117686	25255	539875	57170	32595	2704	25965
7591	-2.11	1	0.568273	296.986	2.89	-	Feces	Day 7	Negative	RP	2160	169072	2160	44798	57970	16612	4320	38891	81302	766735	19493	7306
7607	-3.34	0.93333	0.578953	242.146	8.35	-	Feces	Day 7	Positive	RP	20510	161897	6332	163514	51555	12665	15019	49575	222537	4221280	193522	236663
7608	-5.07	0.93185	0.578953	242.146	9.44	-	Feces	Day 7	Positive	RP	5980	383717	2990	12264	24460	2990	10339	32567	81737	8989045	2990	16931
7618	-2.43	0.4439	0.39648	242.175	7.39	-	Feces	Day 7	Positive	RP	82579	231239	40504	231429	252965	94157	232033	40504	81007	5668632	114393	965752
7632	-2.12	0.93333	0.544675	297.243	13.99	-	Feces	Day 7	Negative	RP	3974317	912811	353533	1128997	1630513	137901	1474817	405121	1595346	22010694	1808759	485068
7646	-3.22	0.34684	0.351759	243.08	8.06	-	Feces	Day 7	Positive	RP	22026	79011	2774	13812	82272	2774	55159	2774	49037	1907373	5549	106539
7661	-2.31	0.5697	0.436144	243.122	9.59	-	Feces	Day 7	Positive	RP	123955	36065	10318	35345	99966	20637	206768	70984	198848	2264577	25400	237609
7662	-6.33	0.60976	0.46188	243.123	8.55	-	Feces	Day 7	Positive	RP	82991	232096	18065	49704	36129	18065	123100	1141189	436288	50919200	80737	317027
7666	-2.33	0.15354	0.236353	243.134	5.89	-	Feces	Day 7	Positive	RP	87466	1179533	12584655	426402	141415	15806899	2447485	36891892	43733	755265	474432	99893
7669	2.7	0.0246	0.110538	298.073	11.69	-	Feces	Day 7	Negative	RP	131886	31890	6253	31477	43755	6253	81644	6253	52864	6253	12506	27236
7669	-2.61	0.93221	0.578953	243.134	5.4	-	Feces	Day 7	Positive	RP	133194	119365	8631204	66462	1458857	36194	957878	10709	21419	1039191	10709	371238
7673	3.12	0.0246	0.110538	298.126	7.61	-	Feces	Day 7	Negative	RP	73520	4778	4778	17868	135203	134951	12532	9555	14845	4778	4778	22355
7679	-2.61	0.34939	0.351759	243.17	9.14	-	Feces	Day 7	Positive	RP	239766	654389	444459	20712	286465	20712	397945	340302	41423	6823950	159430	876874
7693	2.06	0.67058	0.338128	349.162	4.83	-	Feces	Day 7	Negative	HILIC	87251	17047	9549	1062	108130	1062	8450	2124	271851	39170	45514	310124
7698	-2.23	0.28283	0.224339	349.187	1.38	-	Feces	Day 7	Negative	HILIC	278162	438253	10965688	138574	802748	2996455	1545020	7689978	902099	1719391	277148	1721990
7698	-2.59	0.21414	0.27344	243.206	11.36	-	Feces	Day 7	Positive	RP	80705	384021	688498	21825	116808	76253	712514	197342	17473	3331385	41471	8737
7706	3.36	0.60976	0.325879	350.109	1.66	-	Feces	Day 7	Negative	HILIC	34539023	581709	48256	138549	654414	24128	801155	1255239	373416	24128	783139	6277718
7707	2.43	0.60976	0.325879	350.109	1.83	-	Feces	Day 7	Negative	HILIC	8064759	172387	101478	190176	189606	50739	602805	731172	116863	50739	269244	3035643
7709	4.32	0.80808	0.368888	350.109	2.17	-	Feces	Day 7	Negative	HILIC	75587059	215508	244676	4016292	159290	550947	206154	741242	100870	50435	1104480	4817178
7710	3.85	0.93333	0.408002	350.109	2.02	-	Feces	Day 7	Negative	HILIC	25794861	146586	165244	97148	60228	139472	615277	411752	12289	6145	394228	1285731
7714	2.03	0.10602	0.139338	299.063	3.41	-	Feces	Day 7	Negative	RP	10526	389420	5263	1231175	1344977	1347307	419305	5263	18889	206245	384870	168133
7719	2.94	0.07273	0.195502	244.056	4.28	-	Feces	Day 7	Positive	RP	93524	785622	8251	1091071	246108	17858	775342	16502	39744	155645	54157	561887
7721	5.1	0.08383	0.173846	350.93	4.18	-	Feces	Day 7	Negative	HILIC	91311	13049	1846	3692	24527	8467	306814	1846	1082820	16757	1846	1846
7721	4.36	0.07273	0.116533	299.098	0.89	-	Feces	Day 7	Negative	RP	6712820	1501327	178820	75989690	539363	7551741	1738638	49366	98732	760017	1489947	7896925
7725	2.16	0.03251	0.195268	244.091	7.99	-	Feces	Day 7	Positive	RP	134728	42006	5782	86616	107442	126128	103512	5782	35164	5782	55095	11564
7739	-2.3	0.19474	0.27344	244.137	5.89	-	Feces	Day 7	Positive	RP	12371	134518	1287407	25707	12371	1836490	300107	4397433	12371	24742	54025	12371
7743	-2.68	0.8649	0.563678	244.154	10.21	-	Feces	Day 7	Positive	RP	30321	33718	30869	13410	21621	6705	38784	6705	57488	697785	21075	34243
7746	2.57	0.30733	0.339334	244.165	3.65	-	Feces	Day 7	Positive	RP	519912	3213	3213	20072	8583	18487	156510	42747	44064	25156	6427	151197
7772	2.01	0.10418	0.139338	300.067	11.8	-	Feces	Day 7	Negative	RP	708743	231664	35223	306620	256218	35223	999455	35223	605675	70446	275346	220156
7784	-2.36	0.36768	0.351759	245.063	3.65	-	Feces	Day 7	Positive	RP	676245	195057	28439667	611576	909714	12178638	201596	11191535	1722422	4060627	73848	606793
7793	-2.42	0.28283	0.317168	245.077	1.38	-	Feces	Day 7	Positive	RP	30263	468253	2918737	32202	115210	2372476	670458	7104178	54650	84391	50115	45337
7807	-3.71	0.68283	0.338128	357.104	4.01	-	Feces	Day 7	Negative	HILIC	49221	247867	20826522	24610	530149	313120	1491442	1204468	324114	88102	74202	415707
7807	3.74	0.46061	0.341245	300.262	13.06	-	Feces	Day 7	Negative	RP	155414066	182235	114561	30759123	7831204	13928	2248847	114497	177134	330826	6813859	254900
7823	3.51	0.04919	0.110538	300.992	1.82	-	Feces	Day 7	Negative	RP	350361	394767	6148	55514	105402	6148	404829	6148	438518	12296	64771	275933
7823	3.08	0.03802	0.195268	245.131	9.03	-	Feces	Day 7	Positive	RP	229563	214336	9671	75222	234194	19343	253811	9671	90499	9671	37616	9671
7825	-3.61	0.07273	0.195502	245.138	7.53	-	Feces	Day 7	Positive	RP	545433	1589315	1433984	5467167	446447	1965173	179582	2831931	1127307	72226900	6892157	2337821
7828	-3.97	0.02828	0.195268	245.138	7.24	-	Feces	Day 7	Positive	RP	120163	279565	943440	1185506	146098	415959	50859	3505842	943204	26669014	1137441	983606
7829	-3.08	0.28283	0.317168	245.138	8.5	-	Feces	Day 7	Positive	RP	244558	589699	62126	299296	371125	594441	420702	250886	704037	15281650	167981	514382
7830	4.42	0.03802	0.110538	301.031	6.63	-	Feces	Day 7	Negative	RP	207133	23661	3537	17842	45236	3537	455933	3537	7074	3537	10831	159165
7873	2.74	0.54941	0.310143	361.072	2.99	-	Feces	Day 7	Negative	HILIC	437866	10088	72263	10088	273447	1277349	10088	53906	1086355	20176	99620	188035
7883	3.37	0.28283	0.317168	246.097	1.95	-	Feces	Day 7	Positive	RP	543155	60773	7827	26532	401064	19418	7454294	85635	45795	21378	315552	371282
7884	4.76	0.02828	0.195268	246.097	1.58	-	Feces	Day 7	Positive	RP	999931	600806	76292	572633	304090	78579	21525317	190369	1169952	108942	106928	915151
7885	3.89	0.10909	0.211778	246.097	1.18	-	Feces	Day 7	Positive	RP	3383007	277098	104162	302311	537634	291511	14515114	228787	758212	44897	297741	22449
7897	3.43	0.93333	0.408002	363.091	4.02	-	Feces	Day 7	Negative	HILIC	461861	154146	137313	81498	125692	148456	41674	88846	13831	162166	142000	10413706
7903	-4.35	0.36768	0.351759	246.133	5.65	-	Feces	Day 7	Positive	RP	3724	29291	460997	14145	36951	8018	3312	1656	7369	967095	34507	40909
7963	5.98	0.01743	0.195268	247.1	1.58	-	Feces	Day 7	Positive	RP	181797	10903	5452	12005	25416	5452	2276731	5452	93531	5452	5452	144954
7980	-3.67	0.07273	0.195502	247.129	2.05	-	Feces	Day 7	Positive	RP	167266	267701	3356988	314170	409816	1989203	4396475	2737971	500618	55754219	1011541	1798778
7987	2.83	0.46061	0.39648	247.14	1.21	-	Feces	Day 7	Positive	RP	34566	949666	2919779	4892679	339870	390756	21291982	214366	79440	98040	287882	22136754
8016	3.5	0.0725	0.116533	304.935	1.27	-	Feces	Day 7	Negative	RP	16549	397073	3606	184310	168776	3606	477456	7211	14322	86766	3606	1024686
8024	-2.47	0.60976	0.414334	305.081	4.02	-	Feces	Day 7	Negative	RP	6074	74475	1000236	2445	4890	64028	51115	546280	352236	2445	7252	7964
8027	-2.02	1	0.603161	248.091	5.12	-	Feces	Day 7	Positive	RP	67736	51583	2722275	206103	652986	90383	218471	243168	104065	64642	25791	116297
8041	-2.22	0.73365	0.46909	305.176	10.48	-	Feces	Day 7	Negative	RP	7304	521268	3652	93719	679509	3652	153062	306483	1258044	6005098	323129	126074
8046	-5.49	0.8649	0.563678	248.149	8.31	-	Feces	Day 7	Positive	RP	16940	462106	6496	24250	71369	6496	12992	279270	597855	34267141	51291	350703
8055	-3	0.8649	0.563678	248.185	10.28	-	Feces	Day 7	Positive	RP	51820	5627998	6433	186281	335849	12867	362721	151806	191232	26749966	103128	6433
8056	-2.33	0.93221	0.578953	248.185	5.63	-	Feces	Day 7	Positive	RP	16221	81254	32441	68674	239903	16221	39829	36265	70102	1478037	63530	109990
8063	4.18	0.03802	0.110538	305.984	6.5	-	Feces	Day 7	Negative	RP	222008	7579	3790	26458	19320	3790	393985	3790	24318	3790	14776	247240
8082	-5.24	0.54941	0.39005	306.207	11.97	-	Feces	Day 7	Negative	RP	27438	96450	21753	10876	245396	10876	32488	104166	195720	11762081	25595	10876
8084	3.87	0.93185	0.408002	372.116	2.53	-	Feces	Day 7	Negative	HILIC	1070531	4828	106538	4828	4828	11553	1248111	10127	55479	32502	9655	2251358
8120	-2.02	0.28283	0.317168	249.221	12.2	-	Feces	Day 7	Positive	RP	402223	1692091	1191136	811529	2627370	213584	1538037	3364326	3780459	17395154	1183547	357857
8123	-4.04	0.36768	0.293691	307.192	11.03	-	Feces	Day 7	Negative	RP	394035	1444566	510953	393344	1715648	36583	804141	6031059	7223172	99250717	833113	968537
8125	-2.7	0.73365	0.46909	307.192	10.73	-	Feces	Day 7	Negative	RP	209330	558626	104665	224146	724070	104665	411305	345607	1410748	11894423	833749	419288
8126	-3.78	0.46061	0.341245	307.192	10.36	-	Feces	Day 7	Negative	RP	48530	455194	57686	151572	520298	24265	224853	691894	1542309	22254707	265790	412944
8127	-2.36	0.80808	0.49787	307.192	10.52	-	Feces	Day 7	Negative	RP	55963	743372	29777	220108	1075894	14888	330644	737004	2041425	11740715	573049	623158
8128	-3.7	0.46061	0.341245	307.192	10.93	-	Feces	Day 7	Negative	RP	125072	657775	312472	250871	754907	62536	400824	1927444	3076589	35099960	321675	475015
8137	2.82	0.10602	0.211778	250.092	0.8	-	Feces	Day 7	Positive	RP	46631	895104	23316	7089729	1089985	234673	639821	63872	1326204	23316	1148705	6420854
8138	2.65	0.23366	0.294987	250.092	0.86	-	Feces	Day 7	Positive	RP	20413	1201072	40826	7885645	1105902	394982	788553	236771	1307223	20413	1376645	8389628
8156	3.82	0.46061	0.39648	250.143	4.81	-	Feces	Day 7	Positive	RP	375417	1723563	23208	57705	42333388	4514	159192	10974	9029	44266	1570161	1879155
8167	-2.21	0.79856	0.532876	250.165	6.62	-	Feces	Day 7	Positive	RP	28039	124644	14020	182285	30793	67928	32664	14020	91777	1769022	146249	282987
8184	4.02	0.01743	0.195268	250.216	10.81	-	Feces	Day 7	Positive	RP	97523	237698	4849	100440	82117	9697	64715	4849	32128	4849	4849	4849
8198	-2.06	0.68283	0.440234	309.11	2.99	-	Feces	Day 7	Negative	RP	5886	24295	40645	2943	14631	44729	65782	16152	21428	381012	7457	33329
8218	-4.32	0.36768	0.293691	309.207	10.82	-	Feces	Day 7	Negative	RP	668828	1077123	931615	1479892	3544501	91372	1891053	9325672	8457076	185358213	1585770	2543188
8219	-3.19	0.5697	0.39005	309.207	10.51	-	Feces	Day 7	Negative	RP	89267	482874	26586	282079	511741	13293	298534	566786	1054045	13662670	323285	467553
8220	2.09	0.4439	0.39648	251.139	5.76	-	Feces	Day 7	Positive	RP	64486	577486	14426	54755	28852	29363	96239	14426	43073	138896	90226	1301531
8221	-3.6	0.68283	0.440234	309.207	10.9	-	Feces	Day 7	Negative	RP	419725	1843097	603641	1558182	1946221	62700	1140792	6031460	7368259	88383750	857933	1428880
8222	-2.28	0.15354	0.166304	309.244	12.85	-	Feces	Day 7	Negative	RP	27814	273330	345712	1143599	718926	55628	793503	1398264	1293103	8693384	1074333	422748
8224	-3.41	0.28283	0.317168	251.149	4.96	-	Feces	Day 7	Positive	RP	36090	20842	984233	66944	22674	108310	6113	490218	20939	72000	3057	9618
8235	-3.96	0.15354	0.236353	251.175	3.98	-	Feces	Day 7	Positive	RP	27584	12800	603397	125528	57688	40146	42065	142771	56898	2333227	25600	35330
8245	-2.78	0.80808	0.532876	251.2	11.72	-	Feces	Day 7	Positive	RP	4216295	13435908	1171288	2415600	5677486	999869	9642779	12957795	12206392	161211749	2510424	3217724
8259	-3.75	0.68283	0.440234	310.211	10.9	-	Feces	Day 7	Negative	RP	79460	471075	66654	194746	476548	33327	278972	1197948	1560902	21913370	199470	368572
8269	3.25	0.19956	0.27344	252.072	2.4	-	Feces	Day 7	Positive	RP	1176345	21618	4485	35514	4485	37611	230074	4485	41614	63786	8971	12197
8274	3.69	0.68283	0.483648	252.109	2.5	-	Feces	Day 7	Positive	RP	3583569	206272	277139	504141	279420	2953425	583493	356162	131817	977094	295795	41080644
8279	6.79	0.0246	0.195268	252.123	2.39	-	Feces	Day 7	Positive	RP	1048049	60397	2871	999763	55650	2871	476362	5741	25655	2871	2871	511355
8304	-3.08	0.68283	0.483648	252.203	11.72	-	Feces	Day 7	Positive	RP	494995	1258987	58484	209354	831271	51036	1623911	2130953	2028809	27206362	430996	578985
8313	-2.47	0.93185	0.578953	252.658	6.72	-	Feces	Day 7	Positive	RP	25769	1941	534399	20329	3881	211436	6103	422477	65975	1941	1941	11011
8324	-2.83	0.5697	0.39005	311.223	11.26	-	Feces	Day 7	Negative	RP	1711095	5700151	3984391	8093163	6942181	612123	3238348	22845996	25413120	189026238	2820166	10008052
8325	-3.78	0.68283	0.440234	311.223	10.88	-	Feces	Day 7	Negative	RP	287043	1147886	474202	739709	965395	28863	602911	3215394	3520441	55236176	433795	1341186
8334	4.71	1	0.603161	253.112	2.5	-	Feces	Day 7	Positive	RP	381620	8952	16692	35447	4476	287400	15979	19314	4476	44098	15791	4269394
8356	-2.34	0.14813	0.166304	312.12	3.35	-	Feces	Day 7	Negative	RP	1934	95019	83250	6841	4601	251498	100845	911818	1934	155955	32027	3869
8398	2.33	0.15354	0.166304	313.079	4.25	-	Feces	Day 7	Negative	RP	76844	27448	5192	94266	222157	10384	273031	33597	18351	12452	28960	85447
8399	3.14	0.36768	0.351759	254.138	3.94	-	Feces	Day 7	Positive	RP	2594085	377713	76263	1915109	1191619	27669	103479	53828	45287	187550	108006	1230954
8414	-2.08	0.46061	0.280358	396.115	2.67	-	Feces	Day 7	Negative	HILIC	2059162	2266567	5342703	93723	187445	3995365	3698088	28509403	579886	1386086	240487	3887513
8419	-3.61	1	0.428596	396.115	3.02	-	Feces	Day 7	Negative	HILIC	192944	150430	262470	5619	11238	397521	776141	11859980	79017	49219	5619	386534
8436	2.93	0.46061	0.280358	398.13	2.62	-	Feces	Day 7	Negative	HILIC	955177	169325	1622669	11808	772059	413646	2681808	240164	490628	157265	322781	30112471
8445	-3.08	0.73365	0.5142	255.084	6.83	-	Feces	Day 7	Positive	RP	4145	16301	656814	55375	61296	2073	91862	2073	36517	781725	14025	76804
8450	2.03	0.5697	0.436144	255.107	0.89	-	Feces	Day 7	Positive	RP	7129949	2407905	187697	62887282	1690133	13101061	1964971	6457063	93849	2040206	3071546	7022917
8454	-3.41	0.60976	0.46188	255.12	7.87	-	Feces	Day 7	Positive	RP	151502	796547	23913	43202	329677	11956	161255	11956	534595	15022873	158502	826945
8457	-3.55	0.80808	0.532876	255.131	6.24	-	Feces	Day 7	Positive	RP	197893	1643368	27191	72202	351840	54382	401499	79092	104619	31245728	281458	2594399
8474	3.68	0.68283	0.338128	400.147	2.59	-	Feces	Day 7	Negative	HILIC	1027454	28907967	438930	73678	242657	199335	1135310	288646	281259	147356	617927	6376419
8490	2.98	0.08887	0.131141	315.058	1.33	-	Feces	Day 7	Negative	RP	8905	555106	78570	586242	757349	42365	536737	17810	1251540	8905	253654	1943939
8518	2.24	0.15354	0.236353	256.139	1.18	-	Feces	Day 7	Positive	RP	1147522	2272998	69966	1082995	631353	1115138	1852688	1492755	51552	49208	511434	11853421
8533	5.67	0.03802	0.110538	316.062	6.19	-	Feces	Day 7	Negative	RP	373768	41262	3070	395385	114449	3070	87342	3070	6140	3070	6938	618236
8534	3.21	0.0725	0.116533	316.079	6.2	-	Feces	Day 7	Negative	RP	509839	198786	8204	1208066	703707	8204	692557	8204	93575	16407	310570	2952719
8555	-2.3	0.5697	0.436144	257.099	5.46	-	Feces	Day 7	Positive	RP	77401	1127182	986557	2185082	1167278	148973	144011	12588	340804	11533008	2052331	718690
8562	-6.25	0.68283	0.483648	257.113	3.46	-	Feces	Day 7	Positive	RP	3369	138256	8170	27193	16511	15194	6738	22987	17163	8961229	13820	11953
8568	-7.52	0.39494	0.373244	257.138	9.62	-	Feces	Day 7	Positive	RP	54146	408937	17198	54471	34397	45430	17198	833487	183398	81433158	54769	99681
8573	3.13	0.12571	0.152989	317.069	6.19	-	Feces	Day 7	Negative	RP	519353	128387	33238	214736	229853	19984	262131	31875	9992	9992	34112	529016
8577	2.57	0.28283	0.243515	317.099	2.3	-	Feces	Day 7	Negative	RP	634676	137861	483275	1232486	136391	731486	159612	313084	89328	37098	93035	7885992
8583	2.75	0.0725	0.173846	403.147	2.11	-	Feces	Day 7	Negative	HILIC	3976400	3036339	74187	148374	2437893	74187	2874320	74187	1273403	464185	1006038	7905208
8588	3.19	0.26624	0.317168	257.18	2.81	-	Feces	Day 7	Positive	RP	27344	12962	3336	6673	44116	3336	1143645	3336	16276	8978	83321	549812
8593	3.73	0.0725	0.173846	404.151	2.09	-	Feces	Day 7	Negative	HILIC	573845	483296	58403	5562	382928	2781	430923	2781	201970	2781	131254	3094582
8614	3.23	0.17348	0.183856	318.059	0.86	-	Feces	Day 7	Negative	RP	2030109	367013	74150	690182	8595	144440	3021769	243362	26501	17189	8595	167357
8615	-2.64	0.15354	0.236353	257.247	16.37	-	Feces	Day 7	Positive	RP	112691	3664010	25701705	4053070	308106	84032	160143	270881	205797	391534	454129	12998
8616	-2.08	0.36768	0.351759	257.247	16.62	-	Feces	Day 7	Positive	RP	125346	1099198	5631309	1260426	153865	8592	57804	99926	173915	162190	195750	7605
8630	5.23	0.02828	0.195268	258.11	4.43	-	Feces	Day 7	Positive	RP	339060	284518	97572	370573	1067417	232712	1528688	5292	10584	14443	96035	12212589
8642	2.81	0.0725	0.116533	319.036	2.05	-	Feces	Day 7	Negative	RP	63671	89787	49031	372380	20217	38501	111899	11477	5738	5738	5738	307706
8654	-2.55	0.46061	0.39648	258.17	8.35	-	Feces	Day 7	Positive	RP	117590	973992	28511	228854	534239	18386	302983	35353	777923	9106955	97665	216474
8680	4.03	0.03251	0.110538	320.036	6.56	-	Feces	Day 7	Negative	RP	149719	3365	3365	19456	22801	12818	310700	3365	62007	6730	11976	248498
8681	-2.82	0.26624	0.317168	258.251	16.37	-	Feces	Day 7	Positive	RP	4413	550420	4477150	676513	4413	8827	19250	21218	23296	18854	35222	4413
8716	3.03	0.1197	0.227104	259.113	0.79	-	Feces	Day 7	Positive	RP	654274	19893471	200671	13757182	401342	648634	1869167	200671	200671	1773222	200671	1429730
8718	-2.64	0.26624	0.317168	259.117	7.18	-	Feces	Day 7	Positive	RP	7072	2966	19042	2966	2966	47267	5932	22813	32237	435298	19458	57923
8725	-4.86	0.46061	0.39648	259.154	8.68	-	Feces	Day 7	Positive	RP	54000	4328679	27000	832723	290639	72045	200782	636530	428468	89909756	1169634	124101
8727	-4.12	0.46061	0.39648	259.154	8.42	-	Feces	Day 7	Positive	RP	392158	1452935	92932	2302076	185864	641475	216953	770899	495398	52822336	1655341	695459
8730	-3.51	0.28283	0.317168	259.165	7.47	-	Feces	Day 7	Positive	RP	95621	840863	456634	32178	340504	16089	1133343	1242785	33436	25625641	71012	2305001
8742	-2.13	0.04848	0.110538	322.054	2.45	-	Feces	Day 7	Negative	RP	29325	80487	861422	146374	1308579	522244	112605	2880834	2888	1210553	241119	169770
8754	2.4	0.10602	0.139338	322.114	1.29	-	Feces	Day 7	Negative	RP	236478	1631119	4479	1785012	354226	110133	220897	74667	8957	4479	1539071	12780856
8763	2.15	0.04118	0.195268	259.246	11.26	-	Feces	Day 7	Positive	RP	879826	566194	175945	1201360	737018	276439	704482	169518	869136	84057	168115	84057
8772	-2.11	0.46061	0.39648	260.053	0.85	-	Feces	Day 7	Positive	RP	985567	1808282	3288411	3505234	78751	6483390	6480780	54470971	3917491	38892	73305	3525713
8780	3.67	0.0725	0.173846	419.095	2.11	-	Feces	Day 7	Negative	HILIC	235647	2529041	103716	8278	48957	130169	196677	16556	54762	8278	8278	277973
8781	3.97	0.05039	0.195268	260.089	5.77	-	Feces	Day 7	Positive	RP	39928	54039	3165	216898	198051	6329	372084	3165	7485	27386	14596	623705
8789	-3.77	0.5697	0.39005	323.186	10.03	-	Feces	Day 7	Negative	RP	50703	812169	58549	146593	509395	25351	411846	1051463	2155977	30809762	256551	592327
8790	-2.4	0.80808	0.49787	323.186	10.28	-	Feces	Day 7	Negative	RP	26558	407663	120043	190053	295154	13279	279764	440368	2161903	10078879	154537	716551
8791	-3.26	0.55152	0.39005	323.186	9.71	-	Feces	Day 7	Negative	RP	10820	859045	21640	89297	541130	10820	160027	672722	1653044	17439254	305953	538587
8796	-6.33	0.49615	0.422005	260.149	8.55	-	Feces	Day 7	Positive	RP	40898	281729	6175	12350	77704	6175	20241	708391	279285	35842917	46201	192227
8797	2.01	0.93333	0.578953	260.149	3.25	-	Feces	Day 7	Positive	RP	5832	593176	7224	9540	1202508	65147	3616507	265029	2916	313320	135122	300624
8809	-3.84	0.44148	0.39648	260.168	7.46	-	Feces	Day 7	Positive	RP	6103	63020	19806	2455	18132	2455	116535	18381	2455	3037999	4910	219204
8822	3.56	0.03802	0.173846	421.26	1.07	-	Feces	Day 7	Negative	HILIC	542263	6694	81959	13388	459048	139120	527142	6694	470077	6694	6694	256577
8830	-2.82	0.28283	0.317168	260.67	6.2	-	Feces	Day 7	Positive	RP	14836	292520	5889387	303750	279148	995161	176457	6768380	1320645	614302	98549	392324
8854	2.16	0.8649	0.563678	261.094	1.7	-	Feces	Day 7	Positive	RP	26800	300493	3225797	944934	79850	278328	507429	1378742	53601	26800	92758	40015549
8869	-2.34	0.80808	0.532876	261.144	4.85	-	Feces	Day 7	Positive	RP	699717	1309620	4226131	3948310	747560	320442	1280664	446948	69325	48195510	101077	12612679
8870	-3.18	0.36768	0.351759	261.144	4.63	-	Feces	Day 7	Positive	RP	498630	553436	2088398	1859500	763909	28362	698395	715174	20196	59517360	44078	9382440
8872	-2.6	0.07273	0.195502	261.144	3.51	-	Feces	Day 7	Positive	RP	120698	243309	2571003	335969	375509	4136735	1736723	2827988	212344	18206933	555116	834067
8877	-5.8	0.68283	0.440234	325.202	10.8	-	Feces	Day 7	Negative	RP	207491	590461	107678	301616	399485	48721	403796	822053	1200459	97389813	337074	398064
8878	-3.12	0.5697	0.39005	325.202	10.22	-	Feces	Day 7	Negative	RP	66041	1095275	163694	416351	577011	33021	364493	2785398	2569587	23442931	187589	978319
8879	-2.9	0.68283	0.440234	325.202	10.34	-	Feces	Day 7	Negative	RP	105980	883036	206295	295525	667510	52990	445243	1669161	3696145	24993793	205559	1123255
8880	-4.36	0.46061	0.341245	325.202	11.19	-	Feces	Day 7	Negative	RP	252684	926874	132717	221809	722003	66358	555270	1769864	1500675	43705669	400630	240868
8881	-3.86	0.5697	0.39005	325.202	10.5	-	Feces	Day 7	Negative	RP	105774	840553	300063	260189	628573	52887	429419	3405867	4076982	51390752	247577	1252085
8893	-2.05	0.79856	0.49787	325.275	13.28	-	Feces	Day 7	Negative	RP	1276181	393256	25726	450332	1671722	12863	337293	281096	469117	8669622	616398	12863
8894	-2.24	0.46061	0.39648	261.221	12.49	-	Feces	Day 7	Positive	RP	684093	5821648	809393	1599435	4938242	300609	3978032	6418652	7044918	50442907	1049639	547054
8914	2.39	0.17348	0.257948	262.128	5.85	-	Feces	Day 7	Positive	RP	677441	51125	142693	266178	567094	12250	933033	12250	44234	91904	24501	297376
8925	-4.75	0.80808	0.532876	262.165	5.47	-	Feces	Day 7	Positive	RP	43490	148074	193823	446025	549339	67296	42266	89094	270496	22887469	49117	164601
8929	2.47	0.36768	0.351759	262.165	2.36	-	Feces	Day 7	Positive	RP	1784703	419243	83145	317851	103956	78930	9205	88454	106765	23827	59538	4603
8930	-2.57	1	0.603161	262.165	5.74	-	Feces	Day 7	Positive	RP	42111	156910	286474	522925	240568	32650	53702	21247	383166	4469771	48541	197644
8950	-2.17	0.14813	0.166304	327.094	5.59	-	Feces	Day 7	Negative	RP	6636	447117	151325	27858	77877	266954	52458	1179094	13273	16129	675249	6636
8951	2.01	0.34684	0.351759	263.089	6.1	-	Feces	Day 7	Positive	RP	2966343	11716	5858	775503	85743	5858	543686	5858	20624	143987	445718	442712
8955	3.68	0.68283	0.483648	263.096	3.24	-	Feces	Day 7	Positive	RP	139513	44780	69200	63116	17717	12916	220264	77136	20822	6458	22769	3973626
8966	-3.94	0.5697	0.39005	327.218	10.19	-	Feces	Day 7	Negative	RP	452751	3238539	869390	1406639	2745685	24488	1626714	10783312	6709103	153370616	1289821	5479916
8967	-4.38	0.5697	0.39005	327.218	10.31	-	Feces	Day 7	Negative	RP	294349	2970335	912339	1130877	2479596	147174	1506992	12867727	5921665	172297594	1067053	3473236
8967	2.81	0.1197	0.227104	263.122	4.83	-	Feces	Day 7	Positive	RP	5593	43234	2796	10103	2796	6882	242965	2796	19879	2796	24589	131467
8968	-2.16	0.93333	0.544675	327.218	11.39	-	Feces	Day 7	Negative	RP	299238	509684	42778	168343	939681	16998	893384	529494	4965598	17226778	17661	206148
8970	-2.01	0.93333	0.544675	327.218	9.96	-	Feces	Day 7	Negative	RP	510965	1884788	156939	799138	3449588	78469	1168310	1765060	3293957	30758278	1311230	5636148
8970	3.53	0.93185	0.578953	263.131	1.16	-	Feces	Day 7	Positive	RP	952645	10616	40606	50289	1379944	10616	27656	22093	980555	21231	64287	10616
8971	-2.01	1	0.568273	327.218	9.77	-	Feces	Day 7	Negative	RP	232464	1068255	116232	450493	849057	116232	538126	757754	1102056	10492344	672191	1617261
8972	-2.75	0.68283	0.440234	327.218	11.03	-	Feces	Day 7	Negative	RP	413707	1516650	247824	480635	1764052	21599	990181	3222269	7452140	42053950	676624	1082887
9005	2.35	0.07273	0.195502	263.237	15.24	-	Feces	Day 7	Positive	RP	99748503	12200240	1320602	10716649	18586694	4131075	44478072	2067287	59397632	10625130	10510205	1610404
9012	2.42	0.23366	0.2178	328.188	4.24	-	Feces	Day 7	Negative	RP	87746	437406	5291	38192	77473	5291	1308045	10581	72352	177334	39625	473124
9016	-3.91	0.46061	0.341245	328.221	10.19	-	Feces	Day 7	Negative	RP	61463	579211	160013	237736	585784	30731	364073	2051698	1168971	29471198	276927	1236759
9052	-6.25	0.00603	0.195268	264.152	7.51	-	Feces	Day 7	Positive	RP	26190	26190	2313129	67964	26190	26190	26190	6600051	26190	613194	52381	26190
9059	-2.31	0.93333	0.578953	264.18	7.62	-	Feces	Day 7	Positive	RP	237940	331680	63754	1666639	325325	349569	127509	232261	239363	9485551	829465	1012988
9063	2.46	0.03251	0.110538	329.151	5.08	-	Feces	Day 7	Negative	RP	219778	216187	4233	8466	143158	10003	177327	4233	79116	4233	69313	50093
9069	3.11	0.1197	0.150407	329.183	5.56	-	Feces	Day 7	Negative	RP	128256	19194	3356	10606	6713	3356	107164	3356	55915	3356	63191	930629
9073	-3.37	0.5697	0.39005	329.233	10.23	-	Feces	Day 7	Negative	RP	3792542	41435464	7988697	26033947	28380806	2118717	11969234	69652527	34001920	845746215	10866600	33413298
9074	-2.78	0.28283	0.243515	329.233	10.14	-	Feces	Day 7	Negative	RP	2440867	13687687	15634565	10123957	24000757	809098	13507013	27286869	26684171	348764597	8857390	25767257
9075	-2.83	0.5697	0.39005	329.233	10.34	-	Feces	Day 7	Negative	RP	1664698	9337141	4630037	6829659	11761187	520362	6855827	19024015	18558411	222354771	4342913	14961560
9077	-4.8	0.68283	0.440234	329.233	10.66	-	Feces	Day 7	Negative	RP	389148	1336247	346780	544242	1166224	70596	559902	5506671	1111236	76925822	464617	809054
9078	-3.47	0.49615	0.365575	329.233	12.49	-	Feces	Day 7	Negative	RP	65421	275623	8398	16797	2278384	8398	210542	88141	55926	15741067	536701	35679
9095	2.07	0.1197	0.227104	265.023	1.29	-	Feces	Day 7	Positive	RP	9233	228862	4616	388723	47733	4616	628480	4616	9703	274649	4616	1110179
9096	2.58	0.04919	0.195268	265.035	4.29	-	Feces	Day 7	Positive	RP	98451	267717	7281	227374	130628	7281	276819	14561	18214	7281	65025	98311
9101	2.16	0.0725	0.195502	265.069	7.99	-	Feces	Day 7	Positive	RP	198636	74861	7156	63815	259350	64920	179654	7156	14312	7156	76327	15699
9113	-4.62	0.73365	0.5142	265.104	8.55	-	Feces	Day 7	Positive	RP	323684	257100	56928	163420	409637	56928	558826	154472	295411	26398784	254212	113856
9126	2.25	0.08383	0.126461	331.007	6.49	-	Feces	Day 7	Negative	RP	460788	48518	24259	122304	82726	24259	313145	24259	70308	24259	86188	390243
9126	-2.7	0.36768	0.351759	265.128	4.97	-	Feces	Day 7	Positive	RP	179949	13157	4725630	504345	189845	894573	93746	2187301	283227	320236	6578	70787
9161	-2.42	0.26624	0.243515	331.187	12.17	-	Feces	Day 7	Negative	RP	5661	126735	18043	5661	217022	5661	25500	170199	529269	2187145	109958	11322
9172	-3.41	0.19956	0.19967	456.173	3.58	-	Feces	Day 7	Negative	HILIC	4019686	1602064	2966	19182	112294	1154183	192628	2966	5932	2966	56354915	3465252
9179	2.67	0.12571	0.152989	332.059	4.45	-	Feces	Day 7	Negative	RP	101002	42237	3506	230895	7013	3506	139058	16089	42574	8134	24062	92818
9187	-2.85	0.30733	0.262522	332.11	1.14	-	Feces	Day 7	Negative	RP	69956	37042	202105	3449	6897	180633	21812	121494	37491	1502728	3449	150820
9193	-2.39	0.21414	0.200641	332.146	3.09	-	Feces	Day 7	Negative	RP	96935	106216	488889	17423	9341	270028	190849	239833	57951	2550125	65982	529335
9211	4.42	0.01743	0.110538	332.968	6.5	-	Feces	Day 7	Negative	RP	222450	7746	3873	8469	33063	3873	251500	3873	11987	3873	3873	124231
9222	4.26	0.0725	0.116533	333.072	6.5	-	Feces	Day 7	Negative	RP	376446	37047	4997	179819	85267	4997	1510610	4997	47418	9995	71385	1259406
9228	2.23	0.08383	0.126461	333.114	11.69	-	Feces	Day 7	Negative	RP	172626	26989	4808	41783	57918	4808	143807	4808	123358	4808	47612	9616
9248	4.66	0.68283	0.338128	462.093	3.59	-	Feces	Day 7	Negative	HILIC	64107574	24380	1001814	910351	7133	88387	645756	304343	567667	14267	113157	6222132
9249	4.28	0.49615	0.296836	462.093	2.96	-	Feces	Day 7	Negative	HILIC	25043068	4545	410499	1678810	9090	31865	244320	194907	229924	4545	155544	2567485
9251	-2.49	0.68283	0.338128	462.093	4.6	-	Feces	Day 7	Negative	HILIC	162393	80612	1280444	42597	45477	47565	55355	459245	102008	47911	21298	108889
9261	4.78	0.0246	0.110538	334.109	2.28	-	Feces	Day 7	Negative	RP	74251	22176	6627	408537	12688	3313	336102	3313	36701	3313	3313	14869
9264	3.7	0.04848	0.110538	334.126	0.77	-	Feces	Day 7	Negative	RP	2303448	46637	12203	677477	424140	39186	80357	24406	40398	30873	166390	2460086
9288	3.58	0.03802	0.110538	335.002	6.79	-	Feces	Day 7	Negative	RP	44346	461075	4701	166623	64020	4701	128273	4701	9403	4701	38249	375965
9290	2.36	0.03802	0.110538	335.034	6.21	-	Feces	Day 7	Negative	RP	338422	172237	12829	445098	278342	12829	286593	12829	25658	12829	159971	472762
9291	2.84	0.03802	0.110538	335.034	6.29	-	Feces	Day 7	Negative	RP	180008	124126	7070	220565	104314	7070	211903	7070	14139	7070	60941	317080
9356	3.76	0.28283	0.317168	268.154	4.81	-	Feces	Day 7	Positive	RP	855556	7500693	73758	162084	185132599	5231	601819	46994	63386	34375	7295990	8268869
9415	-4.48	0.28283	0.317168	269.147	7.38	-	Feces	Day 7	Positive	RP	760329	4141371	587275	155524	1041194	129807	1903302	1363618	350336	101899999	1301292	926936
9416	3.4	0.0572	0.195502	269.147	5.64	-	Feces	Day 7	Positive	RP	22151	233771	2506	5011	33702	2506	55152	2506	33371	2506	26271	326757
9430	2.76	0.00404	0.110538	338.05	3.72	-	Feces	Day 7	Negative	RP	363261	106962	25698	212138	235304	178894	180996	22754	273482	11377	59815	65923
9447	2.13	0.10418	0.211778	269.226	14.91	-	Feces	Day 7	Positive	RP	2527392	3577097	9395	1260268	1475241	80964	3287563	18789	935764	9395	1465124	9395
9451	3.48	0.46061	0.39648	269.247	12.42	-	Feces	Day 7	Positive	RP	114437649	568184	392071	15006807	7669829	304385	6246530	703855	566884	595939	4994362	4184757
9452	2.5	0.08887	0.173846	494.157	5.27	-	Feces	Day 7	Negative	HILIC	3209321	2738505	516537	36511	787084	2400432	3345602	73023	3095440	36511	811850	656775
9453	5.19	0.36768	0.351759	269.247	12.49	-	Feces	Day 7	Positive	RP	107766466	395745	244615	4107339	5818269	69054	3501668	327829	165890	329502	777832	515992
9480	-3.71	0.36768	0.351759	270.144	1.08	-	Feces	Day 7	Positive	RP	6930	1010315	9341859	1359284	1117831	311097	85148	427899	162781	17631718	13860	125906
9496	-2.4	0.80808	0.532876	270.191	4.4	-	Feces	Day 7	Positive	RP	147486	418546	12786379	928644	2255075	759492	304005	705648	402370	522885	107489	123610
9505	-4.31	0.80808	0.532876	270.242	11.8	-	Feces	Day 7	Positive	RP	620182	649215	287331	250506	312719	195336	536739	3052049	903181	35750734	94763	475620
9509	3.54	0.14599	0.236353	270.25	12.41	-	Feces	Day 7	Positive	RP	20051984	28623	9446	2404507	2395731	32408	812523	18891	9446	9446	1095353	690155
9560	-2.57	0.46061	0.341245	341.146	3.64	-	Feces	Day 7	Negative	RP	2982	64853	303529	8139	14306	74279	9667	389539	33993	25943	5964	35318
9571	3.97	0.03802	0.195268	271.242	15.57	-	Feces	Day 7	Positive	RP	5922646	274901	5153	279670	761586	10306	883791	5153	453821	5153	258358	5153
9574	2.61	0.5697	0.39005	341.27	13.22	-	Feces	Day 7	Negative	RP	14986351	199669	33842	8502291	72263779	17014	31857973	30036	29899	2302690	8082784	124006
9590	3.53	0.02163	0.110538	342.112	0.88	-	Feces	Day 7	Negative	RP	271434	215301	20054	459386	416998	219362	94527	183312	148840	40108	20054	4244599
9598	4.05	0.15354	0.236353	272.134	0.89	-	Feces	Day 7	Positive	RP	7704724	1774239	958455	103888504	516714	13512113	1066512	44470	121508	467944	2633799	7182640
9601	2.65	0.04919	0.195268	272.154	6.6	-	Feces	Day 7	Positive	RP	19042	58737	9031	43921	72815	207233	9031	29140	320853	9031	18062	90492
9636	-3.03	0.93333	0.544675	343.212	11.48	-	Feces	Day 7	Negative	RP	113357	312257	100312	74333	171717	34514	213848	123963	332310	5204447	81221	99018
9639	-5.05	0.67058	0.440234	343.213	10.15	-	Feces	Day 7	Negative	RP	5735	546944	14477	26042	208189	5735	225568	736960	935894	32969392	11471	75470
9640	-2.74	1	0.568273	343.213	8.59	-	Feces	Day 7	Negative	RP	84359	1048580	42180	285993	508688	42180	472475	747609	1032465	13365054	173948	811840
9648	-3.1	0.28283	0.317168	273.108	1.19	-	Feces	Day 7	Positive	RP	45665	553758	65904318	6212083	4453986	316203	4295414	1753216	91331	1244626	1371804	410487
9649	2.38	0.16663	0.196037	523.128	3.39	-	Feces	Day 7	Negative	HILIC	5393	1566376	2696	2696	73659	16468	105297	2696	446892	2696	208563	43716
9674	4.58	0.03802	0.110538	344.131	4.28	-	Feces	Day 7	Negative	RP	35764	60643	1700	114782	59572	1700	83860	1700	3400	1700	7554	246469
9697	2.05	0.36768	0.293691	344.659	10.35	-	Feces	Day 7	Negative	RP	128294	467329	522802	150461	110748	481707	473756	46697	43200	61112	83218	4069981
9715	2.37	0.03802	0.195268	274.127	8.97	-	Feces	Day 7	Positive	RP	413760	129858	12705	25410	327744	12705	263944	12705	131656	12705	105239	177214
9722	-3.57	0.68283	0.483648	274.155	8.28	-	Feces	Day 7	Positive	RP	6383	77435	159330	62416	43319	57428	36942	23734	63747	1962674	12767	17022
9725	-5.93	1	0.603161	274.164	9.6	-	Feces	Day 7	Positive	RP	108505	170789	10629	41865	51659	21258	202853	206616	284398	29823319	25651	103810
9727	-2.43	0.15354	0.236353	274.164	9.84	-	Feces	Day 7	Positive	RP	68485	458861	1219620	92449	167427	819034	458818	978130	505311	5095221	92368	168010
9731	-2.79	0.79752	0.49787	345.228	10.22	-	Feces	Day 7	Negative	RP	56660	209204	5005	10009	255736	5005	731872	216732	1321623	8802887	5005	23686
9770	2.69	0.04919	0.110538	347.005	6.19	-	Feces	Day 7	Negative	RP	375584	154090	4150	513322	183417	4150	154301	4150	41270	8299	144167	649612
9771	2.73	0.04919	0.110538	347.005	6.13	-	Feces	Day 7	Negative	RP	257587	113524	4706	359640	116085	4706	173025	4706	24257	9412	91001	409554
9771	2.46	0.19956	0.27344	275.1	3.42	-	Feces	Day 7	Positive	RP	595148	10188	95853	90480	95456	5094	217567	26134	369844	5094	5094	75090
9793	-6.52	0.34939	0.351759	275.16	5.81	-	Feces	Day 7	Positive	RP	44710	1438736	167244	3277	146869	3277	219270	2265712	184970	157765938	6554	1444490
9798	-2.07	0.46061	0.341245	347.199	11.53	-	Feces	Day 7	Negative	RP	256872	845668	279820	734736	2285563	58991	1078494	1311973	1753660	13977237	855213	791154
9809	-2.32	0.5697	0.436144	275.2	10.8	-	Feces	Day 7	Positive	RP	798189	3772622	1270740	2434598	1601286	710903	2131878	7099612	9794525	60158868	2384657	7191979
9832	2.18	0.28283	0.317168	276.096	0.86	-	Feces	Day 7	Positive	RP	42225	654085	84450	3902822	997938	601528	999223	290471	862894	283421	1274463	9473932
9848	3.05	0.08383	0.126461	348.963	4.42	-	Feces	Day 7	Negative	RP	169548	25754	2086	20317	4172	2086	356976	2086	105026	38819	2086	64915
9848	4.31	0.14599	0.236353	276.142	5	-	Feces	Day 7	Positive	RP	54969	9409	53319	144928	814410	1613	257710	1613	3226	1613	28681	2100152
9849	2.44	0.03251	0.195268	276.142	7.89	-	Feces	Day 7	Positive	RP	56271	94983	17128	34257	131167	345447	321835	17128	429112	17128	86119	78260
9876	2.12	0.10909	0.211778	276.236	9.89	-	Feces	Day 7	Positive	RP	243862	70391	30344	146640	13953	73861	184804	28910	138546	6902	36082	13804
9901	3.55	0.44148	0.39648	277.089	0.9	-	Feces	Day 7	Positive	RP	3923141	382092	1109938	44394637	132644	1021938	676870	66322	66322	66322	1164630	5620184
9905	-2.49	0.09432	0.211778	277.107	8.06	-	Feces	Day 7	Positive	RP	88472	88472	2917381	1063966	88472	88472	461891	5712334	88472	264076	176944	1264880
9909	2.76	0.03802	0.110538	350.073	6.21	-	Feces	Day 7	Negative	RP	130995	78781	14560	245641	183424	14560	242796	14560	29121	14560	59660	473340
9911	3.54	0.10602	0.211778	277.118	7	-	Feces	Day 7	Positive	RP	112536	22404	27312	3276881	251497	32656	1159181	11202	51005	11202	357308	4533770
9918	5.4	1	0.568273	350.109	0.96	-	Feces	Day 7	Negative	RP	157853338	25052	117679	16228692	69560	155692	161041	349586	208002	12526	1592528	12526
9919	2.72	0.21414	0.200641	350.109	1.78	-	Feces	Day 7	Negative	RP	5220996	164845	24043	2356564	273651	33185	500274	416147	39430	16869	295721	1319451
9920	4.5	0.36768	0.293691	350.109	1.17	-	Feces	Day 7	Negative	RP	39415771	228537	222201	75735686	412967	585395	314810	777270	248680	12245	1622810	2497961
9926	-4.87	0.49615	0.422005	277.164	8.69	-	Feces	Day 7	Positive	RP	4933	1040890	4933	406058	91044	17211	130341	193450	33694	24822887	307532	9866
9928	-3.32	0.55152	0.436144	277.175	5.64	-	Feces	Day 7	Positive	RP	145073	148652	25353	78097	55505	129400	99723	25353	50707	4039256	128708	135321
9945	2.21	0.12571	0.183095	575.183	5.46	-	Feces	Day 7	Negative	HILIC	433382	326035	77154	5100	83590	512592	308503	10201	1163923	5100	221819	73076
9945	-2.43	0.36768	0.351759	277.216	10.14	-	Feces	Day 7	Positive	RP	223844	2031922	2001051	2338589	2940612	357123	1229828	17271564	4251226	44865052	1567957	11092770
9972	2.02	0.60976	0.46188	278.159	3.25	-	Feces	Day 7	Positive	RP	3213	1449586	3213	19147	2809421	350849	9642304	641608	6427	839788	420126	1207179
9973	-5.03	0.68283	0.483648	278.159	8.63	-	Feces	Day 7	Positive	RP	90003	165456	65885	48495	12136	77044	75566	503615	277701	15451286	31942	237091
9975	-5.45	0.5697	0.436144	278.175	8.49	-	Feces	Day 7	Positive	RP	67254	1780851	1286305	1417285	686763	82809	1422883	10172	76543	188252359	20343	3136719
9989	-2.3	1	0.568273	351.218	10.29	-	Feces	Day 7	Negative	RP	341616	2988433	1455924	3293033	2183269	225478	1179354	1407328	1741316	30392298	1153716	2065850
9998	3.04	0.21414	0.200641	351.254	13.58	-	Feces	Day 7	Negative	RP	1379966	1088363	21588	7058760	2478814	4279	26726498	8558	1505942	927162	1498612	104553
10032	-3.34	0.36768	0.351759	279.144	4.97	-	Feces	Day 7	Positive	RP	42146	7559	1249052	98004	17391	121798	18543	603747	46680	88454	3779	32687
10033	-2.92	0.21414	0.27344	279.144	7.08	-	Feces	Day 7	Positive	RP	249069	283466	28676462	1418500	2189179	6452963	962202	37263394	1431736	4501360	709739	5847208
10050	-5.26	0.8649	0.563678	279.178	8.49	-	Feces	Day 7	Positive	RP	76439	381370	265619	212927	159066	6316	304646	6316	13004	32142324	12632	537573
10103	-2.46	0.55152	0.39005	353.306	13.26	-	Feces	Day 7	Negative	RP	2206079	162447	15146	493743	1920480	7573	309029	814313	446337	14044576	433713	7573
10103	2.94	0.23366	0.294987	280.102	0.86	-	Feces	Day 7	Positive	RP	530112	242587	50479	8734442	547208	88969	25239	25239	852227	114579	639595	1688671
10116	-2.95	0.15354	0.166304	354.131	3.95	-	Feces	Day 7	Negative	RP	3278	1192950	2993190	36114	6555	3267059	451181	15529051	6773	695448	21733	8130
10121	3.34	0.08383	0.126461	354.15	12.12	-	Feces	Day 7	Negative	RP	3623744	36827	5229	681640	965012	5229	229771	5229	10458	5229	314022	1137245
10126	3.32	0.10418	0.139338	354.186	12.67	-	Feces	Day 7	Negative	RP	2874560	58309	9753	1238681	1973318	4876	1233580	4876	13482	4876	360339	205833
10150	-2.58	0.5697	0.436144	280.235	12.42	-	Feces	Day 7	Positive	RP	3622456	9629415	3208026	4356991	6044894	286962	13478503	19548620	12014674	127124485	3536460	1728029
10158	2.59	0.01313	0.195268	280.589	8.28	-	Feces	Day 7	Positive	RP	120551	168448	15295	157055	96628	30590	70815	15295	208051	15295	57964	395878
10166	-3.55	0.14599	0.166304	355.162	4.28	-	Feces	Day 7	Negative	RP	2410	37165	145232	67084	2410	106254	39310	1785107	2410	80273	4820	87488
10186	-3.27	0.36768	0.351759	281.112	4.48	-	Feces	Day 7	Positive	RP	29789	260718	261696	177421	121939	1036095	335538	617645	194493	10020637	97838	128246
10189	2.04	0.68283	0.440234	355.322	13.6	-	Feces	Day 7	Negative	RP	1930781	3377	19258	189718	843720	6753	547113	9483	680048	112424	369164	7691
10219	4.18	0.46061	0.39648	281.247	11.38	-	Feces	Day 7	Positive	RP	39098837	386183	124324	4097660	21528185	379870	108702	436071	339142	220890	5072867	146118127
10255	-2.74	1	0.603161	282.119	1.17	-	Feces	Day 7	Positive	RP	290485	1071973	64481317	3612893	5137937	393801	7285012	382897	464252	1419542	770854	1795515
10275	-2.58	0.46061	0.341245	357.265	11.05	-	Feces	Day 7	Negative	RP	404026	3418336	370469	2445877	4110522	185234	969512	4947260	743628	36437838	1438688	2176267
10277	3.99	0.01743	0.195268	282.212	12.59	-	Feces	Day 7	Positive	RP	63074	114221	17081	34161	129787	17081	1201593	17081	471345	17081	17081	144336
10291	-2.69	0.36768	0.293691	358.078	4.21	-	Feces	Day 7	Negative	RP	29556	198269	206137	5041	109394	647308	89055	422414	157401	6828541	29861	1076707
10293	-2.7	0.01313	0.110538	358.093	7.82	-	Feces	Day 7	Negative	RP	11363	78806	218211	11363	42527	24143	22725	220642	38052	292365	49231	11363
10333	2.61	0.06127	0.195502	283.173	9.84	-	Feces	Day 7	Positive	RP	335369	240127	20693	159929	247208	37238	153937	12640	139814	6320	68081	6320
10344	-3.03	0.80808	0.532876	283.226	11.75	-	Feces	Day 7	Positive	RP	473627	2522947	452245	86288	1172163	116920	931434	2672975	2551352	31779993	43144	710038
10375	3.91	0.08887	0.211778	284.11	5.85	-	Feces	Day 7	Positive	RP	492191	25816	33652	128654	432763	4912	488399	4912	32547	9824	15382	309028
10401	-2.97	0.46061	0.39648	284.23	12.34	-	Feces	Day 7	Positive	RP	2548260	8727263	27642	1686048	492903	55284	1376859	2376059	1370536	57531835	3918407	73175
10424	2.11	0.0572	0.195502	285.079	10.23	-	Feces	Day 7	Positive	RP	61659	100864	89929	30829	225336	87353	205469	30829	712759	30829	30829	153444
10438	-3.95	0.30733	0.339334	285.13	7.24	-	Feces	Day 7	Positive	RP	106762	495455	53381	313671	244264	53381	124317	383406	569994	15883905	865391	317298
10439	-4.1	0.93185	0.578953	285.13	7.82	-	Feces	Day 7	Positive	RP	139322	529576	24490	228831	109299	24490	84775	24490	139279	10416210	695313	48981
10454	-2.18	0.46061	0.39648	285.167	8.99	-	Feces	Day 7	Positive	RP	75450	227776	40275	27016	121711	30079	90109	111641	113723	2242425	323967	509937
10472	2.05	0.14599	0.166304	362.997	6.79	-	Feces	Day 7	Negative	RP	101987	728994	161903	325446	127796	15185	195694	15185	30369	15185	77413	704184
10497	4.22	0.39494	0.373244	286.089	1.32	-	Feces	Day 7	Positive	RP	2692973	35025	5401	5401	10802	19050	2126168	95577	37015	11028	29157	335581
10514	-4.12	0.46061	0.39648	286.139	1.02	-	Feces	Day 7	Positive	RP	8168	585619	667686	139064	7000735	87944	1284691	641110	16337	84113877	111412	749075
10552	2.67	0.00737	0.110538	365.135	4.19	-	Feces	Day 7	Negative	RP	20066	52313	10033	103223	124102	59516	85652	10033	47375	10033	10033	20215
10574	-3.71	0.03344	0.110538	365.197	7.18	-	Feces	Day 7	Negative	RP	10035	5017	211858	5017	356875	154603	34393	238741	33420	3458976	160528	23463
10597	2.34	0.10418	0.211778	287.237	14.91	-	Feces	Day 7	Positive	RP	9027661	12695529	36443	4420771	5055905	378671	12101214	72885	2863723	36443	4458374	36443
10603	2.08	0.04848	0.195268	287.237	13.52	-	Feces	Day 7	Positive	RP	792542	3242595	531517	3781127	2937236	763615	4902193	750474	2549215	249764	734284	139029
10605	5.08	0.46061	0.39648	287.244	0.86	-	Feces	Day 7	Positive	RP	39154569	38854	528410	20003249	8034382	19427	605395	172691	91220	53726	517663	18375309
10606	2.2	1	0.603161	287.244	1	-	Feces	Day 7	Positive	RP	7821211	470478	2526673	41018249	21776432	146910	838263	3155960	293820	1422529	5503518	43629019
10637	-4.95	0.93333	0.578953	288.18	5.67	-	Feces	Day 7	Positive	RP	3637	279407	347011	81019	200491	37028	25497	1818	90718	15939497	17613	333706
10640	2.36	0.07273	0.195502	288.191	5.89	-	Feces	Day 7	Positive	RP	110981	49213	14540	115337	43559	26855	142806	56925	52546	23196	31410	756625
10693	2.65	0.10909	0.139338	368.162	13.99	-	Feces	Day 7	Negative	RP	746999	864737	16572	1737736	17480	60389	433080	163689	440600	8286	161888	85782
10702	-6.93	0.26624	0.317168	289.175	6.7	-	Feces	Day 7	Positive	RP	2644	946934	399736	2644	322703	2644	267986	862043	144472	168414824	5288	1095428
10703	-6.16	0.80808	0.532876	289.175	7.01	-	Feces	Day 7	Positive	RP	20734	1449148	64124	20666	54996	222741	216733	269290	599805	108131212	28916	450013
10705	-3.07	0.46061	0.39648	289.179	10.02	-	Feces	Day 7	Positive	RP	206983	1760392	130241	115957	729395	309442	394238	3130951	2802181	32930233	496546	2421076
10706	-3.74	0.80808	0.532876	289.179	10.49	-	Feces	Day 7	Positive	RP	119002	916815	43829	134786	726783	21915	224392	489103	1131690	26727433	105769	825163
10709	3.78	0.0246	0.110538	369.018	6.5	-	Feces	Day 7	Negative	RP	185856	23589	6826	47536	94116	6826	317787	6826	25695	6826	13651	238979
10747	2.32	0.05039	0.195268	290.095	0.92	-	Feces	Day 7	Positive	RP	1587534	1121544	527345	36341	673769	1681879	1507876	18170	266941	18170	356590	2343390
10775	-3.17	0.21414	0.27344	290.183	10.02	-	Feces	Day 7	Positive	RP	15274	208849	117440	52573	156685	30548	62991	605197	515867	6240338	88710	526742
10779	-2.24	1	0.603161	290.196	9.17	-	Feces	Day 7	Positive	RP	107546	3276010	44140	31569	178672	26083	297237	100855	445732	10302684	129163	102499
10794	3.24	0.14599	0.236353	290.269	12.21	-	Feces	Day 7	Positive	RP	33289749	216338	31471	3897651	1377840	15735	1175255	15735	58139	15735	2238538	3490039
10800	-2.74	0.46061	0.341245	371.244	10.69	-	Feces	Day 7	Negative	RP	182805	380207	7107	150996	495436	3554	1136342	104577	124977	10616713	42463	757218
10843	-2.17	0.36768	0.351759	291.195	11.22	-	Feces	Day 7	Positive	RP	1034726	1087554	546255	1108024	3854663	187021	2923802	5220052	7456335	40676850	4962112	5192029
10844	-2.53	0.36768	0.351759	291.195	10.52	-	Feces	Day 7	Positive	RP	367423	4518978	509314	1168966	3876940	372322	916543	6890321	5277626	53606851	2653930	5597682
10845	-2.5	0.36768	0.351759	291.195	10.36	-	Feces	Day 7	Positive	RP	315670	2776912	601083	571617	1908079	351016	842236	4630759	6162683	40526874	1579053	3861528
10846	-3.35	0.21414	0.27344	291.195	11.06	-	Feces	Day 7	Positive	RP	319049	3081486	1719292	810928	2812307	355464	863949	17058745	16396654	126122787	2207889	4244631
10848	-2.36	0.28283	0.317168	291.195	11.55	-	Feces	Day 7	Positive	RP	699070	2555491	940622	1575805	2557765	802334	2119842	3256627	2648664	30850923	2360742	1640734
10850	-2.13	0.68283	0.483648	291.195	10.94	-	Feces	Day 7	Positive	RP	84168	624095	569822	786688	1044773	273635	907461	4282261	5456909	17185759	389644	1091615
10851	-2.32	0.80808	0.532876	291.195	10.01	-	Feces	Day 7	Positive	RP	43189	727288	417333	905469	2591511	621945	764859	3111854	2787494	24516734	405223	2971851
10853	-2.28	0.80808	0.532876	291.195	9.84	-	Feces	Day 7	Positive	RP	65973	1241977	490560	367904	738623	344005	127928	687510	2011554	17278152	184113	2758203
10889	2.21	0.01616	0.195268	292.157	9.68	-	Feces	Day 7	Positive	RP	156127	77481	41886	723369	72049	180568	477463	104206	225071	20943	59082	176024
10901	-2.82	0.46061	0.39648	292.198	10.52	-	Feces	Day 7	Positive	RP	9286	468891	42778	211293	355644	4643	232602	836348	1088138	10073807	443997	848210
10908	-3.68	0.49615	0.422005	292.214	7.88	-	Feces	Day 7	Positive	RP	215930	95914	33524097	1098321	953307	2289036	191828	3371795	775802	95914	602164	228256
10935	4.37	0.08383	0.126461	375.254	13.51	-	Feces	Day 7	Negative	RP	123700	211992	11034	5227316	480308	11034	2455006	11034	22068	11034	174193	23725
10965	2.03	0.46061	0.39648	293.19	7.41	-	Feces	Day 7	Positive	RP	126073	9069	305460	712236	68853	3914718	40467	123684	920962	4534	355468	649816
10980	-2.79	0.28283	0.317168	293.211	10.91	-	Feces	Day 7	Positive	RP	868355	4689245	4241671	4185575	3562659	853572	3249040	38189128	34651915	175303231	2767834	11807976
11028	2.59	0.15354	0.236353	294.142	3.1	-	Feces	Day 7	Positive	RP	222206	88237	5023	304896	33537	68076	331956	52357	10047	89624	27583	1049979
11046	2.21	0.08383	0.126461	378.15	12.85	-	Feces	Day 7	Negative	RP	8723	297634	34084	17446	44497	20565	51614	8723	29705	8723	8723	87654
11046	-2.76	0.21414	0.27344	294.17	6.79	-	Feces	Day 7	Positive	RP	293058	1111549	2604834	98438	34116	324891	609508	1518081	538968	6702015	7416	178067
11050	-3.15	0.10418	0.139338	378.167	6.19	-	Feces	Day 7	Negative	RP	3192	8992	82492	3192	6384	15893	417742	87166	3192	2305766	30298	107873
11053	-2.48	0.14813	0.236353	294.191	7.53	-	Feces	Day 7	Positive	RP	312128	1073693	5997014	3603101	403072	156064	683520	330076	499718	11933407	907447	156064
11060	-2.18	0.5697	0.436144	294.214	12.13	-	Feces	Day 7	Positive	RP	1713165	11349757	305223	2893260	3850862	71041	4427091	8673166	5793818	60739713	3707271	2272737
11115	2.35	0.10909	0.211778	295.158	2.46	-	Feces	Day 7	Positive	RP	50224	292900	26591	123765	1398858	51595	886937	57404	375188	199730	40218	125871
11129	3.7	0.02828	0.110538	380.13	12.92	-	Feces	Day 7	Negative	RP	83403	322176	5633	165179	549873	11027	655249	2817	621183	15349	70074	26095
11134	2.79	0.14599	0.166304	380.161	13.88	-	Feces	Day 7	Negative	RP	50827	17158	3491	112417	26382	3491	312731	13859	204370	32369	3491	6983
11144	-2.13	0.36768	0.351759	295.226	10.14	-	Feces	Day 7	Positive	RP	1419578	5255503	5616782	7558660	7601488	1945914	3933265	21915332	11496780	110305208	4929311	26075732
11145	-2.13	0.36768	0.351759	295.226	10.24	-	Feces	Day 7	Positive	RP	2488002	12272074	6876763	8383501	8995791	3852485	5116216	51069046	35702607	205904235	5364442	46423816
11147	-3.3	0.68283	0.483648	295.226	10.69	-	Feces	Day 7	Positive	RP	641098	2294965	1014225	912160	2257486	644284	2839737	11276708	3462821	101183564	576124	10027978
11150	-2.32	0.36768	0.351759	295.226	10.86	-	Feces	Day 7	Positive	RP	1142314	4542909	3467805	2767377	2445839	703001	3230297	10558857	8391210	71976526	1610628	11911559
11154	-4.1	0.93185	0.544675	380.317	13.56	-	Feces	Day 7	Negative	RP	244931	107561	36877	749865	7267	7267	476265	14533	645228	19175208	48365	7267
11154	-2.99	0.36768	0.351759	295.226	13.48	-	Feces	Day 7	Positive	RP	374177	442651	1161385	373502	1933790	836728	54185	3024627	1597123	26534752	373193	2229539
11231	-2.39	0.36768	0.351759	296.23	11.24	-	Feces	Day 7	Positive	RP	873464	957973	1074174	1547322	1390727	426253	1627458	8381841	6349800	38768995	1323555	5675322
11250	4.14	0.14599	0.166304	383.1	0.82	-	Feces	Day 7	Negative	RP	1639528	978984	41504	25466746	113587	83008	1247716	739355	41504	41504	274883	9117843
11284	-2.09	0.5697	0.436144	297.186	7.17	-	Feces	Day 7	Positive	RP	208923	202773	4923644	1119840	219707	1734816	118799	4342222	545346	240425	77893	350136
11336	2.27	0.02828	0.110538	384.605	6.56	-	Feces	Day 7	Negative	RP	6167	798912	61175	346991	226527	155987	454300	3084	106896	94061	86581	258861
11337	-2.82	0.36768	0.351759	298.157	4.97	-	Feces	Day 7	Positive	RP	288763	111738	6689257	665065	257948	833635	160003	3345485	387176	495056	32818	277878
11387	2.93	0.06127	0.116533	386.13	0.84	-	Feces	Day 7	Negative	RP	1840442	773597	31503	323563	502485	31503	2491096	310635	209706	63006	92268	1415458
11387	-2.11	0.68283	0.483648	299.1	4.44	-	Feces	Day 7	Positive	RP	272977	131086	2768909	794604	8906	525716	285887	3543014	292195	201905	105225	753198
11390	2.84	0.00802	0.195268	299.102	8.39	-	Feces	Day 7	Positive	RP	178307	45950	20177	50332	131952	278812	201534	20177	103409	20177	40354	456992
11401	2.02	0.16663	0.179049	386.291	10.44	-	Feces	Day 7	Negative	RP	44209	19877	4775	231089	12134	4775	9550	4775	12107	4775	29653	23434
11405	-3.89	0.93185	0.578953	299.146	8.41	-	Feces	Day 7	Positive	RP	236839	474717	20470	759821	40939	20470	164689	20470	56475	12195676	1106809	48529
11416	-2.01	0.5697	0.39005	387.12	7.27	-	Feces	Day 7	Negative	RP	14833	209039	60467	27294	195197	85333	61915	129681	90265	1923411	97887	411384
11446	-3.25	0.46061	0.39648	299.277	12.43	-	Feces	Day 7	Positive	RP	202206	1965681	1196801	329170	1277542	200444	1323994	5287453	1736151	27153358	64452	32226
11465	-2.11	0.5697	0.436144	300.092	4.44	-	Feces	Day 7	Positive	RP	114929	43538	1045503	286099	21769	171428	95456	1279659	111209	51893	50862	282909
11493	-2.2	0.21414	0.27344	300.18	5.09	-	Feces	Day 7	Positive	RP	90513	239820	356191	72447	143470	634603	207728	1944481	271274	1557101	56369	46784
11508	-2.84	0.80808	0.532876	300.253	12.29	-	Feces	Day 7	Positive	RP	29384	605303	34213	357231	126974	54949	274662	31417	78428	5479192	124647	55910
11547	4.89	0.01743	0.110538	391.136	1.53	-	Feces	Day 7	Negative	RP	108345	4609	2304	16244	2304	10599	213652	2304	17558	2304	2304	175012
11548	5.51	0.02163	0.110538	391.136	1.65	-	Feces	Day 7	Negative	RP	63315	15926	1706	5324	5683	3413	840577	4213	11874	1706	5246	225033
11561	2.4	0.03344	0.195268	301.154	8.8	-	Feces	Day 7	Positive	RP	322652	640799	19327	1780204	407531	183383	119105	19327	510221	38654	308428	115345
11562	2.34	0.07402	0.195502	301.154	10.01	-	Feces	Day 7	Positive	RP	103313	17572	7461	14923	202877	51242	97832	35393	246206	7461	25825	34984
11565	-2.09	0.93221	0.578953	301.162	7.62	-	Feces	Day 7	Positive	RP	990532	1749792	113628	3386630	1489066	227257	412962	113628	934742	19390294	2839672	1393933
11566	-3.32	0.8649	0.563678	301.162	7.33	-	Feces	Day 7	Positive	RP	89403	264153	39792	326759	79584	39792	349618	210133	842512	11322921	189866	363000
11605	3.89	0.01362	0.110538	392.166	13.16	-	Feces	Day 7	Negative	RP	26229	101718	8342	66270	207603	8956	110678	12917	341199	4171	4171	15632
11617	-2.06	0.8649	0.531065	392.229	10.14	-	Feces	Day 7	Negative	RP	28881	117891	14440	59409	242658	14440	260384	66593	206912	2169914	104830	196781
11627	2.83	0.0725	0.116533	392.289	12.33	-	Feces	Day 7	Negative	RP	1110572	2026071	3704	969416	1751932	3704	3593049	7407	575352	3704	689259	12593
11628	-2.51	0.67058	0.440234	392.317	13.31	-	Feces	Day 7	Negative	RP	422324	555789	56450	1140962	469729	28225	1033360	92712	70617	9556123	999521	28225
11630	2.36	0.02828	0.110538	392.603	6.56	-	Feces	Day 7	Negative	RP	36564	764891	60358	567755	408062	176925	579972	18282	289892	79236	154347	376521
11647	-2.4	0.93221	0.578953	302.165	7.62	-	Feces	Day 7	Positive	RP	118654	219714	5754	434526	49445	11507	28511	5754	75694	2123831	417018	27977
11656	-3.83	0.46061	0.39648	302.196	8.98	-	Feces	Day 7	Positive	RP	272444	752750	142217	186564	240232	39507	744797	79013	244680	18961995	123351	238373
11657	-2.12	0.46061	0.39648	302.196	10.13	-	Feces	Day 7	Positive	RP	68467	253168	17908	50060	151564	28733	138493	42868	193576	1961403	62775	73910
11660	2.74	0.14599	0.166304	393.188	3.89	-	Feces	Day 7	Negative	RP	8540	21235	1858	16010	3716	28578	1858	12541	234826	1858	9586	29769
11661	-2.4	0.15354	0.166304	393.192	6.74	-	Feces	Day 7	Negative	RP	243650	25871	4223265	413407	573540	956111	339590	4757601	452459	482762	434439	755324
11664	-2.95	0.0725	0.195502	302.218	3.2	-	Feces	Day 7	Positive	RP	46961	44736	37620	9067	9067	9067	81516	297718	18133	1102241	160871	196010
11670	-2.14	0.07273	0.195502	302.232	5.19	-	Feces	Day 7	Positive	RP	39714	10293	10399990	466095	373973	5929351	133240	5079012	259857	507723	339404	209280
11671	-2.25	0.8649	0.563678	302.232	11.38	-	Feces	Day 7	Positive	RP	144125	195409	9393	9393	94828	18786	216526	58592	186310	1977921	60475	22606
11686	-2.04	0.15354	0.166304	394.135	3.28	-	Feces	Day 7	Negative	RP	62704	20195	2324612	7971	444523	293507	16505	233548	49920	570692	171854	714330
11688	3.49	0.03802	0.195268	302.68	7.07	-	Feces	Day 7	Positive	RP	18596	6614	3307	41963	41760	138299	3307	3307	308303	3307	17278	53949
11707	-3.98	0.55152	0.39005	394.333	13.74	-	Feces	Day 7	Negative	RP	875310	459660	39916	648621	1774342	19958	1398837	508027	337573	42126074	981705	19958
11739	2.04	0.15354	0.166304	395.19	12.67	-	Feces	Day 7	Negative	RP	12555858	10642045	1026553	11547012	2025412	787715	2579181	1049642	2140863	1159227	2596541	5537348
11753	3.69	0.01313	0.195268	303.272	12.02	-	Feces	Day 7	Positive	RP	1982633	787139	26501	178235	367309	53001	804912	104177	415888	26501	26501	138768
11754	-2.61	0.80808	0.49787	395.205	10.18	-	Feces	Day 7	Negative	RP	9310	190621	9830	31280	181220	4655	49195	159196	281962	2453060	36970	123963
11755	-2.24	0.04848	0.110538	395.207	7.13	-	Feces	Day 7	Negative	RP	85554	15036	852869	166228	326232	107162	268633	517520	407792	2156663	166473	184661
11773	2.65	0.15354	0.166304	396.127	3.7	-	Feces	Day 7	Negative	RP	368894	845075	26146	8037556	1471502	52293	497336	74521	95506	65260	746026	99578
11779	-2.86	0.07273	0.195502	304.15	4.4	-	Feces	Day 7	Positive	RP	7967	76108	1885612	52412	199105	644249	294583	471962	45755	2630462	72342	72099
11790	-2.58	0.19474	0.200641	396.211	7.13	-	Feces	Day 7	Negative	RP	6602	6602	166291	6602	56463	6602	25092	15666	81677	446641	13204	25743
11808	2.29	0.05039	0.110933	397.094	6.29	-	Feces	Day 7	Negative	RP	59797	20192	21973	7319	194538	82119	57295	3659	73471	3659	28767	74388
11833	-2.35	0.46061	0.341245	397.172	5.82	-	Feces	Day 7	Negative	RP	249912	48455	4781488	917783	231013	992606	144936	2791904	432404	415644	43890	136769
11841	2.59	0.02828	0.110538	397.206	13.99	-	Feces	Day 7	Negative	RP	2869635	9629762	112525	6909386	1907520	338525	1584236	809192	5079757	737612	850858	1807974
11851	-2.19	0.5697	0.436144	305.197	7.17	-	Feces	Day 7	Positive	RP	2417135	2134536	50078927	9208255	2253832	15467624	1052784	39225981	4752451	3068875	813216	3544010
11857	-2.41	0.46061	0.39648	305.211	11.24	-	Feces	Day 7	Positive	RP	180607	7650485	658543	683159	1507284	397873	1345189	1661277	1721692	33245638	1332954	430883
11860	-3	0.10909	0.211778	305.212	11.46	-	Feces	Day 7	Positive	RP	308324	2147096	514849	360795	896682	425858	455583	682959	320242	18593724	560541	172708
11870	2.13	0.14599	0.166304	398.14	12.02	-	Feces	Day 7	Negative	RP	68267	57426	5213	10667	11950	5213	40138	5213	50083	51008	10427	385034
11881	3.31	0.28283	0.243515	398.176	12.67	-	Feces	Day 7	Negative	RP	2097076	210260	68439	1432021	2694562	6523	1047335	29082	25741	13047	282270	275778
11884	-2.1	0.5697	0.436144	305.699	7.17	-	Feces	Day 7	Positive	RP	677794	627706	10926501	2078943	551930	3361762	250835	8592241	1123666	678183	190113	825745
11900	2.95	0.03802	0.195268	306.127	8.89	-	Feces	Day 7	Positive	RP	244656	143623	10236	161247	230111	20472	314622	10236	181396	10236	53680	10236
11910	2.15	0.17348	0.183856	399.132	12.92	-	Feces	Day 7	Negative	RP	92088	91792	6614	187883	456580	6614	698590	13229	403967	32811	167642	20088
11913	2.12	0.15354	0.166304	399.135	13.65	-	Feces	Day 7	Negative	RP	307509	124122	18565	56529	250815	13425	594176	27315	552673	165028	9935	26782
11921	-2.79	0.26877	0.317168	306.214	11.24	-	Feces	Day 7	Positive	RP	9943	1488671	16994	22875	124826	4971	128883	177407	186032	6489294	130731	4971
11942	5.52	0.01743	0.110538	399.212	10.42	-	Feces	Day 7	Negative	RP	88064	1475776	9730	653998	19460	9730	35969	9730	154294	9730	9730	1145188
11945	-3.68	0.21414	0.27344	306.731	8.38	-	Feces	Day 7	Positive	RP	284349	45339	55046051	2553233	1170519	4440538	295211	8945637	1373425	97457	1449271	90678
11950	2.17	0.10909	0.211778	307.022	4.29	-	Feces	Day 7	Positive	RP	48083	180428	65326	256546	56892	46826	147497	10499	8544	4272	12177	83253
11985	-2.34	1	0.603161	307.19	10.51	-	Feces	Day 7	Positive	RP	344900	2475617	45097	761179	2224841	67151	653106	2132959	4390351	29116706	704784	1685308
11986	-2.88	1	0.603161	307.19	10.4	-	Feces	Day 7	Positive	RP	155335	2021284	71092	464648	1396626	24744	532527	1774966	4059827	36594960	403019	1870178
11987	-2.76	0.5697	0.436144	307.19	10.02	-	Feces	Day 7	Positive	RP	133490	1835953	291713	1556242	888531	209530	315639	2861375	2758924	32641113	635897	3020598
11997	-4.33	0.5697	0.436144	307.226	11.49	-	Feces	Day 7	Positive	RP	236709	12446769	848737	2583600	3257825	865058	3650234	11885405	7181441	294995611	1691167	507862
11999	-3.23	0.36768	0.351759	307.226	13.62	-	Feces	Day 7	Positive	RP	44176	1253185	198145	863673	253437	88351	1099808	1219111	584292	18854036	596795	260502
12022	-3.39	0.10909	0.211778	308.134	2.94	-	Feces	Day 7	Positive	RP	19570	458172	1669850	6736	325018	763004	145739	1071329	161187	12266675	49861	991594
12026	2.06	0.21414	0.27344	308.152	8.47	-	Feces	Day 7	Positive	RP	44744	25957	60789	306348	13416	436164	245342	75491	214946	6708	43123	264457
12038	-2.93	0.73365	0.5142	308.207	8.68	-	Feces	Day 7	Positive	RP	90805	2734263	13383	520204	230356	13383	267991	67975	206160	15369557	175290	26766
12039	-5.23	0.68283	0.483648	308.222	8.66	-	Feces	Day 7	Positive	RP	182441	2452468	80867	209523	1452151	20303	490126	2063775	830003	109386053	276643	315157
12067	2.28	0.04848	0.195268	309.118	6.56	-	Feces	Day 7	Positive	RP	156123	4416655	474372	2460543	865903	976629	1105069	82409	449867	377502	229062	869095
12090	-3.33	0.28283	0.317168	309.205	10.74	-	Feces	Day 7	Positive	RP	1428249	2834620	792319	2326751	2465678	178029	1163764	4615759	6160640	92076719	5132274	3868691
12091	-2.82	0.36768	0.351759	309.205	10.48	-	Feces	Day 7	Positive	RP	195149	1225032	756127	682013	1072694	339874	716599	3379638	6982878	47023163	756599	3477872
12094	-2.7	0.80808	0.532876	309.205	10.11	-	Feces	Day 7	Positive	RP	174634	1939253	357592	1312749	886595	335654	405568	3397547	4587920	33044346	328713	1810796
12097	-2.48	0.68283	0.483648	309.205	10.38	-	Feces	Day 7	Positive	RP	16443	1849980	675944	1379239	1129064	379852	686176	3656084	8144455	43164001	793577	3723713
12105	-3.11	0.5697	0.436144	309.242	10.88	-	Feces	Day 7	Positive	RP	43884	17325137	392216	3082352	2013004	155033	5486553	10448676	4241736	130594934	1716151	733032
12107	-4.22	0.36768	0.351759	309.242	10.99	-	Feces	Day 7	Positive	RP	66601	19515946	340348	7334642	2346916	133203	6670785	24950123	3497842	347680598	2433300	797416
12108	-4.44	0.5697	0.436144	309.242	11.34	-	Feces	Day 7	Positive	RP	68049	2911037	186865	492984	734458	149815	2979088	5224282	2450127	106405244	361971	540948
12110	-2.41	0.5697	0.436144	309.242	11.88	-	Feces	Day 7	Positive	RP	413497	31949320	457859	4091225	5571789	266260	6492593	15233602	7596878	135009828	3818201	1692656
12117	3.27	0.5697	0.436144	309.278	13.06	-	Feces	Day 7	Positive	RP	863939044	6203338	410741	15702104	34571703	180385	27373372	2546823	21013094	43624635	3730051	2399460
12118	-2.23	1	0.568273	403.27	10.09	-	Feces	Day 7	Negative	RP	270139	168290	7002	1252240	378737	14004	122704	7002	173472	3251272	2818682	213549
12121	3.02	0.28283	0.317168	309.278	15.25	-	Feces	Day 7	Positive	RP	454299213	46765083	1024704	21128505	74895466	508428	187792439	1021251	236381896	19274106	41789141	85136
12144	2.2	0.14599	0.236353	310.173	5.88	-	Feces	Day 7	Positive	RP	133767	35024	6493	142437	12987	6493	143312	6493	58997	64464	30395	457658
12163	-3.62	0.15354	0.236353	310.209	11.05	-	Feces	Day 7	Positive	RP	51565	504565	280498	143717	483250	25782	259646	5320190	2583952	21139372	337096	336924
12173	-4.78	0.34684	0.351759	310.237	8.4	-	Feces	Day 7	Positive	RP	34128	478095	5084	50800	290004	5084	290905	5084	66839	16845096	10169	10265
12179	2.57	0.80808	0.532876	310.274	14.02	-	Feces	Day 7	Positive	RP	3975306	234374010	1400297	40311917	10240476	985274	199661720	23258039	23184396	5970455	12576177	492637
12185	2.96	0.36768	0.351759	310.282	15.25	-	Feces	Day 7	Positive	RP	98792185	9813059	95532	4521876	16103540	59171	41107405	224026	50066645	5195333	8694201	29586
12199	2.89	0.10418	0.211778	311.121	5.26	-	Feces	Day 7	Positive	RP	34819	2361	2361	47204	21033	4721	219654	2361	90777	30656	15684	335735
12200	-2.26	0.79856	0.532876	311.123	2.98	-	Feces	Day 7	Positive	RP	6432	57789	12865	6432	13981	86793	88709	62006	43688	834933	16669	82116
12230	-3.61	0.36768	0.351759	311.221	10.18	-	Feces	Day 7	Positive	RP	303876	2183748	1517383	721835	1576249	364943	1145372	17075935	4895493	83850070	512255	5708044
12260	2.79	0.28283	0.317168	311.294	13.38	-	Feces	Day 7	Positive	RP	164455542	8312563	57639	45276448	55630116	115277	56550403	210282	4713757	10481316	13556371	396224
12261	2.75	0.08383	0.126461	407.203	12.11	-	Feces	Day 7	Negative	RP	4524857	10774	5387	1073912	608350	5387	351332	5387	18759	5387	540208	916261
12263	3.1	0.21414	0.27344	311.294	13.47	-	Feces	Day 7	Positive	RP	46887237	3071105	9039	16547320	24300672	18078	19643527	171650	1581844	2740097	3627816	225437
12274	2.13	0.05039	0.195268	312.084	7.83	-	Feces	Day 7	Positive	RP	210718	798086	4920	9840	297003	488800	804971	4920	634645	122545	486999	2164467
12277	2.02	0.21414	0.27344	312.117	0.86	-	Feces	Day 7	Positive	RP	72514	3538352	109809	13413118	1503089	1425052	2278914	247776	1366461	50706	4095375	13030513
12283	-2.58	0.46061	0.39648	312.136	4.97	-	Feces	Day 7	Positive	RP	149208	19319	3758951	440519	148456	843267	28604	1929575	263015	151680	6517	67762
12287	2.61	0.54941	0.436144	312.153	5.54	-	Feces	Day 7	Positive	RP	138418	4222	2111	70467	48202	2111	470837	2111	32281	139686	72257	1879649
12292	-2.07	0.36768	0.293691	408.141	4.97	-	Feces	Day 7	Negative	RP	4340	17223	174042	8681	62892	69695	119788	33441	318362	1063678	9850	9390
12295	-3.95	0.15354	0.236353	312.191	4.92	-	Feces	Day 7	Positive	RP	401521	626006	14353044	463766	1308798	152752	104573	1509295	768394	15538920	135238	268165
12297	-2.97	0.28283	0.317168	312.191	4.25	-	Feces	Day 7	Positive	RP	373296	893249	7966443	1023196	371343	3490823	218888	1161108	193646	17930401	103809	367126
12327	-2.07	0.93221	0.578953	312.289	12.9	-	Feces	Day 7	Positive	RP	62981	12119894	31491	1533445	1325719	410623	2666221	6325381	2258546	36735715	31491	141028
12335	4.18	0.14599	0.236353	312.298	13.47	-	Feces	Day 7	Positive	RP	11267500	560093	8495	2855973	5218760	8495	4818081	8495	102799	264576	402179	16990
12364	-3.94	0.5451	0.39005	409.308	12.88	-	Feces	Day 7	Negative	RP	120858	109053	6513	105133	122539	3256	3256	8023	3256	38088	3567931	3256
12366	-2.57	0.15354	0.236353	313.139	5	-	Feces	Day 7	Positive	RP	35649	23930	1039116	156134	43550	364794	11638	945210	88144	528919	13040	128655
12399	2.5	0.03802	0.110538	411.115	4.28	-	Feces	Day 7	Negative	RP	110256	80478	11542	112552	101798	11542	130895	11542	23083	11542	47275	353543
12435	2.15	0.10418	0.139338	411.239	7.06	-	Feces	Day 7	Negative	RP	188346	49791	16243	727827	200371	16243	153324	16243	224214	45043	102269	32486
12458	-2.21	0.68283	0.483648	314.212	7.17	-	Feces	Day 7	Positive	RP	439617	282973	8151560	1519667	376098	2297499	154829	6103199	827766	432108	120609	497171
12527	2.49	0.93333	0.578953	315.133	6.19	-	Feces	Day 7	Positive	RP	63376	113093	14937	29875	67766	4513243	55677	160850	473674	193091	124253	221823
12569	2.63	0.04848	0.110538	415.189	6.43	-	Feces	Day 7	Negative	RP	96825	70903	34066	415688	440324	23177	307338	11588	214268	24117	80088	284636
12569	-2.01	0.80808	0.532876	315.264	10.1	-	Feces	Day 7	Positive	RP	258753	430954	9441331	366973	1013843	1527840	465371	2162795	974287	290365	261956	1014476
12595	2.5	0.10909	0.211778	316.102	1.44	-	Feces	Day 7	Positive	RP	3485733	324513	39373	3035698	295184	52822	875552	615469	49523	19687	226776	2087748
12596	4.88	0.26624	0.317168	316.102	1.17	-	Feces	Day 7	Positive	RP	9152515	4731	4731	18485939	45072	283672	16355	20648	9462	4731	454734	468180
12600	3.96	0.0572	0.195502	316.127	5.73	-	Feces	Day 7	Positive	RP	192078	74660	7049	14099	62863	7049	287207	7049	23042	7049	39091	1220108
12629	-2.13	0.26877	0.317168	316.189	7.17	-	Feces	Day 7	Positive	RP	100973	24905	1721079	313250	24905	492919	49810	1592196	257108	163168	86434	363387
12634	-6.57	0.36768	0.351759	316.212	7.54	-	Feces	Day 7	Positive	RP	25402	211924	21545	160178	109506	65039	159758	54947	110572	65498348	39440	539111
12637	-6.91	0.68283	0.483648	316.211	7.94	-	Feces	Day 7	Positive	RP	30659	319357	23722	179085	98387	8808	165498	52816	115806	57386248	17616	40801
12680	-2.28	0.04848	0.195268	317.1	7.08	-	Feces	Day 7	Positive	RP	12197	15533	999039	65452	141206	150185	77404	584253	138765	726220	119527	397219
12694	-2.02	0.93185	0.578953	317.136	7.62	-	Feces	Day 7	Positive	RP	12432	81576	6216	164125	152770	6216	30079	6216	31991	984888	171900	95534
12735	2.28	0.21414	0.27344	317.247	12.84	-	Feces	Day 7	Positive	RP	1689844	25225809	207997	18111008	21282820	1509525	18102063	1944882	4434975	494426	6691750	323593
12755	2.16	0.03802	0.110538	421.07	4.28	-	Feces	Day 7	Negative	RP	106816	14219	7110	37693	77842	7110	42396	7110	32934	7110	24537	91978
12767	2.22	0.21414	0.200641	421.169	13.88	-	Feces	Day 7	Negative	RP	581031	383504	69841	1146508	792048	34395	796475	65893	977834	57473	315125	17197
12818	4.97	0.20194	0.27344	319.113	2.36	-	Feces	Day 7	Positive	RP	218781	2955	19211	88850	91205	23534	2955	5910	23110	10392	11894	2521082
12845	-2.84	0.10418	0.211778	319.184	5.96	-	Feces	Day 7	Positive	RP	3121	27971	12796	6243	3121	3121	41191	36641	13173	346852	253814	83751
12860	-3.03	0.4439	0.341245	423.235	3.74	-	Feces	Day 7	Negative	RP	5263	290794	8236911	140777	77545	40569	14672	2631	276955	2631	54382	1186004
12879	3.39	0.34684	0.293691	424.146	2.11	-	Feces	Day 7	Negative	RP	1929455	105962	18117	4522	145800	10900	6355398	4522	9044	4522	383059	68451
12883	2.05	0.04848	0.110538	424.152	8.64	-	Feces	Day 7	Negative	RP	298837	1245065	34516	350895	222228	1256927	191208	159434	692943	17258	342650	319922
12886	2.05	0.21414	0.200641	424.156	13.66	-	Feces	Day 7	Negative	RP	727945	620682	120032	558747	798232	45638	1279403	147714	956149	285895	52524	22819
12896	-2.51	0.36768	0.293691	424.234	5.31	-	Feces	Day 7	Negative	RP	27168	20266	401860	80505	101366	255405	184932	1981021	91006	14615	183944	148425
12899	2.21	0.17348	0.257948	320.079	4.45	-	Feces	Day 7	Positive	RP	666923	307072	6235	540594	64955	6235	433864	114431	128415	12471	107354	76090
12916	2.13	0.10909	0.139338	425.15	13.75	-	Feces	Day 7	Negative	RP	131406	74855	55719	385199	207076	41528	318934	46186	111834	14764	29430	7382
12930	-2.1	0.67058	0.483648	320.221	11.85	-	Feces	Day 7	Positive	RP	8948	124441	101496	38605	89479	83970	205221	17897	8948	1147869	49239	52921
12939	-2.01	0.5697	0.39005	425.218	5.52	-	Feces	Day 7	Negative	RP	243124	352766	1610956	431372	187694	322464	198555	3309942	513151	136115	347199	433998
12956	2.08	0.03251	0.195268	320.298	11.09	-	Feces	Day 7	Positive	RP	298086	217987	106655	149082	251011	156548	288781	19245	171548	19245	38491	19245
12991	-2.61	0.68283	0.483648	321.206	11.73	-	Feces	Day 7	Positive	RP	49955	1052652	169012	609697	439168	16549	644242	188670	679894	9992265	1049040	231224
12992	2.23	0.07273	0.116533	427.041	3.26	-	Feces	Day 7	Negative	RP	60114	254955	21563	83288	112458	30582	160601	25872	7052	14103	16710	24949
12992	-3.56	0.46061	0.39648	321.205	11.13	-	Feces	Day 7	Positive	RP	41329	3320387	128594	216947	316862	45339	57124	488711	953102	29413530	159491	156859
13018	2.59	0.10909	0.211778	321.278	13.58	-	Feces	Day 7	Positive	RP	2305984	1813971	73690	1984366	3504108	157959	6864602	290068	4597122	1094694	317783	165297
13028	-2.38	0.28283	0.243515	427.219	6.16	-	Feces	Day 7	Negative	RP	124169	68041	1426275	192448	58748	352567	61950	1145135	122175	261339	35454	122200
13064	2.14	0.34939	0.293691	428.16	14.27	-	Feces	Day 7	Negative	RP	764781	70445	13782	322288	1112315	4258	414082	8515	331659	152902	167643	4258
13076	2.03	0.07273	0.195502	322.274	13.87	-	Feces	Day 7	Positive	RP	3553769	2558521	1215066	3296691	1288652	950821	3378833	571987	1704848	26591	236825	13295
13092	-2.07	0.73365	0.46909	428.317	13.76	-	Feces	Day 7	Negative	RP	4119317	3949746	4619	122744	3042003	9239	2660613	1384492	527767	25246406	3774547	4619
13116	-3.23	0.36768	0.351759	323.221	11.42	-	Feces	Day 7	Positive	RP	15147	4623133	311505	635214	848058	71479	1525845	1285472	2546271	45698542	1867916	213960
13117	-4.16	0.46061	0.39648	323.221	11.65	-	Feces	Day 7	Positive	RP	345885	8176153	226662	553680	1124881	22765	1565526	10529719	3518406	128073190	873486	277550
13120	-3.38	0.21414	0.27344	323.221	11.91	-	Feces	Day 7	Positive	RP	808796	5674789	206257	1560426	2369363	96688	3472622	5667388	2355667	74414587	6765362	418065
13122	-3.53	0.28283	0.317168	323.221	11.09	-	Feces	Day 7	Positive	RP	172285	3958391	331781	1385752	837240	70567	1523734	3425388	2672343	60904299	1668514	897422
13133	-2.62	0.36768	0.293691	429.199	4.62	-	Feces	Day 7	Negative	RP	17512	35024	168465	35304	94725	285161	1500795	379880	62954	7142714	38253	487530
13141	-2.14	0.80808	0.532876	323.257	11.68	-	Feces	Day 7	Positive	RP	357409	962731	261397	639419	1606034	49498	753346	2510392	1312703	12340068	319219	1341857
13144	-2.27	0.68283	0.483648	323.257	11.35	-	Feces	Day 7	Positive	RP	565344	1070194	140654	14501	752442	59941	743471	1318315	3492039	15422512	146618	346649
13145	-2.12	0.36768	0.351759	323.257	11.07	-	Feces	Day 7	Positive	RP	54093	506081	207299	579182	1201670	33176	195957	3252851	458892	5409377	428926	1244897
13185	-2.74	0.80808	0.532876	324.201	8.1	-	Feces	Day 7	Positive	RP	62620	182745	6028535	381443	69519	333742	472207	198396	348421	373635	31310	140006
13204	3.33	0.68283	0.483648	324.289	11.82	-	Feces	Day 7	Positive	RP	497407	7296887	15509	325398	1337968	61520	14386181	73201	23404	571045	534809	18425
13217	2.22	0.17348	0.257948	324.693	7.28	-	Feces	Day 7	Positive	RP	78506	53129	24040	198336	45084	277891	8947	96280	651996	8947	17893	56455
13221	-5.63	0.01056	0.195268	325.088	4.15	-	Feces	Day 7	Positive	RP	4639	4639	3320104	4639	4639	716565	4639	15225020	4639	25962	9278	4639
13245	2.27	0.07402	0.116871	432.214	6.75	-	Feces	Day 7	Negative	RP	116933	31011	2989	93863	5979	101958	46044	2989	206116	46631	14497	44742
13251	-2.19	1	0.603161	325.2	10.28	-	Feces	Day 7	Positive	RP	40611	1740397	252206	453928	338279	41114	528657	2170071	6055760	27067717	20306	3753635
13273	-4.12	0.46061	0.39648	325.237	10.92	-	Feces	Day 7	Positive	RP	47580	4911618	210651	883998	746230	99117	1470611	5496874	1473959	81332415	448610	397328
13275	3.26	0.0246	0.110538	433.218	12.61	-	Feces	Day 7	Negative	RP	604086	67439	17160	106585	34517	17160	65893	17160	113496	17160	34319	636767
13300	2.05	0.68283	0.483648	325.31	13.67	-	Feces	Day 7	Positive	RP	16258179	164594	26801	13457254	10623328	196662	1661355	439922	421023	943045	3803002	278415
13308	2.01	0.10418	0.211778	325.696	7.06	-	Feces	Day 7	Positive	RP	58621	22926	11463	127577	86889	347970	11463	81815	495847	11463	52706	116221
13348	-2.66	0.80808	0.532876	326.232	11.08	-	Feces	Day 7	Positive	RP	132935	174715	136004	117159	507224	84385	369195	1618382	2493982	11905155	42193	452672
13364	2.69	0.30733	0.339334	326.296	13.88	-	Feces	Day 7	Positive	RP	1825874	63680	206394	692430	690899	38775	924188	81276	628419	71426	19388	19388
13382	2.2	0.10909	0.211778	327.004	4.29	-	Feces	Day 7	Positive	RP	204088	336482	24774	759277	308505	80036	479592	28864	23213	103163	94782	125252
13410	2.71	0.1197	0.227104	327.171	7.06	-	Feces	Day 7	Positive	RP	46156	5845	2923	61330	47409	168690	2923	2923	454218	2923	65651	184197
13411	3.89	0.07273	0.116533	438.135	12.92	-	Feces	Day 7	Negative	RP	413806	527111	17648	287570	901407	21499	1248534	43035	947543	4245	81539	8490
13417	2.53	0.0725	0.195502	327.192	10.09	-	Feces	Day 7	Positive	RP	2242922	500713	118326	160183	98270	49135	435054	49135	212504	49135	117117	159745
13422	-3.09	0.46061	0.39648	327.216	10.51	-	Feces	Day 7	Positive	RP	162595	809835	596634	276006	144480	214122	295936	3456737	3380110	26417078	123893	1901537
13423	-4.09	0.21414	0.200641	438.217	3.72	-	Feces	Day 7	Negative	RP	336293	118725	17027702	153854	363564	356615	143941	2946	447287	8863	5892	84172
13430	2.83	0.12571	0.152989	438.294	12.33	-	Feces	Day 7	Negative	RP	2384630	5445087	7643	2291904	4854496	3822	9115993	3822	1272189	102973	1674587	65622
13453	3.31	0.26877	0.317168	327.308	15.25	-	Feces	Day 7	Positive	RP	82724850	8181157	205989	3944760	11988296	66508	30963934	133016	35230767	2627893	5755525	66508
13463	-2.35	0.5697	0.436144	327.712	7.37	-	Feces	Day 7	Positive	RP	415703	320432	9917871	2063276	386523	3363248	268695	11376271	1024950	701074	212763	849401
13493	-3.16	0.07273	0.195502	328.196	5.65	-	Feces	Day 7	Positive	RP	100454	69239	409035	75517	44064	208261	90057	2756117	90412	333136	83680	125183
13510	-2.03	0.36768	0.351759	328.248	11.39	-	Feces	Day 7	Positive	RP	382998	1014292	568417	519707	1472912	120054	1193119	1888343	3154366	16856965	1217945	2174238
13520	-2.46	0.01438	0.110538	441.211	10.97	-	Feces	Day 7	Negative	RP	5676	11435	11352	5676	5676	5676	11558	20996	5676	97538	26836	5676
13551	-2.53	0.46061	0.39648	329.163	4.97	-	Feces	Day 7	Positive	RP	1725340	188765	37539761	4754691	1707766	8006110	973050	19918491	2463830	2129712	99968	888276
13569	-3.05	0.80808	0.532876	329.232	11.29	-	Feces	Day 7	Positive	RP	34188	521576	11795	16194	76659	57999	136049	412536	174520	3883519	42884	36536
13577	2.38	0.07273	0.116533	443.153	13.37	-	Feces	Day 7	Negative	RP	99777	861932	140367	531717	309463	317146	588218	52090	539637	3150	116015	6301
13603	-2.88	0.04848	0.110538	443.229	4.9	-	Feces	Day 7	Negative	RP	106994	5704	1522523	247434	266831	91397	272795	2506882	299370	967270	108634	99780
13619	-2.56	0.46061	0.39648	330.165	4.96	-	Feces	Day 7	Positive	RP	296275	61825	6261258	749949	264508	1313744	180072	3653639	477852	425682	15467	159151
13644	2.8	0.03802	0.110538	444.26	11.76	-	Feces	Day 7	Negative	RP	276633	265985	22497	190410	937925	22497	324442	22497	149417	22497	91408	44995
13652	-2.31	0.15354	0.236353	330.263	11.34	-	Feces	Day 7	Positive	RP	876717	4097857	2547275	1700893	8616598	436710	1593256	12287606	9979738	58202454	3759825	3645785
13713	2.67	0.0246	0.110538	446.688	11.77	-	Feces	Day 7	Negative	RP	36099	10396	4652	49653	81814	4652	57104	4652	46842	4652	9304	9806
13714	-2.74	0.14168	0.166304	447.102	3.33	-	Feces	Day 7	Negative	RP	2559	182859	146186	2559	20357	224778	5118	1141360	2559	180723	8246	2559
13727	2.32	0.54941	0.436144	331.251	13.9	-	Feces	Day 7	Positive	RP	549719	8552	17103	302688	358616	8552	819346	54187	467729	30771	150767	8552
13778	4.43	0.03802	0.110538	449.148	6.19	-	Feces	Day 7	Negative	RP	136783	5943	2971	100109	49812	7549	56712	6665	2971	2971	2971	312945
13780	3.73	0.03251	0.110538	449.162	11.21	-	Feces	Day 7	Negative	RP	283500	18780	4808	17275	99174	4808	231894	4808	109821	9617	15599	159130
13798	2.02	0.55152	0.436144	332.264	15.24	-	Feces	Day 7	Positive	RP	22267493	2926846	20629	1279330	5211262	10314	20602836	28034	36711890	2640634	8270987	10314
13839	-2.26	0.21414	0.27344	333.143	7.27	-	Feces	Day 7	Positive	RP	700650	893786	16278602	327587	290837	4149761	720941	21454323	1126427	1425880	690195	8397675
13868	2.21	0.04848	0.110538	452.144	8.44	-	Feces	Day 7	Negative	RP	1617043	1716626	12668	1453095	417084	186013	693866	14344	873166	85819	713865	667433
13877	3.75	0.03251	0.195268	333.232	9.9	-	Feces	Day 7	Positive	RP	942311	28214	7550	18733	15099	23786	114640	24882	72891	7550	7550	63556
13911	2.09	0.26877	0.243515	453.192	14.28	-	Feces	Day 7	Negative	RP	750201	298800	23340	660681	625285	11670	433572	41430	124156	89051	189268	11670
13931	4.03	0.05039	0.110933	453.286	10.47	-	Feces	Day 7	Negative	RP	60067	11297	4830	76694	634441	9661	447536	4830	193452	15163	20735	50376
13932	-2.96	0.54941	0.436144	334.139	4.02	-	Feces	Day 7	Positive	RP	3160	117629	6319	43036	16156	20455	29101	38349	3160	860261	15400	3160
13933	2.33	0.1197	0.227104	334.139	5.54	-	Feces	Day 7	Positive	RP	5639	26796	2820	349282	14291	2820	57127	2820	13332	44596	2820	62427
13941	-2.12	0.15354	0.236353	334.16	3.09	-	Feces	Day 7	Positive	RP	159498	237061	1261098	17769	43925	738503	191790	426127	36537	2815469	61461	677509
13958	-2.11	0.07273	0.195502	334.2	7.35	-	Feces	Day 7	Positive	RP	236180	149395	3477626	776881	211786	1795033	180125	4308882	309035	1041437	239912	538553
13964	4.32	0.01313	0.195268	334.209	7.06	-	Feces	Day 7	Positive	RP	65089	43918	2948	115184	30776	430652	5896	2948	451334	2948	22349	102263
13969	2.56	0.02828	0.110538	454.289	11.76	-	Feces	Day 7	Negative	RP	1252788	1166432	18086	1531474	3870884	19439	1563272	16745	1292370	169675	745884	508172
13971	3.3	0.04919	0.110538	454.289	11.86	-	Feces	Day 7	Negative	RP	598256	420282	12161	667697	2114197	12161	873942	12161	352525	24323	216843	176946
13972	4.98	0.03802	0.110538	454.289	11.46	-	Feces	Day 7	Negative	RP	472291	84880	7777	478282	2113996	7777	864231	7777	223541	7777	44277	15554
14002	3.34	0.28283	0.243515	455.226	11.9	-	Feces	Day 7	Negative	RP	170484	6361	23706	62915	29857	8015	39785	8796	36447	43562	3181	1247472
14007	-3.01	0.43656	0.341245	455.301	13.33	-	Feces	Day 7	Negative	RP	296347	16093	41184	16093	71524	16093	207323	32185	184991	3085527	159066	16093
14008	-2.24	0.08501	0.127884	455.301	13.22	-	Feces	Day 7	Negative	RP	18007	18007	36014	18007	18007	18007	315305	93468	195804	1279776	50886	18007
14071	2.62	0.08383	0.211778	335.684	7.06	-	Feces	Day 7	Positive	RP	59014	25632	10441	87856	20883	268823	10441	10441	539401	10441	70905	248344
14095	-2.4	0.46061	0.39648	336.225	7.37	-	Feces	Day 7	Positive	RP	502262	361803	12369781	2400867	361073	4321841	201097	13956444	1279243	902302	243116	1009405
14107	2.56	0.10909	0.211778	336.289	13.72	-	Feces	Day 7	Positive	RP	3907451	761821	687808	1674085	2607979	312128	1802616	159981	342808	26143	96366	13071
14116	-2.01	0.73365	0.5142	336.669	2.93	-	Feces	Day 7	Positive	RP	108294	68946	10535	10535	176247	123932	21070	53219	312214	1680951	1579319	827847
14122	3.11	0.30733	0.262522	460.123	2.5	-	Feces	Day 7	Negative	RP	6760793	384477	155829	2480	347475	31955	12680902	4960	466362	2480	1041992	165038
14125	4.34	0.20194	0.200641	460.123	2.2	-	Feces	Day 7	Negative	RP	5738547	133490	30920	3631	215839	7081	7793033	1816	40691	1816	313055	105690
14158	2.34	0.01743	0.195268	337.175	7.95	-	Feces	Day 7	Positive	RP	2865	10494	2865	20054	5729	12096	19869	2865	18663	2865	2865	26118
14168	5.77	0.39494	0.314076	462.092	0.86	-	Feces	Day 7	Negative	RP	58232380	68250	681848	85270170	11308	22615	884106	645466	398821	31246	11308	4130464
14169	2.96	0.34939	0.293691	462.093	1.24	-	Feces	Day 7	Negative	RP	8360048	117128	388786	6863480	23595	61080	139779	753957	218909	11798	11798	2323429
14170	4.2	0.36768	0.293691	462.092	1.1	-	Feces	Day 7	Negative	RP	16804155	149094	399711	31628188	54974	67276	376864	963619	117422	10602	5301	1413004
14172	2.88	0.26624	0.243515	462.12	2.5	-	Feces	Day 7	Negative	RP	1934798	99686	37827	2058	98259	4115	3768136	2058	131372	2058	372359	53990
14176	5.41	0.01743	0.110538	462.135	12.86	-	Feces	Day 7	Negative	RP	3369	161366	3369	46259	69480	6737	432037	3369	408310	3369	3369	18096
14178	-12.69	0.06443	0.116533	462.146	7.08	-	Feces	Day 7	Negative	RP	3343	3343	75192058	15835	3343	34168	3343	182618370	11059	11573	6686	3343
14189	2.15	0.14599	0.236353	337.252	11.77	-	Feces	Day 7	Positive	RP	174985	34176	10164	194376	1104671	24035	385709	20329	10164	10164	191822	132359
14214	3.44	0.23366	0.294987	337.31	16.48	-	Feces	Day 7	Positive	RP	1137685	557052	5253	137845	747915	10506	11020284	14777	6350374	348777	548902	5253
14222	2.47	0.12571	0.233648	338.084	4.8	-	Feces	Day 7	Positive	RP	37928	130954	2914	2914	27781	33419	95613	11105	111806	46136	5827	289773
14266	-3.92	0.54941	0.436144	338.243	10.49	-	Feces	Day 7	Positive	RP	754245	2071433	36246	2117410	1112680	36246	1098065	36246	268386	661053	56261769	72491
14382	2.1	0.28283	0.317168	339.289	12.47	-	Feces	Day 7	Positive	RP	232130712	1652072	730943	168472441	2032321	417449	6939398	1618673	1299472	208724	48379369	24563366
14438	3.93	0.28283	0.243515	470.151	2.51	-	Feces	Day 7	Negative	RP	14485061	796036	140976	4002	704776	68297	42729505	52039	921410	2001	1772336	359388
14439	2.35	0.28283	0.243515	470.152	2.18	-	Feces	Day 7	Negative	RP	17866434	1133887	104510	4724	1759611	188637	15960921	92954	237383	9447	3508317	786407
14449	4.54	0.26624	0.317168	340.671	2.78	-	Feces	Day 7	Positive	RP	49636	197610	3178	3178	159042	6356	1207713	28258	45541	3178	249545	11578893
14455	3.43	0.03251	0.110538	470.284	10.56	-	Feces	Day 7	Negative	RP	145732	6377	12753	505509	394403	52555	141329	6377	59672	6377	45622	231216
14467	3.97	0.30733	0.262522	471.155	2.51	-	Feces	Day 7	Negative	RP	2885277	144611	14907	2394	147245	12139	7829437	4787	165316	2394	335495	36987
14468	2.28	0.16663	0.179049	471.155	2.18	-	Feces	Day 7	Negative	RP	3293831	200498	6898	6898	89000	16251	2953122	6898	13795	6898	669534	120272
14476	2.05	0.49615	0.422005	341.182	2.12	-	Feces	Day 7	Positive	RP	137830	506952	129895	5015	378956	140954	1520361	143986	10030	5015	386424	2804803
14493	2.06	0.44148	0.39648	341.229	12.06	-	Feces	Day 7	Positive	RP	5037137	31532	145373	270814	243390	132353	514834	31532	485059	31532	605782	63064
14505	-3.1	0.07273	0.116533	473.148	3.96	-	Feces	Day 7	Negative	RP	283164	145688	8741092	592478	131689	902231	283256	8314440	638665	984043	432332	1317871
14507	4.66	0.02094	0.110538	473.166	6.55	-	Feces	Day 7	Negative	RP	56620	34589	4281	8563	14961	14139	753878	4281	8758	4281	9318	230828
14528	3.17	0.44148	0.39648	341.714	7.09	-	Feces	Day 7	Positive	RP	8048	4024	68057	16259	2389751	348385	36201	4024	814756	4024	127021	34126
14546	-2.41	0.5697	0.436144	342.175	4.97	-	Feces	Day 7	Positive	RP	646589	221812	19452577	3336536	1154067	4203851	598939	9478646	953791	729515	67289	72160
14550	3.61	0.0572	0.116533	475.214	11.9	-	Feces	Day 7	Negative	RP	289405	25228	4665	91967	9329	4665	123587	4665	36949	4665	28932	469971
14562	-3.11	1	0.603161	342.227	10.02	-	Feces	Day 7	Positive	RP	114681	398566	165054	345564	323936	111671	199620	339634	867193	12056565	119850	575044
14581	2.31	0.03802	0.110538	476.271	11.86	-	Feces	Day 7	Negative	RP	300194	73797	34792	201247	612571	34792	298367	34792	145368	34792	70221	69584
14596	-2.31	0.10909	0.139338	477.18	4.16	-	Feces	Day 7	Negative	RP	226988	199845	5159722	828845	452146	494685	391425	6275011	742590	2768875	271081	2495804
14615	-2.23	0.21414	0.200641	478.183	4.16	-	Feces	Day 7	Negative	RP	24101	46907	1163088	114081	97926	70100	113609	1226395	193580	484608	36836	577413
14635	-2.17	0.10909	0.211778	343.214	7.36	-	Feces	Day 7	Positive	RP	49423	48573	1587693	191080	30857	985514	67759	1864771	160888	306964	50529	158057
14645	-2.25	0.03068	0.110538	479.192	7.18	-	Feces	Day 7	Negative	RP	9050	9050	808704	9050	18099	760877	9050	71944	57886	1407761	662601	369420
14659	-2.63	0.28283	0.243515	479.301	11.8	-	Feces	Day 7	Negative	RP	76024	95500	623211	39298	115531	273631	296938	233111	145691	2376042	14643	7322
14672	-6.74	0.68283	0.440234	480.156	6.46	-	Feces	Day 7	Negative	RP	127204	45156	35565030	289188	141821	9991	10241	39715946	432420	95675	4996	354008
14710	-3.64	0.46061	0.39648	344.243	11.34	-	Feces	Day 7	Positive	RP	92067	853630	219064	365251	525251	13953	481493	4155726	2248841	25458212	136659	212770
14712	-4.65	1	0.603161	344.243	11.2	-	Feces	Day 7	Positive	RP	164578	405347	110423	128613	284219	32303	224619	1535068	1599743	38535173	26971	367890
14737	-2.05	0.93333	0.578953	344.298	11.27	-	Feces	Day 7	Positive	RP	990570	2573919	24814157	861962	2465670	2675899	1007905	2491658	1726876	625249	1250081	1838420
14741	3.18	0.28283	0.317168	344.315	13.18	-	Feces	Day 7	Positive	RP	4641221	23502273	699123	9256574	4911989	485883	2743516	720753	142353	1080683	24421	48842
14766	2.69	0.21414	0.200641	483.273	13.99	-	Feces	Day 7	Negative	RP	89206703	1882337	706888	7276934	4021168	7240985	10041615	352321	3524398	5231996	3264594	74774
14794	3.01	0.21414	0.200641	484.276	13.99	-	Feces	Day 7	Negative	RP	21848031	480248	235786	1326040	609497	1725277	2459066	26295	761973	1030962	522418	18322
14816	-2.06	1	0.603161	345.687	7.36	-	Feces	Day 7	Positive	RP	11254	5307	315423	52978	8356	137181	4291	390359	23721	2146	2146	96440
14824	2.28	0.04118	0.195268	346.135	11.42	-	Feces	Day 7	Positive	RP	2238777	1647698	645611	4145821	2336920	952873	3184601	417899	1548335	203610	407220	203610
14852	3.09	0.26624	0.243515	487.142	2.5	-	Feces	Day 7	Negative	RP	3534626	280443	65052	3024	203607	6048	6612836	3024	238096	3024	573447	110345
14853	2.89	0.19956	0.200641	487.142	2.1	-	Feces	Day 7	Negative	RP	2288037	197019	10223	5112	631817	33896	7239586	5112	119662	5112	702451	233116
14859	-3.61	0.10909	0.211778	346.258	10.19	-	Feces	Day 7	Positive	RP	408578	1751972	1537555	1002706	1078571	77110	907344	14046323	7759905	143114013	1141248	13237801
14860	-7.33	1	0.603161	346.258	8.53	-	Feces	Day 7	Positive	RP	14823	271434	7411	21130	390690	7411	69317	67968	171598	81312758	33397	67749
14861	-6.62	0.79856	0.532876	346.258	8.88	-	Feces	Day 7	Positive	RP	33831	237664	53577	16894	466234	16894	52611	148304	177140	56385772	33789	153552
14889	-2.52	0.73365	0.5142	346.896	8.43	-	Feces	Day 7	Positive	RP	82068	45016	1848787	729091	8782	305657	17565	1987926	51996	24919	8782	107784
14925	-2.32	0.36768	0.351759	347.219	12.13	-	Feces	Day 7	Positive	RP	322641	17512432	121589	5971630	5438405	60795	12650604	11202886	11526278	100582766	21987685	153703
14948	3.51	0.15354	0.166304	491.2	2.9	-	Feces	Day 7	Negative	RP	24732	554216	28148	19409149	630410	236425	71568	455378	549498	12366	470037	549256
14951	2.33	0.02828	0.110538	491.211	12.34	-	Feces	Day 7	Negative	RP	147493	210411	56045	183598	287458	34705	855753	25974	78043	12987	102135	182111
14952	2.77	0.01616	0.195268	347.277	9.01	-	Feces	Day 7	Positive	RP	334757	336229	49722	1004255	88148	435845	197374	89378	387718	23085	46169	60012
14988	-2.32	0.04848	0.195268	348.176	4.23	-	Feces	Day 7	Positive	RP	51837	204661	1310437	49341	81728	372881	360799	553277	58458	2184323	107426	484850
14990	-4.98	0.02771	0.195268	348.191	7.46	-	Feces	Day 7	Positive	RP	3381	43822	15820	6763	43703	3381	3381	110194	3381	1585088	43767	3381
14998	2.64	0.01743	0.195268	348.212	6.1	-	Feces	Day 7	Positive	RP	31666	18731	7006	14475	16637	7006	68540	7006	14012	7006	7006	177153
15030	2.73	0.03251	0.110538	494.228	11.69	-	Feces	Day 7	Negative	RP	165089	155255	9118	438919	156689	9118	237595	18237	164538	9118	95181	418265
15108	2.3	0.17348	0.257948	349.31	16.15	-	Feces	Day 7	Positive	RP	33656	1503464	7806	2051664	995355	186514	7264873	965020	2416695	15613	481412	7806
15114	2.01	0.4439	0.39648	349.35	13.85	-	Feces	Day 7	Positive	RP	6191746	10505127	2171677	1398986	3756649	894918	1121095	602671	45888	91776	102624	45888
15117	-2.39	0.36768	0.351759	349.725	7.54	-	Feces	Day 7	Positive	RP	381845	215011	6014162	1491282	272512	2400723	122319	10821084	1076163	530773	227338	748680
15128	-3.41	0.04848	0.110538	499.293	11.56	-	Feces	Day 7	Negative	RP	24914	9393411	34982217	188702	3542531	7072931	4391854	10750898	2819892	97028550	3053109	12457
15136	2.77	0.00836	0.195268	350.171	7.71	-	Feces	Day 7	Positive	RP	616141	1100741	42798	359612	461716	700508	586296	42798	407989	151557	85596	159510
15137	4.5	0.00802	0.195268	350.171	7.87	-	Feces	Day 7	Positive	RP	360942	587417	10953	165666	286505	188135	431857	10953	373059	10953	21906	78418
15143	4.27	0.0572	0.116533	500.204	6.51	-	Feces	Day 7	Negative	RP	65376	9584	19518	157616	4596	308337	44244	4596	9192	4596	4596	686362
15145	-7.17	0.44148	0.39648	350.195	7.97	-	Feces	Day 7	Positive	RP	11262	54096	5631	55106	33328	28199	31383	5631	5631	28435995	16102	175711
15188	-3.02	0.21414	0.27344	350.711	6.2	-	Feces	Day 7	Positive	RP	18237	138119	2703917	36473	142132	384264	56591	3620755	642868	209335	48107	206166
15201	2.67	0.26624	0.317168	351.153	6.43	-	Feces	Day 7	Positive	RP	4141	32361	4141	8283	17951	359766	19910	4141	69311	42007	18990	371444
15202	2.24	0.08887	0.131141	504.166	0.91	-	Feces	Day 7	Negative	RP	2897002	7399201	12937	12937	5882862	9944603	9297385	2881041	479327	25873	1562847	6352162
15214	4.17	0.00802	0.195268	351.176	1.18	-	Feces	Day 7	Positive	RP	326745	15004	5889	32871	34848	44252	96028	5889	452060	5889	11778	60115
15221	-2.09	0.10909	0.211778	351.201	8.6	-	Feces	Day 7	Positive	RP	2663395	2827944	102061252	13143017	8547831	29579435	8814455	80688316	18050567	30009466	3033609	17544859
15223	-2.4	0.10909	0.211778	351.201	8.75	-	Feces	Day 7	Positive	RP	1031929	1080914	35348357	4291254	2896724	6213353	2580558	23471018	4465723	8312939	1131338	3241960
15234	2.94	0.07273	0.195502	351.227	13.89	-	Feces	Day 7	Positive	RP	1939987	1056301	172726	1918901	1662711	250789	4738939	515619	2834362	32346	221373	16173
15241	-2.2	0.20194	0.27344	351.25	12.2	-	Feces	Day 7	Positive	RP	475453	3211905	101641	1140112	152378	340369	2727239	50820	1597323	26835547	50820	2107476
15250	2.59	0.39494	0.373244	351.287	13.37	-	Feces	Day 7	Positive	RP	20183600	1711674	10220	7559908	6368933	10220	14775422	45379	717204	1990431	2220849	20439
15257	3.18	0.07273	0.195502	351.308	14.19	-	Feces	Day 7	Positive	RP	9188728	4847229	280853	6993436	20266177	433206	8238976	303044	3102845	40600	2295394	20300
15261	2.2	0.03802	0.110538	507.205	11.76	-	Feces	Day 7	Negative	RP	162417	127656	21280	95359	484822	21280	194138	21280	105288	21280	70278	42560
15298	-2.25	1	0.603161	352.204	8.76	-	Feces	Day 7	Positive	RP	143474	127156	5014143	636710	395278	890513	401479	3903034	739954	61398	122795	499413
15353	2.76	0.26624	0.317168	353.179	5.56	-	Feces	Day 7	Positive	RP	486925	90428	42342	143520	84684	42342	609818	42342	201298	141474	266814	5014806
15368	5.06	1	0.603161	353.222	6.72	-	Feces	Day 7	Positive	RP	2469	916741540	14417007	4808502	10980	265416001	42204	2469	4937	3273777	96909	8634
15383	4.08	0.08887	0.211778	353.247	10.82	-	Feces	Day 7	Positive	RP	7928893	30806	330507	71849	590501	796089	5268819	63448	236985	30806	61613	1566369
15413	-2.34	0.10602	0.139338	515.271	6.72	-	Feces	Day 7	Negative	RP	14695	11504	256160	79842	3246	86807	3246	271928	44815	110808	6492	10043
15452	2.21	0.12571	0.233648	354.248	13.91	-	Feces	Day 7	Positive	RP	4277206	259054	173642	1079127	3689159	186242	3588735	239940	1207852	86821	1053600	86821
15453	3.4	0.10418	0.211778	354.25	10.82	-	Feces	Day 7	Positive	RP	2159983	8911	162699	74300	29375	217553	1332248	8911	22575	8911	17823	344503
15463	2.56	0.36768	0.351759	354.269	13.49	-	Feces	Day 7	Positive	RP	13694512	2699926	382552	1126028	20413001	125791	14862230	495730	12452270	2468638	2195504	15609
15474	2.43	0.0725	0.116533	519.129	8.45	-	Feces	Day 7	Negative	RP	895980	989840	7935	707951	286080	7935	517935	7935	538911	15870	361712	305668
15474	3.11	0.55152	0.436144	354.308	14.73	-	Feces	Day 7	Positive	RP	578458	632849	12876	699900	30660167	6438	2695652	22821	1466654	39949	2049234	6438
15476	2.57	0.0725	0.116533	519.165	10.19	-	Feces	Day 7	Negative	RP	210047	18222	9111	141115	270670	9111	183282	46818	216565	9111	27631	49337
15476	2.35	0.36768	0.351759	354.336	16.72	-	Feces	Day 7	Positive	RP	61630510	10721368	59435	4571055	38916472	46259	30109558	141228	17114570	2957504	12871758	23130
15496	2.09	0.0725	0.116533	521.144	7.88	-	Feces	Day 7	Negative	RP	299648	302213	14554	318381	41511	14554	97162	14554	88639	29108	93000	124405
15500	2.75	0.02163	0.110538	521.22	11.88	-	Feces	Day 7	Negative	RP	538108	56242	16583	194328	106151	42641	111329	8292	144234	8292	95766	543301
15512	3.08	0.21414	0.200641	522.167	6.53	-	Feces	Day 7	Negative	RP	24404	66224	81123	24533	239174	1254542	38492	27051	492360	9024	10325	15749
15522	3.27	0.12571	0.152989	523.141	4.28	-	Feces	Day 7	Negative	RP	40771	948602	6962	1855809	166900	63863	710557	31119	6962	171013	13924	508256
15540	-2.72	0.44148	0.39648	355.258	9.69	-	Feces	Day 7	Positive	RP	2987	976005	393817	2987	66245	2987	1292865	673834	9392	14670535	5975	2437740
15587	2.17	0.10418	0.211778	356.179	13.88	-	Feces	Day 7	Positive	RP	703322	54785	305469	509108	832225	109272	939526	71088	699328	27393	27393	27393
15588	3.53	0.01743	0.195268	356.179	5.71	-	Feces	Day 7	Positive	RP	78033	28032	8493	22394	16985	8493	130485	8493	29112	8493	8493	471982
15594	2.13	0.36768	0.351759	356.191	1.24	-	Feces	Day 7	Positive	RP	15817	1147435	178759	394140	236247	605848	1283421	325252	31634	304781	95458	4222827
15611	-2.13	1	0.603161	356.242	10.03	-	Feces	Day 7	Positive	RP	161002	1594506	7426	490719	989744	14851	562905	727285	3368591	14970112	189250	74854
15619	2.98	0.14599	0.236353	356.264	14.18	-	Feces	Day 7	Positive	RP	2970526	1033792	18015	937384	10361621	36030	7569490	170551	2739445	18015	1415738	18015
15638	2.17	0.8649	0.563678	356.315	12.9	-	Feces	Day 7	Positive	RP	4318298	98800953	325978	3010270	3239817	54198	7491416	6118088	5431425	7164120	27099	27099
15674	-3.18	0.01438	0.195268	357.202	4.68	-	Feces	Day 7	Positive	RP	2282	2282	47305	2282	2282	2282	23057	50287	2282	107218	4563	9306
15687	3.15	0.17348	0.257948	357.239	11.26	-	Feces	Day 7	Positive	RP	7200597	38136	335216	78427	467770	90379	2847005	315719	2332792	38136	76272	527070
15725	2.35	0.08383	0.126461	537.057	9	-	Feces	Day 7	Negative	RP	227539	71157	6943	349802	13885	6943	79851	6943	268917	6943	107315	290192
15758	-2.54	0.04678	0.110538	539.25	9.2	-	Feces	Day 7	Negative	RP	31380	31380	1290815	31380	718876	92572	31380	142941	62759	2485544	227388	428901
15767	2.02	0.10418	0.211778	358.269	8.1	-	Feces	Day 7	Positive	RP	434181	329475	15366	220055	68623	15366	270251	15366	165792	239578	30731	944948
15789	3.82	0.23366	0.294987	358.331	13.19	-	Feces	Day 7	Positive	RP	31841802	8292999	178835	6933172	2618148	37654	1140778	405199	635038	1221424	18827	18827
15790	6.1	0.01743	0.110538	542.173	2.03	-	Feces	Day 7	Negative	RP	422404	143872	6829	6829	49333	57486	2911956	6829	136631	6829	6829	13659
15793	-2.19	0.46061	0.39648	358.74	7.54	-	Feces	Day 7	Positive	RP	143048	107509	2200183	621641	82357	1085841	61740	3699384	353462	152059	62111	229472
15860	-2.37	0.49615	0.365575	547.297	6.72	-	Feces	Day 7	Negative	RP	9113	7835	566448	117092	14960	110916	3917	360533	60524	16938	3917	43049
15889	2.18	0.34684	0.351759	360.153	5.94	-	Feces	Day 7	Positive	RP	107954	9531	3727	50086	11347	3727	156571	3727	7453	56754	26756	475438
15931	2.02	0.1197	0.150407	553.209	6.18	-	Feces	Day 7	Negative	RP	492954	63041	10045	456562	145045	10045	158156	10045	20090	10045	176452	330896
15954	2.31	0.08383	0.126461	555.225	6.14	-	Feces	Day 7	Negative	RP	600417	146808	20038	1083914	291701	20038	200810	20038	40076	20038	247225	668500
15961	3.54	0.54941	0.436144	360.346	13.16	-	Feces	Day 7	Positive	RP	11267812	4625991	714398	34801497	14304527	357199	11152896	852949	357199	864359	891313	357199
15973	-3.29	0.10909	0.139338	557.26	5.32	-	Feces	Day 7	Negative	RP	16199	8100	684901	23394	86671	36679	28274	376725	49541	522846	19341	79888
15999	-2.02	0.20194	0.200641	559.473	15.64	-	Feces	Day 7	Negative	RP	1006322	4488	1211764	1034895	32949	3039581	1170169	8975	4439142	4890581	15653864	4488
16013	2.4	0.03251	0.110538	561.212	11.69	-	Feces	Day 7	Negative	RP	139031	82571	10063	291560	71029	10063	226853	20125	85754	10063	61464	169185
16023	3.49	0.01362	0.110538	561.489	16.39	-	Feces	Day 7	Negative	RP	201274	538156	62499	5129186	3404057	356073	737458	310968	1699147	124998	62499	506424
16024	4.79	0.00404	0.110538	561.489	16.66	-	Feces	Day 7	Negative	RP	48275	153841	4677	1705938	1874667	133109	487970	46285	1339656	47036	9355	206494
16030	3.85	0.14813	0.166304	562.199	0.89	-	Feces	Day 7	Negative	RP	110201	36523670	24552	2299634	2640544	49105	154299	309889	1172790	24552	1142126	398570
16052	3.52	0.0572	0.116533	563.505	16.68	-	Feces	Day 7	Negative	RP	384417	572201	27646	5357896	744284	55293	272229	27646	27646	27646	299454	1371636
16053	3.41	0.07273	0.116533	563.505	16	-	Feces	Day 7	Negative	RP	1762834	1771666	203307	13080296	1976730	405575	1013339	104233	11450	22900	782824	3694032
16056	-2.31	0.68283	0.483648	361.571	8.53	-	Feces	Day 7	Positive	RP	763380	193042	13395920	5630575	75273	1583053	180839	10362497	606368	376661	20855	692818
16065	3.65	0.08887	0.131141	564.508	15.79	-	Feces	Day 7	Negative	RP	974651	933313	52390	11451878	1196242	238386	421200	5024	5024	10047	640832	2533777
16072	-3.02	0.03068	0.195268	362.155	4.3	-	Feces	Day 7	Positive	RP	1921	21703	176390	1921	3842	40186	1921	49113	32412	197298	6062	1921
16091	-2.16	0.01743	0.110538	568.174	3.87	-	Feces	Day 7	Negative	RP	8502	8502	268283	8502	151072	183676	8502	277045	17003	271616	64138	8502
16095	-2.63	0.34684	0.351759	362.24	8.53	-	Feces	Day 7	Positive	RP	71703	59146	2499108	1005779	3968	120774	3968	1720231	3968	23062	7935	104266
16127	3.2	0.00404	0.110538	573.235	6.45	-	Feces	Day 7	Negative	RP	89216	59264	22375	274342	79449	135568	36507	12458	188716	5499	10999	82264
16129	-2.48	0.28283	0.317168	362.723	7.7	-	Feces	Day 7	Positive	RP	219186	74813	2310302	634105	74647	906509	40004	4746499	386238	232290	125830	328731
16130	-2.01	0.17348	0.183856	573.343	12.57	-	Feces	Day 7	Negative	RP	16633	212134	263720	8316	128251	97272	119869	754901	106021	8316	412607	26352
16173	2.84	0.14599	0.166304	580.495	14.12	-	Feces	Day 7	Negative	RP	1021709	10097	49651	666518	736425	45277	1970852	260281	265749	10097	10097	20194
16188	-3.09	0.46061	0.39648	363.293	11.09	-	Feces	Day 7	Positive	RP	63004	2300320	448992	438479	528468	19591	532085	3346009	2069373	29472324	297837	1952402
16190	-3.24	0.5697	0.436144	363.293	10.97	-	Feces	Day 7	Positive	RP	70091	5815106	1177075	1685907	1508605	88567	1187280	6882916	5144929	87971401	427017	4926919
16210	2.98	0.03251	0.195268	364.041	10.37	-	Feces	Day 7	Positive	RP	313980	316936	19969	149324	412514	53548	387205	39937	337449	19969	46314	19969
16234	2.99	0.0725	0.195502	364.222	6.59	-	Feces	Day 7	Positive	RP	40484	194155	2573	33284	5146	2573	48595	2573	36048	12289	13018	125172
16239	-2.28	0.39494	0.373244	364.243	7.54	-	Feces	Day 7	Positive	RP	74404	63701	1513757	482875	31648	623643	61293	2142653	202448	116136	15824	15824
16247	2.58	0.04118	0.195268	364.284	9.97	-	Feces	Day 7	Positive	RP	3416356	335547	307189	445527	582508	430983	1264970	19625	1319804	9813	316620	9813
16249	2.85	0.15354	0.236353	364.291	13.51	-	Feces	Day 7	Positive	RP	2503841	6135460	169619	4315006	9826011	278993	4733538	360717	1420077	701194	807197	84810
16253	7.19	0.03251	0.195268	364.321	14.91	-	Feces	Day 7	Positive	RP	20110533	12153798	128748	5016150	2592984	143005	5874986	14580	279848	7290	7290	7290
16294	-2.34	0.07402	0.195502	365.228	7.53	-	Feces	Day 7	Positive	RP	25795	27937	1353864	12898	12898	1182788	33382	2462426	158364	440339	29873	238997
16297	-2.62	0.73365	0.5142	365.23	11.37	-	Feces	Day 7	Positive	RP	1441298	4513712	180937	765736	378391	180937	526014	361873	2403515	31631983	656115	464176
16306	2.14	0.93333	0.544675	593.406	15.52	-	Feces	Day 7	Negative	RP	6644917	343509	394407	779833	153641	8788	4981808	123165	68776	71179	882277	4394
16382	2.63	0.14599	0.236353	366.336	16.15	-	Feces	Day 7	Positive	RP	300895	3901747	68810	1434492	733039	137621	4543786	567790	1807296	68810	336393	68810
16383	2.02	0.46061	0.39648	366.336	11.91	-	Feces	Day 7	Positive	RP	839251	5187365	270913	9971782	473468	1164503	5323464	1029230	767858	1127783	525880	237266
16389	4.25	0.10602	0.211778	366.674	3.12	-	Feces	Day 7	Positive	RP	804067	22982	8001	132526	23036	16002	1242230	36685	137354	8001	42547	1255696
16411	-2.4	0.06443	0.195502	367.16	2.15	-	Feces	Day 7	Positive	RP	3730	3730	11344	3730	3730	11090	39061	66575	3730	232035	7460	51346
16422	2.81	0.19956	0.27344	367.195	4.41	-	Feces	Day 7	Positive	RP	293208	16292	3463	42366	138395	3463	182621	3463	6926	88851	37811	1192677
16431	2.5	0.12571	0.152989	610.37	13.26	-	Feces	Day 7	Negative	RP	145004	85969	4082	160363	260931	4082	320324	11931	267778	24589	69824	8164
16464	-4.76	0.21414	0.27344	367.335	14.68	-	Feces	Day 7	Positive	RP	1287365	2547447	12912731	2055846	3304744	631605	1167262	28843290	4320982	177764902	569329	901466
16474	-2.3	0.60976	0.46188	367.7	7.54	-	Feces	Day 7	Positive	RP	5223	10284	229705	14881	5735	92443	2612	429213	62344	2612	9194	78379
16487	3.3	0.03802	0.110538	617.261	6.73	-	Feces	Day 7	Negative	RP	70554	6548	3274	134111	50228	11983	3274	8326	66163	3274	3274	15591
16506	4.05	0.60976	0.414334	619.294	2.23	-	Feces	Day 7	Negative	RP	2969	64302	8801	5305055	107829	30201	5938	62219	20941	2969	162386	2268658
16579	4.28	0.5697	0.436144	369.174	3.38	-	Feces	Day 7	Positive	RP	279200	33614	4579	36508	11617	9158	2629440	13555	29666	205628	59719	7951931
16589	-2.03	0.36768	0.293691	632.205	1.02	-	Feces	Day 7	Negative	RP	76944	10432309	375119	38472	10711000	6082931	5962405	15498589	20246329	87128415	8445670	1120268
16592	2.27	0.04118	0.110538	632.477	13.41	-	Feces	Day 7	Negative	RP	394394	475263	169167	266136	539125	286641	963922	49421	323983	24711	96489	24711
16596	-2.21	0.26877	0.243515	633.208	1.02	-	Feces	Day 7	Negative	RP	8965	2316172	17929	8965	2709150	1300393	1563141	3789088	3716552	21418923	2192460	257057
16600	-2.06	0.15354	0.236353	369.231	8.6	-	Feces	Day 7	Positive	RP	655665	375725	20874441	2341989	1433272	5974357	1525976	13518215	3273193	4480141	792292	3476332
16606	2.3	0.04848	0.195268	369.242	10.94	-	Feces	Day 7	Positive	RP	112509	83198	375081	1789370	2418267	1516903	1546833	58912	1012065	29456	667345	2619799
16636	3.37	0.04848	0.195268	369.808	14.84	-	Feces	Day 7	Positive	RP	338030	450521	7920	3140654	2570287	15841	1037946	112786	1412778	198455	119033	120594
16650	2.24	0.4439	0.341245	642.396	13.66	-	Feces	Day 7	Negative	RP	250225	34537	10496	24675	319495	5248	1040795	26756	883157	217803	16713	5248
16651	2.93	0.19956	0.27344	370.207	6.15	-	Feces	Day 7	Positive	RP	12980	39393	14865	8419	82131	62662	4210	4210	409405	4210	18526	16841
16658	-2.34	0.10909	0.211778	370.233	8.6	-	Feces	Day 7	Positive	RP	50465	17181	3280484	273195	237514	884536	228596	2428653	447943	1037314	68718	554725
16665	-2.01	0.68283	0.483648	370.258	11.72	-	Feces	Day 7	Positive	RP	16449	533215	293961	76560	467682	186166	231030	386516	1325821	5600551	25917	288043
16743	2.56	0.04848	0.195268	371.258	12.39	-	Feces	Day 7	Positive	RP	10167853	3025541	635760	10835377	2631000	502126	1585079	565557	1206077	251063	1165360	895264
16772	-2.05	0.36768	0.351759	371.738	7.7	-	Feces	Day 7	Positive	RP	416258	118481	3625300	1193218	174436	1885506	128573	6587871	700243	254485	183208	515536
16795	-2.84	0.28283	0.317168	372.222	6.45	-	Feces	Day 7	Positive	RP	49360	547132	10491417	669830	507923	1087541	305174	8731265	1951313	676295	193142	510959
16809	3.98	0.04118	0.195268	372.261	10.82	-	Feces	Day 7	Positive	RP	925970	9879	21850	217289	101270	206054	884907	27099	49189	9879	19757	79146
16822	3.33	0.10909	0.211778	372.289	12.89	-	Feces	Day 7	Positive	RP	650068	2578141	178588	5893892	3105295	497674	1547985	227243	74847	11227	297241	22453
16835	2.46	0.17348	0.257948	372.346	14	-	Feces	Day 7	Positive	RP	5260938	11007101	1695135	7881127	12489911	858519	3121958	1698459	518907	229255	114628	114628
16838	-2.51	0.46061	0.39648	372.724	6.46	-	Feces	Day 7	Positive	RP	41611	174102	3386855	259874	152530	321360	83222	2502634	727977	160609	91135	390751
16909	2.35	0.26624	0.317168	373.681	3.25	-	Feces	Day 7	Positive	RP	464363	747868	8289	5368191	2420437	8289	16578	8289	114482	374018	850509	3485927
16949	3.33	0.15354	0.236353	374.277	11.56	-	Feces	Day 7	Positive	RP	1734878	33007	71982	520217	1968025	75817	3947317	222375	146250	117928	16503	174262
16956	2.61	0.10418	0.211778	374.305	14.05	-	Feces	Day 7	Positive	RP	2579821	995220	23184	1553945	3466962	46367	449716	85073	1321867	23184	722010	23184
16965	2.28	0.28283	0.317168	374.362	14.01	-	Feces	Day 7	Positive	RP	16770723	41596266	7081305	18897088	24627450	2845170	7704974	3816172	346398	545812	164004	82002
16979	-2.01	0.05039	0.195268	375.187	4.27	-	Feces	Day 7	Positive	RP	1837	34681	154950	6622	3674	40545	58969	151677	1837	209993	9394	112677
17031	4.52	0.03251	0.195268	375.679	3.13	-	Feces	Day 7	Positive	RP	347233	10735	4869	84938	9739	16555	476774	4869	80254	4869	25428	812160
17042	2.83	0.03802	0.195268	376.142	7.63	-	Feces	Day 7	Positive	RP	230810	47218	23609	23609	219134	575217	144206	23609	123693	23609	51807	383531
17121	-10.75	0.06947	0.195502	377.145	6.38	-	Feces	Day 7	Positive	RP	2595	56452	192166500	2595	9467	5861	2595	131757082	2595	71243	5190	295237
17191	-2.35	0.73365	0.5142	377.898	8.62	-	Feces	Day 7	Positive	RP	105935	84329	3082406	1115962	24467	167786	48935	2455480	119642	24467	53571	536893
17214	2.6	0.02094	0.195268	378.238	7.64	-	Feces	Day 7	Positive	RP	52145	89378	10127	55561	20827	20254	91685	10127	54546	10127	21374	241926
17215	2.65	0.03251	0.195268	378.238	7.2	-	Feces	Day 7	Positive	RP	26972	59152	3402	64470	6803	28664	56023	3402	197327	3402	41585	209041
17217	-2.05	0.36768	0.351759	378.24	8.07	-	Feces	Day 7	Positive	RP	2036943	1043474	26091629	2756657	255683	6670534	358140	12751451	5316783	1446817	462884	1230437
17239	2.08	0.36768	0.351759	378.336	14.97	-	Feces	Day 7	Positive	RP	13713690	1736719	537520	13162347	29070080	417785	4192311	636569	1930555	169369	6261975	84684
17241	2.32	0.28283	0.317168	378.336	15.16	-	Feces	Day 7	Positive	RP	5896380	691960	22463	4322501	17681377	104593	1533781	232667	836288	41485	2820045	11232
17314	2.3	0.23366	0.294987	379.34	14.97	-	Feces	Day 7	Positive	RP	3486065	575549	28382	3507350	7463267	101303	1108555	106328	419376	14191	1543389	14191
17317	-2.46	0.80808	0.532876	379.571	8.7	-	Feces	Day 7	Positive	RP	143812	48852	5287278	2424401	6202	238218	43599	3352690	88302	35638	12403	163126
17336	-3.24	0.15354	0.236353	380.181	6.18	-	Feces	Day 7	Positive	RP	76372	23825	96769	5664	5252	9307	435637	263700	13566	4673536	42422	506483
17337	2.06	0.12571	0.233648	380.18	13.62	-	Feces	Day 7	Positive	RP	391101	487845	110307	165738	1106588	92147	891417	78030	698727	39015	237863	39015
17355	-3.44	0.30733	0.339334	380.243	5.31	-	Feces	Day 7	Positive	RP	29552	12838	1246085	25676	56049	519561	203662	4639314	117203	12838	160500	154573
17410	-2.07	0.30733	0.339334	381.187	5.34	-	Feces	Day 7	Positive	RP	303906	43416	2615880	178018	285840	387961	772083	2860925	788180	43416	463545	86833
17451	2.04	0.14599	0.236353	381.297	12.75	-	Feces	Day 7	Positive	RP	10254564	844868	54242	16053652	7685474	54242	9765681	402043	108485	54242	5273599	2906654
17532	-6.3	0.06947	0.195502	383.132	6.62	-	Feces	Day 7	Positive	RP	3244	45365	8061179	3244	6489	10079	3244	1365327	3244	14772	9432	165791
17600	2.01	0.08383	0.211778	384.204	7.71	-	Feces	Day 7	Positive	RP	54564	15656	7828	108798	28489	7828	26243	7828	144974	7828	41059	132151
17621	4.67	0.04848	0.195268	384.31	13.06	-	Feces	Day 7	Positive	RP	45467952	3416812	926060	53599666	15107265	3346506	14813753	113120	10995652	630640	1207821	56560
17626	2.33	0.17348	0.257948	384.347	14.4	-	Feces	Day 7	Positive	RP	332359	705916	6812	988139	3683633	6812	809700	62355	697508	336377	315724	13625
17665	-2.68	0.68283	0.483648	385.246	8.7	-	Feces	Day 7	Positive	RP	859049	737022	36784465	12677688	72908	1648766	360423	20666344	753368	526559	162708	1002960
17680	4.75	0.04848	0.195268	385.314	13.06	-	Feces	Day 7	Positive	RP	7074683	689032	71088	12527163	3400430	649825	3489029	17326	1684271	262684	196358	8663
17687	-2.71	0.15354	0.236353	385.346	15.98	-	Feces	Day 7	Positive	RP	2536644	2437756	6879678	2031644	3217915	685584	683745	4296499	1776265	33205177	377098	299918
17690	-2.68	0.68283	0.483648	385.581	8.7	-	Feces	Day 7	Positive	RP	533205	267681	21043169	7088913	75254	1106717	171407	11589327	360804	221507	96995	674936
17695	-2.73	0.5697	0.436144	385.915	8.7	-	Feces	Day 7	Positive	RP	221726	99300	8937922	2934234	14535	376534	38415	4507881	194337	123295	29070	213705
17711	-2.01	0.5697	0.436144	386.202	5.43	-	Feces	Day 7	Positive	RP	340769	29450	9212379	2763693	505629	2593429	344801	4729102	549941	426524	4642	15762
17712	-2.25	0.15354	0.236353	386.217	6.25	-	Feces	Day 7	Positive	RP	12492	97706	326296	147945	95908	222952	103539	1345000	68126	818458	42322	315601
17716	-4.33	0.09432	0.211778	386.228	5.13	-	Feces	Day 7	Positive	RP	4231	119518	8462	4231	86997	4231	4231	160457	4231	2566932	12022	46240
17737	2.46	0.28283	0.317168	386.326	13.44	-	Feces	Day 7	Positive	RP	43358926	3398190	1547913	74732098	19525837	4505302	16777237	602395	6612536	5396002	7797009	301197
17745	4.29	0.15354	0.236353	386.362	14.44	-	Feces	Day 7	Positive	RP	1345229	8807513	154163	9703107	21153312	79587	5489493	184895	2346045	61890	851608	15478
17842	3.03	0.12571	0.233648	388.284	12.26	-	Feces	Day 7	Positive	RP	202795	1561124	161115	839220	1245945	16111	563746	26988	264398	8056	92602	8056
17853	10.41	0.03802	0.195268	388.32	16.05	-	Feces	Day 7	Positive	RP	104015118	16166	8083	12235110	53577	392018	136491	8083	521141	18816	8083	8083
17854	2.18	0.14599	0.236353	388.32	15.27	-	Feces	Day 7	Positive	RP	6910203	7509475	56791	3922933	2990141	113581	2906833	502854	464877	56791	2125537	56791
17855	3.15	0.07273	0.195502	388.341	13.45	-	Feces	Day 7	Positive	RP	189918004	19846730	13784110	220148806	70721284	25490153	80978452	3649666	13978260	14618654	3019466	28418
17859	4.32	0.07273	0.195502	388.341	13.53	-	Feces	Day 7	Positive	RP	156562667	12821947	4780645	92113049	61150719	2719065	28993550	483062	8147069	3775328	7381	14762
17877	3.36	0.12571	0.233648	389.178	13.62	-	Feces	Day 7	Positive	RP	432838	113851	29092	302149	1308525	22951	679403	40916	932417	11476	103545	11476
17887	3.39	0.60976	0.46188	389.203	5.6	-	Feces	Day 7	Positive	RP	211911	31751	7188	15786	14366	2245	212427	2245	4489	77260	92496	3251945
17899	-2.13	0.10909	0.211778	389.239	3.9	-	Feces	Day 7	Positive	RP	101738	125026	338514	30587	49894	15293	448392	316212	48237	4978073	262132	1879427
17959	3.55	0.0572	0.195502	390.272	10.82	-	Feces	Day 7	Positive	RP	2056912	31067	120440	62133	178009	628124	1267587	31067	112985	31067	31067	670029
17980	-2.71	0.68283	0.483648	390.922	8.7	-	Feces	Day 7	Positive	RP	3102027	1740978	112152503	37751742	408467	4915603	905100	63423363	2164505	1683586	697608	3399263
17995	2.5	0.93333	0.578953	391.207	4.71	-	Feces	Day 7	Positive	RP	215972	968103	53416	49135	89942	88507	4069658	252249	140179	409636	193161	4633989
18010	-2.66	0.68283	0.483648	391.256	8.7	-	Feces	Day 7	Positive	RP	1772377	1018091	61484903	21532243	236728	2819702	440744	35833363	1174882	647673	261814	2032463
18040	-2.63	0.5697	0.436144	391.591	8.7	-	Feces	Day 7	Positive	RP	661244	364351	23074950	8406016	48120	1026090	264634	13213117	460522	368834	79315	668371
18044	-2.42	0.8649	0.563678	391.925	8.7	-	Feces	Day 7	Positive	RP	207500	97699	5761249	2726149	16011	242017	35354	3757112	63459	16011	32022	189544
18072	2.49	0.07402	0.195502	392.253	9.55	-	Feces	Day 7	Positive	RP	304359	916436	82131	70866	1668012	187869	275143	35433	109527	35433	292087	1465427
18093	-2.31	0.49615	0.422005	392.502	9.28	-	Feces	Day 7	Positive	RP	74423	14770	8054051	3854066	3300	102223	6599	2399042	58278	88193	3300	125543
18094	-2.61	0.68283	0.483648	392.574	8.7	-	Feces	Day 7	Positive	RP	190535	88786	5999530	2086496	8364	209086	54969	4052717	115687	88393	16728	576293
18095	-2.16	0.36768	0.351759	392.677	5.75	-	Feces	Day 7	Positive	RP	74685	69686	139715	34843	1245393	594267	157110	642705	1684375	7945986	304158	192872
18098	-2.3	1	0.603161	392.753	9.28	-	Feces	Day 7	Positive	RP	12289	46308	6508378	2731562	3548	165169	7097	1125852	11793	3548	3548	129794
18100	-2.49	0.55152	0.436144	392.908	8.7	-	Feces	Day 7	Positive	RP	100061	30450	3159015	1190904	8068	171053	8068	2145464	116377	29854	16137	280898
18108	2.95	0.16663	0.254551	393.173	4.11	-	Feces	Day 7	Positive	RP	1799	12257	1799	19686	17264	20260	3597	30878	55606	1799	1799	431182
18122	2.27	0.10418	0.211778	393.222	12.59	-	Feces	Day 7	Positive	RP	1439786	644344	10014	467767	616534	10014	2742294	10014	737911	116670	555166	20029
18142	-2.88	0.46061	0.39648	393.264	8.77	-	Feces	Day 7	Positive	RP	62060	9106	1266917	346787	4553	191106	29345	1625325	90530	34894	16374	65767
18206	-2.49	0.68283	0.483648	394.235	6.68	-	Feces	Day 7	Positive	RP	13937	623207	5548370	589808	493987	604151	231344	7598253	1663810	384050	94819	631926
18210	-2.96	0.46061	0.39648	394.246	8.78	-	Feces	Day 7	Positive	RP	164246	76612	7784867	2202918	7637	245246	41182	4256908	130217	134347	25006	263146
18265	-3.15	0.93185	0.578953	394.581	8.77	-	Feces	Day 7	Positive	RP	79409	68936	5018536	1185961	6147	119038	12295	2319575	53894	6147	6147	131773
18268	-2.52	0.80808	0.532876	394.737	6.68	-	Feces	Day 7	Positive	RP	37698	189721	2039862	211319	146779	252121	98377	2877592	669070	75856	75396	164127
18327	2.93	0.68283	0.483648	395.276	12.34	-	Feces	Day 7	Positive	RP	88089635	5948199	44496	45779700	22248	46893	90310	205692	436716	618737	9301950	14430718
18399	-3.28	1	0.603161	396.346	13.73	-	Feces	Day 7	Positive	RP	418715	1235183	43455	946117	1799651	21728	1567338	284898	152948	29479899	227952	21728
18401	-2.12	0.5697	0.436144	396.759	9.28	-	Feces	Day 7	Positive	RP	119711	106756	21245449	10967150	22643	454092	47816	5223489	163373	245099	9192	443151
18409	-2.13	0.26624	0.317168	397.146	5.09	-	Feces	Day 7	Positive	RP	5603	181811	174204	2802	45528	823858	2802	2487659	2802	120042	51910	231478
18436	-2.31	1	0.603161	397.26	9.29	-	Feces	Day 7	Positive	RP	88065	110050	11167622	4340156	94183	352659	78993	2213632	223705	80626	39496	157934
18461	2.69	0.28283	0.317168	398.141	3.7	-	Feces	Day 7	Positive	RP	189101	392147	7174	3156659	930671	14347	181379	40615	38166	84005	255789	89194
18540	-3.91	0.15354	0.236353	399.237	4.91	-	Feces	Day 7	Positive	RP	53103	24928	3395675	127717	165235	311156	166583	4349040	233773	917343	49857	73911
18555	2.64	0.36768	0.351759	399.286	16.29	-	Feces	Day 7	Positive	RP	53481	71867	26350	835433	282808	3750	340967	7499	1822221	185878	54130	13909
18574	-2.24	0.10909	0.211778	399.738	7.84	-	Feces	Day 7	Positive	RP	168574	53036	2679326	384055	86262	2025394	82394	3940007	141177	1012919	126666	344067
18576	2.91	0.0725	0.195502	399.748	7.36	-	Feces	Day 7	Positive	RP	70582	85463	2649	185964	37689	160554	2649	75350	625796	2649	5298	125741
18579	-2.74	0.68283	0.483648	399.922	8.78	-	Feces	Day 7	Positive	RP	795350	708243	48653274	16653572	93750	1483512	270676	25127614	655454	554687	136685	1684656
18598	-2.23	0.5697	0.436144	400.254	8.2	-	Feces	Day 7	Positive	RP	2123230	1045793	42738569	3527952	322239	10707370	891079	23964137	8080807	1845045	571987	2669508
18628	-2.87	0.5697	0.436144	400.591	8.78	-	Feces	Day 7	Positive	RP	170552	90134	11440951	3417536	17435	449538	59999	5494296	230574	132268	34870	248427
18633	-2.23	0.5697	0.436144	400.755	8.2	-	Feces	Day 7	Positive	RP	877343	409359	17002467	1368065	103280	4172085	356115	8923252	3030907	596163	200918	1081354
18673	2.85	0.00737	0.195268	401.273	7.75	-	Feces	Day 7	Positive	RP	20188	33090	3396	13511	6793	31112	9587	3396	48589	3396	3396	32889
18687	-4.14	0.10909	0.211778	401.341	15.02	-	Feces	Day 7	Positive	RP	8763202	10511246	82527469	5039586	10289761	483715	1621544	49047448	19601216	364026288	1494294	56814
18729	2.02	0.93333	0.578953	402.284	8.62	-	Feces	Day 7	Positive	RP	302631	212166	121730	3195395	154533	253594	93159	869798	228062	1067591	182848	13694747
18733	2.31	0.28283	0.317168	402.321	11.85	-	Feces	Day 7	Positive	RP	11824389	1585766	180521	39228936	4022474	1569748	3200450	1412529	2505511	2309508	2552353	164867
18738	-4.21	0.10909	0.211778	402.344	15.02	-	Feces	Day 7	Positive	RP	2567914	2846628	24081989	1374670	2855610	19580	381978	14643854	5738409	107291795	257051	9995
18739	-4.25	0.10602	0.211778	402.344	15.21	-	Feces	Day 7	Positive	RP	793624	887277	5769075	284455	782841	10144	240056	3749306	1877250	37030937	20287	10144
18778	-2.54	0.28283	0.317168	403.209	5.21	-	Feces	Day 7	Positive	RP	27349	62897	218408	39175	26666	38794	39288	808957	104994	13333	77365	45934
18812	-2.02	0.60976	0.46188	403.509	9.33	-	Feces	Day 7	Positive	RP	23121	14034	11720902	6374111	7017	154105	26045	2213051	119529	82170	7017	183284
18814	-2.03	0.60976	0.46188	403.76	9.33	-	Feces	Day 7	Positive	RP	69080	43037	8897157	4679932	5214	225373	10428	1602767	82739	81313	5214	82400
18815	-2.46	1	0.603161	404.01	9.33	-	Feces	Day 7	Positive	RP	14044	8007	4738974	1865445	4004	85494	13432	928329	34915	4004	4004	37023
18851	-2.14	0.49615	0.422005	404.3	9.54	-	Feces	Day 7	Positive	RP	18138	659070	5521	216589	355412	5521	86127	50788	76827	3254144	11041	93768
18858	4.48	0.5697	0.436144	404.337	12.05	-	Feces	Day 7	Positive	RP	90716914	783108	870117	139586838	2834047	63818	2012044	1844501	2476701	564392	2056401	153906
18860	2.57	0.5697	0.436144	404.337	12.32	-	Feces	Day 7	Positive	RP	10902540	2814525	126629	10428586	268806	60842	410220	755993	718186	1247866	35172	51391
18921	-2.67	0.68283	0.483648	405.597	8.78	-	Feces	Day 7	Positive	RP	3437941	2842502	182053340	64820884	535207	7060709	1028427	99776493	3447730	2551071	691794	6279434
18923	4.86	0.21414	0.27344	405.836	15.8	-	Feces	Day 7	Positive	RP	511556	550031	25161	3534448	2748906	5487	791241	66875	1030512	40740	24921	10974
18925	-2.68	0.68283	0.483648	405.932	8.78	-	Feces	Day 7	Positive	RP	1925923	1628795	110258502	39375083	279525	4344167	564883	59311865	1891774	1309010	384996	3539807
18939	2.71	0.0572	0.195502	406.217	7.85	-	Feces	Day 7	Positive	RP	54563	2829	2829	82189	5657	20446	13865	2829	37601	2829	18639	137729
18948	-2.71	0.46061	0.39648	406.267	8.78	-	Feces	Day 7	Positive	RP	795330	429195	40834757	14891479	19717	1129164	168914	22062134	703657	519624	170370	1305176
18956	2.98	0.15354	0.236353	406.337	15.63	-	Feces	Day 7	Positive	RP	436103	300680	40125	4400548	3405952	15764	537139	81381	943434	19557	501169	100263
18961	-2.7	0.93333	0.578953	406.6	8.78	-	Feces	Day 7	Positive	RP	249942	130976	11510036	4202618	20659	309895	56817	6446815	185711	35160	16843	369359
18994	-2.62	0.46061	0.39648	407.24	11.39	-	Feces	Day 7	Positive	RP	413834	183595	9169	1115539	252886	18338	235368	332497	2416045	10619993	3866083	199541
18997	-2.48	0.68283	0.483648	407.25	8.78	-	Feces	Day 7	Positive	RP	160586	88801	8571084	3661129	12689	69817	43066	5853442	284422	46605	25378	880969
19021	-2.52	0.5697	0.436144	407.584	8.78	-	Feces	Day 7	Positive	RP	130075	30047	4922056	2040384	9599	161582	26478	3803394	154391	32065	16844	507712
19080	-2.32	0.49615	0.422005	408.517	9.33	-	Feces	Day 7	Positive	RP	37483	31186	6579140	2767591	13848	114902	27697	1118013	50261	56735	13848	63374
19086	-2.98	0.5697	0.436144	408.922	8.86	-	Feces	Day 7	Positive	RP	115184	118676	12033443	3541494	21614	218197	28690	6496211	181079	123751	11822	504624
19126	5.93	0.0246	0.195268	409.271	13.48	-	Feces	Day 7	Positive	RP	719257	1881997	17856	2373813	1802411	17856	3700985	35712	353226	17856	17856	37211
19161	-2.26	0.20194	0.27344	410.155	4.97	-	Feces	Day 7	Positive	RP	5560	19325	336744	5560	103836	103207	143129	125911	472360	1582124	18657	11119
19233	2.12	0.80808	0.532876	411.183	2.87	-	Feces	Day 7	Positive	RP	15966	29164	295877	15383	49758	65147	4076	86318	56134	16046	8151	3307674
19234	2.07	1	0.603161	411.183	3.04	-	Feces	Day 7	Positive	RP	5861	34344	683836	33948	65232	12077	13263	86907	84179	5861	11721	6364552
19235	2.92	0.66894	0.483648	411.185	5.59	-	Feces	Day 7	Positive	RP	92483	20967	1304	12221	2608	1304	38560	1304	4993	63022	61243	1748687
19267	-2.4	0.01616	0.195268	411.358	12.46	-	Feces	Day 7	Positive	RP	742824	483714	577835	101761	101514	32106	240333	1098697	211745	2819366	614559	16053
19295	2.19	0.80808	0.532876	412.305	13.02	-	Feces	Day 7	Positive	RP	7876209	137178	616343	519396	482169	64116	5745731	100079	439057	7880	951604	15759
19299	-4.27	0.00634	0.195268	412.361	12.46	-	Feces	Day 7	Positive	RP	5961	41805	61744	5961	5961	11923	36841	202817	5961	820730	73746	5961
19301	3.96	0.0725	0.195502	412.656	5.12	-	Feces	Day 7	Positive	RP	27010	100561	3326	164136	93879	6651	2606143	3326	2992169	3326	226384	1359378
19311	2.01	0.08383	0.211778	413.136	9.6	-	Feces	Day 7	Positive	RP	28650	86106	2835	37516	5671	2835	45653	2835	7263	2835	19734	13100
19328	3.11	0.30733	0.339334	413.214	4.6	-	Feces	Day 7	Positive	RP	110109	20041	2926	43374	1202332	2926	1817936	21751	21269	275482	5852	2083498
19358	3.03	0.02094	0.195268	413.749	7.75	-	Feces	Day 7	Positive	RP	71780	55179	3303	113973	42674	142563	6607	3303	375669	3303	45954	104649
19369	3.82	0.1197	0.227104	414.233	6.59	-	Feces	Day 7	Positive	RP	7428	114829	3203	16515	362845	26290	3203	3203	1198064	3203	51715	6407
19384	3.54	0.03344	0.195268	414.284	6.63	-	Feces	Day 7	Positive	RP	185343	7043	3521	632825	282677	212601	309671	3521	311046	27490	50062	29840
19396	4.01	0.28283	0.317168	414.357	13.65	-	Feces	Day 7	Positive	RP	32013876	1343936	1275163	37394422	9248811	516268	3227314	142568	258976	261021	925471	71284
19399	-2.05	0.5697	0.436144	414.515	9.38	-	Feces	Day 7	Positive	RP	27941	69296	11303314	5646360	30194	293572	9494	1831299	143932	165812	4747	188294
19400	-2.82	0.68283	0.483648	414.597	8.86	-	Feces	Day 7	Positive	RP	845135	760164	56854902	18092446	159575	1598615	294597	29473815	864865	687116	163471	2042927
19404	-2.83	0.68283	0.483648	414.932	8.86	-	Feces	Day 7	Positive	RP	531376	459814	35202973	11239860	37862	902035	152794	17943831	421297	325742	46726	1274542
19415	-5.45	0.03708	0.195268	415.158	6.61	-	Feces	Day 7	Positive	RP	7041	869026	26819213	7041	7041	7041	7041	39145995	7041	97322	14081	2103133
19428	2.82	0.46061	0.39648	415.218	4.91	-	Feces	Day 7	Positive	RP	81565	200670	34968	19799	110377	126757	634070	30870	10785	108293	113688	2884773
19439	3.46	0.5697	0.436144	415.255	4.67	-	Feces	Day 7	Positive	RP	30239	813347	8768	4384	25933	40013	1179902	39093	10029	12963	352023	6999994
19442	-2.9	0.5697	0.436144	415.265	8.85	-	Feces	Day 7	Positive	RP	166674	112574	13585285	4062522	12948	289142	81574	6344270	166334	135423	23535	502978
19463	-2.85	0.68283	0.483648	415.764	7.98	-	Feces	Day 7	Positive	RP	229856	103907	3982966	664796	52119	956804	76276	5962187	297557	64616	89308	411901
19480	3.17	0.08383	0.211778	416.196	11.07	-	Feces	Day 7	Positive	RP	623766	29941	7580	233633	7580	15159	1162389	7580	23809	7580	113541	352938
19565	2.26	0.03802	0.195268	418.01	8.87	-	Feces	Day 7	Positive	RP	31006	103170	15503	349205	75026	82848	15503	62847	300402	15503	15503	89549
19589	-2.97	0.36768	0.351759	418.279	7.5	-	Feces	Day 7	Positive	RP	4790	34438	169894	42798	18464	273511	35223	1996974	133282	254368	2395	74089
19596	4.77	0.39494	0.373244	418.352	12.05	-	Feces	Day 7	Positive	RP	16785227	298421	57338	18026654	253246	28669	128991	337413	307086	28669	235075	129539
19604	2.42	0.01743	0.195268	418.929	8.7	-	Feces	Day 7	Positive	RP	45375	20966	8056	85954	16112	26821	8056	8056	117021	8056	8056	24426
19621	-3.27	0.73365	0.5142	419.24	4.13	-	Feces	Day 7	Positive	RP	164930	335185	16018	16018	110795	68871	251448	98068	32036	7635139	361545	699614
19627	2.04	0.39494	0.373244	419.276	13.34	-	Feces	Day 7	Positive	RP	138646816	951427	21049	40937811	24288255	21049	143506212	42097	13534980	2676035	41147925	119620
19647	2.51	0.39494	0.373244	420.123	3.7	-	Feces	Day 7	Positive	RP	52565	195078	7734	1032745	441680	17597	72773	18767	15467	17543	117443	7734
19651	2.71	0.15354	0.236353	420.147	1.74	-	Feces	Day 7	Positive	RP	995523	15829283	167667	11679395	377417	84734	11778307	525194	619071	42367	7098828	61420412
19681	-5.62	0.01959	0.195268	420.321	12.02	-	Feces	Day 7	Positive	RP	43393	69129	145093	93195	337874	21697	21697	117038	21697	2823252	12366219	21697
19689	-2.73	0.68283	0.483648	420.607	8.86	-	Feces	Day 7	Positive	RP	2703138	2329435	161092763	55019287	414682	4564748	974861	83409115	2370044	1841474	425284	5902690
19694	-2.71	0.80808	0.532876	420.941	8.85	-	Feces	Day 7	Positive	RP	1147983	962617	63004558	21819984	147198	1847126	276854	32833690	898234	762935	146234	2499042
19699	2.77	0.10602	0.211778	421.151	1.74	-	Feces	Day 7	Positive	RP	74163	2671328	3242	1990375	158329	6484	1918975	50893	35221	3242	1198164	10222691
19719	-2.43	0.5697	0.436144	421.276	8.85	-	Feces	Day 7	Positive	RP	319446	274065	18068047	6508194	60448	2302780	57613	10170309	400896	208438	68313	665997
19741	-2.49	0.10909	0.211778	421.75	7.97	-	Feces	Day 7	Positive	RP	103247	7437	3060493	219851	14873	1428141	25175	2687776	189303	482930	84192	255853
19745	-2.58	0.5697	0.436144	421.925	8.85	-	Feces	Day 7	Positive	RP	299989	216030	13288884	4531109	8508	431250	76102	7784228	279614	249751	33578	1325044
19773	2.04	0.07402	0.195502	422.262	7.75	-	Feces	Day 7	Positive	RP	439434	298985	6525	802781	292355	896894	13049	352077	2073036	6525	294513	602588
19785	-2.03	1	0.603161	422.311	10.26	-	Feces	Day 7	Positive	RP	184266	130875	32396	1966548	113745	100930	64792	32396	166719	3489436	2586605	287199
19805	2.24	0.03802	0.195268	422.763	7.75	-	Feces	Day 7	Positive	RP	99855	48065	24032	174783	62805	213915	24032	24032	472034	24032	54032	98876
19844	-3.36	0.10418	0.211778	423.308	13.98	-	Feces	Day 7	Positive	RP	458625	45868	8371424	3761597	91737	45868	878292	142026	2118548	28319490	1483285	45868
19848	-3.07	0.10602	0.211778	423.323	15.02	-	Feces	Day 7	Positive	RP	1318872	1007146	6714664	480641	3411817	56195	299965	5815322	2701142	26436670	112389	56195
19853	-4.07	0.03251	0.195268	423.346	15.57	-	Feces	Day 7	Positive	RP	106183	9853	181172	19706	110762	145363	9853	4154289	193181	128814	616842	9853
19889	-2.68	0.68283	0.483648	424.277	7.98	-	Feces	Day 7	Positive	RP	1399029	501402	22781193	4126016	326119	5805719	507705	28984925	2286611	932540	238999	1619479
19896	4.31	0.5697	0.436144	424.305	10.82	-	Feces	Day 7	Positive	RP	25096620	634666	225775	811019	1104379	80087	15356215	101137	100230	674942	89610	18428
19940	-2.3	0.5697	0.436144	425.239	5.65	-	Feces	Day 7	Positive	RP	268014	181418	3550491	758639	202380	1196936	643411	6991702	866743	574170	164099	475339
19956	-2.65	0.15354	0.236353	425.338	15.97	-	Feces	Day 7	Positive	RP	421699	958966	4134553	560137	1248041	279969	367179	2357406	898610	8469107	214215	107107
19964	-2.12	0.5697	0.436144	425.522	9.42	-	Feces	Day 7	Positive	RP	77500	41501	10053652	4944091	34389	205050	7531	1711122	86294	82103	3765	72509
19967	-2.04	0.46061	0.39648	425.772	9.42	-	Feces	Day 7	Positive	RP	60506	3614	9205945	4648291	7228	176705	8833	1324365	96205	56511	8915	134772
19974	4.72	0.08383	0.211778	426.16	2.2	-	Feces	Day 7	Positive	RP	4007332	332343	3486	3486	755258	8268	11752364	3486	6972	3486	312197	88751
20008	2.1	0.0572	0.195502	426.584	8.26	-	Feces	Day 7	Positive	RP	40904	67060	20452	56366	43047	55575	20452	20452	367570	20452	53531	336093
20011	-2.37	0.8649	0.563678	426.755	7.99	-	Feces	Day 7	Positive	RP	42625	18072	603247	98070	2392	213431	15177	916257	95079	2392	4783	104121
20032	2.53	0.12571	0.233648	427.192	1.07	-	Feces	Day 7	Positive	RP	8222	1462654	8222	605793	335631	271889	444533	16443	235581	73085	379700	2145611
20052	-2.3	0.93185	0.578953	427.266	10.11	-	Feces	Day 7	Positive	RP	1188393	241079	45274	3191346	937696	45274	325230	45274	275070	6325325	9030079	90548
20098	-2.32	0.36768	0.351759	428.261	8.11	-	Feces	Day 7	Positive	RP	159723	47519	3878002	925298	43051	867573	80566	3990540	514663	128708	143861	617487
20123	-2.77	0.21414	0.27344	428.763	8.1	-	Feces	Day 7	Positive	RP	41988	18900	1181311	249418	9450	182304	21002	1577756	128300	44810	99749	200321
20201	-2.06	0.60976	0.46188	430.228	5.83	-	Feces	Day 7	Positive	RP	189527	40332	3676214	1292719	175087	948275	95113	2449764	260263	174382	20166	20166
20205	-2.19	0.10909	0.211778	430.264	7.97	-	Feces	Day 7	Positive	RP	1317655	499409	24619416	2396462	429215	12266060	646287	20926887	2213608	3949991	772552	2234780
20215	-2.59	0.93333	0.578953	430.282	7.98	-	Feces	Day 7	Positive	RP	93766	85191	1986392	460941	56369	519577	98061	2668612	219604	9278	21329	18556
20225	-2.65	0.4439	0.39648	430.331	13.97	-	Feces	Day 7	Positive	RP	7926	1326144	29386	7926	944689	47144	635927	473627	68943	8686609	406893	15853
20239	-2.15	0.10909	0.211778	430.766	7.97	-	Feces	Day 7	Positive	RP	588276	178828	9877826	856039	161554	4983712	251436	8620986	988643	1357764	332230	1109380
20259	4.87	0.14599	0.236353	431.168	4.28	-	Feces	Day 7	Positive	RP	16322	1276248	55698	3053716	141469	20621	1351136	8161	8161	42627	8161	846449
20322	-3.09	0.18656	0.27344	432.217	4.62	-	Feces	Day 7	Positive	RP	5901	5901	17673	5901	5901	80198	391807	102250	5901	2562207	11802	130293
20335	-2.54	0.15354	0.236353	432.295	6.32	-	Feces	Day 7	Positive	RP	461402	428900	2099823	585702	17935	741699	436581	6463667	361879	1022082	150400	325059
20383	2.02	0.07402	0.195502	433.524	8.92	-	Feces	Day 7	Positive	RP	389166	392392	21414	1212614	326693	642403	42828	398602	958731	21414	122215	616580
20386	2.62	0.03344	0.195268	433.775	8.91	-	Feces	Day 7	Positive	RP	292781	123915	12540	532386	112671	316457	25079	123716	511693	12540	28304	259170
20387	2.15	0.36768	0.351759	433.854	16.6	-	Feces	Day 7	Positive	RP	78121	334817	7425	792953	979025	3435	463233	88821	584067	39338	230597	6870
20391	2.68	0.30733	0.339334	434.163	3.04	-	Feces	Day 7	Positive	RP	145466	8127236	35670	11319	214905	5659	1216142	13006	496374	5659	834095	1150371
20393	2.97	0.14813	0.236353	434.163	2.55	-	Feces	Day 7	Positive	RP	25747	17922053	4723	9445	991430	19030	559294	14403	2907102	4723	1447241	634487
20412	4.91	0.04118	0.195268	434.326	13	-	Feces	Day 7	Positive	RP	21544874	2302916	440860	40159215	4335648	6241309	6597735	31759	1344766	15879	886329	15879
20418	2.51	0.10418	0.211778	434.601	8.35	-	Feces	Day 7	Positive	RP	104548	74300	10887	305259	93732	400049	10887	21774	641473	10887	124601	281475
20424	3.52	0.01743	0.195268	434.935	8.34	-	Feces	Day 7	Positive	RP	7746	20208	3873	74732	3873	69854	7820	3873	158352	3873	3873	12650
20425	-2.3	0.68283	0.483648	434.948	8.92	-	Feces	Day 7	Positive	RP	4760666	4094197	278479700	127639524	934625	8914331	1783827	119454496	5249369	4915440	808719	10263675
20465	2.54	0.14813	0.236353	436.121	1.75	-	Feces	Day 7	Positive	RP	111944	2067185	7731	1323897	90861	15462	2058797	82970	37974	7731	1406107	11795902
20491	-3.14	0.5697	0.436144	436.282	9	-	Feces	Day 7	Positive	RP	31403	15952	5360995	521353	7976	610612	86548	3224132	540507	18948	21551	139028
20509	-2.11	0.46061	0.39648	436.6	8.92	-	Feces	Day 7	Positive	RP	299486	168486	13628546	6321695	61313	433608	98829	6196525	331282	382124	68753	1648705
20514	-2.38	0.36768	0.351759	436.774	8.11	-	Feces	Day 7	Positive	RP	1422598	592038	24358438	5510167	418574	5098736	580486	22426345	2628630	1197775	836766	2465508
20515	-2.16	0.49615	0.422005	436.779	9.47	-	Feces	Day 7	Positive	RP	50933	14027	6182809	2924320	7014	154230	23456	1123204	44766	65138	7014	82719
20535	2.23	0.04919	0.195268	437.236	7.89	-	Feces	Day 7	Positive	RP	11650	16525	26425	29956	6179	56688	8442	3090	126104	3090	3090	79524
20543	-2.42	0.28283	0.317168	437.276	8.11	-	Feces	Day 7	Positive	RP	445408	215414	9889036	2651603	180957	1839139	302234	9880539	1052854	536394	327191	1017605
20565	-2.75	0.36768	0.351759	437.777	8.11	-	Feces	Day 7	Positive	RP	147997	69277	3333982	435357	20665	600768	28214	2549927	318573	123523	93862	187420
20677	4.7	0.07273	0.195502	440.336	11.77	-	Feces	Day 7	Positive	RP	12981346	10237434	310140	10158102	21243814	706786	11697458	151068	3877121	192492	710477	139724
20685	2.24	0.0725	0.195502	440.611	8.35	-	Feces	Day 7	Positive	RP	141264	107832	19008	240664	38016	232187	19008	102099	697981	19008	44737	268883
20695	2.61	0.0246	0.195268	440.945	8.35	-	Feces	Day 7	Positive	RP	21235	14137	3456	18334	35941	23488	3456	3456	81931	3456	6911	12579
20739	3.03	0.0725	0.195502	441.594	8.35	-	Feces	Day 7	Positive	RP	101855	35323	11108	83113	22215	64764	11108	25973	464795	11108	26475	437958
20743	2.62	0.1197	0.227104	441.929	8.35	-	Feces	Day 7	Positive	RP	7157	24129	3578	7955	12028	10366	3578	3578	120781	3578	16072	143975
20759	2.04	0.36768	0.351759	442.191	1.11	-	Feces	Day 7	Positive	RP	98271	4681331	1119112	63360	1891343	3376166	2481401	276218	705704	169843	154028	881703
20771	-2.45	0.10909	0.211778	442.264	9.58	-	Feces	Day 7	Positive	RP	227412	228051	14258650	40170	323316	3750021	80339	3166678	693717	1397557	487458	1737849
20794	2.32	0.20194	0.27344	442.367	16.74	-	Feces	Day 7	Positive	RP	1242010	486774	36230	1666628	2229691	18115	722867	213959	1407437	47801	480942	18115
20832	4.93	0.00802	0.195268	443.319	11.13	-	Feces	Day 7	Positive	RP	126405	302387	14520	1928255	1100183	82242	287152	14520	57016	14520	29039	541017
20846	2.71	0.0246	0.195268	443.774	7.67	-	Feces	Day 7	Positive	RP	42830	94035	19358	139582	41376	174685	19358	19358	668683	19358	38716	90093
20860	2.79	0.55152	0.436144	444.207	1.1	-	Feces	Day 7	Positive	RP	11779	8446512	40780	11779	14911522	1754498	1807170	1521400	23559	409317	640917	9126838
20872	-2.74	0.36768	0.351759	444.28	8.43	-	Feces	Day 7	Positive	RP	2693147	1060620	79301715	4821150	480389	12621170	959680	30141041	8561348	2869701	597154	2625993
20899	-2.74	0.68283	0.483648	444.781	8.43	-	Feces	Day 7	Positive	RP	1171396	512576	34228725	1979623	231480	5411240	393446	12842075	3661118	926847	177694	1073965
20928	2.95	0.10602	0.211778	445.253	13.07	-	Feces	Day 7	Positive	RP	1115782	459993	24445	237413	2653783	105604	2284497	24445	2535324	284610	276489	48889
20959	2.25	0.0572	0.195502	445.519	8.96	-	Feces	Day 7	Positive	RP	37013	77509	10494	135976	25057	20987	10494	10494	150622	10494	31744	143148
20964	-2.33	1	0.603161	445.778	12.06	-	Feces	Day 7	Positive	RP	1144674	4163133	62420114	14072514	3430479	11550899	3852186	51825461	6275198	845748	890946	1762209
20965	-2.22	0.5697	0.436144	445.789	8.11	-	Feces	Day 7	Positive	RP	4857549	2051852	75768859	20113885	1712420	16088160	2359689	61060776	7956183	3198568	1898672	5968348
20978	2.47	0.01616	0.195268	446.22	7.75	-	Feces	Day 7	Positive	RP	887481	101397	128185	870390	321750	2326057	376286	63667	831324	62025	295171	377195
20979	2.27	0.46061	0.39648	446.22	11.21	-	Feces	Day 7	Positive	RP	459504	70980	74294	64611	66034	13194	376362	13820	74087	82971	6597	591055
20992	-3.3	0.01743	0.195268	446.274	5.36	-	Feces	Day 7	Positive	RP	11316	11316	419670	23027	11316	171551	11316	824345	22632	48878	58492	11316
20995	-2.41	1	0.603161	446.28	12.04	-	Feces	Day 7	Positive	RP	490193	1722816	29262001	6043109	1401022	5423118	1874029	24180128	2932489	159959	79980	283394
21016	-2.42	0.93333	0.578953	446.781	12.06	-	Feces	Day 7	Positive	RP	65628	419284	9569612	2011185	283473	1732799	419106	7447185	925581	32814	129096	570060
21018	-2.08	0.80808	0.532876	446.792	8.11	-	Feces	Day 7	Positive	RP	415655	109059	4867402	1367865	56582	1241030	160442	4021288	586007	96084	77050	345015
21040	-3.25	0.46061	0.39648	447.231	3.73	-	Feces	Day 7	Positive	RP	76281	1003994	19720345	319723	409887	116071	116737	16795	1723128	49950	209083	446915
21067	-2.34	0.60976	0.46188	447.535	9.51	-	Feces	Day 7	Positive	RP	14739	25581	5819011	2161131	15448	219817	7370	610093	73609	43554	7370	47250
21071	-2.5	0.49615	0.422005	447.786	9.51	-	Feces	Day 7	Positive	RP	69253	7645	5776256	1950421	3823	159685	12116	665504	36060	65617	3823	61742
21075	4.63	0.30733	0.339334	448.142	2.5	-	Feces	Day 7	Positive	RP	53709549	1851270	530712	30528	1398124	136126	94236600	61056	3101765	30528	2502879	278080
21076	3.62	0.17348	0.257948	448.142	2.08	-	Feces	Day 7	Positive	RP	13393302	2963934	130926	28213	6381847	492629	77272502	56427	641961	28213	3990029	2009261
21089	-3.22	0.34684	0.351759	448.234	3.73	-	Feces	Day 7	Positive	RP	6416	183950	3682273	47742	78257	30345	15784	6416	309049	6416	12831	124555
21123	3.64	0.1197	0.227104	449.145	2.2	-	Feces	Day 7	Positive	RP	4268694	276452	10607	10607	943303	32994	11539298	10607	21215	10607	658637	90013
21175	-2.94	0.15354	0.236353	450.269	6.59	-	Feces	Day 7	Positive	RP	5006	34102	883259	28639	50214	294829	110567	1516887	108512	524241	15592	134412
21179	-2.29	0.10909	0.211778	450.306	5.15	-	Feces	Day 7	Positive	RP	20786	48621	386059	96844	11082	171346	48594	649060	66769	106118	33230	15688
21190	-3.24	0.93333	0.578953	450.778	8.25	-	Feces	Day 7	Positive	RP	56414	5493	1340902	188631	8618	71692	11543	1476127	92764	2747	6366	164322
21212	-2.08	0.46061	0.39648	451.269	8.41	-	Feces	Day 7	Positive	RP	381529	94111	9969350	399795	158846	3092645	145142	2455461	1596525	1025385	60599	532732
21213	-2.02	0.36768	0.351759	451.276	8.99	-	Feces	Day 7	Positive	RP	247622	279254	14576211	7629505	49116	334685	17606	6415397	395871	471700	34519	1674064
21218	3.46	0.30733	0.339334	451.313	12.41	-	Feces	Day 7	Positive	RP	37100	113027	149838	8664277	80140	518603	100389	199015	346608	37100	74199	253293
21228	-2.4	0.28283	0.317168	451.771	8.41	-	Feces	Day 7	Positive	RP	156520	10143	4694492	192856	53946	944099	78657	1106267	669178	389254	20472	246249
21230	-2.22	0.46061	0.39648	451.791	9.51	-	Feces	Day 7	Positive	RP	374130	221209	37329448	15118259	167839	1002153	81759	3681634	494377	945354	32008	578214
21231	-2.41	0.21414	0.27344	451.944	8.99	-	Feces	Day 7	Positive	RP	18697	63851	3859101	1590060	13551	121227	6776	1912849	14218	46022	27499	376551
21232	-2.23	0.46061	0.39648	452.042	9.51	-	Feces	Day 7	Positive	RP	386521	139480	33317505	13417587	133388	1014248	93561	3453481	371910	764897	30388	440082
21262	3.61	0.06127	0.195502	452.336	11.77	-	Feces	Day 7	Positive	RP	1096284	543055	17431	443141	939607	73303	619836	8716	153574	105669	27217	8716
21267	-2.34	0.8649	0.563678	452.544	9.51	-	Feces	Day 7	Positive	RP	60173	2441	7311495	2850431	8438	82630	4882	703511	71540	2441	7756	87566
21281	5.1	0.0246	0.195268	453.151	4.28	-	Feces	Day 7	Positive	RP	8314	245773	2648	316411	30605	18721	168668	2648	2648	2648	5297	116559
21297	-2.39	0.10909	0.211778	453.343	7.36	-	Feces	Day 7	Positive	RP	272110	513086	16811597	3678299	417285	1361467	787639	3625154	966408	1397175	558465	523007
21324	-2.3	0.93333	0.578953	454.291	12.04	-	Feces	Day 7	Positive	RP	584332	2818383	32542149	6895791	1563868	5940912	1906606	24618489	3347177	447781	211458	422916
21333	-2.37	0.15354	0.236353	454.346	7.36	-	Feces	Day 7	Positive	RP	50194	131527	4443553	1010918	97096	345696	183364	651857	248743	330982	143829	91110
21347	-2.38	0.80808	0.532876	454.793	12.04	-	Feces	Day 7	Positive	RP	123909	1324544	14645971	2985310	493133	2913774	865717	12036882	1570069	128865	28162	56324
21368	-2.73	0.93185	0.578953	455.294	12.04	-	Feces	Day 7	Positive	RP	21736	213653	4754661	721505	82352	862243	312472	3969281	406855	10868	10868	10868
21392	2.18	0.04919	0.195268	456.038	9.02	-	Feces	Day 7	Positive	RP	167482	109184	12864	329745	38450	94439	12864	25727	301702	12864	81135	146345
21498	-2.32	0.93221	0.578953	458.792	9.55	-	Feces	Day 7	Positive	RP	17001	7786	3903759	1433722	13701	155537	14027	494429	58723	3893	3893	61994
21513	2.31	0.01743	0.195268	459.221	6.74	-	Feces	Day 7	Positive	RP	19340	2072	2072	5813	4145	18820	4747	2072	13207	2072	2072	13896
21530	-2.53	0.36768	0.351759	459.79	8.22	-	Feces	Day 7	Positive	RP	116141	30300	2492647	544714	15150	554891	52369	2257418	139797	64927	56815	236454
21548	2.82	0.08383	0.211778	460.276	5.6	-	Feces	Day 7	Positive	RP	15003	38813	5833	16930	74604	5833	129116	5833	11666	5833	32403	413508
21568	-3.5	0.21414	0.27344	461.21	3.71	-	Feces	Day 7	Positive	RP	1505692	581716	50510902	532331	2001601	1536022	634107	11508	2033184	98389	38093	161592
21579	-2.23	0.80808	0.532876	461.29	9.99	-	Feces	Day 7	Positive	RP	35157	10851	366290	181701	107252	379191	52471	1901346	71145	5425	57701	158432
21582	-2.55	0.93185	0.578953	461.3	12.03	-	Feces	Day 7	Positive	RP	195989	1951781	24831118	4726063	211314	3828700	1647428	16981477	1642111	97994	97994	97994
21685	3.61	0.1197	0.227104	464.116	2.19	-	Feces	Day 7	Positive	RP	2920154	203530	5818	5818	581753	11636	10145682	5818	32164	5818	553741	64702
21711	-2.3	0.68283	0.483648	464.299	9.05	-	Feces	Day 7	Positive	RP	4057334	5114738	325001080	133661535	1072954	22378856	1363180	116494236	4220766	4760135	288702	10059610
21770	2.41	0.0725	0.195502	465.787	7.8	-	Feces	Day 7	Positive	RP	44455	79255	6183	131680	39258	110155	6183	49292	320013	6183	12365	53199
21773	-2.17	0.36768	0.351759	465.951	9.05	-	Feces	Day 7	Positive	RP	328254	299837	15654050	7087732	22531	399079	69838	6587080	275084	370858	80014	1575161
21797	-2.6	0.5697	0.436144	466.292	8.53	-	Feces	Day 7	Positive	RP	3214354	851637	69703716	5012056	543865	11819383	967117	25050006	7455723	3204681	539012	2705516
21802	-2.15	0.36768	0.351759	466.329	13.7	-	Feces	Day 7	Positive	RP	1107046	2484027	59867054	5316950	453309	22417990	543384	11283780	1513172	191205	3969597	95603
21811	-2.11	0.34939	0.351759	466.62	9.05	-	Feces	Day 7	Positive	RP	65099	70761	4412807	2147751	8502	137413	8502	1752403	68926	83592	17005	398502
21874	-2.72	0.36768	0.351759	468.304	8.22	-	Feces	Day 7	Positive	RP	1251063	413397	23682333	4009130	251065	3795946	400470	18939120	1655743	668654	458726	1488757
21925	-2.04	0.80808	0.532876	469.36	14.27	-	Feces	Day 7	Positive	RP	2199654	4885573	17124269	696622	307795	1803491	454070	4904571	491705	86850	295448	51729
21940	-2.03	0.39494	0.373244	469.799	9.59	-	Feces	Day 7	Positive	RP	35282	2517	2992297	1364934	6220	81819	5034	117851	34054	61525	2517	20709
21948	2.82	0.08383	0.211778	470.197	0.86	-	Feces	Day 7	Positive	RP	320308	241976	120988	9916057	2013521	120988	933728	120988	4158584	120988	1658525	10879173
21974	-2.08	0.14813	0.236353	470.332	12.57	-	Feces	Day 7	Positive	RP	23482	23482	1749985	46964	162901	427864	218476	284113	112547	78279	173569	67616
22115	-2.08	0.28283	0.317168	474.29	8.21	-	Feces	Day 7	Positive	RP	721106	267004	15976906	1652675	277206	6477285	350936	9727432	1690316	1630588	485019	1767065
22116	4.2	0.01313	0.195268	474.29	7.51	-	Feces	Day 7	Positive	RP	37933	50679	5080	47334	85623	394540	10161	5080	242473	5080	10523	75108
22117	2.22	0.14599	0.236353	474.29	7.7	-	Feces	Day 7	Positive	RP	23155	20094	3228	37607	36390	131286	3228	3228	103876	25192	7247	6456
22123	-2.55	0.46061	0.39648	474.308	8.22	-	Feces	Day 7	Positive	RP	81965	41174	1454505	376338	29291	228956	57157	1201510	116819	78511	11844	5922
22211	4.86	0.10418	0.211778	477.25	5.21	-	Feces	Day 7	Positive	RP	48223	174456	4656	4656	123510	9312	371448	35566	23460	4656	23408	3201136
22248	-3.33	0.15354	0.236353	478.3	7.42	-	Feces	Day 7	Positive	RP	17778	275121	2386655	76478	164575	993155	197767	8107838	358189	1951139	46470	407132
22259	3.84	0.0572	0.195502	478.95	7.89	-	Feces	Day 7	Positive	RP	8304	78348	4152	88600	131645	17275	4152	4152	545302	4152	19594	45207
22261	-2.25	0.5697	0.436144	478.974	9.11	-	Feces	Day 7	Positive	RP	3697289	4022661	309140404	145742188	988858	7439320	1057243	104152089	4492753	4989542	798011	8381452
22336	-2.06	0.68283	0.483648	480.626	9.12	-	Feces	Day 7	Positive	RP	184799	164363	13715983	7120435	29214	153070	56684	5828503	483617	83251	74111	1249981
22339	-3.04	0.36768	0.351759	480.8	8.33	-	Feces	Day 7	Positive	RP	660462	188724	16723356	2526945	58755	2382303	253323	16468301	940070	474769	281437	1253244
22378	-2.84	0.80808	0.532876	481.803	8.33	-	Feces	Day 7	Positive	RP	75433	35768	2374883	450731	5157	362376	15585	2030884	80937	2579	30792	211493
22391	-2.07	0.93333	0.578953	482.288	7.39	-	Feces	Day 7	Positive	RP	8905	322055	2055212	357011	209474	333576	159499	3034216	836505	4452	101772	255874
22392	-3.29	0.05039	0.195268	482.293	11.56	-	Feces	Day 7	Positive	RP	18688	2326753	14464090	37377	852332	2552421	1096311	3549702	686760	18299803	757057	18688
22458	2.41	0.36768	0.351759	484.276	8.21	-	Feces	Day 7	Positive	RP	212236	1056164	7586	15171	169145	129003	175528	35078	29293	81626	225705	1936940
22568	2.15	0.19956	0.27344	487.287	12.24	-	Feces	Day 7	Positive	RP	1400192	720432	16845	56506	16845	33690	1130913	16845	369676	98055	313631	238587
22582	2.79	0.0572	0.195502	487.8	7.93	-	Feces	Day 7	Positive	RP	31373	67931	9670	65060	19339	26328	9670	9670	531774	9670	30501	71151
22601	-2.77	0.5697	0.436144	488.306	8.62	-	Feces	Day 7	Positive	RP	2433554	796089	84302057	5314948	808425	8609314	849493	17755118	8469007	2546857	557329	3460280
22654	2.12	0.67058	0.483648	490.176	0.8	-	Feces	Day 7	Positive	RP	817818	21444151	95501	7418403	83441603	1758437	47750	779117	47750	7269688	5829882	6630574
22663	3.13	0.02163	0.195268	490.283	11.68	-	Feces	Day 7	Positive	RP	207973	69205	27265	934577	111733	60231	443412	93110	179949	13633	13633	569890
22666	-2.32	0.5697	0.436144	490.317	8.33	-	Feces	Day 7	Positive	RP	976568	375444	13455445	4339731	233779	3237288	357968	15314901	1065606	680927	308609	1319193
22667	-2.62	0.46061	0.39648	490.321	6.46	-	Feces	Day 7	Positive	RP	193527	143166	10625545	1480299	150261	3281471	110143	7469306	496930	230358	6819	98315
22779	3.5	0.02163	0.195268	493.625	7.99	-	Feces	Day 7	Positive	RP	42879	278383	4073	114021	232262	69647	8147	37903	806873	4073	35782	293682
22781	-2.11	0.46061	0.39648	493.65	9.17	-	Feces	Day 7	Positive	RP	2696050	3553641	237489941	134785670	783638	5409310	798309	100653103	3896440	6077839	561814	7709575
22788	3.91	0.03802	0.195268	493.96	7.99	-	Feces	Day 7	Positive	RP	33989	87011	5697	11394	152789	50081	5697	5697	784442	5697	26591	191687
22789	2.44	0.0246	0.195268	493.972	8.59	-	Feces	Day 7	Positive	RP	51457	60536	17933	280170	68325	126759	17933	17933	253686	17933	35867	115729
22822	-2.22	0.73365	0.5142	494.987	9.17	-	Feces	Day 7	Positive	RP	55338	97935	6634878	3639598	8547	136155	4274	3086428	117938	70315	4274	149377
22843	-2.09	0.68283	0.483648	495.302	9.17	-	Feces	Day 7	Positive	RP	153141	89994	11930963	6987052	21111	121090	10414	6414442	232490	108092	20827	1080617
22844	-2.14	0.93333	0.578953	495.316	10.46	-	Feces	Day 7	Positive	RP	84132	529837	12910438	1735661	853264	363656	1813742	416387	650637	996493	93255	522157
22856	-2.26	1	0.603161	495.97	9.17	-	Feces	Day 7	Positive	RP	56234	49106	4349690	2110606	12101	21788	5442	1790965	21527	5442	10883	301479
22920	-2.47	0.49615	0.422005	497.642	9.22	-	Feces	Day 7	Positive	RP	22685	4841	2969216	1224608	9683	21723	9729	1052499	37833	30754	4841	138439
22944	-2.67	0.04848	0.195268	498.363	14.14	-	Feces	Day 7	Positive	RP	1066273	9069607	45355091	150008	1022371	11601573	1703993	32809457	1453892	1821868	2986991	73543
23001	-3.3	0.0725	0.195502	500.303	11.56	-	Feces	Day 7	Positive	RP	83868	1866006	11730357	83868	682110	1934942	789649	2563658	504547	15263545	167737	83868
23002	-3.38	0.01313	0.195268	500.303	11.66	-	Feces	Day 7	Positive	RP	142655	697137	3410012	142655	285310	427696	424859	1476332	467145	8690241	605816	142655
23056	-2.09	1	0.603161	502.322	9.28	-	Feces	Day 7	Positive	RP	476912	330989	7878035	940105	382545	1341021	339180	2955122	885699	106822	318204	600038
23077	2.75	0.10602	0.211778	502.982	8.63	-	Feces	Day 7	Positive	RP	75751	97061	1935	303054	16062	86581	3869	30710	145918	1935	20416	14081
23081	3.31	0.0572	0.195502	503.163	6.82	-	Feces	Day 7	Positive	RP	378741	518193	10099	20198	113824	10099	367622	10099	258909	10099	120400	1317301
23110	-3.35	0.34939	0.351759	503.817	8.43	-	Feces	Day 7	Positive	RP	56668	8966	2686106	544270	8966	178530	17932	2301288	48685	33137	27882	124973
23118	2.27	0.36768	0.351759	504.192	1.17	-	Feces	Day 7	Positive	RP	554254	4091574	641784	111992	2572665	30137407	2959130	1478827	1261617	55996	2235781	862421
23124	-2.25	0.28283	0.317168	504.264	6.46	-	Feces	Day 7	Positive	RP	546844	160424	17543294	3684273	662342	5098255	419933	10420322	1394463	1965780	334508	761294
23126	-2.05	0.68283	0.483648	504.301	7.53	-	Feces	Day 7	Positive	RP	22075	238029	1606981	306573	194635	238427	122621	2478095	603788	107591	136543	361941
23197	3	0.49615	0.422005	506.257	9.96	-	Feces	Day 7	Positive	RP	406562	16423	658713	3895098	32845	4220463	150395	271753	173337	16423	64344	7237172
23245	-2.33	0.4439	0.39648	507.326	9.69	-	Feces	Day 7	Positive	RP	143421	6959	6224733	2112861	33604	256259	21741	661755	193274	75655	13918	6959
23276	3.62	0.0725	0.195502	508.301	8.07	-	Feces	Day 7	Positive	RP	172981	456055	6438	146844	385658	12875	6438	54363	1492230	6438	62118	500781
23279	-2.15	0.5697	0.436144	508.325	9.23	-	Feces	Day 7	Positive	RP	2117803	2616457	213087680	106847315	754920	5019168	833469	65123239	3301699	4618079	481361	5827390
23289	2.48	0.10418	0.211778	508.635	8.07	-	Feces	Day 7	Positive	RP	60360	350320	30180	92804	377528	70147	30180	72726	937030	30180	65419	300056
23342	-2.99	0.5697	0.436144	510.32	8.72	-	Feces	Day 7	Positive	RP	1893745	368993	65636228	3603885	442098	6041147	605991	11495726	5231030	1029383	394764	1638957
23358	-3	0.5697	0.436144	510.821	8.72	-	Feces	Day 7	Positive	RP	961294	242948	33459803	1692572	140613	3143098	294844	5378599	2603066	627799	220645	832921
23377	-2.12	0.67058	0.483648	511.327	10.42	-	Feces	Day 7	Positive	RP	516659	64835	4024435	455011	64152	533473	116831	451258	242171	32076	32076	95270
23390	-2.99	0.5697	0.436144	511.829	8.43	-	Feces	Day 7	Positive	RP	2747237	1314372	77881334	14739329	361741	6635641	960185	46894404	2421238	2216536	743613	2872292
23415	-2.98	0.5697	0.436144	512.33	8.43	-	Feces	Day 7	Positive	RP	931730	380006	25326289	4945363	121181	2066439	351989	15185447	775283	736651	251072	932895
23452	-2.52	0.36768	0.351759	513.805	8.43	-	Feces	Day 7	Positive	RP	226879	38981	3910591	1036783	6805	373658	95477	3224515	236366	110760	113766	553401
23552	3.74	0.21414	0.27344	517.179	7.47	-	Feces	Day 7	Positive	RP	1583067	839339	53478	18372	233214	9186	2099570	20776	1018645	30694	179803	1785207
23553	2.47	0.12571	0.233648	517.179	7.26	-	Feces	Day 7	Positive	RP	1035884	649084	163467	18167	241349	9083	1137590	9083	686781	71992	208154	1244659
23599	3.61	0.03344	0.195268	518.317	7.76	-	Feces	Day 7	Positive	RP	198876	37904	5726	92880	171867	345021	11453	5726	707694	20230	38024	140342
23601	-2.29	0.10909	0.211778	518.316	8.42	-	Feces	Day 7	Positive	RP	399561	124539	11259478	1137972	92055	3310751	160886	3744688	665829	1198987	193281	821291
23616	3.92	0.0246	0.195268	518.818	7.76	-	Feces	Day 7	Positive	RP	21851	15636	6079	15096	98847	273200	6079	6079	433251	6079	12157	56015
23647	3.6	0.30733	0.339334	519.438	15.68	-	Feces	Day 7	Positive	RP	299066	210112	388156	2847641	15172820	4105007	488900	4907	395007	568421	9814	4907
23675	-2.73	0.10909	0.211778	520.376	14.13	-	Feces	Day 7	Positive	RP	724943	6861920	51258265	302998	1355738	11569942	2415495	29671784	2335805	1465519	2990683	172896
23690	-2.84	0.04848	0.195268	520.878	14.13	-	Feces	Day 7	Positive	RP	734177	3512727	29001652	28022	779193	6512526	821187	16801078	1228058	1493890	1647306	56044
23740	-2.43	0.00802	0.195268	522.285	11.66	-	Feces	Day 7	Positive	RP	139016	655927	1689999	139016	278032	331445	505528	674207	497220	4159164	700207	139016
23742	-2.84	0.07273	0.195502	522.327	7.89	-	Feces	Day 7	Positive	RP	7300	154416	1144759	14600	126856	632161	45151	2537087	170915	789769	95951	127127
23756	2.34	0.05039	0.195268	522.976	8.14	-	Feces	Day 7	Positive	RP	167538	479844	20593	421088	514308	201411	41186	121566	2094323	20593	318295	946237
23758	-2.36	0.36768	0.351759	523.001	9.28	-	Feces	Day 7	Positive	RP	1630480	1843075	204492972	82314874	600296	3786311	642241	39813735	1919840	4878387	343507	4354378
23772	2.66	0.10418	0.211778	523.311	8.14	-	Feces	Day 7	Positive	RP	114778	548621	20240	340317	409732	40480	20240	106782	1600357	20240	152178	715936
23786	3.66	0.04919	0.195268	523.645	8.14	-	Feces	Day 7	Positive	RP	72745	168397	6036	88913	209742	18214	6036	36911	683128	6036	12072	291609
23791	-2.04	0.79752	0.532876	523.906	10.45	-	Feces	Day 7	Positive	RP	301453	20017	2369493	316255	10009	329926	134089	246477	143209	10009	10009	23200
23863	-2.03	0.5697	0.436144	526.314	7.67	-	Feces	Day 7	Positive	RP	29645	149535	1248433	259878	144329	43686	86680	1541704	498234	52559	61499	206832
23874	-2.77	0.60976	0.46188	526.446	12.69	-	Feces	Day 7	Positive	RP	1260906	4090707	1852639	3696027	1705023	5779457	630453	14650501	1981649	79547175	630453	9129164
23902	2.76	0.01743	0.195268	527.323	9.09	-	Feces	Day 7	Positive	RP	70598	14090	4352	35690	9032	4352	15783	4352	8704	4352	4352	77591
23919	-2.46	0.68283	0.483648	527.904	15.35	-	Feces	Day 7	Positive	RP	2621545	500118	14027132	348332	93020	1016026	64988	224441	539780	14889	33396	7445
23938	2.63	0.07273	0.195502	528.298	10.62	-	Feces	Day 7	Positive	RP	830257	1392431	466355	5645329	716472	90505	870762	322948	223976	107734	69360	2192098
24093	-3.11	0.5697	0.436144	532.332	8.8	-	Feces	Day 7	Positive	RP	1528098	379014	56238304	3013887	254271	4086587	388390	8459400	4019543	912407	285424	1549594
24102	-2.35	0.04284	0.195268	532.472	16.71	-	Feces	Day 7	Positive	RP	174296	87148	2407529	87148	87148	87148	3359439	3825827	7588469	4436622	18749708	87148
24109	-3.18	0.46061	0.39648	532.834	8.8	-	Feces	Day 7	Positive	RP	750139	100899	29316898	1122661	89839	1842582	219890	4088664	2544416	382499	124633	809118
24138	-2.54	0.46061	0.39648	533.842	8.53	-	Feces	Day 7	Positive	RP	2032661	1125895	51225804	17343864	339014	4671419	858522	36618719	1747554	1814969	522342	2907763
24160	-2.61	0.46061	0.39648	534.343	8.53	-	Feces	Day 7	Positive	RP	786274	353562	18129039	5995674	67555	1530840	237215	12722113	525991	620298	160741	877606
24168	-2.42	0.5697	0.436144	534.844	8.53	-	Feces	Day 7	Positive	RP	185384	60594	4307998	1721483	15674	424024	65220	3099354	96102	70517	16562	223407
24201	-2.12	0.80808	0.532876	535.818	8.53	-	Feces	Day 7	Positive	RP	197207	66702	2620560	1255652	7826	261407	63404	2435344	126194	26036	60873	394166
24269	-2.26	0.36768	0.351759	537.676	9.33	-	Feces	Day 7	Positive	RP	1303948	1226466	155350835	66477888	538762	3076957	484920	26275951	1513110	3759007	170761	2781187
24281	2.3	0.02094	0.195268	538.19	8.28	-	Feces	Day 7	Positive	RP	140022	161422	22519	176006	72577	45037	46298	22519	235086	22519	71589	498594
24288	2.24	0.08383	0.211778	538.32	8.22	-	Feces	Day 7	Positive	RP	58314	210330	29157	59398	151033	59074	29157	29157	676410	29157	83249	368278
24313	-2.26	0.68283	0.483648	539.327	9.33	-	Feces	Day 7	Positive	RP	56554	16002	7049549	2989369	19392	16662	9963	1375314	67040	56480	4981	361649
24346	2.71	0.0246	0.195268	540.831	8.05	-	Feces	Day 7	Positive	RP	28671	23495	6093	48542	20614	95979	6093	6093	103882	6093	12186	70548
24370	3.27	0.01743	0.195268	541.664	9.13	-	Feces	Day 7	Positive	RP	140914	17112	6388	108419	42987	6388	33963	6388	12776	6388	6388	131345
24397	-2.93	0.04848	0.195268	542.389	14.11	-	Feces	Day 7	Positive	RP	1330751	4808771	54867830	68259	1341365	10723500	2073912	24641047	2249806	3908710	3184327	148745
24547	-2.27	0.28283	0.317168	548.29	6.72	-	Feces	Day 7	Positive	RP	229784	37638	8494492	1535678	181217	2902279	206558	4727176	684975	1408689	75276	298810
24593	-2.29	0.68283	0.483648	549.917	15.32	-	Feces	Day 7	Positive	RP	2421075	760034	13393682	474949	97431	914110	106565	291837	852638	60931	88865	15925
24600	-10	0.20194	0.27344	550.196	8.43	-	Feces	Day 7	Positive	RP	17624	17624	237496238	194226	60838	35248	52243	202777167	201901	35918	64747	282075
24605	-2.26	0.15354	0.236353	550.306	5.31	-	Feces	Day 7	Positive	RP	19282	423735	5055677	348589	715809	1236698	335628	4509799	891067	1296014	123902	627102
24660	-2.42	0.14599	0.236353	552.337	10.2	-	Feces	Day 7	Positive	RP	21705	345000	1518151	691585	21705	387709	1768769	1362973	60118	5977107	43411	21705
24683	2.21	0.08383	0.211778	552.996	8.29	-	Feces	Day 7	Positive	RP	52576	258593	26288	65409	235860	54744	26288	26288	662228	26288	116023	452909
24717	-3.35	0.5697	0.436144	554.346	8.88	-	Feces	Day 7	Positive	RP	1000414	124963	42165330	1888845	100953	2620158	333731	5714413	2583801	705920	113728	929551
24807	-2.04	0.34684	0.351759	557.454	14.12	-	Feces	Day 7	Positive	RP	1263274	54330	125744	1004638	54330	1801299	894207	108660	7290835	16264345	8988511	54330
24821	-2.15	0.21414	0.27344	557.914	14.21	-	Feces	Day 7	Positive	RP	3792466	11212165	29876059	596409	1556145	4614870	1781823	18813987	1068744	487238	5563478	39067
24845	-2.07	0.21414	0.27344	558.416	14.21	-	Feces	Day 7	Positive	RP	1629522	4111841	10818644	192756	425781	1741349	664573	6673381	511459	99848	1952666	49924
24885	-2.89	0.07273	0.195502	559.89	14.22	-	Feces	Day 7	Positive	RP	239689	1633896	3582743	14865	74236	1238493	484223	6711437	433421	78694	5022367	29731
24982	2.68	0.04848	0.195268	563.503	15.06	-	Feces	Day 7	Positive	RP	843010	5099479	205419	5513398	3886377	1506255	12126616	1465863	12686134	1250680	410838	1090771
24994	-3	0.04848	0.195268	564.402	14.1	-	Feces	Day 7	Positive	RP	1177373	3303923	49016659	133040	911486	7423047	2487920	16964646	2493386	3164344	2981529	117693
25024	-3.33	0.15354	0.236353	565.407	14.09	-	Feces	Day 7	Positive	RP	99672	848747	11668545	563846	694286	1678393	656675	4490245	5253264	32915599	456229	74139
25028	4.22	0.06127	0.195502	565.519	15.98	-	Feces	Day 7	Positive	RP	2505194	2556722	29404	32860852	11501609	1086663	1930475	155402	14702	14702	1499553	10690657
25029	2.52	0.21414	0.27344	565.519	15.81	-	Feces	Day 7	Positive	RP	2172882	2595208	242030	18373297	4515374	1133997	2912455	150188	34928	92138	3393225	12819363
25030	3.05	0.21414	0.27344	565.519	15.72	-	Feces	Day 7	Positive	RP	1122208	1455574	83024	18094499	2264494	395223	1133009	77090	21542	43084	1659549	6315670
25031	3.76	0.04848	0.195268	565.519	16.7	-	Feces	Day 7	Positive	RP	286956	907659	29907	6657385	1200862	438135	497151	37414	8169	4085	371909	2027929
25052	4.69	0.03344	0.195268	566.522	15.91	-	Feces	Day 7	Positive	RP	1612346	1358708	31073	17198229	3959748	339340	965100	6564	13127	6564	539113	4745369
25054	2.4	0.03344	0.195268	567.003	8.36	-	Feces	Day 7	Positive	RP	262938	627456	22845	370053	679627	319073	45690	151424	1483003	22845	268885	1116395
25069	2.09	0.08887	0.211778	567.671	8.36	-	Feces	Day 7	Positive	RP	114206	258328	74032	128209	222023	61183	19157	38314	655703	19157	82078	357285
25099	-3.05	0.36768	0.351759	568.853	8.7	-	Feces	Day 7	Positive	RP	187081	30453	9975075	2730768	15227	342454	66706	6071734	105840	132050	50734	449720
25105	4.14	0.02094	0.195268	569.168	2.31	-	Feces	Day 7	Positive	RP	994806	1492322	32070	64140	1864203	635881	7465855	32070	133310	32070	517170	8969130
25106	3.35	0.00808	0.195268	569.168	2.5	-	Feces	Day 7	Positive	RP	974290	1250068	10573	77146	1117860	759893	3560592	43271	692827	5287	653329	6099456
25111	-2.85	0.46061	0.39648	569.355	8.7	-	Feces	Day 7	Positive	RP	106938	53532	5723284	1892507	16271	252442	8530	3576473	82337	68339	21065	184443
25119	5.08	0.03802	0.195268	570.172	2.32	-	Feces	Day 7	Positive	RP	216186	358663	6157	6157	402688	114946	1595210	6157	12315	6157	51812	2036708
25155	-2.07	0.80808	0.532876	571.93	15.29	-	Feces	Day 7	Positive	RP	2634838	1149961	13017656	500019	57898	1153837	100679	395344	835239	34760	71938	27370
25272	-2.79	0.46061	0.39648	577.366	8.7	-	Feces	Day 7	Positive	RP	2563046	1409095	103653420	32862899	314722	3818310	829803	55357788	1610947	1922687	653600	3236223
25286	-2.77	0.5697	0.436144	577.868	8.7	-	Feces	Day 7	Positive	RP	1405296	774505	58230173	18484125	283046	2265541	456126	31065809	1017732	1084467	278052	1846457
25295	-2.82	0.46061	0.39648	578.369	8.7	-	Feces	Day 7	Positive	RP	460119	197128	21450641	6871658	11975	810568	155702	11328054	234074	368237	112307	689136
25297	-3.39	0.93185	0.578953	578.374	6.96	-	Feces	Day 7	Positive	RP	32788	16886	2469284	235966	24608	400778	4217	1688568	74421	2109	2109	2109
25306	-3.14	0.93185	0.578953	578.871	8.7	-	Feces	Day 7	Positive	RP	111140	70521	6786979	1704575	8910	183267	17821	3216711	61212	8910	8910	113149
25318	-2.28	0.10909	0.211778	579.426	14.2	-	Feces	Day 7	Positive	RP	7357888	19800327	68069391	1684520	1984105	9357564	3946261	32212468	2545048	2146271	11221849	149391
25325	-2.32	0.5697	0.436144	579.844	8.7	-	Feces	Day 7	Positive	RP	90358	27320	2636314	1197283	4693	132689	22078	1789298	42976	32379	9387	276177
25339	-2.22	0.21414	0.27344	580.429	14.2	-	Feces	Day 7	Positive	RP	1691539	4769248	15706864	339798	493702	2352265	900730	7292935	408773	294231	2635245	147115
25431	-2.07	0.5697	0.436144	585.26	10.46	-	Feces	Day 7	Positive	RP	232138	7395949	12652679	74996	259584	1857902	582004	12651654	1349501	351077	149993	514301
25437	-2.02	0.80808	0.532876	585.403	11.07	-	Feces	Day 7	Positive	RP	320806	744421	15389028	1721811	1256872	1509331	1919175	1309319	648567	923511	477664	787201
25439	2.43	0.10909	0.211778	585.485	14.78	-	Feces	Day 7	Positive	RP	3719450	14977517	74021	11480783	18267263	2584305	18301179	3843179	14376814	1090104	2848950	963503
25440	3.29	0.15354	0.236353	585.485	15	-	Feces	Day 7	Positive	RP	2120240	403705	170581	8083666	14614011	1557582	25393810	2659123	28078531	381260	922462	341162
25458	-2.14	0.93333	0.578953	586.405	11.07	-	Feces	Day 7	Positive	RP	80610	115722	3358243	316106	231911	276419	397920	227932	120100	122850	45921	169131
25498	2.09	0.07402	0.195502	587.699	8.98	-	Feces	Day 7	Positive	RP	132586	79595	4585	510415	29897	357826	9171	72973	402602	4585	132375	299190
25541	-2.59	0.68283	0.483648	590.374	9.51	-	Feces	Day 7	Positive	RP	142919	71816	2816285	178581	98581	201223	139896	434620	185773	114664	90540	128842
25549	-2.91	0.5697	0.436144	590.866	8.78	-	Feces	Day 7	Positive	RP	162899	51173	9387937	2761167	8122	248548	39227	4970752	147577	129394	33141	440250
25597	-2.06	0.93333	0.578953	593.441	15.26	-	Feces	Day 7	Positive	RP	4902977	1899702	20952371	578073	36439	1375638	150624	881470	1646666	76792	248396	56972
25604	-2.07	0.93333	0.578953	593.943	15.26	-	Feces	Day 7	Positive	RP	3003079	1184435	13511313	389747	67912	917132	98851	441125	1113878	85493	195680	27588
25612	-2.85	0.36768	0.351759	594.332	5.64	-	Feces	Day 7	Positive	RP	14326	337930	10911005	336271	363067	1376539	236878	6373487	1148073	1071606	115023	1316100
25644	-2.16	0.36768	0.351759	596.377	9.51	-	Feces	Day 7	Positive	RP	273304	147357	22237890	9324654	104079	674832	76643	2443075	352214	695113	21244	380769
25689	-2.75	0.5697	0.436144	599.379	8.78	-	Feces	Day 7	Positive	RP	1458006	1150639	87724896	29373249	226488	2901707	473460	44893724	1389691	1313292	291475	3024480
25694	2.11	0.93221	0.578953	599.464	15.88	-	Feces	Day 7	Positive	RP	811730	64579	1091498	4253991	719299	2224644	64579	8943883	192435	129158	213076	81139927
25704	-2.76	0.5697	0.436144	599.881	8.78	-	Feces	Day 7	Positive	RP	896830	653401	51251921	17202469	132168	1558387	255114	26548336	845894	756145	171940	1727501
25710	-2.89	0.36768	0.351759	600.382	8.78	-	Feces	Day 7	Positive	RP	369335	161447	20042777	6445616	19351	169618	72503	10043610	249409	257803	45875	694566
25719	-2.92	0.68283	0.483648	600.883	8.77	-	Feces	Day 7	Positive	RP	91820	69695	6593266	1857638	4566	154899	27435	2684248	73214	36157	9132	184771
25725	2.99	0.60976	0.46188	601.265	10.74	-	Feces	Day 7	Positive	RP	646751	654602	488354	531067	251813	19907865	77790	262768	38895	38895	1019395	6611694
25732	-2.39	0.10909	0.211778	601.439	14.18	-	Feces	Day 7	Positive	RP	7374507	18306126	71177927	1816974	1944978	9533950	4602468	33981626	2825631	1997744	14609455	137126
25742	-2.57	0.36768	0.351759	601.857	8.78	-	Feces	Day 7	Positive	RP	55115	17569	2493408	1073201	4054	23719	8108	1850611	67205	44715	8922	233175
25745	-2.31	0.15354	0.236353	601.941	14.18	-	Feces	Day 7	Positive	RP	4850302	12307726	46641060	1011510	1448211	5803714	2910651	20403631	2094452	1097321	7881519	144753
25759	-2.43	0.15354	0.236353	602.442	14.18	-	Feces	Day 7	Positive	RP	1758013	4637599	18211106	193393	668831	2202635	1154042	8636711	542406	405381	3032012	96696
25764	2.41	0.0725	0.195502	602.688	9.02	-	Feces	Day 7	Positive	RP	114529	66628	4303	445237	24490	35102	8605	4303	401316	4303	156671	710617
25777	-2.66	0.00404	0.195268	603.323	9.66	-	Feces	Day 7	Positive	RP	46374	430191	1329272	908840	244508	670495	331270	7164619	610930	2907401	1281643	773817
[truncated: 1,371 more rows]
