# Supplementary material for: Neuroactive metabolites and bile acids are altered in extremely premature infants with brain injury
Source: Cell Rep Med. 2024 Mar 22;5(4):101480. doi: 10.1016/j.xcrm.2024.101480 (PMC11031385; doi:10.1016/j.xcrm.2024.101480)
Supplement: Table S3. Additional data regarding the metabolomics experiments of feces samples from sampling time point day 28, related to “data processing and integration of LC-MS acquired data” in STAR Methods [file mmc4.xlsx]

## Sheet: Tabelle1
Compound/Feature#/Formula	Foldchange.log2	p.value	q.Value	mz	RT.min	ICL	Matrix	Time.point	Polarity	LC	day_28_CTR_SampleID_51	day_28_CTR_SampleID_13	day_28_PAT_SampleID_14	day_28_CTR_SampleID_15	day_28_PAT_SampleID_16	day_28_CTR_SampleID_49	day_28_PAT_SampleID_17	day_28_CTR_SampleID_18	day_28_PAT_SampleID_52	day_28_CTR_SampleID_19	day_28_CTR_SampleID_20	day_28_CTR_SampleID_21	day_28_CTR_SampleID_22	day_28_CTR_SampleID_23	day_28_CTR_SampleID_24	day_28_CTR_SampleID_25	day_28_CTR_SampleID_26	day_28_CTR_SampleID_27	day_28_CTR_SampleID_28	day_28_CTR_SampleID_29	day_28_CTR_SampleID_30	day_28_CTR_SampleID_31	day_28_CTR_SampleID_32	day_28_PAT_SampleID_33	day_28_CTR_SampleID_34	day_28_CTR_SampleID_35	day_28_CTR_SampleID_36	day_28_CTR_SampleID_50	day_28_CTR_SampleID_37	day_28_PAT_SampleID_38	day_28_CTR_SampleID_39	day_28_CTR_SampleID_53	day_28_CTR_SampleID_40	day_28_PAT_SampleID_41	day_28_PAT_SampleID_42	day_28_CTR_SampleID_43	day_28_CTR_SampleID_44	day_28_PAT_SampleID_45	day_28_CTR_SampleID_46
16	-2.4	0.03811	0.196595	71.0139	2.45	-	Feces	Day 28	Negative	RP	460471	587939	458811	723396	351555	986632	500118	5391664	576241	554592	655257	424242	888183	438692	382068	714769	8997702	788784	450444	5951877	6899648	306249	634000	478788	633295	2320030	588202	371498	16705327	314827	8769279	973994	434844	636017	525913	321165	323778	818579	375740
60	-2.67	0.08398	0.253995	81.0346	1.17	-	Feces	Day 28	Negative	RP	8209	61639	12782	714183	2005	37143	59981	17568	69738	79082	58218	53616	86004	28282	2005	152251	37088	50281	2005	614579	86546	2005	2005	2005	415851	7907	2005	1221238	13737	2005	87413	77095	648111	54067	2005	2005	8557	31254	4011
156	-2.34	0.03768	0.196595	92.92	1.22	-	Feces	Day 28	Negative	RP	53021	82421	2041	2041	49530	23583	2041	33071	43528	83444	248533	100772	13893	1290064	47560	44129	17998	54112	16527	2041	56961	37109	115374	2041	13640	43469	2041	10853	24505	2041	80910	544575	2041	2041	67942	31417	27266	4081	14394
276	-2.49	0.78579	0.564594	100.04	4.02	-	Feces	Day 28	Negative	RP	6549	26671	37713	2600287	12755	22550	22663	22392	41093	8306	30664	24012	41748	2316	4633	8968	43216	36229	26624	922198	35815	30487	32552	8354	527178	41062	71323	12665	19786	2316	11683	95183	127417	28197	38790	20358	29526	27114	13569
373	-2.66	0.10997	0.365839	113.09	9.94	-	Feces	Day 28	Positive	HILIC	42932854	323270	1374372	701500	268373	421228	384591	14883141	146144	528973	678621	7140773	226310	185735	1312588	6089003	9595210	7161405	9952103	251370	370218	13559106	217651	1057282	13988306	701857	2740240	164160	12536399	762545	133569	203633	1230670	194408	2539673	3897909	2238291	313869	4848858
453	2.44	0.2448	0.292055	91.0542	1.43	-	Feces	Day 28	Positive	RP	273610	195390	331144	86127	418253	7596704	16921892	189823	306447	335134	405054	327710	506565	1032739	296675	329282	191128	240540	2025189	1546691	319065	186217	379216	243812	238798	402600	361475	3987924	221174	7577026	417032	316323	287130	268047	288267	420515	340260	282818	336228
541	-3.85	0.02686	0.196595	112.988	0.97	-	Feces	Day 28	Negative	RP	5093996	930928	3813	7625	3813	22468	215150	278677	3813	396174	72511	3813	37367	790381	8493	264999	192453	140118	280468	2903689	3742647	66089	3813	13910	70544	4718703	3813	35625	989239	44879	14516715	3813	1275910	33611	521768	518358	34861	11638	3813
553	-2.31	0.31631	0.532302	124.039	3.17	-	Feces	Day 28	Positive	HILIC	483106	521781	6524297	473517	396354	90917	811104	1814002	3308287	209567	3244800	6017430	84557007	16408	638342	3967318	8999213	131809	1065084	205981	16408	16408	57813	3563161	110950094	171695	1836716	16408	3285313	951311	54814	62677	442330	91677	2151894	60724259	5523201	1070144	16408
717	3.07	0.16326	0.235873	101.023	1.65	-	Feces	Day 28	Positive	RP	323317	71547	2771353	46977	80426	7876098	9017344	750428	222469	141557	170131	116700	125404	439666	91306	94777	32378	179550	37141083	6428171	107331	2321399	133232	116356	95444	1617863	290251	1783130	50377	40353657	135586	220725	93421	160977	105426	1986037	169395	235923	190436
744	2.48	0.13229	0.257248	118.023	1.64	-	Feces	Day 28	Negative	RP	103932	2565	6833802	2565	70273	8664391	15451382	563545	11224	5129	19312	15650	2565	337494	2565	73443	2565	13102	27969873	6916247	17949	3728381	2565	2565	2565	3399508	2565	3152254	2565	28528254	20166	15554	2565	17370	2565	1388450	5808	29897	6402
896	-2.1	0.17358	0.285972	126.881	1.2	-	Feces	Day 28	Negative	RP	174431	133685	20503	4181	254676	225323	151773	68432	44281	316676	2016521	992664	40149	3239156	330577	139070	8361	207452	565462	4181	254952	98584	1057424	4181	92925	398825	11848	14531	69837	172374	250735	7058285	43275	4181	457893	383138	353702	4181	73851
910	-4.7	0.32167	0.532302	143.081	1.42	-	Feces	Day 28	Positive	HILIC	1118520	871688	2610727	1287169	1440882	933705	1144329	1046627	1253930	888934	1340334	878742	1004588	86031649	987906	1121730	2750491	701089	4944938	842198	460574	351894697	2199345	682213	823714	752932	1605294	1083163	449601	605043	1056317	388283016	870665	760855	1298351	807300	1184967	802066	774621
911	-3.38	0.55335	0.623187	143.081	1.57	-	Feces	Day 28	Positive	HILIC	1545678	836796	7013781	2895145	2029990	1120893	1136388	1464420	1781625	1813455	2430436	1513278	938396	24673494	3258660	1293033	2713209	1250139	2099997	1000977	3610171	163549022	1230248	1403233	1939018	4737195	3333377	1111851	1153659	1115871	887950	407450261	1014921	667193	1887869	1210750	1533297	826066	1273975
1137	-2.09	0.19796	0.47066	152.071	2.83	-	Feces	Day 28	Positive	HILIC	15757861	1601295	947016	4035471	870441	84781	292390	1459798	444009	4668613	321992	754315	67749	17671	958011	484428	1337348	648386	810127	1154461	341894	8870008	17671	955710	3016285	192208	1844303	666304	8429150	876898	48447	35342	1701510	703924	48892	878473	1289039	290958	1538559
1180	-4.9	0.36684	0.335268	128.033	3.83	-	Feces	Day 28	Negative	HILIC	64469	15643	464596	574006	54126	17044	37320	195748	1679	81102	8021	7352	25329	3358	321398	179425	147980	264201	44305	1679	12109	91719105	116342	95967	117226	86866	136108	64886	734573	64096	1679	1679	213182	27273	155722	143345	76599	1679	176810
1280	-2.31	0.53455	0.623187	162.112	3.72	-	Feces	Day 28	Positive	HILIC	355663	9229753	8027563	1657981	18780345	1873930	6403060	4677204	951926	8034855	2306040	15423913	14625955	113581	1273287	12582592	6844046	21808265	520398	13499973	549930228	10689608	4879940	1275538	546714	797730	9459177	12652482	193452827	241245	22498533	452292	4468332	16981245	4140351	7850479	868106	7923611	1857488
1439	-2.95	0.0886	0.215869	121.028	2.94	-	Feces	Day 28	Positive	RP	16051	75386	21498	1498885	8547	26524	3688	5419	66895	73498	52054	50344	49031	81193	1400	3360	18425	1400	5668	699811	51337	21734	32904	8239	16144	28306	8231	1225612	4849	2801	56495	50009	1400	1400	10321	8965	8823	47695	12029
1511	2.3	0.00375	0.157447	135.012	1.83	-	Feces	Day 28	Negative	HILIC	4066	4066	49005	65064	591853	8133	18190	4066	326967	4066	40712	4066	4066	42491	90026	4066	4066	4066	4066	4066	188446	32384	57601	62047	4066	175487	34543	4066	62142	45966	4066	19515	4066	155806	234742	61765	16167	4066	28295
1887	4.29	0.17995	0.285972	160.07	3.89	-	Feces	Day 28	Negative	RP	1497	1497	7293	42227	55198	1497	1497	1497	3491967	1497	31949	52479	3631	1497	32248	4806	16891	4581	1497	4060	31211	3450	1497	7472	109692	22200	1497	1497	9617	6112	75387	19873	14546	1497	34465	2995	1497	13009	1497
1888	-2.3	0.06927	0.222437	148.991	4.56	-	Feces	Day 28	Negative	HILIC	12355	75999	196699	33653	1729	46512	3458	223266	12113	117806	553039	234291	128466	53163	138564	29142	55812	203848	5362054	16140	3833	210245	540273	13922	64548	186364	48658	12766	118235	68923	1729	866406	27932	108952	223012	280368	144943	23802	6261
1944	-4.15	0.03987	0.196595	162.023	2.53	-	Feces	Day 28	Negative	RP	39243	1675	4000	132831	21014	1675	1675	158465	83577	87785	37660	1675	13813	19122239	83824	69841	82239	80952	31951	73325	1675	29266	42476	1675	161226	3351	17837	3576	51867	8840	1675	80652	67657	287791	1675	211210	35561	1675	1675
1951	-3.96	0.5008	0.405405	162.049	1.42	-	Feces	Day 28	Negative	RP	3670	54019	18586	7557590	3670	57310	7340	23784	265275	146379	135491	308515	21171	31303	32794	3670	30912	50831	89109	3523297	13663	3670	35038	54622	5423659	60423	72321	6293010	10083	47858	23013	185013	3309344	71467	30554	52465	3670	24458	46768
1953	-3.62	0.68874	0.50764	162.077	0.83	-	Feces	Day 28	Negative	RP	32884	16783	53943	12604690	110092	23611	10152	25754	24875	43480	15113	23041	23387	5076	172536	68640	55709	39198	22656	16857337	23890	5076	10704	78326	1942990	13013	38294	9384190	79056	91592	22729	5076	9193619	21658	33935	344387	70290	36402	63224
2021	2.92	0.08244	0.365839	201.16	2.18	-	Feces	Day 28	Positive	HILIC	17849	35698	1019561	17849	556089	306226	233940	116837	146541	71629	598888	91083	110452	87012	269425	98933	17849	284041	80141	76961	101868	79821	17849	17849	915421	154359	64218	17849	17849	69161	17849	17849	471122	17849	136500	52611	48759	80908	17849
2258	-4.25	0.73513	0.434137	162.077	3.74	-	Feces	Day 28	Negative	HILIC	433651	433287	109426	88506638	837516	375772	194375	261242	178905	150133	97883	132441	370996	109877	211533	541817	281836	724384	165094	121352235	504746	44012	728224	313317	15958534	391857	453566	144175420	290648	337904	481584	320143	41300464	554777	520552	469136	211931	441682	266670
2348	-3.99	0.53455	0.411989	143.082	6.2	-	Feces	Day 28	Positive	RP	153944	149515	5969229	1670429	1258822	474373	484123	771611	507084	398913	418622	342564	241644	24144134	244717	1168362	801855	347734	455134	287384	256821	51390925	379003	185154	179675	216091	171253	124103	238293	174809	194056	480784080	1107219	598250	596693	451487	525203	335016	329834
2351	-4.13	0.32167	0.325752	143.082	6.59	-	Feces	Day 28	Positive	RP	278136	275105	15079107	3396765	2567631	641186	902312	1596804	881401	633033	1760273	477045	450135	127606229	217479	2102962	836962	604141	856824	581648	445865	157607570	465132	228359	219873	326649	306439	284463	338407	301223	298432	1133288985	1906447	1339937	979695	611448	796676	658471	406038
2392	3.35	0.28982	0.532302	215.175	1.44	-	Feces	Day 28	Positive	HILIC	733171	18784	2145380	1835027	22006476	329330	105664	4819527	900873	38130	142476	632933	9392	96816	5629198	1038792	3450247	408127	2033681	96376	5804762	3328048	423411	3645487	9907058	49899	4992800	145856	3076734	6038526	35354	9392	11770693	178829	3813032	1722598	1078669	74578	14458312
2394	2.48	0.10835	0.365839	215.175	1.75	-	Feces	Day 28	Positive	HILIC	26473	11767	2134271	171183	2575314	78959	193374	322704	258611	89149	614902	308648	11767	11767	610452	138016	562070	11767	39676	11767	1336018	493967	116269	470425	900084	202635	352771	24500	453620	258750	23534	11767	800686	36838	1221841	84920	94768	11767	1747923
2418	2.18	0.54663	0.623187	217.082	2.19	-	Feces	Day 28	Positive	HILIC	4868376	63560	117089	16870	105830	16870	680085	2060387	16870	16870	124667	33739	41261	638012	888901	4629885	5599682	129693	667111	29537530	16870	16870	16870	55524938	31795440	18546667	6557932	47745	3698303	37798337	1528946	1802608	996675	16870	17913405	2603786	37950	106670	72509
2595	-3	1	0.63031	183.016	2.38	-	Feces	Day 28	Negative	RP	1533830	1847	96193	11526	84629	35142	3758	32719	65149	9352	1285419	1847	35837	4561	1847	67569	44207	1847	14858	49787	1847	3823	173028	1847	1847	33392	1847	45182	1847	8312	12884	1847	68000	10608	18380	21064	3610370	20858	3693
2651	-4.24	0.06285	0.365839	229.118	3.35	-	Feces	Day 28	Positive	HILIC	84023	664228	90600	127659	11554	191609	190888	96605	511898	22196117	6362806	5280138	215508	73111	800538	2429249	43393	2375116	69982215	11554	43386	1887594	340604	25638	101076	56216844	11554	393151	48439	11554	1527690	6309554	206391	905082	1317067	461673	1460873	23108	154843
2655	-2.35	0.07377	0.365839	229.118	2.91	-	Feces	Day 28	Positive	HILIC	647564	895767	592418	686243	287490	353177	634360	484074	467688	8214474	4610580	3022197	119356	59678	526144	2862263	648763	856003	9406301	120942	147318	1874664	211243	218344	527084	10937448	293082	323854	743539	59678	1183827	13980707	388644	396377	1030250	315947	1027058	140915	529726
2698	-4.3	0.91026	0.458509	175.025	6.06	-	Feces	Day 28	Negative	HILIC	1893076	505549	2778545	501742	228608	225375	243532	224115	157751	497353	158383	261272	1102804	156490	3432119	229767	268034	612432286	191032	313821	738181	200424	265430	217709	235480	212558	237359	766639	616068	4428136	1667146	143672	2010147	1189299	380730	252514	447688	1229011	551255
2721	-2.64	0.9429	0.743139	232.118	3.02	-	Feces	Day 28	Positive	HILIC	2631547	104499	97969	10726	179337	21451	299928	24280548	50824	38556	10726	10726	83555	64773	2906361	22367644	26262618	70821616	57855	102376	359145	104961	742932	1990759	613573	10726	1729801	10726	89999328	2091639	114162	431210	745754	10726	7321994	389181	1961958	86362	1177705
2864	2.24	0.1165	0.229209	181.018	2.14	-	Feces	Day 28	Negative	HILIC	5770	5770	5256071	5770	7736538	392246	183732	5770	5770	11541	775938	5770	11543	5770	600770	841012	15907	444190	303450	5770	1019454	329233	183107	256637	5770	683792	75620	5770	315184	304943	608137	53045	1972581	444206	1263450	426721	23507	62462	395273
2911	3.27	0.26889	0.525571	238.155	7.48	-	Feces	Day 28	Positive	HILIC	310668	204337	522073	23963254	364560	323745	242602	450177	348594	205422	386886	329212	267225	316763	184841	607443	372767	762555	368886	27044602	299856	808112	261785	261150	1796542	560578	717708	6759363	181085	209460	421892	312375	4212711	249865875	322929	369134	394525	338926	484920
2922	-2.34	0.33624	0.336874	191.035	5.29	-	Feces	Day 28	Negative	RP	348042	19092	17988	205650	5790	10130	3847	126594	4139	109944	7685	1923	1923	5184	16355	4713	192420	26865	1923	1923	47159	364819	45104	10647	211103	93601	42814	1923	891062	1923	35573	1923	1923	43493	8805	5759	25760	24752	23484
2987	-2.19	0.02494	0.313021	242.642	5.34	-	Feces	Day 28	Positive	HILIC	600320	182180	192850	2032848	12828	12828	12828	1559912	51506	196517	608578	25656	29450	187355	12828	609627	3586004	293489	463866	238821	26646	4274025	12828	32348	837960	666181	142590	12828	2367215	45320	30357	340256	393601	12828	1232668	12828	851329	12828	772647
3074	-3.09	0.27005	0.525571	246.097	1.27	-	Feces	Day 28	Positive	HILIC	3351316	18389	57733	133539126	36777	161234	101396	828160	2086855	88613	455916	617073	111132	18389	630143	168454	1953359	134489	3574665	74101069	59662	18389	546371	144333	24510735	88357	929395	627023	581852	192340	18389	18389	27120700	18389	75756	784849	224101	51151	317255
3076	-2.2	0.22849	0.514654	246.097	2.12	-	Feces	Day 28	Positive	HILIC	2354089	22518	326506	5223430	178010	580478	22518	832544	259139	22518	457037	1525905	122584	22518	587470	270719	845070	404891	4012141	54887215	506743	22518	236103	199743	22538232	540700	1885415	100388	594984	67581	45037	22518	16531886	49348	629006	1157546	1488815	129472	314851
3077	-3.56	0.33033	0.532302	246.097	1.89	-	Feces	Day 28	Positive	HILIC	1741523	22450	143970	213132809	406938	349133	279207	625872	156966	11225	672841	1284500	144855	11225	254024	356479	889443	464820	5748543	36793311	397060	11225	430238	39395	10457777	457279	1063587	394112	768656	97759	153465	11225	14474962	763717	554128	1925679	1046386	296638	490496
3079	-3.49	0.16097	0.444442	246.097	1.75	-	Feces	Day 28	Positive	HILIC	4064713	144919	338695	198820052	522369	719616	1006964	986769	589663	78803	1547968	2644570	329778	39402	732675	928082	5535767	1001826	15151265	166241985	713949	39402	1191217	623120	48173678	1187838	4896920	1336071	1531096	510638	200767	101344	25535053	1035583	530009	2215233	2137069	301143	1266899
3092	-8.1	0.81778	0.700649	246.181	6.79	-	Feces	Day 28	Positive	HILIC	263417	10236	10236	10236	10236	20472	10236	10236	217860	67143	100301	10236	10236	55918	33820	760874165	153981	76901	307728	28940	279141	659204	48057	92175	61016	10236	99463	115470	151636	61112	113732	73171	32792	69231	125199	26097	55725	10236	84717
3112	-2.46	0.01081	0.313021	247.111	1.11	-	Feces	Day 28	Positive	HILIC	1643826	685112	38691	4487010	15835	662899	31669	4055185	15835	5191827	564726	587704	2527042	15835	122591	15835	1318844	85762	898313	188358	1394575	14502575	496059	1040762	4238097	15835	290492	122937	2136064	15835	15835	15835	220258	1658920	15835	187953	322755	15835	69720
3185	2.33	0.08143	0.253995	199.072	1.8	-	Feces	Day 28	Negative	RP	1959	9257	1959	107550	90287	1959	90479	1959	28694	9777	12549	5229	5571	248152	1959	9799	9519	23774	125289	81107	14107	2395792	3918	10414	88257	13923	20612	164064	1959	885784	14640	1959	1959	10897	18788	15530	1959	5394	15628
3215	-2.24	0.58591	0.642937	250.143	1.75	-	Feces	Day 28	Positive	HILIC	295355	7228198	1178800	359543	146687	656777	2868398	5098502	78108	2733239	47658	83548	45273978	23829	356694	6242184	14007566	32602762	23829	288113	266267082	23829	3340864	23829	91505	378566	56796	107490	6838206	23829	24808303	132412	216247	11862559	424297	23829	600436	5722490	745997
3232	-2.42	0.41487	0.355257	192.023	5.96	-	Feces	Day 28	Negative	HILIC	178831	56692	18403	4720	2945	3059	50515	88146	659738	160761	133728	107223	43754	192734	12725	3679347	42015	19652170	161199	1111458	10931	18491	786101	17818	9742	100945	30910	7051997	48214	27624	13257	456180	4443660	1224999	107760	45276	31077	443985	24042
3302	4.16	0.22728	0.262256	194.049	1.12	-	Feces	Day 28	Negative	HILIC	10114	161815	280467	366762	3651183	20227	26045	2815859	517747	278665	344668	10114	138818	10114	50004	245705	10114	1996591	606044	294522	255231	10114	1252357	110397526	149424	10114	10114	303880	1792935	292687	10114	663398	1604554	1432989	133600	4722480	149350	95947	210076
3384	-2.6	0.41423	0.361316	165.063	6.62	-	Feces	Day 28	Positive	RP	2618	2618	1584287	237709	112716	105586	45794	91915	104167	19022	9917	12385	5614	12311603	15884	17895	57812	13485	63657	22019	2618	18389842	41635	2618	2618	20366	10655	5237	6018	7143	2618	26144210	171341	122246	10853	126711	106992	43870	66484
3443	-2.26	0.70902	0.478679	166.094	6.66	-	Feces	Day 28	Positive	RP	13878	43215	31076	2035	19045	56343	4071	2035	20390	47243	2839748	47858	40625	95721	38949	11376	21743	12816	290184	8366	108886	2035	28569	35794	2035	114664	16599	18071	2035	20311	190400	230395	28571	2035	100756	16789	12222	68298	5364
3455	-3.71	0.27536	0.525571	264.107	1.72	-	Feces	Day 28	Positive	HILIC	1074891	8384	64985	96878980	207043	188925	1013309	89085	155125	8384	496738	1350500	92638	28466	160300	194993	523049	8384	5954262	37573821	8384	8384	864990	8384	5763286	439680	2290861	1192761	60592	57932	38398	34042	6465167	8384	36221	337383	941764	16767	340895
3562	-2.99	0.68434	0.50764	210.008	0.9	-	Feces	Day 28	Negative	RP	3642	11547	11520	11812	663105	146123	15755	3642	45117	15169	356405	117032	166651	42319778	3642	3642	3642	1227043	3642	3642	1762812	608779	35180	3642	3642	325788	9032	3642	3642	7283	2692125	98370	17217	386173	942550	146129	37634	53954	215946
3567	-2.73	0.41423	0.600927	268.154	1.75	-	Feces	Day 28	Positive	HILIC	1603113	43161979	4914219	599870	2352230	3712627	14921728	61929379	61009	12297815	122018	61009	250538568	61009	1674523	68287453	74570530	335789833	61009	1086935	1577576855	246414	18394816	61009	650267	1807069	764964	524781	38802894	211341	82198672	196147	181453	60456647	549520	414119	3899110	27852869	1633629
3570	2.19	0.08029	0.211896	168.123	2.61	-	Feces	Day 28	Positive	RP	20310	39184	55735	2700	26560	651959	2354321	16711	10618	14094	9759	2700	28874	1805206	30027	5400	2700	10127	830490	364739	10487	16248	7030	16522	2700	31400	2700	7378	6342	1799439	27798	31667	20513	2700	7182	21622	6557	20531	8030
3636	2.11	0.41487	0.355257	199.969	4.42	-	Feces	Day 28	Negative	HILIC	186025	148881	153757	2532810	1910468	31977	239086	348406	5679	319503	5679	32270	211386	319846	345277	123787	325998	1090255	79033	586332	527581	480771	289595	1003386	272932	468584	398059	200374	850396	555148	332611	11358	554335	1444419	739998	475227	110231	148782	444218
3674	-2.83	0.81873	0.564594	213.088	5.09	-	Feces	Day 28	Negative	RP	33230	9778	44392	4271892	168993	2109	4218	87016	23760	40944	20781	2109	21028	2109	46981	22237	829050	10429	7462	1600867	16778	23168	2109	42431	264492	6868	1757560	460174	62894	15243	2109	2109	45336	39469	7977	15700	32140	29956	134777
3749	-2.78	0.3419	0.336874	215.056	5.16	-	Feces	Day 28	Negative	RP	2477	2477	10129	17240	34224	8651	106432	23885	52244	2477	176333	3540490	801848	13344	233690	2477	39419	107448	1081101	2477	241110	65110	283225	83130	78701	25772	525517	2477	45955	5386	181312	227380	43422	4954	89125	2477	10259	2477	2477
3895	-2.09	0.86306	0.700649	283.041	3.17	-	Feces	Day 28	Positive	HILIC	473569	1421182	36126	5216265	1566439	100414	84036	1326443	18063	894877	18063	18063	3353504	82182302	886238	902217	976072	2221215	88005	985525	2182731	18063	991079	61823	18063	1067664	18063	351302	731765	616743	492405	18063	1618893	2250874	1019887	18063	968045	1719498	1064252
3944	-3.76	0.16936	0.452994	286.089	1.76	-	Feces	Day 28	Positive	HILIC	6775089	31303	404067	275629189	430879	612336	342257	3411905	255667	52113	12706	1805696	187542	12706	1021424	1060879	7010920	430777	4466429	137790644	12706	12706	1027250	975523	52604001	517187	6146446	1456044	1937455	410319	12706	25412	44479916	509127	307821	3104061	1040958	228063	1327669
3945	-3.4	0.26751	0.525571	286.089	1.87	-	Feces	Day 28	Positive	HILIC	3819714	14223	162475	356880889	342123	301536	80747	307476	28447	14223	14223	874389	14223	14223	560169	800824	4733187	279287	2713720	65682908	14223	14223	943323	357486	24090745	193979	2396873	423612	1246552	62180	14223	14223	27382031	425048	295204	11216788	533173	105419	945044
4079	-3.77	0.17875	0.235873	179.102	8.62	-	Feces	Day 28	Positive	RP	80938	74516	60113	172243	35220	25207	36388	17787	81860	96134	8144	48403	113086	15786278	64166	107330	71936	142642	83817	78894	109718	68292	70022	117434	173224	45887	174559	65019	38544	65796	10719594	8144	120330	133085	16289	153028	67784	71128	73647
4147	-2.79	0.66677	0.416154	216.135	7.95	-	Feces	Day 28	Negative	HILIC	134028	1467	1178434	1434077	33613	1467	27231	291568	1467	126174	2935	36820	1467	1467	32606	6216	354056	54519	161793	13032	82594	27600598	19372	43118	645983	644312	256772	1467	1542783	60520	7059	8747	1467	28755	176723	57352	268061	1467	104637
4306	2.77	0.08947	0.215869	183.084	1.84	-	Feces	Day 28	Positive	RP	222787	72000	681069	6109	99689	6109	6109	6109	4999812	6109	6109822	9691354	6109	1506411	49215	355156	6109	6109	6314361	86560	6109	65422	59441	59827427	1513833	31685939	499014	6109	6109	778886	12217	3178575	689658	16456	77335459	872825	6109	321227	6109
4382	-2.25	0.57565	0.639882	312.144	1.41	-	Feces	Day 28	Positive	HILIC	575288	1125721	778477	317737	37245	323774	1932778	6316442	16738	196497	16738	16738	7220648	16738	33477	11874966	4373491	36140654	16738	78694	43012084	16738	2546343	132683	58277	7132800	80081	16738	8542720	43318	5600149	114160	70755	6191707	683865	16738	258168	1652343	51144
4440	2.89	0.50996	0.403078	186.022	6.67	-	Feces	Day 28	Positive	RP	61182	18707	21509	319589	60368	5131	27852	15889	5131	83219	5131	5131	21456	85496	121229	60298	10261	343989	24571	166273	134123	29594	89840	26027	49265	50925	46672	29554	121002	14936	19876	5131	223997	5758988	70322	53861	28804	70850	22564
4451	-5.32	0.50124	0.405405	230.013	4.2	-	Feces	Day 28	Negative	RP	11413	1534	395942	107232	10109	1534	78945	51319	1534	54849	1534	2445555	5097	35521133	19171	38932102	28825	373064	20574	10169	3067	6587577	10815	29505	96905	13438	302051	217050	86786	4013	9735	287526	111176	109593	15497	85498	4531	24550	219903
4486	-2.32	0.79679	0.449293	227.093	1.91	-	Feces	Day 28	Negative	HILIC	686621	240982	432866	136447	677961	703171	51582	37712	175354	323723	8440833	439214	212310	32651695	609134	116589	10393	36677	46309	81270	6039712	210043	332145	189116	187682	3248098	20786	10393	117467	117015	24637005	22485883	10393	105726	4558172	200292	70320	671065	116561
4632	-5.62	0.15061	0.229209	230.013	1.4	-	Feces	Day 28	Negative	HILIC	77016	11772	5647681	597531	50332	5886	1069300	240871	5886	89765	5886	57053280	17844	523571754	149936	334202362	131895	4857645	581062	5886	5886	104964734	29868	5886	538974	5886	2837680	3659639	381675	264723	18904	1488177	73052	53103	5886	756587	73486	36446	2983041
4647	-2.07	0.69934	0.682176	328.16	1.82	-	Feces	Day 28	Positive	HILIC	47999	594113	174197	1574650	2759093	603850	25087	858304	2529483	161395	3604715	649415	487044	1313609	1695567	79212035	781901	3378284	1525533	811730	813772	23639700	685395	203424	1705424	1151261	45941	68786	889986	2394680	368947	4493461	82277	941512	1722897	1233446	127848	252554	12543
4718	2.58	0.34495	0.326203	191	2.11	-	Feces	Day 28	Positive	RP	232752	448680	164862	74998	189110	525955	647496	58473	10916490	120060	907693	449949	83084	291930	9430	68162	135741	9430	312061	330263	108302	20643	205050	18859	52683	90497	52814	217146	9430	352580	247120	70936	801744	118501	31890	227485	45723	307349	129429
4731	2.24	0.067	0.228217	234.077	4.89	-	Feces	Day 28	Negative	RP	16661	2607	5783	7445	6563	2607	2607	2607	5904	2607	124747	7362	2607	158433	5638	2607	6470	5214	2607	2607	12847	2607	2607	156129	8232	677247	2607	2607	2607	16469	30852	49319	2607	2607	1699892	2607	2607	15751	2607
4741	-2.28	0.45693	0.623187	333.115	1.98	-	Feces	Day 28	Positive	HILIC	14728	535659	106990	1701132	1132892	435030	29456	798375	2215443	81946	2339846	187659	129748	506191	1412953	51545333	465727	2912216	1616098	542234	540187	32829000	136602	108425	1911769	935291	136842	41854	609097	1909290	100349	7802528	85144	1082307	1329456	952586	203151	80620	14728
4795	-2.03	0.72054	0.52683	236.056	5.42	-	Feces	Day 28	Negative	RP	176728	2207	89607	5433551	509916	13367	283918	133318	149552	7621	2207	399337	199878	2207	322485	33201	6971171	118130	17294	1976409	247426	202640	135806	64241	365743	18972	904028	1567953	145256	27272	241746	4414	123120	314372	166332	19688	45716	143178	311044
4907	2.5	0.35832	0.326203	195.113	1.18	-	Feces	Day 28	Positive	RP	10975	56912	2718	273523	228637	103525	2718	2718	5436	2718	531216	15977	115380	2718	95652	145433	2718	1307377	54709	119474	84608	22468	93669	2718	574684	638128	112376	46927	168064	14825	349945	7744	5696645	19125609	2276610	139533	22400	52644	60970
4962	-2.39	0.62672	0.416002	241.108	1.49	-	Feces	Day 28	Negative	HILIC	2606120	1107774	3848763	312523	13484098	4999857	186847	89627	651314	1089184	37900637	1806698	1433681	556143829	2475719	433084	145659	340077	189154	948485	115717300	1359468	1680095	1454819	642462	90589992	44814	184957	192397	202238	281423291	50098688	44814	1679260	51426503	823343	325065	4742442	575016
5017	-4.16	1	0.63031	240.052	4.19	-	Feces	Day 28	Negative	RP	28152	25941	365952	64956	36047	24224	57859	61926	173452	36257	6604166	42745269	134904	17984	2219	18575	13935	70418	1120127	9748	22551	46334	9279	24820	501481	30795	4438	16662	108464	35515	18995	4472	16727	2219	2219	12260	44559	28588	10512
5129	-2.26	0.27632	0.525571	349.183	1.03	-	Feces	Day 28	Positive	HILIC	222687	1384504	1098344	2105770	800478	536444	18069	736441	3521671	18069	1577895	1068544	472132	552874	18069	52313339	442888	380435	1306955	79872	831409	6915609	18069	415031	3486900	571062	483694	18069	643632	509770	74901	20295364	120426	74452	340904	872941	426409	18069	231812
5148	3.27	0.12957	0.235873	200.068	6.07	-	Feces	Day 28	Positive	RP	1444	1444	461432	33850	478772	48765	107191	4009	3536324	17195	669712	102894	4033	1444	1444	32199	37901	5119	1444	1444	16068	102472	154491	1444	12316	18613	22780	1444	1444	1444	1444	1444	63399	75913	5529	6727	1444	9595	2888
5234	4.33	0.86361	0.533426	201.16	1.18	-	Feces	Day 28	Positive	RP	12144	6072	2244476	1405448	308804	569466	168037	175885	12604	63817	341784	193484	6072	6072	157967	38758	77538	1630539	327147	6072	362174	2064391	260384	17585	275510	81868	37166	6072	102330	1534849	20449	15207	184328	34997	56563	372118	83157	44225	2333569
5357	-2.02	0.1722	0.235873	203.139	2.47	-	Feces	Day 28	Positive	RP	2903557	800021	1185104	1785186	505969	218312	1663489	3397081	962925	66340740	670545	475879	460532	4968	1462034	6942951	4657880	1332961	1701792	196095	439347	2567551	1216916	626409	1696864	3294640	832696	392208	3001905	216237	622937	287999	2860572	905054	2454628	531170	6554790	283293	2656054
5378	-4.32	0.0469	0.364932	365.105	4.9	-	Feces	Day 28	Positive	HILIC	1725068	10675038	30839	608363	14399	2262110	147425	211023	1307780	4612436	85355258	1473565	1267516	56144	82620	43822	149344	14399	677033	229490	14399	14399	80766	37290	14399	502728	178952	135352	71942	175950	14399	344540	28798	61227	14399	14399	394425	14399	225645
5494	-3.86	0.16039	0.285972	249.088	5.62	-	Feces	Day 28	Negative	RP	29149	1887	12567	126053	63308	1887	15817	184140	3773	1887	1887	4777	39823	32154	26109	15309	209469	82982	70685	20981	64338	353896	96090	47830	82223	26621	109735	11244	162779	23263	50607	13472451	12965	74204	124842	181406	4590	13425	11420
5513	4.75	0.33769	0.326203	206.117	6.71	-	Feces	Day 28	Positive	RP	5215	49872	51950	36272	30432604	37119	13811	93984	1889	36025	7690	9310	3778	1889	46874	2069265	92671	56937	5952	76535	106369	53309	5556	1889	91709	5346	53645	28471	33974	9867	69442	20203	4206	13310	18907	11333	6489	24761	60290
5689	-2.17	0.19241	0.470535	381.079	4.9	-	Feces	Day 28	Positive	HILIC	765786	2831431	431109	556867	19040	259635	344387	65080	4449894	4351533	76967924	1814971	2296865	323171	19040	38081	726483	227978	1300971	824254	19040	19040	391733	163222	182507	1920996	523902	794963	228642	663656	161630	6201800	218616	19040	89036	384268	1429874	207791	1477363
5693	-3.5	0.02532	0.313021	381.079	4.01	-	Feces	Day 28	Positive	HILIC	26231393	4327994	723497	4520763	42132	20603751	19967	674476	291359	3353682	9178769	1393439	635097	145841	462105	19967	2402601	98455	773496	20499502	649542	39934	339881	287491	19967	602807	32651353	3189859	19967	261597	122094	950705	19967	19967	45313	504817	1454946	1960808	315061
5715	2.09	0.4832	0.401473	255.135	7.11	-	Feces	Day 28	Negative	RP	133845	952426	2942	146467	20085	77399	234821	38881	56241	66979	2942	2942	1046818	2942	60952	79069	166809	30592	116981	885353	162879	5885	69835	4283273	2945621	622589	953339	82225	393633	2585026	45503	37206	90403	54337	1286050	532962	34242	283398	85440
5785	-2.46	0.18148	0.456859	388.253	1.22	-	Feces	Day 28	Positive	HILIC	1357340	4778160	2555905	13874436	2765153	2005373	213794	1469469	15219553	539635	6580546	4159709	2211123	5447330	767416	339684920	1772070	2877535	5644853	1936316	2153737	14518317	1089538	1256171	6059969	2494430	2767070	1018948	1794053	1136973	247677	49364557	2008582	1855122	2047314	3875866	1311139	885574	1461099
5786	-2.84	0.82161	0.700649	388.253	1.41	-	Feces	Day 28	Positive	HILIC	1392658	935547	1397881	8117531	1523282	907256	71829	219460	12172872	199719	4589133	1987084	424888	669706	158954	374484180	1271864	750060	3117249	948393	916798	6957186	896144	722082	2502111	896851	687019	143659	1233804	408716	449175	14720833	613596	1710260	1290295	1509275	1267236	674965	720936
5894	-2.27	0.22404	0.296756	258.044	4.02	-	Feces	Day 28	Negative	RP	7677493	6053401	9951094	19910272	3555038	1425963	2197634	13969714	11720	5867164	28745	56517	7911644	11720	1906619	923816	22325598	15861053	25883	3368292	4399154	304007964	3072392	102613	1450980	1425641	8725379	1778624	35990730	1613203	19506972	23440	2514011	4356705	302731	2086219	5368224	3515038	8016120
5895	-2.06	0.1286	0.257248	258.044	4.47	-	Feces	Day 28	Negative	RP	1485163	1174430	1748443	3289444	716547	354707	397480	1970698	14457	920670	14457	14457	984644	85187	346311	28913	4049193	3481793	14457	633061	833271	52939099	888143	14457	608029	224218	1316009	378095	6171215	127933	3181022	14457	1528851	976472	68112	422763	1098932	878671	1512856
5896	-3.34	0.11664	0.257248	258.044	5.34	-	Feces	Day 28	Negative	RP	1041980	644933	628163	2579612	342104	131671	209675	1215775	5409	610350	51602	25319	933457	39314	147587	90844	1526681	1438569	29344	247448	414028	81013829	356841	10817	135165	166377	709410	138492	2763807	153697	1450854	75426	318662	797377	95871	255380	638226	250729	578116
5897	-2.39	0.24643	0.308989	258.044	4.28	-	Feces	Day 28	Negative	RP	2691372	2197216	4101155	7754344	1090439	608621	1099828	8192682	4985	2763581	4985	28831	2196337	4985	646486	242433	7001693	6698841	4985	1110127	1969007	145769924	911874	32815	330194	371193	2554346	602037	9959391	464279	5541498	11680	1684876	1845471	152238	956306	1361651	2216610	3483174
5898	-2.43	0.19241	0.290099	258.044	4.79	-	Feces	Day 28	Negative	RP	664061	563237	838291	2182537	364243	180690	259056	1690524	2172	723986	2172	2172	1139468	2172	196664	76515	1791608	1676703	2172	370450	474398	38188637	379751	24931	149114	127498	958856	209660	2838919	157601	1711497	2172	333582	535241	42084	169316	669610	402342	866504
5973	-2.13	0.59649	0.440247	215.016	1.18	-	Feces	Day 28	Positive	RP	148309	198783	4929	4929	34033	9857	71689	61006	284811	240565	12708	22428	33990	242639	4929	2807669	143638	542159	21579	997366	203098	4929	780725	32025	23569	277278	59936	8058660	148962	231082	485509	11324	321743	349863	30678	83113	106873	74163	85461
5984	-3.36	1	0.576764	215.102	5.09	-	Feces	Day 28	Positive	RP	22858	2479	23078	5999610	206923	2479	13501	101105	19099	13062	2479	10553	25790	2479	50027	2479	936477	2479	2479	1788962	2479	26732	2479	33929	305802	17458	1904405	506164	34059	7563	2479	2479	17754	2479	2479	2479	28810	4958	155859
6135	-2.63	0.93151	0.743139	416.212	1.13	-	Feces	Day 28	Positive	HILIC	18582	163612	219169	377707	540034	384097	18582	114092	912853	173554	1476658	195341	380663	700921	201258	66031498	71457	689154	630273	262787	73094	18125666	62098	85691	74265	534307	18582	18582	88856	1892284	305955	2477095	115313	18582	821335	642752	57750	788097	18582
6148	-2.6	0.03585	0.182753	218.048	1.91	-	Feces	Day 28	Positive	RP	1610828	1732091	1491870	2674290	442453	23289	150524	2890696	11644	538720	11644	11644	1756387	11644	694146	59440	5488216	1310798	11644	608988	1211517	31612084	568820	11644	243579	270224	1417165	137672	6474004	64589	2336293	11644	303656	555048	11644	656305	997886	558520	926429
6174	-2.08	0.16873	0.247689	280.599	1.47	-	Feces	Day 28	Negative	HILIC	60185	1044171	87357	109269	83764	35000	12740	136911	55028	287345	3144652	12740	528075	28356	35791	851894	208622	59330	178307	185287	12740	12740	29911	119408	357232	37933	458743	53230	124747	34103	25481	630183	119037	12740	12740	26835	50540	176669	12740
6288	-2.31	0.1286	0.257248	266.103	3.39	-	Feces	Day 28	Negative	RP	350245	21683	129919	2117501	1621	82332	9236	443363	1621	73286	7830	1621	34880	1621	10566	3243	64852	17187	4651	290284	63618	1621	80657	27111	265606	10716	121994	69973	124282	15966	1621	8187	89927	43721	46944	12595	61135	51455	8964
6308	-3.76	0.97717	0.753493	432.28	1.39	-	Feces	Day 28	Positive	HILIC	774014	593885	799008	4367463	807550	687075	53960	218175	8581306	264178	3840735	1765996	321929	837085	53960	572910905	1103033	530805	2397689	252185	407438	11208749	975248	599877	1810995	478062	53960	109856	713751	374215	107921	9073016	391802	1413298	1121091	803715	720127	240417	304395
6309	-3.43	0.15467	0.444442	432.28	1.23	-	Feces	Day 28	Positive	HILIC	776590	2620245	674368	7905767	801747	1162767	107134	816004	10750562	879689	6517504	3687551	1419802	6107966	330114	477659564	1453868	1561671	4492009	1269105	611200	32193333	1073189	933954	3755048	525267	1190783	404294	1148121	1006095	66808	30891110	1380359	1600571	1403522	2271894	739706	375106	870417
6396	-2.75	0.62672	0.45485	222.095	2.52	-	Feces	Day 28	Positive	RP	314267	91519	656091	428172	178071	12587	94061	247265	621779	498424	6294	38867696	286926	21989	275252	63640	349633	355739	27060251	201608	504673	39421	182306	186870	549127	551493	105717	68570	440064	63050	303967	6294	642293	1135682	683376	225336	11869635	121518	215457
6406	-2.05	0.25018	0.308989	270.114	4.66	-	Feces	Day 28	Negative	RP	3750611	629923	340438	1133329	223388	5188	81636	676570	2594	1084368	2594	2594	30214	2594	110387	32848	202350	169745	2594	177360	268664	446129	44349	2594	525637	56023	188226	68344	7395923	39681	164813	2594	246252	207509	2594	80047	376050	187855	362343
6484	-2.14	0.22221	0.296756	271.219	12.02	-	Feces	Day 28	Negative	RP	199538	20838	149559	54610	447565	368592	63198	1598028	99075	13962	90708	35945	54725	650930	234768	60369	2132295	171419	5786	1414872	1100946	102620	1996175	58201	267625	132120	134848	52066	1865284	208439	1385651	168744	56838	71293	122441	56647	40222	42848	553165
6598	-4.73	0.70934	0.682176	476.306	1.41	-	Feces	Day 28	Positive	HILIC	302524	211400	402772	2771951	263719	211991	59735	178969	4557726	32050	2482980	1121216	119897	566536	15954	506310401	1206066	181344	1317877	31908	70450	36309076	351507	130487	984172	147355	15954	15954	202461	280280	50553	4320702	15954	408390	933285	190974	210113	104942	15954
6599	-5.6	0.60578	0.654317	476.306	1.72	-	Feces	Day 28	Positive	HILIC	192812	84512	96984	260865	43686	119777	19160	90843	945475	38320	867068	679955	61940	158181	19160	238981782	360211	90694	1025933	75847	19160	18067950	229205	57942	601784	294921	41925	19160	99917	176912	19160	5925223	138716	91718	174355	60831	77862	45809	19160
6600	-4.24	0.7855	0.700649	476.306	1.21	-	Feces	Day 28	Positive	HILIC	174726	1238223	718660	3766661	356758	508994	16885	380228	4891999	16885	7810370	2060120	545567	3705168	16885	399211463	691353	326717	2098387	213303	58284	65463385	377782	313012	1567783	263187	296445	16885	248215	834554	16885	7204487	520357	549455	1113822	950129	256447	33770	16885
6605	-2.55	0.03875	0.180168	298.07	1.29	-	Feces	Day 28	Negative	HILIC	510037	4799	9598	28221170	109693	73470	118249	1015944	56707	98245	4799	761188	60374	4799	375997	201819	626752	57626	764639	30052327	42555	4799	399092	28776	11952927	252293	1132441	302060	418524	162410	4799	4799	12707851	29515	4799	2772189	451730	22183	955802
6621	-2.24	0.32963	0.532302	480.168	3.57	-	Feces	Day 28	Positive	HILIC	1550869	15883422	83202	317104	15022	1940042	1625170	15022	381077	174409	1197053	818545	933853	15022	67438	1257644	156800	891233	13794932	942109	188756	15022	454451	30043	15022	23261414	15022	3321648	162453	672327	261971	312128	92485	49986	260380	15022	28886139	102563	5710923
6718	-2.23	0.24501	0.262256	302.599	1.46	-	Feces	Day 28	Negative	HILIC	56304	1585245	32164	27679	361163	15509	22385	157922	7755	1612097	3246982	422587	1131073	100646	38315	199398	235187	98787	8985641	198286	7755	7755	138626	50977	163679	334662	393152	47039	183957	74098	7755	802930	94362	7755	401642	7755	127966	220345	7755
6741	-2.29	0.97715	0.63031	277.083	5.62	-	Feces	Day 28	Negative	RP	22934	2060	52254	196299	141196	2060	17988	53516	10701	4120	2060	2060	73013	33871	45843	24826	590250	174179	6386	53070	206809	9623503	53160	65557	76014	29671	191001	28387	155924	52341	183261	15020	49001	261234	133555	37832	5735	137400	10261
6982	-2.4	0.28915	0.319779	282.03	1.1	-	Feces	Day 28	Negative	RP	64048	43034	2575	305852	283059	10147	40431	107660	2575	118877	2575	5149	238779	13213850	74249	104651	130671	278638	7913	191710	225994	12838	64381	2575	2575	57687	6283	44484	91359	37313	75787	7362	221840	230735	52907	59956	101666	80809	143096
7010	-2.25	0.34279	0.336874	283.023	1.13	-	Feces	Day 28	Negative	RP	80038	292423	3300	541544	268848	6600	18094	147551	3300	216357	3300	3300	513766	14461089	156879	184765	161809	462387	11346	97610	330825	3300	92742	3300	3300	101455	33424	14713	99904	39230	166564	3300	389864	422546	171050	93162	218916	145035	311705
7039	-2.29	0.05825	0.228217	283.228	12.35	-	Feces	Day 28	Negative	RP	627181	365343	477388	397340	514549	1120896	455017	7438181	531774	373768	768413	338367	361901	2143481	1401280	283948	14666455	415994	246287	4513824	2021800	1198037	2898253	403584	652306	517191	268495	417602	9215249	657152	1945888	762362	204929	126983	323800	421241	245809	291866	1143099
7139	2.53	0.79975	0.50472	234.149	8.64	-	Feces	Day 28	Positive	RP	362605	684884	542185	1533633	660744	313052	338292	178310	180039	53683425	19136	260483	7735592	140988	794473	772385	83312	106388776	91426	507476	3159722	437431	7406956	520217	696921	370162	829419	3497271	218482	334728	315714	149806	1031019	27517447	582740	782315	184327	468974	19928283
7266	2.17	0.02541	0.196595	289.091	2.29	-	Feces	Day 28	Negative	RP	3917	3917	123848	44353	98445	7835	3917	49499	2059940	3917	258375	63965	3917	3917	15643	34426	80263	3917	3917	3917	3917	3917	3917	297872	639576	3917	213537	3917	88241	159308	3917	3917	186648	25292	37037	3917	39451	3917	140772
7338	-2.1	0.06707	0.228217	291.049	0.82	-	Feces	Day 28	Negative	RP	2969686	780313	5016	3355402	324801	4035986	389947	561561	15115	10032	33749	254337	1084784	5016	179847	719490	1212808	477063	891212	8407641	241492	5016	439752	734026	721523	226939	8452607	7118313	497559	777831	227362	142007	767241	533333	582032	725914	1029928	217803	885141
7429	-2.4	0.16386	0.285972	293.124	5.66	-	Feces	Day 28	Negative	RP	4405792	136367	422094	11748245	899918	275264	548016	572411	3907	57277	3907	3907	398902	3907	214950	93744	846548	139628	163358	4337836	278063	3907	1953567	3907	3813654	3907	1070127	5351970	519919	53038	155181	7813	121334	280075	40835	520754	1079769	319225	224236
7456	-3.55	0.02554	0.157447	342.112	4.02	-	Feces	Day 28	Negative	HILIC	10730539	1537618	1605974	7591945	1764	12187306	1764	803087	34015	91475	353783	844747	241767	3528	354162	4349	1504081	43996	280424	16596115	467164	48518	145952	10335	16917	89349	20972872	1144292	1764	71654	12692	55519	1764	24345	1764	300729	1252833	586269	17145
7481	4.43	0.26889	0.30413	240.149	6.46	-	Feces	Day 28	Positive	RP	391915	5746011	100833	244785	165739	6451	384929	205886	68756	309447	287342	166547	182282	12901	192260	2634838	24033931	284260	304166	390195	188753	953472	357577	45416	91228	109678	389297	194439	96534	191990	190136	68356	175193	167535	82676	117679	14522	178940	73519
7605	-2.09	0.0118	0.154066	297.084	4.55	-	Feces	Day 28	Negative	RP	151638	51703	55482	480933	2370	2370	241689	258313	14592	2370	2370	34582	33309	63845	2370	292413	150354	180000	30903	301466	22683	2370	397300	2370	107378	107154	6105	4741	601709	2370	160757	2370	27611	11551	2370	12325	300153	14464	43515
7760	-2.73	0.10248	0.22981	244.202	2.54	-	Feces	Day 28	Positive	RP	36851	34765	3815	196905	100566	3815	3815	40808	23465	3815	87300	30083	53953	60487	228313	15807	76808	64756	3815	27566	109879	4678060	20003	53718	85711	11505	42727	3815	111496	17357	42193	7630	68855	10675	18789	16902	22674	9720	46422
7803	-2.52	0.64603	0.416154	357.102	1.46	-	Feces	Day 28	Negative	HILIC	27364	1238718	193718	13682	659811	1277910	13682	963351	2121267	2008345	116542457	6359781	639709	916224	501833	120412	925037	211972	29261641	34999	13682	1048395	1639822	1012616	13682	2929569	345622	13682	995684	1477391	57656	5093755	1251144	1401370	1501014	13682	591892	437542	13682
7883	-3.82	0.10997	0.235873	246.097	1.95	-	Feces	Day 28	Positive	RP	2783747	20071	74068	242226532	85453	266614	190416	1654420	544713	116367	1043282	5602027	38938	5008	883254	638840	5323019	587234	2961788	70037019	109298	2504	277255	708142	46837828	526543	6494835	822376	1788840	55676	46092	96872	41890484	314647	348015	3936915	1067025	120806	1511818
7884	-2.76	0.13089	0.235873	246.097	1.58	-	Feces	Day 28	Positive	RP	3903997	134035	354021	183356611	519899	387727	1699181	1148328	625186	236319	597250	2187033	614827	4136	722009	909467	1854208	497983	3446264	37991919	524257	2068	1018082	422874	11289148	1490747	3368483	1553637	1078969	289549	223004	233309	30195340	699885	363668	1735455	1569976	169120	605696
7897	-2.93	0.02758	0.157447	363.091	4.02	-	Feces	Day 28	Negative	HILIC	3976596	383075	1150724	3256173	3151	3441404	3151	356411	10748	49719	570192	188480	47608	3151	336981	3151	689305	11629	123209	10603588	248147	38522	43898	3151	3151	9624	6581654	506861	3151	14329	6881	9464	3151	3151	3151	194808	317873	297371	7804
7912	2.68	0.04208	0.180168	364.125	1.43	-	Feces	Day 28	Negative	HILIC	192734	10426	10180807	582176	4025807	2051349	10426	91477	10426	10426	103932	10426	248895	10426	210904	20853	410964	573951	139181	198828	6199519	10426	270826	1442739	10426	10426	2870459	10426	179219	434629	170034	10426	10426	173952	13252522	676130	10426	5304421	40429
8538	2.02	0.1276	0.257248	316.109	2.04	-	Feces	Day 28	Negative	RP	55001	134841	151972	149761	390394	6731	345612	101465	1572	47116	1572	1572	156595	3145	148189	1572	1572	113789	1572	59511	559510	148642	359004	10870	52258	27515	32170	148513	1572	125260	201927	1572	88984	570824	22881	42735	85736	217266	26402
8558	2.42	0.14583	0.229209	401.157	3.15	-	Feces	Day 28	Negative	HILIC	1010382	309313	512075	121431	165146	4097	26765	39713	512258	46025	9484	658295	4097	759636	104194	375361	23721	4097	8228946	121612	4097	4097	130273	44725267	542643	35643148	211108	4097	4097	2063882	88723	2806141	970816	33907	52665390	1124825	4097	189138	8193
8571	2.56	0.65179	0.468559	257.149	7.11	-	Feces	Day 28	Positive	RP	773800	1769942	70424	271364	49471	45544	447468	67593	15261	255028	44315	25873	1780894	45837	117539	377949	450114	75547	543782	3707144	42755	54829	96304	18262910	12298014	2494529	4798545	114478	1199042	9764653	99438	322025	363686	161929	6949343	1848507	41416	332601	124566
8718	-3.06	0.10484	0.229209	414.173	4.34	-	Feces	Day 28	Negative	HILIC	131862	2662554	298981	572464	48537	262720	2705	341603	2705	39786	24363	2705	2694677	2705	2705	2705	359442	417965	100910	218333	1557317	26259284	2206907	89653	79992	40994	1123041	406016	364700	5411	1463181	2705	23126	327066	57252	48030	25523	924685	227105
8728	-2.17	0.03898	0.180168	415.144	1.28	-	Feces	Day 28	Negative	HILIC	87305	1394347	47438	158267	9483	310727	31675	78143	215584	91484	3730212	692080	680851	93110	25862	363217	101958	128337	912180	142389	9483	102537	106334	9483	243726	68628	529478	9483	55322	60993	9483	648055	322670	36587	165078	110412	18967	261349	9483
8762	-2.81	0.05246	0.207332	417.145	3.13	-	Feces	Day 28	Negative	HILIC	13301	10443	3793	249287	23675	47118	3793	11195	3793	42007	3793	15076	66674	3793	7586	17223	3793	19562	1031568	15572	15790	3793	596353	3793	3793	136821	21347	13341	23571	9978	150691	859306	30574	14257	76508	69479	21190	30643	10777
8764	-2.1	0.15168	0.229209	417.159	1.46	-	Feces	Day 28	Negative	HILIC	36139	839044	78542	12257	24513	364363	24977	100552	239645	200259	5851439	806152	455792	206542	64416	479980	66933	118577	1224927	163956	12257	56535	120460	12257	252956	343545	204319	12257	74347	181405	24722	1062600	68879	12257	97452	96913	64060	308411	12257
8770	2.69	0.03914	0.196595	322.95	5.71	-	Feces	Day 28	Negative	RP	13322	88169	19868	2477	8697	461835	24383	27448	31941	18883	2477	23222	6394	5938	12250	5289	2477	5015	18532	31794	4953	15316	4435659	29520	2477	15136	31869	41323	53912	40624	2477	2477	25556	47873	12283423	37931	44860	39737	41308
8774	-3.52	0.16762	0.235873	260.058	4.02	-	Feces	Day 28	Positive	RP	819509	555470	1122626	2218009	407406	125202	188415	1101973	11935	506096	11935	11935	640968	11935	164222	84470	2107841	1861033	11935	267372	460647	90441741	267252	11935	23870	24035	646641	137996	2083885	54353	1352670	11935	180526	392583	11935	137728	334647	207481	451196
8958	-2.16	0.46418	0.401473	327.13	1.13	-	Feces	Day 28	Negative	RP	810743	3097	233326	4772076	136829	613952	199417	63022	8033	23868	200319	17130	3097	3097	97131	401884	27109	13159	82510	4029317	79665	3097	159014	25683	1062841	3097	282631	955747	63395	100745	6195	23202	1057587	3097	3097	91447	212885	3097	159515
9066	-2.3	0.01826	0.157447	446.152	4.29	-	Feces	Day 28	Negative	HILIC	5385229	488335	34477	656158	111776	268009	68909	233235	85037	1029078	310284	120573	114116	31045	3165	86798	184672	975948	931205	531248	8737	62902	552601	319491	94368	654147	1578137	1482821	26158	185387	18945	318703	206859	3165	278335	155446	165429	69272	407503
9079	-2.01	0.34405	0.333361	449.159	2.65	-	Feces	Day 28	Negative	HILIC	417102	29799	7478	125070	28987	384281	341142	7478	244681	7478	7478	14957	83261	48410	84463	209544	15293	7478	734237	255365	24231	7478	63388	63067	24708	4440470	130790	567153	95819	189167	46987	3246990	161994	7478	75526	91464	387995	23079	660090
9525	-2.54	0.73079	0.482414	271.065	2.36	-	Feces	Day 28	Positive	RP	9956452	4165	741440	113240	637742	551352	284384	126547	763952	41807	15299411	22037	439315	332946	2082	753595	365514	79087	222132	180184	2082	43693	1689639	2082	2082	245318	2082	526163	2082	146052	111285	2082	483897	91864	117431	266317	18160690	112486	77997
9550	-2.41	0.79585	0.564594	341.084	4.02	-	Feces	Day 28	Negative	RP	32425	11538	38563	1616178	43182	1479	7975	10796	1479	7130	1479	1479	4259	1479	56119	20058	8299	32680	80045	777848	50244	1479	15471	2957	742437	1479	69186	3004	9000	39621	1479	1479	94433	33149	33822	117061	6936	30885	84348
9579	-2.09	0.45664	0.366586	507.15	3.8	-	Feces	Day 28	Negative	HILIC	953874	4472161	13708	111251	211043	440177	588554	6854	18077849	139168	35117471	23820232	789562	2044083	13959	617917	212810	1960447	168583265	6854	30412	6854	905672	72130	6854	29984907	92914	714832	6854	430821	105629	11992444	287191	40315	597822	299230	8905968	25186	519464
9668	-2.41	0.02006	0.157447	529.158	4.04	-	Feces	Day 28	Negative	HILIC	6956033	574039	411094	2044735	4166	1789246	4166	311375	4166	102760	73844	62049	200100	18295	28674	4166	966346	80188	190568	807787	169874	4166	142492	72057	40701	80264	1620745	990246	4166	117521	27695	149272	4166	8331	11487	132459	522960	659159	55682
9790	-2.06	0.42871	0.355266	547.182	3.18	-	Feces	Day 28	Negative	HILIC	1148970	1175517	443310	730087	266367	169675	1326219	8106	218023	198539	1876533	1187944	290043	1269257	377533	765982	393325	1737717	1931425	15706	227902	267941	381198	309002	57149	21298822	31326	414440	446378	58756	160737	281552	100118	123443	999367	85021	17806688	122719	753136
9842	-3.98	0.0319	0.182753	276.126	7.15	-	Feces	Day 28	Positive	RP	822821	41288	1613	79386	6019	11038	144952	345033	1613	129014	1613	3227	434149	13141415	51478	216093	136046	4758	163436	201897	1613	1613	46855	31921	112622	27958	1613	89920	54273	1613	1613	212795	108837	152253	8007	10504	29872	1613	12601
10027	2.14	0.68837	0.475238	279.131	7.11	-	Feces	Day 28	Positive	RP	267550	684389	4580	31077	4580	23133	165199	20102	15437	111272	4580	22360	771480	4580	50115	102184	88622	23511	164586	1394219	39809	10745	37219	8116315	5021407	658019	1829343	55823	558487	4199676	4580	4580	150490	29823	1171522	953134	19004	180302	82194
10033	-2.71	0.35928	0.326203	279.144	7.08	-	Feces	Day 28	Positive	RP	6928	67101	199342	211573	19159	30713	8517	4601	390971	101516	6159081	203442	64047	2235590	86299	94818	1912	331040	1995888	4175	46151	457185	626327	1912	1912	540438	5382	1912	3824	10243	196596	3546378	19674	31788	218583	124110	23259	36893	1912
10038	-4	0.14066	0.235873	279.159	6.66	-	Feces	Day 28	Positive	RP	40860	102189	22543	161241	22903	134591	3037	35981	87185	171548	17537649	218543	93908	57455	32055	80479	6627	42249	1915591	37300	16888	16795	76307	72737	25582	184781	90470	18524	45425	103744	7583	978119	90689	23678	74627	6073	98713	12204	3037
10308	-2.34	0.41487	0.361316	283.041	1.12	-	Feces	Day 28	Positive	RP	1426776	3470829	186158	7816287	3482322	586051	551494	2715537	13536	3447987	58551	496979	9152537	289917086	2757020	3119563	2932293	6325109	423557	3800027	4343134	13536	2036971	309969	27072	2712801	1162484	1744775	2882072	1273846	3120030	874266	5712635	6641602	2816871	2048256	2811198	4861748	4320856
10344	3	0.00067	0.0594067	359.157	1.18	-	Feces	Day 28	Negative	RP	15517	2268	2268	12445	25053	2268	104668	17496	91457	54636	15390	2268	19336	2268	13957	9600	2268	26126	2268	25971	2268	2268	18133	38523	33540	9086	8297	26475	12593	131631	10504	2268	2268	23476	30703	7805	4537	10996	13859
10519	2.1	0.39058	0.353436	364.125	3.15	-	Feces	Day 28	Negative	RP	108598	4238	15303709	4665995	6549885	4053873	11350	90780	16554	2119	490310	22282	736104	2119	128765	75287	731728	1215853	42754	628564	12480477	2119	344824	380912	1150526	101558	11795322	37250	344147	26705	757005	65125	2119	164051	33817609	873558	49409	6429540	214537
10552	-2.68	0.05018	0.182753	287.093	1.58	-	Feces	Day 28	Positive	RP	980598	4962	2481	23569427	43443	9087	62645	161390	2481	2481	2481	185982	61695	2481	187757	142221	418427	2481	490031	6307607	76569	2481	201217	22269	4442372	231781	784488	29563	340058	2481	18093	2481	6764730	69028	56909	420561	182257	32666	175040
10587	-2.02	0.05472	0.183294	287.2	5.98	-	Feces	Day 28	Positive	RP	84070	796519	83579	263912	3582	94626	75247	117091	205765	83920	6916570	322846	432075	57979	18360	463017	120284	134874	312756	51359	3582	28897	152816	61480	221613	3582	392508	44349	132207	259522	73887	413025	260848	3582	3582	132878	30739	360680	7165
10727	-2.54	0.19734	0.290099	369.137	12.02	-	Feces	Day 28	Negative	RP	206470	4801	4801	4801	287950	405552	10818	2201373	110093	4801	383952	4801	9602	287733	229744	11005	2685119	76415	15937	1599070	1121214	195280	2084582	84543	306903	68167	146441	82592	2319606	221999	1442140	55148	67030	112922	182519	47490	89764	75688	616299
10766	-4.2	0.90882	0.601896	370.162	5.18	-	Feces	Day 28	Negative	RP	6637799	33182	11095	160790	89624	1903	257869	23112491	1903	816520	1903	356344	1903	6426	81981	563915	49775283	26851	16958	540887	33557	8568	1903	1393456	22960141	825965	17189046	3807	33514008	234147	28836	54124	636730	79636	880809	359732	21717	7928	27637
10827	2.69	0.06898	0.200252	291.129	0.79	-	Feces	Day 28	Positive	RP	96659	69699	316394	3097825	2049743	229668	219207	33113	33113	105894	517063	182060	194127	33113	154356	66227	86435	668609	82395	555465	33113	33113	277404	16836349	33113	33113	625829	297585	33113	334366	33113	33113	795092	817315	623932	507407	80657	466210	450737
10912	-2.77	0.06742	0.200252	292.227	6.95	-	Feces	Day 28	Positive	RP	4455	2247754	232285	2228	54331	128487	262251	276309	15817	8134	11951673	1062339	3068907	1285290	2228	2228	310701	398577	15954	34305	436654	2228	52404	2228	196190	1605675	11764	42903	281770	2228	743333	5544172	2228	2228	722954	796347	302100	317924	6670
11009	-4.24	1	0.576764	293.674	6.96	-	Feces	Day 28	Positive	RP	2558	41425	16897	127955	7372	5675	2558	12284	93200	16296	369233	88090	25873	31093	2558	15014120	2558	17465	80854	5115	12497	15063194	42668	2558	145880	29006	11374	6036	35473	73945	2558	399547	42841	75166	232019	39733	21118	15878	12573
11344	-3.18	0.79679	0.50472	298.186	6.96	-	Feces	Day 28	Positive	RP	62046	78471	51505	99875	31136	40287	26374	56927	212902	38229	300621	100330	71421	29106	22834	6063974	49213	28587	56567	39960	2512	6798123	39532	39829	31896	10827	37886	15992	28203	45701	2512	105430	34405	30824	69384	16536	16362	33016	10244
11521	2.17	0.06742	0.228217	390.203	11.49	-	Feces	Day 28	Negative	RP	18318	122483	2490957	243983	1105715	85747	222830	6521	6521	255566	6521	819230	70133	6521	6521	6521	6521	75314	13042	43717	1719935	6521	6521	673588	55099	1011822	567149	98628	809504	86232	2315362	6521	270512	131621	11486605	465801	296682	621794	1061001
11547	-2.29	0.49228	0.405333	391.136	1.53	-	Feces	Day 28	Negative	RP	3323470	41993	232110	102649374	335067	44645	746268	753442	19980	52164	141234	65330	167417	2152	720416	201473	1687032	2152	180463	16286486	360823	2152	426542	349250	23721024	265246	3261936	219286	1496890	149175	141020	6952	19317709	109500	266992	862811	708721	349997	953460
11548	-2.52	0.22948	0.299619	391.136	1.65	-	Feces	Day 28	Negative	RP	768735	55320	143007	72838483	247814	21275	267692	367238	10524	107688	50448	40423	374047	3517	922630	353005	1671008	17708	40599	15025704	378414	3517	445003	261142	16824815	255335	2628324	274576	1014090	29451	178172	7034	14789581	176246	476776	432732	1512241	441845	1316685
11561	-2.52	0.01381	0.182753	301.154	8.8	-	Feces	Day 28	Positive	RP	275810	144398	96020	197738	3319	19679	21300	203678	42871	322563	3319	193680	167173	245499	97722	148437	688350	749995	206275	20145	22641	10759	372590	29325	51808	27544	41388	18988	280061	24600	20128	3319	111449	10624	3319	29517	19826	19192	3319
11661	-3.76	0.00278	0.0635195	393.192	6.74	-	Feces	Day 28	Negative	RP	7654	109108	3390	395332	3390	13887	3390	20523	26253	562881	580816	75727	84960	14361	3390	30972	59684	21381	1590253	27113	3390	8180	27334	66253	133383	3390	153291	81278	6781	3390	3390	1213856	167946	3390	3390	7838	30765	3390	3390
11763	-2.18	0.47152	0.391099	304.022	4.02	-	Feces	Day 28	Positive	RP	320612	324726	482132	167384	150703	55706	106413	460695	9495	57081	9495	9495	344766	9495	51694	24572	579408	630442	9495	46251	128031	13888639	138855	9495	9495	18989	112539	66084	385351	57501	289640	9495	41182	145816	9495	79962	219080	119141	249164
11884	-4.57	0.88795	0.540789	305.699	7.17	-	Feces	Day 28	Positive	RP	66991	182910	87054	546267	114654	87031	26142	83975	537876	57352	1855273	157985	112817	170310	3333	53248328	112266	36780	218245	28089	35543	50002295	43608	27343	215482	54315	76780	19247	87083	232238	26823	565360	125252	97359	365395	35399	68151	50929	5785
11928	-2.02	0.8855	0.595075	399.148	13.49	-	Feces	Day 28	Negative	RP	37630	720889	384062	8108	66554	898464	16215	49015	208452	692030	13923472	2147205	444982	83010	90016	121852	54894	8108	6320962	8108	8108	318397	518113	8108	99027	1072992	322459	8108	103004	90898	17261	629502	431160	526583	222983	8108	8108	548502	8108
12266	-2.87	0.79975	0.50472	311.685	7.16	-	Feces	Day 28	Positive	RP	55140	344141	143918	306706	33991	91308	48200	69062	857676	198561	672072	183784	304243	161285	62494	12918928	46341	57525	136001	84318	19241	19768929	56070	77320	64200	63640	90855	72055	28979	133675	77428	616132	70661	85933	147754	56839	77327	108296	13884
12340	-5.58	0.5271	0.414027	409.173	5.05	-	Feces	Day 28	Negative	RP	4324	1733	314245	194345	52162	1733	4560	5406	117953	14472	645022	1733	1733	9984366	1733	81884	21053	18770	151020	5792	3465	50170361	4688	1733	1733	1733	15382	4179	9004	1733	15394	47382712	37485	21721	176576	11413	24980	14281	9811
12541	2.21	0.16684	0.235873	315.164	1.65	-	Feces	Day 28	Positive	RP	112986	30079	948432	149454	67957	4743	749304	143942	4743	10986	4743	4743	56493	80911	57072	45334	33814	131686	16984	1890634	9485	4743	4743	127263	27562	237099	17947	262362	22337	610362	4743	4743	76152	13082	10125	54350	4743	4743	28150
12617	-2.5	0.38758	0.353436	417.159	8.11	-	Feces	Day 28	Negative	RP	3896	118996	39229	27844	19182	117062	3896	21730	50651	77773	2994890	590761	20605	3896	7793	110211	48443	28966	1026546	17670	3896	91862	59651	21800	12600	3896	74802	14535	53237	20575	3896	474520	38527	9575	24639	3896	3896	8507	3896
12620	-2.08	0.16936	0.285972	417.159	5.04	-	Feces	Day 28	Negative	RP	57584	581350	30293	95527	59232	63613	7299	58099	120127	41099	7735437	231501	407563	81047	41373	319444	58306	115064	297477	7035	3518	91126	79643	45337	245880	287595	299949	3518	111484	85569	14323	761061	205527	3518	411092	76373	58491	239344	3518
12629	-4.01	0.57641	0.436525	316.189	7.17	-	Feces	Day 28	Positive	RP	1416	39351	18126	80208	1416	4037	2832	6531	104756	1416	116012	27684	12749	22144	1416	10253950	33093	16309	63561	1416	1416	13899332	30401	12865	107499	48757	46085	12438	16384	80363	12195	187336	61825	57263	167922	6743	43480	21619	14122
12653	-2.23	0.05844	0.228217	418.162	3.69	-	Feces	Day 28	Negative	RP	14774	80700	13002	17084	24049	2008	2008	21010	20704	11024	684073	36773	72054	2008	24007	162006	22945	13738	8259	47836	4728	19065	4775	4227	125272	33812	48872	2008	28848	12363	2008	119844	54490	2008	28086	12215	6258	16565	4016
12787	-3.29	0.0995	0.257248	421.26	10.25	-	Feces	Day 28	Negative	RP	11883	143889	13933	65001	37228	57542	8228	118495	87622	32302	453703	121651	333681	66118	4114	4114	114913	45117	10046481	33663	4114	182839	178143	23532	249705	4114	183688	23844	177676	4114	69971	274528	151102	62172	145436	8507	12514	59801	4114
12804	-2.81	0.22849	0.288211	318.279	8.7	-	Feces	Day 28	Positive	RP	40802	1206303	302096	10968	400033	1467167	391635	185199	121349	5133	5931078	4467797	2247651	4143047	2566	2566	406486	263442	21769	217672	1237438	44910	5220	2566	69740	2672989	6693	62341	303398	2566	1492250	27241807	2566	143856	305224	672047	265913	1108656	22341
13050	3.43	0.77284	0.50472	322.199	6.96	-	Feces	Day 28	Positive	RP	12479	18795	189298	394575	159858	27309	46959	212089	2275	2755889	2275	4839	368879	2275	2275	2275	219651	1120935	2275	61020	933489	2275	157715	8092	28279	2275	87245	124983	8084	4549	52670	2275	37592	2646383	14454	2275	77728	55730	319499
13103	-2.16	0.19645	0.290099	429.123	4.02	-	Feces	Day 28	Negative	RP	3481	203634	4872	44597	19767	47244	1740	20844	49491	95289	1942131	105522	152412	1740	6005	46795	9674	35052	219912	57576	1740	1740	34040	8852	93174	57296	86847	1740	23153	13878	1740	418398	61249	4262	129303	5622	29754	57537	1740
13269	-2.78	0.03339	0.196595	433.194	2.17	-	Feces	Day 28	Negative	RP	237409	18457	65831	255839	105564	6424	6112	421188	1827	169319	1827	1827	82459	1827	1485464	6298	391543	60862	1827	150094	64299	5831	158344	1827	1909398	1827	288802	283098	642132	3655	130037	1827	446487	64156	42166	56301	16036	114778	260034
13463	-4.28	0.79681	0.50472	327.712	7.37	-	Feces	Day 28	Positive	RP	31338	145617	40342	390500	85346	48343	6540	74081	641205	80791	1598695	156505	77985	138080	3270	46958748	98236	37478	165322	24974	22645	55180974	46012	8909	247339	28050	49006	17904	67051	224615	3270	669871	158167	128733	697311	58491	54996	29214	26832
13663	2.33	0.15894	0.285972	445.188	2.05	-	Feces	Day 28	Negative	RP	123249	201598	237958	230093	1056633	5937	676644	283235	5937	107011	5937	5937	263450	5937	215865	5937	86705	92876	5937	75226	1355895	333145	890410	72994	202037	132626	81416	271556	11875	210022	374834	5937	287871	1652117	43488	70734	89168	434532	53360
13729	-2.14	0.08828	0.253995	447.209	3.54	-	Feces	Day 28	Negative	RP	162026	50606	56453	184705	87867	22890	69640	283474	2846	156118	1423	1423	174977	1423	846633	1423	407738	85645	9235	179376	49507	4694	243838	24653	556516	4371	125772	336876	642966	33620	147580	1423	236418	67592	51856	31144	42674	47158	207135
13903	-2.57	0.26436	0.319158	453.177	6.66	-	Feces	Day 28	Negative	RP	43694	254211	77014	509105	254974	517874	10048	73270	176191	607227	16404504	448851	245479	358081	70214	241150	90866	83302	4384393	10048	258730	159397	277911	178787	63201	707564	225288	88700	101737	169017	587841	3461229	284085	102201	488926	20096	206229	282925	10048
13934	2.6	0.16762	0.285972	453.395	13.1	-	Feces	Day 28	Negative	RP	44621	44621	44621	44621	24355214	2098063	1896478	44621	19862324	1063507	1658418	4557749	470948	1447297	181214	619662	17035969	4290691	44621	44621	2809388	3714706	4218539	1011802	9984219	7603155	1276968	2307261	44621	107471496	2807879	3510636	6675782	89243	95795573	26644797	4691266	3353260	21265418
13948	-2.75	0.66416	0.504402	454.18	6.66	-	Feces	Day 28	Negative	RP	3784	41401	7569	125591	55321	142499	3784	8632	31973	123196	3799928	79329	15804	36570	3784	36643	3784	3784	990937	3784	26083	3784	49383	31165	3784	154857	42819	9140	13573	40912	106316	760489	54614	9650	103747	3784	49859	40206	3784
14095	-4.11	0.42294	0.364698	336.225	7.37	-	Feces	Day 28	Positive	RP	38535	29270	88320	403308	155474	46608	6210	92630	848183	75250	1940407	257744	39221	167005	23871	55470843	140989	52030	233027	11434	3105	61827498	22166	43139	311868	66575	59279	3105	35858	237728	3105	817478	167119	82295	852614	77466	60113	44131	3105
14116	-2.62	0.34405	0.326203	336.669	2.93	-	Feces	Day 28	Positive	RP	41446	53109	44512	477865	23285	2069	15085	1095223	9829	1069846	220211	620658	2069	2069	14990	69998	1463983	13597	2069	2069	77314	2069	26688	22931	430371	17103	283577	68156	949761	4138	68844	7552	117098	95715	214237	2069	405159	48447	19898
14188	2.18	0.16953	0.285972	462.24	2.04	-	Feces	Day 28	Negative	RP	599183	832743	1567145	1779005	5258100	29118	4206837	1650085	6187	541894	6187	6187	1600943	22791	1396716	35294	525033	626193	47702	686690	7286546	2103772	5335427	567217	1429907	799128	728965	2877979	280479	1179534	2022763	12375	1659026	12283738	598899	574622	481008	2393644	496009
14236	2.17	0.06629	0.228217	464.116	1	-	Feces	Day 28	Negative	RP	128092	341444	3677298	3962	13276	220227	358395	71402	1187105	3962	600005	114526	1328608	3962	3962	763990	3962	153022	124356	3962	106320	3962	756620	3962	17320	3962	3962	1051561	77470	539379	43586	3962	3962	659279	266710	7925	253508	3285390	79510
14438	-3.11	0.67816	0.50764	470.151	2.51	-	Feces	Day 28	Negative	RP	10636	38861	5450	4679	2960	4114	279067	1156707	1550049	1480	1982311	108904663	16563	1480	370950	76374	2565908	6473	85513138	3419	18218	4613	62723	1870818	6507	4605810	11751	49176	143631	824011	1480	41151	22329	1480	2649099	424727	43827335	32040	1778708
14661	2.03	0.21027	0.2954	479.411	14.13	-	Feces	Day 28	Negative	RP	20936	20936	20936	20936	4316306	1547873	921803	20936	13630081	1021418	744581	2837045	707810	2377309	20936	285936	41872	2629589	20936	20936	803546	7130824	3138713	878542	21460875	2901578	185745	1219231	20936	43477526	4494336	7652214	2621262	89460	61257132	16969093	3631008	1158274	5826511
14812	-2.06	0.05702	0.228217	485.222	9.72	-	Feces	Day 28	Negative	RP	138905	343834	75637	357521	184715	449791	34190	535402	117398	6071	1218947	237841	203720	12142	79103	102089	741141	261929	5527257	311987	6071	741756	932633	88163	288284	64473	200922	156137	1505952	95236	66868	246428	438281	82610	460953	20599	86400	121642	6071
14866	-2.4	0.28819	0.319779	487.237	12.67	-	Feces	Day 28	Negative	RP	756756	11935	15725	71166	143428	2651707	95660	73651	367289	4484	673431	158604	10847	223509	78169	8967	943802	526183	1679515	561755	2252503	65789	5405463	100887	48127	443425	4484	372865	4484	4484	38103	241594	267319	332500	50732	4484	63873	26922	4484
14986	2.22	0.11386	0.257248	493.053	4.83	-	Feces	Day 28	Negative	RP	298149	8521	4016	95929	27966	4016	336483	165496	4016	509097	4016	4016	4016	4016	38051	162806	721702	4016	4016	766793	4016	4016	4016	2222972	528097	25952	476711	15534	450343	1438438	4016	4016	8032	50249	461238	239161	4016	58834	60299
15117	-3.51	0.40668	0.361316	349.725	7.54	-	Feces	Day 28	Positive	RP	19681	110343	50456	229984	98983	38469	4870	41878	525475	21991	1402326	110474	44490	55387	9338	21654859	74391	35483	161317	2435	2435	33521487	38367	27217	167352	2435	47932	14478	86083	186053	22001	484147	165416	105723	690037	41399	47636	40623	13259
15280	-2.04	0.36429	0.33722	508.187	6.78	-	Feces	Day 28	Negative	RP	3308	3308	3010172	1211764	740778	131582	19861	231405	133585	29569	67953	3308	3308	2519475	60239	1256082	297534	29059	54021	3308	13111	24526800	8267	6615	3308	6953	3308	3308	3308	3308	7683	30699998	617590	304316	190027	183387	162984	68364	35152
15576	-2.12	0.35249	0.33722	526.448	15.92	-	Feces	Day 28	Negative	RP	8978	183115	34864	801945	144287	431473	4489	23045	109132	68261	85621	1084143	78825	10076963	187405	4489	110428	244907	252409	95928	291754	16892	54840	294888	99288	490731	91118	96605	241116	112953	189826	690497	130733	116562	18753	59849	48332	184833	360243
15863	3.08	0.11385	0.257248	547.33	2.04	-	Feces	Day 28	Negative	RP	106479	68989	388270	361210	1312676	34495	1083046	395325	34495	110078	34495	34495	267833	34495	298775	34495	144800	122870	34495	96294	2264023	496259	1331895	112002	514654	163582	158235	797322	125659	260133	448616	34495	407472	3880243	113099	71454	84239	552432	106334
15910	-3.32	0.232	0.288211	360.215	7.54	-	Feces	Day 28	Positive	RP	3089	32105	16514	16924	15082	13556	3089	17623	167891	6178	282206	33597	15650	3089	3089	7863590	18685	6339	67016	3089	3089	16626652	13367	33040	160954	3089	53941	3089	173704	75621	3089	149067	73384	88934	384042	18541	57187	40897	3089
15980	-8.74	0.294	0.309028	361.15	6.59	-	Feces	Day 28	Positive	RP	5989	6225	587903	258486	39959	15790	10687	2995	204858	2995	875726	2995	2995	128191986	10217	106091	23424	2995	368965	2995	2995	165871804	92140	2995	2995	2995	20953	2995	2995	2995	2995	1246695377	32782	55423	107899	13211	87884	31033	7260
16129	-3.61	0.79502	0.50472	362.723	7.7	-	Feces	Day 28	Positive	RP	2311	37245	19652	91196	12893	12170	2311	15927	129837	4621	467133	33551	2311	13405	2311	4697804	12938	2311	46960	2311	2311	12149957	13041	10746	110968	18664	17583	2311	27194	62851	2311	139886	35979	17991	234926	2311	18840	12193	2311
16148	3.49	0.0464	0.212036	576.283	2.05	-	Feces	Day 28	Negative	RP	53870	35164	181364	109817	781192	6558	407582	160077	6558	15391	6558	6558	109161	6558	165324	6558	18256	27541	6558	13594	978977	197055	629638	21611	93693	55243	42742	159917	6558	135582	243230	6558	149467	1917864	36172	13116	20722	208139	21515
16170	-2.16	0.04087	0.196595	580.165	0.84	-	Feces	Day 28	Negative	RP	647247	7805	109761	207928	7805	30751	26541	71887	15610	1786291	533026	635482	63297	775838	412776	36826	35711	1364818	2189894	7805	7805	64140	1513947	35973	262637	1120621	7805	255217	44208	7805	203305	340554	7805	7805	312727	55782	645791	7805	271049
16339	3.27	0.10291	0.22981	366.139	3.16	-	Feces	Day 28	Positive	RP	24258	134501	12149894	1868977	4494798	3708861	13326	2713	44556866	120902	1344867	370860	468199	68139	10370	23465	206926	742855	181925	445569	7383070	2713	236083	54457	457451	214966	5352299	22681	32207	48730	469996	56032	5426	77752	17053609	414314	165535	3075026	170901
16594	-2.25	0.04419	0.182753	369.213	4.26	-	Feces	Day 28	Positive	RP	3397477	51691	8978	959620	8978	42682	800561	7946540	8978	1186014	8978	151121	240478	8978	119955	984341	3360273	260180	137681	51871	280364	148401	2045051	8978	437873	8978	23320	221830	2034139	17956	8978	8978	1083150	266924	806233	223636	562134	167386	236530
16782	-4.31	1	0.576764	372.126	2.89	-	Feces	Day 28	Positive	RP	361883	41133	205060	303323	42347	27516	4498	38520	354671	4498	2578923	783862	4498	628751	87072	14320	84242	4498	58604	17086	60638	101743	391742	64304	4498	660662	36061	4498	182224	42350	9301	58845018	4498	20600	27222	8997	28095	258070	12712
16866	-2.05	0.13338	0.235873	373.213	7.7	-	Feces	Day 28	Positive	RP	2965	20680	8502	11558	257360	2965	2965	2965	66055	2965	148883	7586	2965	2965	2965	1925294	17236	2965	27526	2965	2965	4746881	6162	6763	75039	12471	24856	5930	16407	40695	2965	90878	2965	9647	177684	2965	25493	21029	2965
17322	-3.05	0.95506	0.569709	379.75	7.7	-	Feces	Day 28	Positive	RP	322929	1048676	589184	2191962	796825	448045	96352	495904	3733290	385552	12754547	944423	509570	526513	119863	91857869	804296	316538	1389093	66530	182105	175130942	407327	291432	1739531	532923	664472	267510	686383	1244278	453826	3847119	834951	616682	4391355	174628	553015	489899	153214
17719	-3.87	0.30299	0.314141	386.238	6.58	-	Feces	Day 28	Positive	RP	30906	37730	54636	626650	134992	147097	61674	82701	86921	17713	101166	165311	68099	21791	22557	20389983	60332	298669	640620	22986	44157	3678	3678	18245	62092	87824	45010	33072	69011	40896	3678	64331	193960	102094	26387	85052	88984	23371	36067
17787	-2.23	0.51836	0.403078	387.252	9.89	-	Feces	Day 28	Positive	RP	125304	534360	4768	280505	56443	4768	9535	151709	164767	52694	1755788	55606	813664	4768	42815	100359	159462	184501	8165605	71005	4768	4768	101895	268325	494797	4768	548825	179771	269511	67569	4768	4768	322122	108562	127209	54013	108773	81031	16075
17817	2.54	0.35673	0.326203	388.121	3.15	-	Feces	Day 28	Positive	RP	6949	3599	12530326	2547362	3191740	1496222	1786	12737	1786	1786	351491	1786	437048	1786	10703	23293	454934	677832	1786	468427	4351239	1786	176858	75111	565488	48719	7029987	1786	60395	3572	342025	1786	1786	43026	20430970	296209	25867	3831676	94640
18723	-4.32	0.50849	0.403078	402.269	5.82	-	Feces	Day 28	Positive	RP	27615	105689	99993	416314	79328	78599	28678	28210	325446	16903	346447	171048	93987	131755	25405	31778844	56097	39708	105893	24369	19726	2349	17894	2349	34372	2349	2349	2349	12344	19644	19868	958436	7360	33592	9856	8667	4698	2349	2349
19490	-2.04	0.66779	0.472176	416.227	8.73	-	Feces	Day 28	Positive	RP	16369	75328	119944	2703	48019	20455	8214	5407	63737	28610	4957782	46395	96903	347661	6824	13619	50579	52743	691142	33977	246404	26833	67710	46368	50126	265802	162928	13121	18227	6683	815256	1079434	98998	2703	305686	16965	10485	94108	2703
19747	-2.74	0.01559	0.182753	422.137	5.28	-	Feces	Day 28	Positive	RP	13175	40719	57889	29339	11951	40088	4180	11438	53934	16647	359040	208446	37443	40670	25670	37245	22223	62515	23632	40160	2090	1815268	62436	9489	15475	6562	14452	12461	58186	7430	2090	319529	35704	4308	2090	7481	17635	10184	2090
19831	-2.38	0.84116	0.52327	423.258	9.85	-	Feces	Day 28	Positive	RP	9087	230218	238316	366628	45243	124399	29875	4402	874584	397322	19664038	965039	245943	1442711	130596	255767	4027	232170	4424796	2014	81286	594382	813397	14785	2014	810256	49465	67990	2014	183145	79874	3042993	85539	22098	410814	127671	130405	129267	2014
19899	-2.55	0.84116	0.52327	424.326	11.27	-	Feces	Day 28	Positive	RP	64998	130059	94507	24278	21410	25797	327459	198393	69358	162208	941228	97433	215527	10705	63821970	466093	230754	319387	22967	126991	14364172	87970	27799	68880	103213	10705	3827497	59012	99931	136567	10705	10705	135002	63273	40718	62630	87296	101425	10705
20207	-5.28	0.13684	0.235873	430.264	6.89	-	Feces	Day 28	Positive	RP	66080	32779	68489	691936	101532	128621	22833	59629	95372	44783	74967	162517	70472	6977	34330	68628679	75318	136608	673322	34401	138600	43613	81239	32456	146412	128782	84840	13954	77174	43198	6977	75228	225643	24901	135654	46550	87420	49208	62498
20269	2.02	0.04746	0.182753	431.213	1.22	-	Feces	Day 28	Positive	RP	27264	327981	7667	579840	7667	7667	213398	54872	33923	280206	110019	7667	361534	7667	7667	36611	7667	300220	15334	134787	7667	7667	91623	237079	7667	40186	54683	167924	48590	648869	52766	7667	44059	381495	75961	122110	7667	793217	7667
20599	-4.24	0.65637	0.468559	438.321	10.82	-	Feces	Day 28	Positive	RP	3029820	6293	153034	86727	87272	6293	6293	5728104	16150	113827	290711	6293	65147	6293	1269084	31123	23327577	82946	27131449	12587	78291	135592	56891	482038	2873499	6293	354243	6293	12504765	85028	6293	36955	299421	56762	205440	1007619	78695	27260	108952
20671	-3.09	0.49136	0.401516	440.3	9.3	-	Feces	Day 28	Positive	RP	34052	30626	21514	82319	27260	11182	2873	121767	2873	37640	285387	5747	11966	17124	40262	8743	177747	43424	17786221	6623	2873	72694	21700	48634	211392	2873	117763	47927	453634	2873	2873	45152	48462	147360	504270	10912	11321	20530	2873
20728	-3.27	0.25212	0.294105	441.304	9.3	-	Feces	Day 28	Positive	RP	12481	18956	10531	9287	2723	6061	2723	43368	6949	6761	49964	15048	6853	13892	43619	19834	91517	6618	4692854	25507	2723	18027	18382	14447	126529	2723	51531	43384	143322	5445	2723	16526	45112	34540	27685	34094	15316	34394	12839
21297	-2.12	0.09171	0.215869	453.343	7.36	-	Feces	Day 28	Positive	RP	34029	96517	98220	81459	129634	111019	78646	95036	105721	109351	6960045	314502	121487	199979	38996	21484	130124	165589	322353	134803	24505	10417	211359	41953	150305	388427	139173	112002	28572	85294	20834	640452	139138	110722	95360	230401	109275	78749	67291
21329	-2.27	0.44775	0.374954	454.3	9.67	-	Feces	Day 28	Positive	RP	4319	859677	1231637	1743101	87416	180345	277773	111646	2379652	969287	36808688	3124784	786614	2891211	600209	894923	41160	918582	8355617	39461	109120	1155300	1196930	26618	4319	447098	4319	67565	11040	332093	82888	1790007	95229	4319	184233	124566	77427	84238	4319
21618	-4.2	0.31601	0.323785	462.291	6.16	-	Feces	Day 28	Positive	RP	11188	43430	2718	36214	16673	25092	13469	17110	138140	12623	220289	67927	35006	94862	5435	12432155	19096	13973	62198	11831	7950	749422	7140	2718	37464	12859	2718	9399	2718	41202	2718	450288	20820	9246	22313	26600	30303	6213	5905
22114	-6.83	0.35957	0.326203	474.29	7.15	-	Feces	Day 28	Positive	RP	24616	32946	6839	544309	61393	106697	25261	33516	84745	43951	2745	104238	120284	2745	2745	115263334	54537	81615	642799	36421	58714	19134	35072	2745	36368	27385	27927	12295	5491	55537	2745	73928	135124	35097	33837	43141	81039	25401	17559
22167	-3.05	0.49638	0.401516	476.187	4.44	-	Feces	Day 28	Positive	RP	88380	4302	219656	407764	149423	1300983	103463	83892	311162	4302	25117371	667034	4302	4302	36002	53652	163898	4302	124956	4302	4302	289020	4302	108816	197001	1251505	91015	4302	260085	89219	4302	4302	370268	8604	91819	25277	44633	4302	28110
22200	-2.78	0.21828	0.283736	477.173	6.66	-	Feces	Day 28	Positive	RP	6717	87435	23672	377807	78356	109292	3272	18799	63271	261152	8028264	287808	104410	231306	13104	94072	42451	14026	2501856	6544	136779	35263	96404	45359	3272	258593	97617	9611	47723	63593	447336	265776	108899	35063	195930	3272	77969	147885	3272
22469	2.02	0.14652	0.235873	484.444	16.29	-	Feces	Day 28	Positive	RP	5904	5904	5904	5904	8001829	489571	315059	5904	3359502	343715	246702	662815	147919	672160	5904	471339	5904	402906	5904	5904	3105153	1553086	328892	11808	1433670	603800	5904	726931	5904	2328260	267006	1479741	494643	5904	8303582	1288014	656728	1052692	1522812
22823	2.46	0.08599	0.215869	495.067	4.83	-	Feces	Day 28	Positive	RP	176935	3504	3504	59624	18318	3504	271189	100668	3504	259746	3504	3504	3504	3504	16307	119758	371848	3504	3504	409150	3504	3504	3504	1310606	313206	19945	338173	7008	315099	1021662	3504	3504	3504	21131	369116	199671	3504	17703	45490
23104	2.06	0.03768	0.182753	503.407	13.95	-	Feces	Day 28	Positive	RP	38353	38353	38353	38353	6901412	851091	1616468	38353	7220983	4477040	38353	1456205	5729574	2646634	216302	334868	76707	2553095	38353	38353	38353	1168598	2565953	418072	7475539	973225	1179423	4446133	38353	24246965	593468	7611276	2617651	38353	27797340	11590735	3976942	8130028	6229014
23124	-3.99	0.3987	0.357973	504.264	6.46	-	Feces	Day 28	Positive	RP	15061	138523	29032	162833	51229	52750	17667	24245	338783	141336	371005	143670	169306	44519	69773	36139645	54914	168319	136942	87465	32627	15959415	39210	38810	89173	68520	81977	24662	75663	414362	4428	699465	20315	42730	194807	73257	65757	55589	22834
23132	2.08	0.03923	0.182753	504.41	13.95	-	Feces	Day 28	Positive	RP	16528	16528	16528	16528	2587410	229656	455600	16528	2180517	1487295	50988	604825	1956735	572195	16528	33056	16528	463372	16528	16528	16528	458289	883057	122518	3098453	705280	208811	1381903	16528	7641725	404775	1683533	884855	16528	9110905	4604131	593275	2743204	1869993
24547	-4.06	0.69894	0.47556	548.29	6.72	-	Feces	Day 28	Positive	RP	5048	76405	30316	75558	41320	21159	12289	19735	246443	70057	191231	56829	70060	2524	24295	17174857	13303	55162	33262	39359	12135	7327203	24752	25029	30178	6403	22569	11521	23455	116753	2524	219106	2524	22050	44347	30382	34627	2524	12254
24600	-5.49	0.90877	0.545835	550.196	8.43	-	Feces	Day 28	Positive	RP	5270	2635	619330	271840	128419	85738	95380	73473	79689	46378	14664	28930	49394	1397719	2635	445296	186255	96428	134299	35456	2635	143618	50446	11754	8743	12802	21817	11395	38072	38966	2635	130516964	87268	25368	2635	22585	16856	18918	11917
24669	2.17	0.06629	0.200252	552.461	13.79	-	Feces	Day 28	Positive	RP	18128	18128	18128	18128	1604263	18128	503306	18128	3713150	36256	1951800	406767	140291	158662	18128	1016163	18128	120186	18128	18128	18128	910807	62750	52009	700470	68511	505317	1057133	18128	4189715	1334668	567464	70432	18128	481346	1343582	123277	2884269	650463
25128	-3.97	0.05246	0.182753	570.42	12.55	-	Feces	Day 28	Positive	RP	68997	16719	222445	1177552	8360	628211	8360	100006	312370	8360	3339509	138067	169041	8360	8360	24372540	64852	345125	141549	39700	432607	2157965	26001	8360	92260	8360	39781	8360	120139	138855	131368	666219	130446	40578	8360	36615	55195	8360	97810
25276	-3.56	0.33769	0.326203	577.443	15.8	-	Feces	Day 28	Positive	RP	204097	133916	266802	310588	526924	991852	6003	5861570	6003	118273	257831	29512	14993	59484	829954	12006	18484990	416000	18759	3531263	5873730	6003	5676738	157026	454712	234826	67090	201979	28498809	629170	4685987	222637	174744	165503	427764	18592	31072	399656	4202217
25426	2.54	0.05209	0.182753	584.857	8.08	-	Feces	Day 28	Positive	RP	319067	229032	229568	138952	61996	155870	4518	4518	913745	4518	4772308	50883	4518	4518	4518	4518	4518	4518	291482	4518	4518	4518	13446	4518	851206	23419	186946	4518	113215	3273818	4518	480741	9515	2567147	8884507	33918	48711	59984	14218
26085	2.03	0.00274	0.154152	622.991	7.62	-	Feces	Day 28	Positive	RP	2988	2988	5977	2988	26065	2988	6423	2988	2988	24176	2988	2988	2988	2988	111589	61949	44629	9009	262343	52476	97263	2988	2988	344476	58237	47021	119515	13185	2988	114477	2988	2988	2988	251559	126041	2988	19393	158427	59942
(?)-2-Hydroxy-4-(methylthio)butanoic acid	-2.07	0.08828	0.365839	133.032	2.56	3	Feces	Day 28	Positive	HILIC	40113714	4674758	723118	86776657	34584	1016786	5707309	117589220	34584	61552798	276974	69168	4299748	2060856	2099578	9795153	77336851	11306805	21317898	3761606	34584	14319362	13766314	23923033	118387004	34584	15086448	10768765	9677615	14342303	34584	1194323	53617992	11637240	34584	9019703	11674033	1572478	1287678
(1,1-dioxo-1,4-thiazinan-4-yl)-methylborinic acid	2.09	0.93263	0.465216	175.061	1.74	3	Feces	Day 28	Negative	HILIC	231912	86780	273533	4804846	343596	181873	81408	175097	27544996	331934	103574	321372	160672	368623	306152	375184	315002	1110975	93381	839865	332519	448214	179903	200411	422417	300894	184688	4966994	445998	377283	697798	455054	6988134	750534	327776	279245	263823	161720	367856
(4R)-1-acetyl-4-fluoropyrrolidine-2-carboxylic acid	2.59	0.37195	0.335268	174.056	1.65	3	Feces	Day 28	Negative	HILIC	51027	4921	235782	152577	543158	4921	9842	156749	6354345	17262	178575	34225	84142	4921	45138	18380	436627	885219	4921	156062	20290	115393	18262	4921	117755	4921	82633	44682	465500	52316	4921	47388	138736	712491	38629	307403	4921	42617	4921
(E)-4-(2-benzoylhydrazinyl)-4-oxobut-2-enoate	-2.79	0.26889	0.319158	233.057	6.38	3	Feces	Day 28	Negative	RP	362737	348750	543704	454348	457871	291393	383622	264079	387732	373571	595844	728227	469667	4984208	362163	283880	386281	429940	553617	570271	383486	7998272	498847	459544	372208	469681	408134	476006	230865	317155	345289	56927117	531408	323206	328267	356111	371515	406507	339838
Prolylhydroxyproline	-3.33	0.01968	0.182753	229.118	0.91	3	Feces	Day 28	Positive	RP	147624	1365558	65372	486769	13336	311655	785002	285610	759277	25809741	10537761	9276904	1252308	869982	2182914	13841716	40961	6887789	48661740	29370	13336	788650	820355	30270	198515	40748335	140480	468162	52050	26673	4835961	42111998	1273051	2139537	3315479	859872	4200950	13336	666664
(R)-2-Ethylmalate	-2.49	0.3079	0.319779	161.046	1.41	3	Feces	Day 28	Negative	RP	1362950	2313531	1514155	120106326	833672	1231302	1008504	1843830	4827684	4643043	4521140	4901875	2048853	1363722	2123218	1448839	2159777	2479522	2695697	38192781	1462623	700929	1494763	2137661	35034900	1698783	2669756	83778849	1300368	1429206	1264295	3542646	17538645	2277721	1882209	1802902	1875837	1653524	2097220
(R)-2-Ethylmalate	-4.97	0.23332	0.262256	161.046	1.26	3	Feces	Day 28	Negative	HILIC	966885	505687	383780	119846121	246087	456629	491926	656558	1338195	304521	332017	885765	768792	1199803	739422	1156884	111331	1920967	709485	91280527	967928	271156	465612	216035	74590800	553167	561131	373718137	620209	644913	417949	1176840	51155778	1397005	316421	357350	537779	553492	393105
1,2,3-Propanetricarboxylic acid	-4.49	0.86573	0.449293	157.014	6.06	3	Feces	Day 28	Negative	HILIC	417195	123197	622758	111739	61563	61221	32871	63073	76551	119563	42401	79206	254094	45210	806300	39130	78672	157337186	61486	88792	173117	64692	74870	59229	66777	57466	73267	183707	105741	971338	375244	38975	476603	231975	73084	67838	113569	316719	106094
1,4-Benzenedicarboxaldehyde, 2-hydroxy-	-2.03	0.23332	0.300342	149.024	5.09	3	Feces	Day 28	Negative	RP	10331844	560293	297732	1171968	261548	78465	170536	1289044	87362	913116	34443	169608	127014	71121	724347	143531	369999	461443	186827	167387	306424	801382	219442	523972	871979	859534	672381	176563	3277260	204473	318183	180740	263746	286615	270305	345709	471646	264626	484617
10-Deoxymethymycin	-2.39	0.17875	0.235873	436.305	10.95	3	Feces	Day 28	Positive	RP	538731	116729	179509	427485	426145	180708	155465	753521	353911	334586	733576	270706	1012090	29060	358935	306046	2389156	296440	21923596	328456	244031	87908	254842	234164	577403	247213	306965	142896	3576341	93643	29060	495985	163068	141876	310989	467918	63536	309981	214448
16alpha-Hydroxy DHEA 3-sulfate	-0.58	0.48009	0.401473	383.153	8.44	3	Feces	Day 28	Negative	RP	43830767	78800485	47091274	91521796	14051229	14915140	22536174	49402431	73080251	22378549	312946876	36242514	111296796	24031586	29667770	167996759	72448928	48041614	51873965	35658214	4048646	17040330	35582092	30762196	101476165	7188794	128639469	10731763	50511317	84630070	3098335	17490801	115992167	30426433	14338201	34602620	28228541	63711815	20029637
1-amino-3-[[(1R,5S)-3-[2-(tert-butylcarbamoylamino)-3,3-dimethylbutanoyl]-6,6-dimethyl-3-azabicyclo[3.1.0]hexane-2-carbonyl]amino]-4-cyclobutyl-2-hydroxy-1-oxobutane-2-sulfonic acid	-2.48	0.47152	0.401473	600.307	9.66	3	Feces	Day 28	Negative	RP	4670	51201	482102	1906427	16325	208697	30914	4670	1173945	1296195	27246460	564362	59944	79638	9340	267994	4670	209346	3282216	4670	4670	783559	295585	56454	4670	834615	4670	148777	15827	42451	92265	11145605	4670	296882	230869	87018	131238	58396	4670
1-U - 40.0 eV	2.04	0.01391	0.158913	181.037	2.44	2.b	Feces	Day 28	Negative	RP	3937	1602	331181	28897	4937	2478622	7299614	1602	86106	1602	3204	3808	1602	566741	1602	1602	32099	45448	16556977	1990743	1602	7347	1602	15055	1602	9000	1602	7731095	6660	29207666	39852	9283	1602	182151	1602	1602	14609	3744	1602
2-(1-hydroxy-2-methyl-1-oxopropan-2-yl)oxy-2-methylpropanoic acid	2.45	0.36528	0.33722	189.077	5.37	3	Feces	Day 28	Negative	RP	63579	700477	61475	450007	185937	27734	113748	129087	13917510	109399	501836	139863	1750523	85388	39218	59463	176605	195840	521763	33145	262269	181578	152562	46030	178823	382606	161977	73973	237322	14658	339370	278981	103866	166600	379304	220834	41343	174963	78956
2-(butanoylamino)-3-methylbutanoic acid	2.06	0.01624	0.182753	188.128	1.4	3	Feces	Day 28	Positive	RP	216982	10860	65901	3818	277775	46910	1437162	117754	1880431	3818	52662	28945	20877	13104	3210144	3818	99710	44076	780680	218038	21256	20306	36321	170530	95842	7635	64748	3192095	195768	1562192	24570	98741	341369	108169	1135450	412181	3809881	62130	1155782
2,3-dihydroxy-2,3-dimethylbutanedioate	3.13	0.55335	0.402914	177.041	1.92	3	Feces	Day 28	Negative	HILIC	687782	442261	801242	1474962	777269	631128	480738	257134	1398922	693214	687005	144387	904752	472798	421982	1240615	737679	2388399	689820	2386834	1943845	62756	6103810	507781	1762278	1314327	993310	1799566	730670	926143	1351832	722875	6471017	114435764	1531657	945819	332511	2152600	619124
2,3-dihydroxy-2-methylbutanoic acid	3.34	0.02606	0.196595	133.051	2.12	3	Feces	Day 28	Negative	RP	19598	56439	187978	527665	60040	2852039	4795403	49641	23817	25278	35349	39106	37640	30117	11242	10873	16172	30326	6528757	204529	118417	218227	54603	48325	192636	55824	30669	327752	39475	16136723	201472	59736	686162	77300	64993	40549	10213	51116	23627
2,4-bis(2,4,6-trimethylphenyl)-1,3,2,4-dioxadiboretane	-4.56	0.59188	0.440247	291.196	6.96	3	Feces	Day 28	Positive	RP	227830	626203	224689	1428552	336757	223110	77805	267804	1453133	278465	4259370	902818	389741	873657	105972	181564606	345450	213403	819711	117163	216659	115681891	259059	118369	663295	213433	193684	45178	240384	427185	174606	2476312	356071	346184	1146427	255055	186025	179905	93044
2,5-dihydroxy-3-methyl-4-oxopentanoic acid	-3	0.86573	0.449293	161.046	1.77	3	Feces	Day 28	Negative	HILIC	2337008	1965743	1162535	173860160	1162566	2252374	1745058	3609750	5104166	2880052	1764906	8941820	1880354	1143066	2336458	1391655	3958540	5373899	4815791	113733079	3102570	922660	4705381	3443069	149992507	1276561	2668433	394985018	3282207	11244557	2010125	1223630	130162957	5080569	3532609	6538783	4529982	2855618	9148644
2,5-dihydroxy-3-methyl-4-oxopentanoic acid	-2.79	0.61157	0.413442	161.046	1.91	3	Feces	Day 28	Negative	HILIC	1922192	842001	1001704	82324265	699925	1046538	841287	1875849	2954526	6925335	1638020	3865046	931460	682733	1189442	987503	1927794	2195920	3768807	36026246	1229895	657126	2216232	1479355	44480848	805828	1399699	103988860	1227355	2857529	860203	957884	82285197	1114849	2236062	1516702	2283289	976024	2327419
2-amino-2-boronoacetic acid	2.31	0.1026	0.365839	165.055	3.16	3	Feces	Day 28	Positive	HILIC	1160839	27152	1756189	186898	123045	27152	27152	83669	5297060	27152	2766558	8643936	27152	3410511	57764	225456	63066	27152	19754005	75929	27152	27152	69165	62546535	2126819	43370958	628828	27152	27152	2575659	89576	1924982	724307	54304	76150959	353266	27152	351565	27152
2-ethyl-2,3-dihydroxybutanoic acid	-2.48	0.4123	0.365846	147.066	3.08	3	Feces	Day 28	Negative	RP	1014305	1924899	1023371	301351363	1681017	423226	273538	1219312	3791410	608008	2960891	2183375	307188	433575	1678365	1345502	1394615	1037564	4552660	366359	3422610	2467236	596180	2566429	6760102	1797238	8126402	317072	2087820	4696413	8631739	1892738	104585276	3207428	6355421	2064713	1028409	1201207	1322003
2-Hexenedioic acid	-2.3	0.94279	0.465762	143.035	1.75	3	Feces	Day 28	Negative	HILIC	977796	247538	59431	66177784	29716	822265	187596	1338071	348016	29716	29716	199081	29716	29716	29716	29716	285104	1767388	1330200	25209986	1219298	751013	2233836	212888	24523974	222028	245127	28283063	631866	2054067	939654	29716	49141655	1820078	2214082	1492857	1049514	752065	2759078
2-Hydroxy-4-(methylthio)butanoic acid	-2.65	0.66779	0.504402	149.028	4.12	3	Feces	Day 28	Negative	RP	727724	6643	58856	1118389	3596	4381	82724	12143707	1798	471554	5115	22320	87702	1798	35604	217039	1001473	134385	3225666	63644	33151	13321	220615	566384	44322920	1798	276348	91750	390008	1042388	7788	42535	1010433	1734520	62268	157194	308160	21408	35914
2-nonylbenzenesulfonic acid	-2.11	0.38758	0.581994	285.152	2.55	3	Feces	Day 28	Positive	HILIC	1798617	15355771	5259439	119223	581052	4030790	5918748	35260687	20912	1332405	20912	20912	37462165	20912	2054967	32058712	29360051	93986161	20912	525640	241304014	20912	14612774	20912	345269	1432964	963886	41824	52306687	895043	46201012	20912	59210	18343548	20912	54830	1590209	17585565	1399479
3-(3,5-dihydroxyphenyl)-1-propanoic acid sulphate	-2.14	0.53455	0.414027	261.007	5.7	3	Feces	Day 28	Negative	RP	54303	20744	6914	2758868	477651	27909	567001	7173854	6282	12609	433065	83530	19898	28637	166746	3506584	5672018	488857	872340	110205	324679	3141	228554	1385081	638421	22299633	549990	444206	7764398	321914	5969164	54608	382522	2095578	197131	4381211	83650	508872	273681
3,12-Dioxo-5beta-chol-6-en-24-oic Acid	-2.42	0.02515	0.182753	385.237	10.43	3	Feces	Day 28	Positive	RP	28364	173927	18772	304690	348279	15560	8408	8493	4204	153790	334746	4204	404996	4204	4204	24836	41880	184241	6305056	443797	37072	14921	500095	20609	424215	30503	517359	132546	180122	4204	47384	487054	721225	21071	305800	4204	27738	44569	28107
3-[[hydroxy(methyl)boranyl]amino]-5-(oxoboranylmethylideneamino)benzoic acid	-2.09	0.70902	0.682176	229.079	2.54	3	Feces	Day 28	Positive	HILIC	2083322	207466	357921	56548	10787	11521494	8025309	6159441	10787	1715684	10787	10787	17276344	21574	174986	3817458	2602865	2639997	10787	10787	2907093	10787	133301948	36893	10787	706707	828973	110811	29101159	217685	37912188	1200319	290387	1309587	3318013	48324	628933	8112880	278870
3-[[hydroxy(methyl)boranyl]amino]-5-(oxoboranylmethylideneamino)benzoic acid	3.23	0.98858	0.63031	229.083	1.32	3	Feces	Day 28	Negative	RP	285808	263406	51585	2476115	27513	7766	993143	570165	178144	2491688	24511	65880	29790	661034	816854	185506	1343533	475138	331146	7766	223720	601678	70467	386804	591606	121574	233191	7766	1467832	8112954	203708	132005	153938	98343	968087	15533	332704	29044	947312
3-[[hydroxy(methyl)boranyl]amino]-5-(oxoboranylmethylideneamino)benzoic acid	2.38	1	0.63031	229.083	1.22	3	Feces	Day 28	Negative	RP	557892	299274	313215	2526926	94991	12222	881879	1158440	191931	2989175	25766	80265	50828	470430	895181	420496	1621628	600550	89492	24444	466396	1929533	123837	401830	683960	427502	260305	40301	1996675	522773	163247	117812	246174	177270	1010540	41667	516434	34552	1009781
3-Aminocyclopentanecarboxylicacid	3.47	0.03283	0.196595	130.087	1.73	3	Feces	Day 28	Negative	RP	32689	107090	473053	44109	187749	1493433	5933050	135433	83297	52574	80740	72767	29297	1610422	9368	17817	19681	46818	2571944	1826762	290519	592474	171855	75564	103496	448496	128263	3502468	28205	1987723	144243	184981	51051	86876	141482	162344	132083	228620	87988
3beta,16alpha-Dihydroxyandrostenone sulfate	-0.59	0.35037	0.33722	383.154	8.21	3	Feces	Day 28	Negative	RP	7804984	10285401	6505584	12865928	2237658	2258602	3798761	7463315	12847689	3132401	58261918	6306633	15806592	13844026	3310732	15606840	10193157	5652534	10166165	4137912	1535621	12082077	5637322	4073416	15889066	3302771	13978615	1188566	6169085	15112702	2069508	2682137	16449231	3187141	3593575	5113045	4409653	8976905	1533338
3-Dehydrocarnitine	2.18	0.1787	0.235873	198.052	7.11	3	Feces	Day 28	Positive	RP	253208	197767	521192	271735	997711	58900	104197	353011	11216112	142206	6301	130915	406409	6301	280520	124760	313051	1912397	330461	250800	162935	12602	197049	213252	672281	186588	448920	236996	884904	308451	68379	6301	608740	2615202	162787	753515	106479	286664	84418
4-(ethylamino)-3-methylphenol	4.76	1	0.576764	152.107	4.17	3	Feces	Day 28	Positive	RP	57811	51178	86200	143988	156884	75537	86758	87552	52789	244744	91451	35571	119913	23650	78454	105599	80352	2599642	53612	63930	158523	104465	118564	45013	69493	53135	54900	49074	100604	69403	132344	87783	194117	51786130	76773	105089	143442	102356	168508
4-[[4-(2-acetylhydrazinyl)-1-[(1-carboxy-3-oxopropan-2-yl)amino]-1,4-dioxobutan-2-yl]amino]-3-(methylamino)-4-oxobutanoic acid	-3.54	0.86341	0.449293	416.141	3.32	3	Feces	Day 28	Negative	HILIC	13468	38281	224068	1330	118723	166403	157526	17730	1330	54946	12313	294684	190316	202142	19627	12182	65927	275201	4841457	1330	1330	1330	4317221	161219	55622	150708	1330	159334	51847	45164	617867	24420166	33406	32237	228157	28061	193169	140234	37451
4-Acetylpyridine n-oxide	-3.41	0.1722	0.235873	138.055	1.96	3	Feces	Day 28	Positive	RP	2607485	254660	441581	200141861	365238	486977	553351	492513	2966531	466074	4184339	13910264	160572	861595	412884	687087	1101581	339061	8086764	87134184	375878	261033	281075	518928	21521969	1014868	2712244	1247721	1187535	178430	286297	3058599	46169398	146838	554537	656184	2041557	244888	246254
4-Borono-N-(1,3-thiazol-2-yl)benzamide	-2.04	0.11113	0.229209	246.039	1.1	3	Feces	Day 28	Negative	HILIC	317482	1496085	528193	517236	64540	767215	133133	185641	261061	523783	12769822	1451002	877855	207290	71570	426157	168858	298169	1141174	166045	26025	1509476	422719	26025	381452	798001	221512	26025	241499	249585	26025	815039	613135	26025	461736	26025	239448	444340	26025
4-N,4-N-bis(2-methoxyethyl)-6-N-(3-methoxypropyl)pyrimidine-4,5,6-triamine	-2.13	0.14451	0.235873	314.217	4.97	3	Feces	Day 28	Positive	RP	54244	340787	189882	397047	279521	171522	75279	129577	149163	108308	459982	150648	97172	84222	60527	5006705	148330	275509	108749	35485	69303	262858	35573	15723	81643	17761	17528	17767	77654	110597	65412	2553918	53620	35405	10634	52465	16224	4922	9845
52825-28-2 (potassium salt)	-3.27	0.29982	0.319779	206.049	3.1	3	Feces	Day 28	Negative	RP	1573	22372	10839	7072	4497	145869	28694	3147	20902	5898	1479137	472071	99862	1573	1573	177522	11560	74719	8401	1573	78442	1573	42271	12777	282363	316562	3654	1573	19549	4471	48509	567432	1573	4372	49348	23982	4983	4802	1573
5-Hydroxyindole	-2.62	0.02223	0.182753	134.06	1.17	3	Feces	Day 28	Positive	RP	3412780	375569	192712	1814323	173052	104872	150271	331078	26531	864215	7399	154443	198370	14798	185764	127764	276579	294768	120442	122563	124811	1864679	116094	65190	540814	169481	294798	58950	2698351	45399	148474	48906	414515	340583	19081	188852	374485	57810	287323
5-Indolol	-2.74	0.00531	0.154152	134.06	1.24	3	Feces	Day 28	Positive	RP	2909913	494263	192029	1950512	200452	49235	9767	334478	23822	857757	153729	143853	213737	17795	187373	118821	344830	322280	70608	86766	144075	2051661	97000	66895	555163	162129	284320	9899	2823383	16896	112147	50186	585345	479212	39255	184854	348806	16326	279749
6G-alpha-D-galactosylsucrose	-2.25	0.23332	0.262256	503.162	5.03	3	Feces	Day 28	Negative	HILIC	8262206	6762432	531124	543339	12657	492531	180929	441745	1364265	7957427	15872715	867198	2281727	80980	6646829	126665	93071	1026308	1597328	148488	3818	1909	872848	1276583	12941	1881272	601172	252243	40075	506872	171146	5396508	23466	48796	35350	1287365	168704	998062	6851649
7β-hydroxy-3,12-dioxo-5β-cholanic acid	-2.67	0.01626	0.16512	403.249	10.95	3	Feces	Day 28	Negative	RP	400019	419533	148114	392006	283776	166455	63647	427658	172773	573151	2308203	159832	1296857	5088	46061	143810	580544	386259	22906592	327751	5088	246560	854304	34292	850176	324822	1286042	253669	516962	10175	16819	267817	853657	155333	862010	228835	47478	188869	210670
8-Oxohexadecanoic acid	-2.03	0.26889	0.319158	269.212	12.02	3	Feces	Day 28	Negative	RP	12546375	4509437	13715094	8778173	26047326	21551924	5091771	134771956	5048710	2631237	10709886	2817801	6918718	37283496	22783757	6644683	184352946	12742066	2050507	98406125	79355213	9206093	156382873	6308010	20637202	9050019	12837580	8851178	161793684	13011076	102404488	11978832	5066142	7945497	15034454	3737884	3439691	7904103	53567293
Acetamol	-4.27	0.09171	0.365839	152.071	1.23	3	Feces	Day 28	Positive	HILIC	511384	480034	742772	819615	304388	786425	663648	459037	826189	501683	707233	1220615	555820	69650798	697854	183797949	695579	1226770	751598	321959	609453	18993542	836840	224863	310890	456481	381268	1373448	317214	522761	732267	704233	240092	594947	310598	515731	389564	314139	37783
Acetamol	-3.24	0.36528	0.33722	150.056	3.12	3	Feces	Day 28	Negative	RP	37199	34134	153565	41759	56828	59941	55338	43620	42487	59477	90956	719615	30456	8264099	11285	5275573	79308	168213	40611	56583	50931	2587115	63447	27225	50021	65601	173706	156862	57715	4454	154013	172671	16157	61973	100397	48744	32284	102433	116238
Acetamol	-3.56	0.14641	0.235873	150.055	4.02	3	Feces	Day 28	Positive	RP	61963	42930	95897	12786117	52027	67572	41270	71004	75176	81751	156119	81071	90368	35456	40833	45918	87109	58553	66092	3025397	49742	68590	31310	44088	1734892	50513	32336	62783	47839	19360	109689	84517	266408	51128	27035	95045	58454	63796	45348
Actinine	2.86	0.53455	0.623187	146.117	5.66	3	Feces	Day 28	Positive	HILIC	10233161	603377	684851	3979420	13135322	1038657	1921780	970804	454160	3083129	5082613	2071323	1884478	18724	9272956	8920369	1268089	19585543	3700092	880628	8478879	756688	8696942	776186	2340873	1582776	2470039	2690075	3896250	3473828	1064029	59084	10244163	317764433	2510170	3257927	5169384	680841	12465981
Adenine	-0.21	0.67228	0.674632	136.062	1.94	1	Feces	Day 28	Positive	HILIC	153909344	194028192	263623776	378009952	936938880	437598720	443966752	264934896	138630768	11310155	145549152	138893616	1528227072	3949762	632385408	801538944	285773184	839504192	322652224	363129120	655190336	22307610	2873637888	212776608	210053888	138443632	428443072	1290802816	420299328	909195008	658099712	2485969	1530628608	858964160	255713504	892175168	169158864	555612992	421534976
Adenocor	2.71	0.86306	0.700649	268.103	2.58	3	Feces	Day 28	Positive	HILIC	133757	322119	20609	2798192	36566578	411984	239178	218233	215203065	1155477	398734	70144042	372761	20609	3202334	4842904	618008	362404	2943346	47622	20609	41218	5800866	549492	1429803	20609	800061	58359	718368	1641093	20609	20609	12108427	20609	102356	69996	20609	78862	20609
Adenosine	-0.22	0.51607	0.623187	268.104	1.81	1	Feces	Day 28	Positive	HILIC	8592930	1240232	11113263	10593443	8105304	4315486	4127095	3926790	33079164	1628678	18911462	38895984	64480424	1410790	12626329	48309676	7201302	7090877	12875350	7652626	366710	2806907	19414288	15761243	23841178	937701	19257220	4070911	3518436	11303485	2211895	65883	6602276	6221879	3225259	17050896	3518337	8568844	2086588
Adipic acid	1.71	0.00392	0.154152	169.047	2.56	3	Feces	Day 28	Positive	RP	278983	120843	770196	181279	532826	108222	272038	257049	29237380	223478	560973	683480	181124	103899	457605	233215	208103	125382	242866	165710	395572	217686	526277	387492	20445619	265812	1168791	1080742	355556	798310	320858	170900	485358	307482	798941	475984	377925	527117	1694456
Alanine	-0.05	0.84361	0.700649	90.055	3.83	1	Feces	Day 28	Positive	HILIC	231826320	79247776	159338464	310480800	259047600	61647172	62951476	273633376	33905540	272171872	58978996	69767264	121984216	31942508	161855120	225675776	286990560	418710528	141392272	86455176	247544064	108852920	288868160	250378624	230055840	227146528	255826960	208956416	240186688	153610752	137276656	34481384	280690432	394265344	334695520	167927856	153713056	132725336	204226704
allarate	-2.01	0.12588	0.257248	209.03	0.83	3	Feces	Day 28	Negative	RP	1177093	8808047	463986	55417	173902	718796	1198125	773805	945151	1133005	7456344	5128568	2791805	2144965	110834	2948903	489517	11129278	40331581	2971060	3237615	475083	6541753	496428	511209	7113189	482960	4746885	1412375	1678012	4511779	92717983	651513	7735601	3555153	446545	1313042	2431589	1448712
alpha-Aminoadipic acid	-0.47	0.1787	0.456859	162.076	3.7	1	Feces	Day 28	Positive	HILIC	1839529	1720770	278273	2144877	1880231	533558	374403	2476355	1059728	1109864	3052035	949485	103388	206777	1569938	217125	2195801	1553426	3706816	524479	2602783	1728064	799351	2529775	2600470	1003248	2118311	2567420	103388	103388	2120627	717678	2171894	1664550	1498066	1731646	1513720	1184485	538432
alpha-Ketoglutarate	2.17	0.84361	0.575386	145.014	1.13	1	Feces	Day 28	Negative	RP	2303362	2939680	10825814	8313960	3205731	647455	2937059	9290676	1182021	8914709	1473065	2287309	5528141	314784	3118538	2611681	9026196	4276021	795163	3918189	5363875	481330	3865173	1850384	13446262	5187446	4157027	1115819	10106430	1915093	2493683	295054	7298318	8500609	5046607	2804145	2638999	3163495	3402092
Ambap17747-43-2	-3.02	0.36528	0.558303	138.055	1.47	3	Feces	Day 28	Positive	HILIC	9783496	305653	1086796	392639593	2222865	573621	511879	3037404	1756294	784782	1195652	1831949	610409	772309	2380001	838455	3160794	1309983	5497882	314653248	632429	4638458	1255718	1609031	104217262	1206685	6941107	2595410	3155110	1470639	445472	685475	101250022	855574	965475	2023087	807982	700164	1259536
AmbotzAAA1938	-2.27	0.1722	0.235873	157.097	2.4	3	Feces	Day 28	Positive	RP	225324	30920	341279	377063	286033	120172	37398	664108	103600	95719	235275	249630	40474	32896	217913	88331	996135	165614	189169	87745	62123	9665718	98788	105583	984630	146228	1553797	64112	1594295	95988	105515	42559	732227	124897	194364	604527	538043	41513	1292130
Arginine	0.9	0.48009	0.623187	175.119	9.77	1	Feces	Day 28	Positive	HILIC	84202416	45811388	128080536	504581600	126408864	226833872	61541628	19237310	99852616	43562080	24985660	4209334	60228116	149140224	22436626	209783232	22634988	130257256	12287161	507270720	58260404	13348437	267775088	712450368	15159748	90657520	44962940	149433920	12896546	11773429	358146560	116655888	323785952	604728576	14559299	83521096	9303753	583752640	12038974
Asparagine	0.65	0.86366	0.449293	131.046	4.04	1	Feces	Day 28	Negative	HILIC	99703	37291924	17925696	176747	1451408	12934805	23937242	476597	11345	335435	305099	11345	90570912	1158173	11345	204784	477007	2426609	86227	18744450	1787987	72677	72219464	194320	202556	294911	22690	48052012	115828	148949	66285224	7233082	561556	89121448	244341	248853	25747	69136296	42289
Aspartate	1.13	0.57247	0.402914	132.03	3.76	1	Feces	Day 28	Negative	HILIC	48003952	23157496	23817454	57181364	278514240	72438512	6302502	99018792	909797	16628001	1228721	2369597	73899048	7439008	28386176	6496518	87611744	163587984	16457259	210968704	213375792	32046838	158267104	209255360	65649980	15374050	193854864	81297328	72213464	174650160	402631520	2199593	93913184	710489536	132272296	82816944	3041644	386580224	11659797
Bepantol	-2.06	0.86573	0.700649	206.138	1.59	3	Feces	Day 28	Positive	HILIC	1057071	237234	381725	14580794	629553	243335	77156	2401667	1236114	2706028	12626519	649199	125006	1278515	17676	43936	676010	186518	6420362	134406	1882824	320468	749200	315014	211766	969329	1274260218	788247	4384587	783444	5946128	1619344	255996763	123265390	4839729	341802	1199386	196427	390803
bmse000092	-2.58	0.60335	0.463388	137.024	1.03	3	Feces	Day 28	Negative	RP	2322	47539	10581	1400395	8640	13260	5108	2322	63709	101977	52311	78505	25047	2322	21372	50678	26298	2322	16939	685115	22733	8448	11257	7094	2322	2322	7865	1030928	2322	9084	12484	2322	7751	2322	2322	15741	27547	8259	4644
Butanoic acid, 3-[(3,4-dimethoxyphenyl)amino]-	-2.18	0.03184	0.340655	240.123	1.61	3	Feces	Day 28	Positive	HILIC	18040304	4859441	10968408	77099117	1258561	9646276	768303	22676750	10836	9824898	377052	10836	4671076	93387	3816579	1465806	5892565	1963276	10836	29389211	4404942	186883	3534727	21672	6876968	378317	11843901	3201131	3937997	1181598	1105160	651028	3442813	907815	502967	779977	3049329	2174035	572786
C10H13NO5S	-2.14	0.10484	0.229209	258.044	1.26	4	Feces	Day 28	Negative	HILIC	6723636	7871096	6039224	14101088	1654303	886349	528132	9148874	50537	1916051	50537	50537	4782582	50537	1774643	365028	16167080	13438768	50537	1621237	2073877	179091834	2594775	50537	521523	800807	6870593	561977	17413688	1336548	3257393	50537	2022729	2757146	101074	2088416	3292417	1718739	7845186
C10H13NO5S	-3.67	0.15061	0.229209	258.044	1.4	4	Feces	Day 28	Negative	HILIC	1997982	1187785	3601523	2796798	700970	384371	127625	1693402	11579	539873	11579	11579	979080	11579	135961	58678	4041711	2924328	11579	818711	836815	275733896	981405	11579	55728	206183	1999653	179306	3258269	23158	4515644	11579	197792	1166920	11579	341916	2862670	1360689	1868758
C10H17N7O5	2.23	0.34507	0.537003	316.136	1.81	4	Feces	Day 28	Positive	HILIC	582699	354606	476727	764292	2817103	1347523	43033	314088	28287580	362170	979491	617322	212982	43033	974818	733821	373447	1926785	258552	823315	1153835	43033	1715422	347577	139048	662779	846061	2737010	1192761	1014938	86065	135616	2602305	767369	431536	654756	532522	702329	301118
C10H17N7O5	2.39	0.07139	0.200563	316.136	3.02	4	Feces	Day 28	Positive	RP	95121	523549	34366	3457	1736812	726397	459086	11588	10724368	26806	365873	384960	93411	3457	6914	341514	35592	1238760	50985	36171	688512	3457	748087	65028	18557	232488	82571	142162	212939	761933	209957	3457	1811343	593200	420324	207387	217754	147121	1134774
C10H18N6O6	-3.04	0.73012	0.694358	319.137	1.07	4	Feces	Day 28	Positive	HILIC	46665	20616	49611	1340784	483628	20616	20616	823193	41232	47127	20616	20616	292041	20616	444617	17082027	1372309	402996	431093	766237	170277	22470695	174246	383852	1452790	216841	72959	92067	932794	253924	106840	20616	20616	184744	141557	257111	91020	243512	20616
C10H19NO6	-3.73	0.64603	0.666203	250.128	3.02	4	Feces	Day 28	Positive	HILIC	10348268	109515	304493	82547	112629	12054	77696	132281913	12054	12054	12054	12054	28734	24108	7082064	100616638	150692060	402589815	698123	26796	825840	12054	3712962	3549430	2050793	425627	6811700	12054	444372058	6512527	309734	156316	2318173	12054	12145171	1214999	7500057	241476	3964268
C10H20N2O4S	-2.43	0.08328	0.253995	265.119	3.82	4	Feces	Day 28	Negative	RP	164618	166250	511974	1123193	105248	2331	62840	716013	2331	526272	2331	2331	209527	2331	57492	7502	1113699	47814	2331	151472	88857	3659063	21367	2331	704978	4663	230407	7055	1931111	2331	61733	2331	24276	39988	2331	6939	443010	47506	31965
C11H12N2O3	-7.48	0.81897	0.564594	219.077	6.34	4	Feces	Day 28	Negative	RP	33308	22279	193638	130679	14557	2881	12937	40319	195201	6659	567534	2881	5761	10601085	9451	14735	55772	16252	687712	32537	18279	277579141	107684	34064	50662	8200	44438	6902	28067	13630	6009	24300646	25872	27089	45164	14816	85412	23828	11980
C11H18BN2O3	2.57	0.85248	0.700649	275.11	1.86	4	Feces	Day 28	Positive	HILIC	1003851	13073741	692175	6728069	3116839	2407475	510502	157467	134891200	11791562	10995094	1549298	653218	28333	188749	6498339	99835	2698590	975294	266870	1088160	748038	1931842	56666	113800	220541	859822	1125669	626186	2093655	222408	68248	4010434	532466	330314	773278	1998295	645311	904508
C11H19BN2O3S	-2.37	0.11845	0.235873	268.118	3.39	4	Feces	Day 28	Positive	RP	1225679	41632	372718	4990796	1792	293984	15352	1268869	1792	287177	3583	1792	111258	4852	5667	34858	51982	34575	41448	904977	162509	1792	188491	55365	465360	12145	347513	140842	220800	29631	29432	1792	344884	101083	130827	39323	164142	104798	6333
C11H26N2O2	2.44	0.30071	0.319779	297.119	2.2	4	Feces	Day 28	Negative	RP	36796	623702	56814	80495	808296	255274	201304	10803	8261901	16772	841603	49342	54437	1963	1963	318322	1963	178357	3926	18288	600522	1963	177310	1963	20868	1963	186770	50016	1963	164935	63085	1963	868429	57044	57267	75922	267024	79422	433179
C12H16O5	-2.39	0.75649	0.548725	241.108	8.54	4	Feces	Day 28	Negative	RP	1028511	554310	1924537	331600	6580285	2755906	235364	64395	310082	486508	34100904	1091115	681924	370055016	1570307	319267	124031	253897	150250	532223	76264645	719583	474768	750418	468522	45073788	488142	161823	223655	152854	239370758	51969077	105737	832055	42395450	353315	150695	2315530	258803
C12H17NO4	-2.07	0.04821	0.182753	240.123	1.92	4	Feces	Day 28	Positive	RP	6875761	350804	2336597	6615406	3269	1912657	162100	7247402	6537	2702400	21097	3269	1643386	48269	11099	391325	105183	295006	10860	2721942	1407583	3269	1198512	3269	1907798	3269	140685	613871	2244906	182429	670056	70615	1235168	365485	40389	363499	1410236	531151	31346
C12H18O4	-2.23	0.73117	0.482414	225.112	8.54	4	Feces	Day 28	Positive	RP	157366	134544	281290	4168	448123	273333	8336	22285	55928	86144	6166788	197226	164104	21161584	178199	96820	58992	13866	43897	99624	6569331	40397	17929	154917	63106	3213171	143465	40481	4168	96211	13579081	2833307	26638	136300	2647249	107419	4168	310417	71475
C12H22N2O7	-2.23	0.27465	0.319779	305.135	4.94	4	Feces	Day 28	Negative	RP	132740	52371	26840	42241	15850	2206	61064	229326	2206	397404	2206	2206	36492	2206	15966	107686	319832	43576	2206	4413	9523	2206	11112	10206	648201	89331	243588	2206	427067	9544	33728	2206	45048	10279	29370	5119	76917	6591	108621
C13H18BNO6	-2.29	0.03247	0.182753	317.12	5.65	4	Feces	Day 28	Positive	RP	711419	20628	56141	1788310	286274	64169	66940	291614	2634	7592	66467	8884	73964	2634	37526	24501	297275	111090	30528	774370	37061	2634	314051	2634	838926	8581	216528	800185	194353	2634	26203	2634	5268	64304	18090	159980	171034	51236	33807
C13H22N10O4	-3.14	0.48009	0.401473	383.192	5.82	4	Feces	Day 28	Negative	RP	23638	18413	7856	170347	39642	34960	22234	45178	98784	36446	102927	28797	18198	51127	20843	6837852	56505	40990	53451	31780	23525	2414584	25786	24671	20360	32512	19293	14852	48658	43127	15459	147267	18679	100503	33395	21822	17363	14726	18838
C14H20O11	-3.48	0.03811	0.350926	365.105	4.01	4	Feces	Day 28	Positive	HILIC	183798813	20201412	22359586	146318117	159077	123240482	111120	7941292	4377874	21130336	73143332	27390774	5008672	1106123	4912861	240335	16387704	1524919	7661784	448041035	3568613	658079	2325534	1601513	573803	6090801	256601023	16822810	148731	2210637	599122	6947863	33325	805272	737136	2991467	12822135	8362598	2177870
C14H21NO5	-2.16	0.52878	0.623187	284.149	2.55	4	Feces	Day 28	Positive	HILIC	14001403	102589608	36649825	3392487	5306091	26730607	39396749	150289543	40577	14182575	16484	16484	257617559	16484	13677603	357670282	192818889	634831021	16484	3364911	1612611500	1410909	96026868	32969	2954738	9434438	7806783	2593301	384917678	5386879	310369870	16484	2872451	128691607	504248	1488778	12059819	116416363	7199683
C14H29NO10	-2.68	0.62625	0.659213	372.186	1.54	4	Feces	Day 28	Positive	HILIC	16854	866503	135299	1814626	2045490	1146555	16854	631530	2909203	170220	4534732	981656	694449	1201134	1229992	192435942	270747	2860091	2278140	530222	988666	73438729	526502	261391	1669157	1622065	16854	16854	652483	7032532	429503	9511652	16854	335394	3037911	1367628	229062	533425	33709
C15H29N5O4	-2.1	0.53455	0.623187	344.227	1.41	4	Feces	Day 28	Positive	HILIC	1643063	1299592	1874058	7072099	1895723	1187910	65241	541765	7911590	200473	5070364	1666190	613732	194447	229311	152759200	1403541	2064586	3110512	1030040	906273	6553620	2224328	1035298	2857071	1334264	680424	237526	1788795	349715	366373	20121928	1134814	2139096	1495102	1616839	1860897	637562	694447
C15H30N4O3S3	-2.58	0.2855	0.319779	409.141	6.55	4	Feces	Day 28	Negative	RP	1207825	11371	253125	4047945	49959	11371	178388	3418457	11371	11371	11371	35048	1833122	11371	253188	598703	2363923	293410	132194	1003667	81678	11371	1271539	112742	407960	11371	366087	396829	2523729	131072	11371	11371	4652602	720482	22743	127291	23235	209078	40546
C16H22O7S	-2.44	0.82161	0.564594	357.101	8.63	4	Feces	Day 28	Negative	RP	152527	830060	235327	505658	552567	1615185	30673	699822	1273833	1747525	103039865	7843609	778584	1402614	562134	179195	1097661	431644	19302606	104132	102015	2436423	1539611	1073210	162472	3494521	588377	599053	1183083	795758	408163	10070603	645932	1727668	2313236	28325	483801	494952	14162
C16H28N6O	-2.53	0.22948	0.288211	321.24	12.64	4	Feces	Day 28	Positive	RP	54694718	76069013	169451132	74420912	300839354	457250088	28637509	1453463111	37333179	17257472	10874285	1563827	93631558	9507201	343921165	8299532	2531691216	98159595	14041870	1805360577	1333125594	210655366	1072904390	65485558	165627502	33438042	172289496	42618371	2155131589	127116986	501052867	1563827	42043706	119254189	3127654	10753975	24002817	11610149	705322304
C16H28O2	-2.12	0.11664	0.235873	253.216	12.02	4	Feces	Day 28	Positive	RP	15704248	3094387	14162967	4523761	18876241	11637064	5170996	67294505	4128124	2551922	7314932	2683647	4731775	23224134	19071532	4938200	146882187	9605965	2086065	58073432	72739461	17733306	118573579	3928747	8761162	6201761	13848415	3308167	122476238	10423355	80739296	7615894	4939253	4485493	5970710	2011380	2140800	4993632	24903829
C16H30N2O8	-3.35	0.90859	0.545835	377.191	3.34	4	Feces	Day 28	Positive	RP	9760	3514	30262	249284	1757	9361	1757	38012	5983	1757	43862	4745	9876	1757	18346	59445	21601	1757	5018	77519	79377	6262	10575	38203	122094	6939	37057	7498271	157014	26476	21955	1757	1757	73739	55272	1757	11072	12298	110182
C17H27BNO	-2.12	0.11664	0.257248	270.216	12.03	4	Feces	Day 28	Negative	RP	2904367	769410	2238690	1487543	4401788	3573881	1326601	22761994	862088	721427	1528737	839459	1112735	6370382	3833688	977179	31594149	1737530	551277	16836448	13226396	1507530	26425418	1140552	3330021	1388552	1967110	1340038	27147350	2184562	17278077	1999217	1359254	1292340	2237346	889473	564315	545128	9018908
C17H29N7O8S	-5.73	0.31235	0.320755	490.177	7.74	4	Feces	Day 28	Negative	RP	3595	3595	790341	171020	152624	33611	11463	128995	120205	3595	3595	3595	20738	13831065	12187	286352	98168	38393	399380	15500	20467	60347531	27026	22580	7191	3595	8342	3595	3595	3595	8645	166382509	25293	88045	8384	3595	78964	27776	3595
C17H31FO5	-4.05	1	0.576764	335.222	7.37	4	Feces	Day 28	Positive	RP	924688	2352133	1633829	5906494	2103417	1011292	360225	1131002	9553949	1334547	26585816	3029843	1523812	2415278	443022	713435680	1999709	878708	3068431	514446	756985	808879608	1085062	686932	4242503	1303382	1349187	533929	1276866	3344407	1197165	10860895	2588812	1870442	11662223	1084953	1159757	996735	489007
C17H34N6O2	-2.26	0.49791	0.401516	355.284	12.33	4	Feces	Day 28	Positive	RP	6308953	5139877	13281191	7573245	10502558	13049774	1648531	62948635	1556965	3041455	4069298	671873	7083507	4582153	33188264	2615396	183854840	8913653	457841	127997328	153277027	10732711	51497174	12163878	6657603	4083888	19300866	3461162	296887570	10921290	46543066	1904175	6098551	15472376	2896940	6137220	579157	7306778	56942911
C17H35N5O6	-3.62	0.00249	0.0635195	404.252	10.95	4	Feces	Day 28	Negative	RP	61802	139784	4221	68994	46839	25839	4221	78460	22694	190081	628006	22419	327843	4221	4221	11665	144207	58472	5955599	75060	4221	25462	201503	4221	198044	59277	340370	38913	125395	4221	4221	18742	261171	4221	160283	52549	4221	4221	37903
C18H31N3O13	-3.38	0.09098	0.229209	496.179	4.01	4	Feces	Day 28	Negative	HILIC	11027556	2413602	724595	4828203	30705	3248726	1722	1477764	1722	830651	477355	237980	195221	3445	62674	1722	3631948	91455	87276	7825792	558376	491608	52127	194379	198825	192767	15747198	548887	1722	117148	20877	1722	1722	19976	115811	153478	2698271	736177	55893
C18H33ClN2O12	-2.87	0.10886	0.257248	539.139	0.79	4	Feces	Day 28	Negative	RP	10615486	1470450	66776	26468	26468	173340	874835	401584	661433	11015221	45251259	4874702	1161008	929834	668842	354029	143863	2128678	3270268	26468	84926	26468	1551284	111738	347838	5267500	369092	63535	242468	263617	98197	1985655	78394	26468	262995	1483844	526990	177875	2208583
C18H34N2O14	-3.28	0.18784	0.260837	501.194	3.59	4	Feces	Day 28	Negative	HILIC	1000584	4123351	5360	73926	110682	487595	540232	58897	2484373	77290	3097197	4496571	1457002	1395041	5360	483429	198593	1938506	44074190	231438	218495	5360	707990	124685	5360	61833401	10721	1082575	17226	150127	284314	3934538	260481	108452	233030	121189	6948461	264862	937776
C18H34O3	-2.6	0.30299	0.532302	299.258	1.04	4	Feces	Day 28	Positive	HILIC	1241775	10661466	5697379	1373818	9296321	17830081	385272	50146630	688978	593098	134845	2236998	139285939	545576	4087041	67423	66802088	15121086	203666	50840541	47220890	3332314	46034621	1038939	4978937	1053532	2214707	1009565	53501590	1698725	7226219	67423	530385	8317948	2425997	1215752	920579	3465317	13181635
C18H34O3	-2.91	0.3987	0.58837	299.258	1.19	4	Feces	Day 28	Positive	HILIC	832945	3129985	3454083	806024	4140035	4482078	67061	15208821	985273	284049	74015	1399383	26774521	412845	1750074	33530	43918158	5026738	265708	39330873	74209123	2160252	57952641	1054048	1956115	1076190	1348281	585676	74632994	606809	9828936	257165	183566	4362143	2341083	693460	906283	3330532	16584361
C18H34O3	-3.31	0.29639	0.532302	299.258	1.59	4	Feces	Day 28	Positive	HILIC	216186	350812	2895552	63616	1984573	6808973	13648	24210818	332559	139200	251700	833149	14063609	112859	2017054	56096	43406813	3596919	61780	30369912	31980966	1012120	20875981	479255	1834968	1103853	921090	13648	63210420	722649	3620303	125903	294192	1051458	1205053	438251	338861	605530	5536338
C18H34O3	-2.63	0.63155	0.659213	299.258	1.41	4	Feces	Day 28	Positive	HILIC	251598	1035533	1634969	359043	2642695	2012026	27405	26524201	436970	258903	201304	658941	6529268	152694	2373243	204251	31178999	2479996	105475	26503720	19469045	4041495	16088130	496592	948364	699421	13703	106485	32892719	798576	3873313	61134	67179	1722133	1340291	342494	307140	1600848	7949934
C19H15N3O5	-3.77	0.02435	0.313021	366.108	4.01	4	Feces	Day 28	Positive	HILIC	23999420	2991059	2897598	19606885	7455	16431883	7455	944830	206766	2273414	9696471	1554428	719079	41734	737161	7455	2119941	7455	766284	59871358	375561	7455	244935	54290	14910	844649	32822508	2125630	7455	80464	7455	1018340	7455	7455	7455	218460	1403777	1070175	218661
C24H33NO15	-2.86	0.01618	0.313021	576.192	4.03	4	Feces	Day 28	Positive	HILIC	8645672	2905267	3231031	18276635	32146	29796197	32146	1705505	32146	1023602	5850132	1418081	1238898	155968	620996	32146	3297255	338360	572590	22884033	1459009	138240	1129105	64292	32146	334572	38656423	6020647	32146	357281	32146	221476	32146	32146	80605	1187845	2897043	3497382	238025
C24H36O6	-3.09	0.00755	0.115005	419.244	9.67	4	Feces	Day 28	Negative	RP	12575	279822	4970	344325	123196	213856	4970	111734	4970	179366	304982	40842	491817	4970	4970	4970	148721	61838	4941509	333180	4970	9941	455643	19774	325700	12457	322233	70827	193689	4970	20119	80918	606625	4970	154588	4970	28380	75838	4970
C24H40N2O8	2.1	0.12155	0.235873	485.286	8.57	4	Feces	Day 28	Positive	RP	58731	77810	140406	351158	18180	66255	1604	3208	635171	1604	2202761	42384	1604	1604	10391	6831	5778	19437	651838	25526	1604	7227	51153	1604	846875	17849	530527	39875	61768	1218498	31259	667619	1604	886018	5542005	49097	37774	198987	10561
C3H2Br3NS	-2.93	0.28151	0.306464	359.713	7.54	4	Feces	Day 28	Positive	RP	38021	141838	98510	297734	138602	29157	4934	18399	610707	32916	1139004	131007	80401	82938	10922	23830417	132053	55213	246732	14839	2467	47422996	97154	69804	420663	126987	156468	61290	153525	305683	38869	729133	310115	242085	1632134	87305	141340	176971	22139
C3H6O2	2.24	0.53455	0.414027	73.0295	1.64	4	Feces	Day 28	Negative	RP	416059	245339	20082618	2344612	285964	25427537	45890537	1675892	246107	367069	263600	300363	271879	950173	162463	342081	179836	297025	84671187	37391479	194728	9873319	252299	176361	469923	10208926	243911	13325012	178098	89564560	342587	297452	644059	239043	215971	3526735	176317	305660	153087
C3H7ClN6O	2.61	0.07809	0.222897	213.007	1.85	4	Feces	Day 28	Negative	HILIC	77491	3997	2058867	1130767	22128609	7132746	3997	123111	111088	3997	95169	260344	45233	3997	79804	3997	141813	2560059	148171	635435	3669014	3997	3872625	174867	415906	9192	60684	264682	63875	276732	5348046	7995	668854	26510006	136796	580277	45186	7839336	80402
C3H7FN4O2	-2.04	0.11113	0.365839	151.061	2.56	4	Feces	Day 28	Positive	HILIC	6957325	778654	37193	13882127	18597	231324	1024795	20012529	18597	10449671	18597	70309	555332	346223	233592	1547628	13626419	1883907	3894908	688413	18597	2149388	2015294	4393804	20426946	18597	1891342	1629385	1849217	2455384	18597	18597	9504488	2069623	18597	1614980	1880423	117601	146887
C3H9BN2O3	2.58	0.19997	0.290099	130.066	7.11	4	Feces	Day 28	Negative	RP	15728	2308	30417	22650	101415	5336	5475	39018	1421550	8683	2308	2308	40785	2308	22179	5112	7707	256985	15264	10290	19772	2308	2308	4616	40437	6627	19267	7031	90007	21874	2308	4910	52306	204560	6735	76693	2308	19224	2308
C4H10BNO2S	-2.61	0.36528	0.33722	147.066	3.28	4	Feces	Day 28	Negative	RP	275027	1480916	311029	67928164	456262	66137	118105	335879	513279	152221	241829	863698	131456	14034	473808	395742	1218382	262417	1245568	145565	387776	486631	418469	453463	5635835	195246	9307514	142684	376944	2396954	534605	145330	39655240	525237	974574	841865	244436	261902	278823
C4H10BNO2S	-2.54	0.22221	0.296756	147.066	3.2	4	Feces	Day 28	Negative	RP	206700	2038326	327601	97199310	551664	68057	150778	337173	769082	161384	241264	1200318	124864	21994	452453	369170	307499	328395	4857454	169860	371011	523043	442070	458922	1583529	200787	1618056	156596	415515	3489585	554421	172429	40916399	516383	1116507	905445	227752	301377	252967
C4H7N3O	-2.22	0.0256	0.313021	136.048	2.49	4	Feces	Day 28	Positive	HILIC	368883	25590	930753	3032031	1158611	2393382	25590	7307929	187552	197158	2823103	1300789	2114825	332263	966463	4835050	1744506	6104211	21115453	199403	1489052	3758095	17872043	51741	25590	6832839	1697433	51179	6186559	902941	8401897	15816088	98070	3134712	1879591	8564982	388660	1257022	446076
C4H8O4S	2.28	0.01719	0.157447	151.007	1.91	4	Feces	Day 28	Negative	HILIC	272792	52482	1350542	6721	2630194	83271	65041	6721	140257	6721	120231	261899	6721	155870	683255	267726	6721	478767	819140	6721	173084	17691	341459	383276	6721	500082	261230	6721	201779	450656	119902	6889499	58834	741032	679892	1276086	71805	13441	347182
C5H6N4O3S	2.32	0.11547	0.229209	201.007	3.21	4	Feces	Day 28	Negative	HILIC	4862	12714	3833010	302038	5463834	1777629	4862	4862	15205	4862	45568	49786	9725	4862	14612	4862	4862	353976	14549	191728	719044	104031	948448	108170	133147	4862	4862	57764	12074	13926	3291548	4862	101889	2482590	15310	91128	4862	2722539	4862
C5H8O	-2.36	0.2448	0.292055	85.0648	3.08	4	Feces	Day 28	Positive	RP	301560	246467	236107	27161990	179316	235084	126833	134949	457519	275151	400328	316251	175479	377630	350884	303574	313625	314173	254656	336429	275772	198949	273008	269474	330466	291859	399278	110441	273659	249018	460941	467165	7989585	281073	404466	300758	260601	307818	308656
C6H10O4	-3.9	0.01737	0.157447	163.061	3.05	4	Feces	Day 28	Negative	HILIC	206070	543233	120227	13987948	108467	449688	557121	616013	160529	182536	58876	150427	977572	27102	292072	588204	511675	1274215	154540	64445191	1352802	283494	533664	204515	3381877	527481	107692	4721211	635776	71868	932021	409862	20547605	407110	157992	1251898	233202	217419	93200
C6H10O4	-2.63	0.2448	0.262256	163.061	3.28	4	Feces	Day 28	Negative	HILIC	237171	348035	110801	11365413	268150	366371	284385	268079	178954	190719	29721	113556	348609	120165	151341	286785	221616	611934	14443	11644466	738755	267557	349985	157288	3010194	269853	66241	10407369	266363	155284	467922	61605	3009010	335964	208035	172114	211193	182949	142759
C6H12O5	-2.87	0.57247	0.402914	163.061	1.99	4	Feces	Day 28	Negative	HILIC	11235108	18027711	3602513	2859370571	5990762	4002447	1583604	6545279	9365727	1227667	2515884	10673496	4088163	1528605	9817156	4659817	7525133	7394298	12382009	2712814900	17303643	8638512	9092188	9250635	961057764	5752400	9176441	1664729885	19474156	20496849	5901288	3082615	990453612	8161239	16725880	6240869	9506418	3845146	6258111
C6H12O5	-2.33	0.09751	0.229209	163.061	2.44	4	Feces	Day 28	Negative	HILIC	4382557	8167639	3954682	190897361	1688543	5430261	3634738	7659292	1475565	1840349	2685089	2081753	13297344	417435	2040880	7429084	7992414	14489368	5352848	289511047	15561793	3551130	9179973	2388180	143956842	5540207	2430605	51920318	8938310	4354016	13360089	3710877	133161386	5221701	4168803	3091157	1984173	10236367	2303161
C6H12O5	-3.31	0.86573	0.449293	163.061	1.85	4	Feces	Day 28	Negative	HILIC	2436430	7509432	2019457	806029994	2106620	686619	445782	2035311	4137291	699289	1784441	1717006	1704118	708986	3022117	1833490	3013350	2625397	1001397	1164566569	7128296	1593489	2235634	2304142	294217828	1787220	2688131	368949799	4919177	2853799	2289901	1608691	236915281	2970333	3688554	1562809	1368648	1618149	1437058
C6H12O5	-3.3	0.73513	0.434137	163.061	2.23	4	Feces	Day 28	Negative	HILIC	3586019	2217546	3376709	830695658	2114327	924455	669352	2771256	2102348	1499438	1099826	1950801	1818632	280279	2368450	1507270	3184268	4420317	1854008	433948245	5975036	3017138	2441132	2367567	332532839	1898517	4054832	145477629	5435967	3244212	2860885	1631734	182786150	4917608	6581215	1929003	3106342	3350711	2028270
C6H14O4	2.51	0.15467	0.235873	173.078	2.61	4	Feces	Day 28	Positive	RP	66911	78813	474909	22445	113916	1480327	5156247	35594	77544	44954	36753	37012	132839	5430362	57483	149417	101123	46789	2278627	1193586	34778	774208	75820	266445	131375	208981	130842	631084	122299	5888747	102153	6544	155608	69483	20209	149029	52435	27867	13088
C6H6B2O4	-4.73	0.84361	0.449293	161.046	1.58	4	Feces	Day 28	Negative	HILIC	2079305	636015	825651	725631791	980714	1066829	501833	1469186	12239542	1589766	964557	3576931	902298	1810366	1692555	2955661	2606197	4601715	2228445	473872327	1655531	1833802	1789403	1442745	268538145	693704	2045982	784096314	1778511	3251970	703528	1478624	393638772	2853975	2868554	2439308	1935386	707955	2488087
C6H7N4O2	-3.15	0.0205	0.182753	168.065	1.95	4	Feces	Day 28	Positive	RP	1031266	551988	240342	68944526	136709	350672	443433	868742	1521905	689779	4001748	6295208	740766	506794	347843	506427	1239590	260591	2203143	27411682	467997	134683	408971	409498	12809775	697436	1290217	510184	401442	215143	138819	1081239	12757920	79679	190653	2052345	637143	294142	448040
C7H10O6	-2.71	0.38058	0.337132	189.041	3.32	4	Feces	Day 28	Negative	HILIC	464839	450304	104345	903773	738202	6312893	195367	8346544	230626	470499	187011	199776	430394	347013	238973	359671	8123122	459271	48192	6845463	17285108	180539	195590	497498	932940	3821739	428640	479059	3336274	522038	7796238	88951	307723	487843	557611	359709	262230	399145	335634
C7H12O5	-4.28	0.51607	0.413739	175.061	3.18	4	Feces	Day 28	Negative	RP	87883	44377	57731	1657538	118403	8181	14361	51557	74458	81162	98889	50291	51992	107540	63081	47616	176413	222634	174675	3557793	120422	85274	103581	52912	1371951	90927	73028	53167144	93727	37851	180478	74999	3464186	303791	152997	106345	23171	84117	38507
C7H13NO2	-2.69	0.84361	0.700649	144.102	3.22	4	Feces	Day 28	Positive	HILIC	1274816	2177268	4398390	6468769	4481425	1595482	786393	2463511	1480246	40138382	1604785	11872604	4021116	236529	8505620	2759723	2534020	20536726	1836810	2917488	3956929	200814141	3702081	5341819	3005918	1372196	187689443	1970264	2740929	2412753	2977751	739253	83605450	5401673	4414973	108423603	1584220	3240245	5749036
C7H13NO4S	2.11	0.9429	0.619974	206.049	1.18	4	Feces	Day 28	Negative	RP	876321	6624	373168	171925	1536117	247800	970371	259154	3312	593775	109233	31773	33797	765867	26220	613119	230026	36888	372797	87344	1468951	4099627	469623	250462	3312	497631	39612	560398	776168	522579	51452	3312	102604	30868	3312	1368084	86795	3312	93796
C7H14FNO3	-2.15	0.20805	0.2954	178.087	4.02	4	Feces	Day 28	Negative	RP	108844	98991	128393	252572	72910	28900	45892	177212	3802	94572	4643	1818	116067	1818	43037	9222	354863	199447	1818	70425	67818	4192704	59040	10392	27104	25174	135385	41445	498335	21793	251084	3987	51643	65435	14659	27861	73675	68957	118113
C7H9N5	-2.05	0.53455	0.623187	164.092	3.73	4	Feces	Day 28	Positive	HILIC	4111417	1375759	694745	48303768	1608781	1692431	1880943	3651958	1197472	1292941	1086409	1003219	904443	671767	3128971	6697305	2885900	5044023	1846692	88390521	1833058	323283	2013972	4115264	18186595	1500640	6210110	94106911	4827296	2887379	1789897	1021963	41577067	2651714	6213269	3896142	3076385	2389483	2604124
C8H9B2NO3	2.28	0.2855	0.30697	210.073	2.56	4	Feces	Day 28	Positive	RP	1851	7662	3963	53456	11947	1851	8390	3701	16930	1851	1851	1851	1851	22315	34687	4867	1851	840695	2491159	267799	27839	32442	19099	4608357	11896	1851	1851	976829	1851	50847	7790	30417	153843	8955	1851	43602	24553	21191	34627
C9H17N2O2	-2.2	0.79666	0.700649	208.118	3.2	4	Feces	Day 28	Positive	HILIC	1157634	2084224	445611	1131773	1388170	1987922	1944231	7039129	20774	90248	20774	20774	8795562	80181	1221258	28442816	3525344	47970632	20774	605435	56563878	216101	7810808	1529185	754326	10425681	961467	553903	21511535	1591096	9974288	218487	515109	6516540	1815245	308681	20774	2395495	434183
CA	0.49	0.53245	0.414027	407.2	9.38	1	Feces	Day 28	Negative	RP	84208	72600	213166	70522	188771	9517	54358	70177	37987	155375	277347	5971	58130	3047	117074	156752	216235	102164	118837	87678	37648	NA	386163	100027	86108	189871	62035	61094	234882	61110	32226	34479	284404	588085	140629	123487	79465	25320	143460
Carnitine	-0.38	0.46261	0.623187	162.112	3.13	1	Feces	Day 28	Positive	HILIC	120847512	4021897984	2325281024	1091113216	5932326400	390669280	1914086144	2381459456	234805200	5478848512	707702208	1107205632	4060637440	54254008	430557568	3215710208	3026368512	8948947968	73795216	4215305216	6541799936	4441938432	1962125568	459712896	223242000	261403792	2960472832	3738002688	2867167744	94398368	8777416704	159990848	2389972480	4545228288	2601738240	3164442368	204253520	3109851904	728264064
CDCA	0.86	0.24918	0.308989	391.2	10.67	1	Feces	Day 28	Negative	RP	74331	56942	229946	62332	154838	18694	28068	146687	41678	53544	56764	3290	53452	613	155791	195786	321012	238976	51244	66296	11296	NA	446040	130795	51956	36658	64346	51354	117645	123260	51248	42576	334759	921939	104993	173214	97938	10167	40951
Chemfill	-2.74	0.42871	0.355266	191.02	5.87	3	Feces	Day 28	Negative	HILIC	2292997	709278	535356	366311	291096	283280	714573	958938	10854356	2431029	911734	1105435	780903	1313524	476034	57664343	673081	363015618	1202523	20235104	522449	452521	5665573	569263	507627	1118335	639727	164354158	756936	595688	421986	8068895	83718607	20118141	1437854	849194	703387	2553955	644758
Choline	0.13	0.86573	0.700649	104.107	8.05	1	Feces	Day 28	Positive	HILIC	6862340096	3800869888	3072498432	6285620224	8990938112	1440863104	1931669504	5674085376	4736210944	9504620544	1317534720	2259895808	2705394176	535647936	8593258496	3171414016	7978161664	11401997312	2804528896	2521197056	7263912960	3714862592	6170087424	4686055424	8054290432	4853042688	3480576000	3267028224	10222600192	4715032576	3214594816	779208000	6950713344	9643843584	6735249920	4292921600	2917455360	2691888384	7040018944
cis-Aconitate	-0.29	0.91026	0.458509	173.009	5.4	1	Feces	Day 28	Negative	HILIC	525819	1051678	303275	86297	366614	297827	160310	111186	11875451	461167	13975129	316086	721108	1456869	113388	49387824	72712	32319336	414412	5996715	74794	63857	20231240	66157	172600	1594672	209278	60979112	258457	645954	549558	10490678	44563312	49414072	373465	160168	104534	7949354	111958
Citronate	-2.91	0.09171	0.253995	129.019	3.52	3	Feces	Day 28	Negative	RP	296549	343975	288687	325590	472949	5889009	208726	8233066	353644	466039	522157	367288	405967	247374	287829	655159	7833567	534364	421848	8630623	17648198	272059	398212	438088	798960	4831939	449972	616163	10573840	297682	8223765	384599	648408	589283	448020	315844	295758	431473	316613
Conduritol epoxide	-2.84	0.65179	0.416154	161.046	2.11	3	Feces	Day 28	Negative	HILIC	1639498	650331	1275356	59361134	863598	968793	618877	930041	1605266	5503678	1706876	2057486	924394	566942	1131755	1278113	1546465	3273061	2703043	138402532	1172834	1034844	940915	1388247	24338079	839182	1565706	15063881	1639184	1752833	967285	1047281	33148796	1240278	1789048	1090610	1824983	1074636	1472769
Corticosterone sulfate	-0.45	0.4123	0.365846	407.153	9.18	3	Feces	Day 28	Negative	RP	114957	449561	255718	361271	95957	52067	117190	173433	337371	71111	932477	328391	529929	336018	233255	193695	271817	312369	377880	95127	168116	134562	413328	98396	305598	219306	479493	17690	335180	257990	176502	8845	479794	52433	237054	74952	161731	386036	88647
Cytosaminomycin B	-3.11	0.29327	0.319779	528.247	8.73	3	Feces	Day 28	Negative	RP	5808	5808	184644	926302	11617	27575	35852	5808	547875	514778	11480689	175647	5808	5808	5808	156219	5808	55798	596183	5808	5808	224472	56430	5808	5808	208361	5808	5808	5808	5808	65683	14322400	5808	95972	120060	5808	36853	22461	5808
Cytosine	0.04	0.61157	0.654317	112.051	2.5	1	Feces	Day 28	Positive	HILIC	16055305	11129175	101006112	588265920	179010528	134635952	25737802	4425442	11224954	17483970	2165276	9849443	18870960	139901	57357012	20290834	3210012	189718112	34304168	281128960	23214952	1753890	467501952	3191247	14813516	23494282	7555111	348976192	10821903	13199946	89601624	1618777	161332400	478715680	36573524	29221358	11595975	80519232	3559716
Deoxycytidine	0.02	0.67785	0.674632	228.098	2.24	1	Feces	Day 28	Positive	HILIC	7533174	356228	9030755	11524194	5851241	3195234	3869136	1927897	81380	962942	1970944	4177157	1292821	37659	75318	1474783	172721	1722799	6853764	1258551	37659	1660004	28777124	119362	6378768	3619981	37659	37659	3491724	37659	4923944	514864	227430	6362683	6584859	6776981	2270094	307569	513748
Deoxyuridine	-0.14	0.59188	0.410945	227.067	1.63	1	Feces	Day 28	Negative	HILIC	12692446	1149650	547126	37294000	17652866	1315226	8685299	1760165	626881	2223594	64223.5	812947	6882432	323761	4556848	2843483	1547782	2797528	9796078	1637996	1573717	1910204	20253878	2096951	3504309	4508157	1823268	11685417	2509063	4500043	3032894	500169	15589834	2408843	1843560	4429485	128447	5409351	3967285
D-galactosyl-D-galactose	-2.25	0.10997	0.257248	341.109	0.88	3	Feces	Day 28	Negative	RP	25595858	2753048	7828947	35054263	132918	12544968	806683	3605460	1457370	985219	6205316	1418501	1567463	123316	8713124	1228666	7160364	1723642	883971	67660525	2525603	446350	811122	1784836	2341188	1493441	61975348	4150417	663186	1046579	858199	803387	665759	571116	640805	1897674	2333112	2072968	1182442
D-Galactosyl-N-acetyllactosamine	-2.53	0.01412	0.313021	568.184	4.71	3	Feces	Day 28	Positive	HILIC	2601366	993189	906834	2155299	22636	439195	422608	1031199	709882	16016027	4891313	7424040	1880249	1547221	22636	247562	988821	503049	5447365	315764	22636	22636	3139291	93990	22636	3107145	384353	980860	22636	223549	113646	1303826	45272	106665	22636	341568	1404857	819055	1132066
D-Glucuronolactone	-5.69	0.0013	0.0594067	175.025	2.46	3	Feces	Day 28	Negative	RP	314228	53702	60930	104054	91595	434449	4051	4914228	75595	135067	132537	50917	83571	158202	41923	52142	9082285	1882937	98114	6198708	6502139	2026	55181	35633	130816	1729712	77846	22747	18488791	22834	7833116	170227	58467	50155	49116	95890	12241	45232	18771
Dopamine	-0.8	0.04216	0.182753	154.086	1.21	1	Feces	Day 28	Positive	RP	131779	380229	118691	481152	139285	189617	96411	936102	157808	488154	218380	29661.5	1102134	239485	115916	312674	324022	291917	59323	480943	29661.5	1083823	289697	121832	886236	350868	318088	215661	579548	118886	332957	29661.5	634771	923126	180935	477732	212958	319342	29661.5
Epipregnenolone sulfate	0.44	0.44548	0.391487	397.205	10.42	3	Feces	Day 28	Negative	RP	2796558	4859223	16042479	9548344	4972335	1908417	3862929	5699444	9723527	1204713	14146986	3628906	14421269	20262579	12391858	13706853	8024450	10320731	9859036	4025591	10779945	2783757	9794725	2849510	8622360	7348214	11338683	1112828	7401644	13066207	9851857	2659623	10559254	8073189	2625470	3237650	4344523	27788047	4367607
Erythrol	-0.74	0.33583	0.331817	133.051	1.18	1	Feces	Day 28	Negative	HILIC	1228713	540555	1644436	4961827	1340183	2505922	115191	4757247	1729582	808930	1093576	644428	1180890	57595.5	541079	570945	2624073	1089725	2782725	3061899	1160995	2735363	997736	1362343	1998655	9721413	1672836	2186268	2435123	1350823	3598502	426015	1867349	1516587	1095514	1700942	542194	878907	553484
Ethyl malate	-5.3	0.06661	0.222437	161.046	1.46	3	Feces	Day 28	Negative	HILIC	2641547	665941	590766	406608376	608557	756152	499776	1700549	6212057	1015512	515966	1660147	674969	3642802	1546691	3195767	1890369	6962010	1951080	464370939	2796431	1315651	2535639	525730	374230096	709119	1999823	1447559764	845246	975085	962871	2099468	364149015	5224004	974774	1629019	868464	683069	611938
Formylpyruvate	-2.44	0.22221	0.262256	115.004	3.69	3	Feces	Day 28	Negative	HILIC	611815	358743	182311	214710	413936	1356385	230181	3899736	194380	365760	183796	175037	282513	351841	290373	267434	5716513	431474	238375	8385303	7730954	57411	319012	513516	440562	1909841	318721	313543	1979605	287031	8664811	215385	296911	383400	463564	392345	198938	344375	242656
FUMARATE	-2.18	0.16326	0.285972	115.004	2.45	2.b	Feces	Day 28	Negative	RP	160851	104712	145003	221584	167633	248075	66444	1792328	164891	233771	323995	132315	135833	217729	155809	110013	2798216	151024	97415	1780994	2143959	165050	106277	461108	239726	713487	318178	118744	6166387	152243	2849954	252221	166713	162703	356041	181165	62203	137538	101718
Fumarate	0.08	0.67228	0.416154	121.051	2.68	1	Feces	Day 28	Negative	HILIC	20408670	1780254	24969234	27120810	37453500	14275071	1296734	67048040	14455344	19860608	40641236	17090404	2753192	1713008	10759775	10177838	82693744	34889112	4743843	42110720	5182622	22966228	6158146	88183328	32623364	18136838	66805192	4719299	91850024	53642380	10114897	2725058	11069630	24070712	50367324	14134383	4238476	5457536	4079925
GABA	-0.26	0.95422	0.743139	104.071	4.08	1	Feces	Day 28	Positive	HILIC	2329548288	249567472	138632912	19906580	79367056	173789600	39813160	3040805120	195823872	142540736	19906580	303065120	19906580	19906580	1939702784	996806848	3719271936	2524631040	1269184512	215632032	19906580	76694696	176511712	2657216256	2317465344	158562864	3496026368	19906580	3402221568	1526437760	19906580	19906580	2525229824	113515552	3310924032	2017398528	2331483904	194654704	2090984064
Galactitol	-0.28	0.82161	0.449293	181.072	3.46	1	Feces	Day 28	Negative	HILIC	13850854	21913718	33910796	14092837	13861418	21844060	102985288	61932516	41544740	52387604	13642022	22196658	26264922	271480096	13266760	94159656	77208600	5041338	11899407	26310576	20136982	13884767	38241652	78815952	76038760	36103452	75097688	32212166	45491928	62364508	27508646	283992672	39149268	3794474	66269324	64731536	30049554	38766120	74198864
Gluconate	-1.16	0.55335	0.402914	115.004	4.54	1	Feces	Day 28	Negative	HILIC	9701650	68033176	719544192	139905648	64359644	37052920	179613040	11356228	10096419	93266608	229885312	478304896	52060152	366708000	89806608	19587814	57564672	185212112	2536229120	18992550	218956752	91025216	1889808640	51176952	63788616	60257932	74863632	47546172	40924488	79945448	450331008	1303947008	10828310	65383480	155963536	11385380	142108304	28383944	44930132
glucosamine 6-sulfate	2.51	0.24076	0.262256	258.029	4.47	3	Feces	Day 28	Negative	HILIC	68457	322490	52235775	738964	35194493	21234386	170540	48617	2111721	1121	6707358	7410013	830439	133376	2242	203116	81128	12108374	20743	1258419	21675456	3431271	6650596	70499	602804	80113	25120	3136910	330144	1015566	7362180	1121	890008	97714063	77351	52873	1121	4965807	11157
Glucosamine 6-sulfate	2.86	0.13684	0.229209	258.029	4.32	3	Feces	Day 28	Negative	HILIC	242598	412072	177393536	622325	144760597	59394076	180566	79215	9564355	2754	23924750	25975922	920237	352706	5509	472244	186798	13545887	21437	1752479	30822836	1721896	7298943	468475	616912	67418	34023	3631189	671573	3022721	6110519	8510	578434	112404809	229882	112187	2754	14592020	17718
Glucose-1,3-mannose	-3.39	0.1036	0.229209	341.109	4.02	3	Feces	Day 28	Negative	HILIC	82260090	11736972	11880008	58595834	271717	93840523	93225	5663959	713700	1508352	2096546	6414123	2074652	199149	3011687	77123	11453870	693194	2270894	126290772	3589074	260730	1352310	370218	263264	840254	161784584	8550019	23541	727289	359290	582432	70835	415219	680844	2400924	10258374	4662344	615429
Glutamate	-0.05	0.77804	0.700649	195.051	3.29	1	Feces	Day 28	Positive	HILIC	10925621	233242736	410901600	610236608	511319104	123230888	48380036	30483346	120396816	375129280	33244930	70628280	301964256	18229058	8971498	165342416	29731170	89986128	7338321	253650384	412682400	2164580608	275911552	20770996	33793272	266739488	19409246	147214256	28286956	13577087	489850816	15526222	6947773	562131840	25875882	8337518	26551420	419770464	10084093
Glutamine	-0.03	0.79975	0.700649	148.06	3.55	1	Feces	Day 28	Positive	HILIC	487626	142550672	167394016	382580544	149319920	76031480	68462440	4798663	7710701	385714272	13516096	17089822	170868592	1524038	315327	2059167	4967262	5375347	913746	169122096	112373840	208357216	350656608	3175519	8967968	308475680	6171704	263262448	1043410	746401	160808352	31827736	3759465	293637952	2407458	1376716	347627	292183200	350303
Glycine	-0.05	0.75649	0.441675	74.0248	4.27	1	Feces	Day 28	Negative	HILIC	13673992	1720833	7779102	20855412	19311908	3752138	2904662	18803948	466695	7939637	634982	777044	2446403	1818697	6606002	6401175	21379792	21664314	9805388	5448336	16261699	19062832	17721172	15402635	5579324	10050702	11926135	9235096	21273024	8791848	10865479	2318701	21525120	24700102	20414152	12529539	4683162	8526915	12440071
Glycurone	-4.18	0.35037	0.333361	175.025	3.68	3	Feces	Day 28	Negative	HILIC	443775	282215	260362	243454	512828	4874348	155477	12027466	269901	285328	237080	189330	196338	610394	185822	261442	24155494	338506	206255	25280329	24958611	53893	250617	283266	410480	5644004	317175	202982	7065172	294820	31463662	344079	224758	494512	317567	309140	125288	287154	236312
Glycurone	-4.64	0.21148	0.262256	175.025	3.8	3	Feces	Day 28	Negative	HILIC	363372	208142	152321	171922	490461	2681115	97802	27250818	130218	152684	80879	52289	211329	368750	160937	215092	21477378	277786	59468	18332146	23509974	46798	167161	164371	229062	4675056	266633	124217	14803407	279007	21190839	202304	196782	285319	240900	273651	60758	166156	248266
Glyoxylic acid	0.17	0.68734	0.420411	72.9931	3.03	1	Feces	Day 28	Negative	HILIC	120790	12277	830900	144703	136071	12277	61955	224475	48990	137173	85665	94790	12277	905180	146938	45057	97091	12277	113260	78909	208520	472167	156412	88945	178579	12277	93730	110006	293659	126559	12277	12277	121775	12277	285541	116286	24554	12277	132888
Guanidineacetic acid	-0.28	0.3079	0.532302	118.061	4.28	1	Feces	Day 28	Positive	HILIC	13207673	6183036	5623765	24333376	39929992	3597681	2685685	14109436	2939190	1217102	14563067	2352165	7349797	1877223	7451175	5582415	15897293	28414754	21826206	4290809	11596151	4327554	25712888	7652060	12545933	18248444	17417182	5347421	12706836	2023698	8252055	6317091	9199472	12655874	10967879	40599496	1711563	12557317	2304332
Guanine	-1.39	0.26388	0.525571	152.057	2.89	1	Feces	Day 28	Positive	HILIC	860511	192640	1327660	1085500	13661968	12323220	784740	51216	685438	47992	6221237	3657325	6052674	21126	7597054	10369911	21126	10165793	62701948	1197684	689402	21126	123997200	719329	701050	21126	965099	400190	42252	6041659	1990579	21126	20237744	2545995	2142488	685565	905875	1928498	183873
Heptadecanoic acid	-2.69	0.51607	0.403078	253.252	12.63	3	Feces	Day 28	Positive	RP	2601761	3434477	7983609	13477636	18644970	34233795	823235	77866288	2107958	81343	938151	837378	1605109	713175	20328690	526287	174273570	3411744	109363	101506834	117808694	15428856	78265359	4551510	14585665	3517574	12600763	1442527	143744300	4424876	34968118	542049	967100	2780981	863826	473685	393982	3771694	22778180
His-CA	2.14	0.895	0.597069	544.3	5.18	1	Feces	Day 28	Negative	RP	38	2883	3966	497	666	27	13.5	186	13.5	655	106	13.5	948	13.5	209	135	599	916	241	516	332	NA	816	278	526	100	415	144	1022	62	499	1235	457	16344	326	265	1037	441	622
Histamine	2.7	0.17	0.235873	112.087	0.66	3	Feces	Day 28	Positive	RP	142946802	205526	10351356	3799170	271465	3902887	967932	89753269	729353	3258868	4925004	112512662	269323	10681	14713229	88873461	71611890	132593816	137420427	101491	1331254	139722040	82355	8006036	125078289	4885441	27062405	5341	110433960	9723635	157629	5341	10371640	115045	20931805	62456473	27010493	123473	50756502
Hydrocinnamic.acid	0.05	0.69301	0.475238	151.075	11.17	1	Feces	Day 28	Positive	RP	850300	1230690	1526883	881768	3074482	660746	494053	107870	601413	294394	1917933	753678	1280823	2250944	1901912	245012	467565	1159991	390106	995692	2547655	2838231	1236276	728425	470327	2726813	676166	468872	1448725	481116	1538502	3343786	457639	1037699	1819581	972520	642671	1692780	1167565
Hydroxy proline	-0.57	0.44548	0.623187	132.066	3.7	1	Feces	Day 28	Positive	HILIC	6393407	3370205	8358701	6568838	83765560	3143801	4600353	35853960	5503287	10420442	13251944	17045626	3754800	1796549	16731849	13486769	13467437	73347800	92918744	3170387	9093225	3290646	87242848	9073039	17824748	59835268	33627928	10741969	15637888	7691474	62059972	11137477	5814400	65279632	51659100	399850144	9641697	4165842	6205393
Hydroxyglutaric acid	0	1	0.48932	147.03	4.09	3	Feces	Day 28	Negative	HILIC	150673408	24656254	28971980	96592360	63635040	79204408	15409687	126534464	162329712	22997332	28180062	258162688	112127720	6398652	62224028	66999672	166979104	270809856	160390096	240906432	174875936	212192560	82766888	214443664	269281632	247727504	120985448	123256480	114843664	204291920	151630464	11575421	112888704	280960160	140325264	78907920	111127432	146427168	59618924
Indolaldehyd	0.8	0.09171	0.253995	144.045	6.73	1	Feces	Day 28	Negative	RP	2189109	1330378	4675610	2042384	6590167	545820	793643	2241166	88573512	1017929	6082041	1186019	3484046	464269	1902958	834162	1923077	12474411	2123106	1825987	1627704	328435	1533204	1348523	3807379	1491212	2771543	1519049	4915226	1912472	1145664	848175	3829787	13070033	1786907	5240783	884673	1928195	727177
Indole	-0.52	0.44548	0.374954	118.065	8	1	Feces	Day 28	Positive	RP	38202796	4755870	34330980	22391650	101398256	5416843	8080740	25045692	18950794	9706934	9053802	13819747	13187762	8151453	129694304	6747540	21467028	97583360	7287449	17917986	37430396	17221506	10515282	67753416	30072654	23794552	73189104	8474704	62282888	17480798	34132812	2813703	26348360	130976320	58903824	32566086	61535644	18228146	65090412
Indoleacetic acid	2.17	0.28151	0.306464	176.071	7.05	1	Feces	Day 28	Positive	RP	89534	192381	61027	43767	172317	48038	34408	54097	68084	170261	51427	65674	65042	3469	169515	87698	126861	60888	57359	38014	31981	61981	80704	50257	42859	41991	80290	24422	88272	54930	3469	75244	78169	80769	3469	59454	61622	16068	15575
Indolelactic acid	-0.95	0.34513	0.326203	206.081	6.9	2.b	Feces	Day 28	Positive	RP	58588907	3126867	49788841	156282638	17252875	8720740	30207445	128124987	4446800	1954686	526301	17235926	124171665	263151	64747225	78705575	140670439	50647668	32166087	69800924	29179606	636296	81961242	31364385	76490287	3027533	64999305	54857341	137467676	29395913	11678521	263151	155512680	81027925	18800173	31116549	18325577	48170894	21368729
Indolpropionic acid	-0.27	0.56667	0.432913	190.086	7.98	1	Feces	Day 28	Positive	RP	1054477	1330125	670681	2793794	628535	576515	2237161	606190	79183848	4475315	3211991	908763	3252872	849551	447576	1819820	397743	1659896	630408	1723565	1348328	14425190	1422353	352987	769745	1470551	296964	2281066	570421	48702.5	1067690	3761197	1180673	1945734	1192387	949676	647620	2349998	97405
Indoxyl sulfate	0.19	0.8078	0.564594	247.978	6.5	3	Feces	Day 28	Negative	RP	285274	103479	215105	320591	173774	34928	183532	254738	7169	66981	3585	69937	185910	3585	337714	292392	329482	262311	216658	123591	345201	48715	177184	192785	338731	203293	340268	116437	254664	181679	263006	3585	169640	495859	384611	171993	242552	227696	304481
Inosine	1.41	0.67646	0.674632	269.088	2.4	1	Feces	Day 28	Positive	HILIC	1419320	3794	1253947	3794	3794	3794	125544	36548	23693846	965528	6151445	3527847	1695753	7588	3794	8685152	40413	141370	4149545	3794	3794	1022423	3794	41498	3794	3794	3794	3794	3794	39892	3794	3794	3794	3794	3794	76823	243680	3794	3794
Isocitrate	0.22	0.90889	0.458509	191.02	6.31	1	Feces	Day 28	Negative	HILIC	595014	69727	66667	113477	59731	15888	32750	117846	11589622	641960	3817005	107645	219343	1161352	9317	42076256	446695	4658.5	93009	1600102	153455	49724	2089401	41662	32237	100979	118055	18953746	110768	111493	46044	2067678	4658.5	17643730	236999	206461	261491	1183695	169903
Isoleucine	-0.29	0.51607	0.623187	132.102	2.45	1	Feces	Day 28	Positive	HILIC	1824994048	375382688	737734720	4989216256	1905320192	116256280	435165696	1231868416	26103642	1985697664	57961476	40059356	974918080	135574736	642480704	1957851008	2013687296	1697140992	254301424	221473632	2494029568	1614154112	1156415488	871317952	6269180928	1121896064	1167837056	420993952	2659209984	764608448	1340451968	21412420	1621629056	1536712320	1301372672	1014951040	1348584960	938931200	892033920
Isonicotinic acid	-0.04	1	0.757449	124.039	1.44	2.b	Feces	Day 28	Positive	HILIC	169820446	63490594	83731384	73300216	150507073	173046598	171602633	218582141	21068974	11657352	19601187	80778520	86051482	550253	73395393	158654408	118837629	71009420	203693406	80563942	62780462	30641902	117132086	61624026	74175988	11388225	136010527	162571436	45252502	138826401	43769250	468533	171535319	96547430	53744248	53539675	62193655	72605678	14511872
Ketoisovalerate	-0.76	0.28151	0.319779	115.04	2.98	1	Feces	Day 28	Negative	RP	46749	2266.5	503940	69462	98656	7917	4533	57960	8952	2266.5	596232	14716	2266.5	79333	37263	215610	2254596	479270	73706	2266.5	424096	2403879	2266.5	1740773	181182	14188	700793	2266.5	612260	22342	2266.5	34029	9400	2266.5	97825	5727	73762	2266.5	286721
Kynurenic.acid	0.02	0.67228	0.472176	190.05	5.04	1	Feces	Day 28	Positive	RP	2076438	879453	831833	891807	1144611	544543	522097	2330607	947346	462526	309393	646006	654333	183576	598128	1420536	5905950	900688	491027	705367	923935	1963230	630052	643410	2071127	793150	1421090	811059	1121937	662847	934884	49318	725675	627633	749528	830442	818670	726321	932830
Kynurenine	-0.42	0.79548	0.700649	209.092	2.37	1	Feces	Day 28	Positive	HILIC	18654	37308	537621	18654	420797	18654	78561	81202	188526	104612	51167	217232	385416	66760	50241	18654	1532787	155543	87702	645999	630367	1534402	124683	18654	107498	754806	18654	143603	78137	62471	418074	153166	18654	481071	18654	1272370	18654	67346	18654
L-(+)-norleucine - 40.0 eV	3.09	0.15467	0.235873	132.102	1.72	2.b	Feces	Day 28	Positive	RP	107782	22488	42328	188847	210508	24655724	118288480	9001980	334067	134491	206246	353530	108764	27538753	138520	120028	157016	334790	118169985	45909185	1484873	37564060	161666	501030	275112	28981361	360400	16508830	211298	176913047	242132	439789	213259	189834	787346	1224273	148901	341681	373288
Lactate	-0.54	0.33583	0.331817	89.0244	1.7	1	Feces	Day 28	Negative	HILIC	3205729024	1148693632	612477568	757081024	189967872	274743456	1147859072	664002880	74192088	1867123328	33822428	326851296	1187641728	41091412	366597888	1466790528	544418496	1300013184	1799671936	1255185152	601698240	21725880	942462912	181259120	176353888	747776128	255469904	1567199104	406982496	301944096	428898592	42548888	1211174144	981913920	930964672	502152320	1105040128	549009280	656201216
Lacto-N-biose I	-2.4	0.18148	0.285972	418.112	0.87	3	Feces	Day 28	Negative	RP	3158607	1800988	171665	1069534	227037	325602	8424488	685875	23643495	469367	223937098	143535182	848039	85346057	2716136	1562998	1005754	2227141	173738896	318371	179332	159268	2596137	672656	3000028	176798238	667160	946244	2247325	386641	516901	129280380	2751048	46821	1495730	1646451	95144586	45500	2828422
L-Citrulline	-1.31	0.10997	0.365839	176.103	4.36	1	Feces	Day 28	Positive	HILIC	51326248	76426032	69328152	101493816	40332284	12104913	7575468	123080480	493444	14928831	11580580	4747814	57232384	1443896	16493393	11140383	118196880	23378570	33097030	68699384	77349920	660588416	83777480	43598264	11174622	34639792	245339312	67184032	150369008	8913755	148477712	986889	16792852	23514014	19301260	24469980	14171974	116819288	14059610
Leucine	-0.14	0.75649	0.700649	132.102	2.45	1	Feces	Day 28	Positive	HILIC	1824994048	486827168	1402474496	4989216256	1905320192	124883224	419006112	1968278272	32984836	2750467840	56498260	85664072	974918080	135574736	1888857344	1957851008	2590083328	1933327744	404858016	468816640	2494029568	1614154112	1156415488	1635860864	6269180928	1410452096	2216820736	688909504	2367352320	764608448	1340451968	49410764	2132146176	2338668544	2585575168	1014951040	1467289856	938931200	1333763584
Lobamine	-2.12	0.08617	0.365839	150.058	2.56	3	Feces	Day 28	Positive	HILIC	127176223	15039564	2668818	287541472	716516	2996755	18381528	383931233	57726	203775924	1593173	772048	12778006	6867826	7395396	28711633	254979288	36100679	66940755	11331375	201398	48198924	45156671	75737886	390398859	97832	48002435	33249235	35434506	44179526	28863	4233550	175979176	35743220	260241	29144220	35680885	5415904	5035771
L-Ornithine	-0.81	0.21148	0.489215	133.097	8.65	1	Feces	Day 28	Positive	HILIC	7190231	37724652	4446154	57976764	104303688	1052182	1635786	141734192	373066	8591372	2042482	17352042	48788672	513390	85621536	27476608	209997408	46747516	16938104	95905408	11880860	272975968	30673354	7182421	6324892	5705948	10784264	15361453	183601824	8307672	46982616	936628	15266853	90581960	38995084	7395237	10838301	59894900	3159601
L-Rhap-D-ribitol-5-phosphate	-3.57	0.02565	0.157447	377.086	4.04	3	Feces	Day 28	Negative	HILIC	19102786	3538874	824913	7090948	30474	17527401	5653	937676	147357	1643153	5328930	1426461	415891	168591	214143	6257	2204936	282288	540672	14398870	812096	73741	295597	189384	108957	266472	16219010	2476096	2827	299038	64874	427589	2827	34198	106546	430439	2392775	882336	127327
L-Tryptophan	-4.49	0.60484	0.442659	205.097	3.19	2.b	Feces	Day 28	Positive	RP	18348	18121	58936	55923	70620	2735	2735	2735	31197	73165	14054	20743231	46651	84308	46712	13497	2735	14520	2735	37457	21209	2735	23680	30460	25517	35680	35497	49846	19617	34155	82054	26729	8603	2735	100759	30752	7240	5470	47025
L-Tyrosine, O-sulfo-	-2.79	0.1432	0.229209	260.024	1.4	3	Feces	Day 28	Negative	HILIC	13786	119544	814723	116010	71912	6893	100219	38871	6893	198746	6893	2244642	117877	450797	46683	22542859	6893	732535	1891897	168941	24135	1318897	437181	6893	111816	81298	286348	388809	86862	73669	6893	4305130	169648	468709	6893	194613	20536	245004	99547
Lysine	-0.51	0.33583	0.532302	147.113	9.18	1	Feces	Day 28	Positive	HILIC	64875224	110696104	884972160	805718848	31609944	27661642	20165218	297310368	3309544	258958224	57995412	29000896	147434784	4204962	84098640	11111916	293957088	387921568	12709680	520944064	84578872	2378858752	130491112	99129808	152666912	403787616	338005408	50135008	278669664	21603116	246686688	7921345	54273996	351272352	90776456	58007516	69165832	346365632	22018358
Malate	0.06	0.67228	0.416154	133.014	4.54	1	Feces	Day 28	Negative	HILIC	207622880	18385268	254088912	269133856	384676544	146893824	13200374	670884992	156734912	195408848	392387200	178689392	31777156	10747694	113948872	112044784	825846720	355896512	51887952	433689248	55312316	215496800	63762068	781396352	333637312	181648960	631598144	53296368	916995008	537784256	104690328	27363836	112282872	251168672	523093280	139118416	47982296	58441280	43522000
Malonic ester	3.4	0.32167	0.326656	159.066	3.89	3	Feces	Day 28	Negative	RP	332865	319622	429948	770683	796577	112687	123218	226548	46440570	257757	579151	827749	245657	504115	584852	243994	383199	195346	135792	192911	754159	265096	169323	306698	1801687	567456	223941	103816	457881	320862	1528058	533747	278960	230248	707153	209376	155149	391735	150651
Massbank:PR101002 Succinic acid|Succinate|Butanedioic acid|Ethylene Dicarboxylic Acid|Asuccin|Amber acid|Dihydrofumaric acid|Wormwood acid|Dicarboxylic Acid C4|1,2-Ethanedicarboxylic acid	2.17	0.13089	0.257248	117.019	1.64	2.b	Feces	Day 28	Negative	RP	2859916	487482	154890911	536458	2219028	216577058	346688121	12353118	809156	848824	614837	794977	851199	7077097	317156	2232700	546297	1110081	617975154	282607040	593771	87096598	799059	743228	927576	78626949	1195987	106176249	732535	625232138	1251471	851530	752981	955532	753445	31206774	851139	1262825	792891
Melatonine	-0.84	0.86771	0.700649	233.128	1.06	1	Feces	Day 28	Positive	HILIC	12988.5	12988.5	12988.5	460435	600467	12988.5	47307	156895	46583	12988.5	12988.5	12988.5	30070	12988.5	71972	12988.5	1099315	12988.5	12988.5	466448	52588	12988.5	12988.5	12988.5	95011	494926	181114	3343651	287069	12988.5	105129	12988.5	12988.5	111085	46094	12988.5	25977	12988.5	1219741
Methionine	-1.88	0.12361	0.391852	150.058	2.57	1	Feces	Day 28	Positive	HILIC	130202792	16560730	2564343	302322976	703560	3030006	19410882	402705120	53309	225803936	1521136	770223	14125108	7389681	7711194	30875826	280728704	38415236	70806816	11914592	181596	58143220	47183672	82808376	415369408	57757	49346464	37176176	37014592	49682084	26654.5	4882664	187474096	71577880	234774	31859994	38558920	5831358	5378889
Methionine sulfone	-0.2	0.56634	0.402914	180.034	2.69	1	Feces	Day 28	Negative	HILIC	61502	70585	103901	6495	285642	70989	54551	44124	6495	97144	292438	92084	75407	946956	161872	91871	28512	540200	108953	6495	361813	4710487	6495	104319	12990	356817	96812	6495	155015	6495	594584	14732943	43880	52066	482162	6495	113547	34255	108755
Methyl-2-oxovaleric acid	-0.63	0.23332	0.262256	129.056	1	1	Feces	Day 28	Negative	HILIC	376161	1973237	1529364	11755975	2154169	1006884	1976723	3751047	516248	5666721	188080	612122	1577538	1177505	3858278	1734444	5184840	4495188	2913439	3185152	2231295	3228255	2354089	4604143	6723115	2496002	5900987	11242644	2456539	2483120	6823100	4762957	7501329	3695086	2266366	3318399	1375198	2844796	1968819
Methylcysteine sulfoxide	-2.14	0.08537	0.365839	134.027	1.51	3	Feces	Day 28	Positive	HILIC	1163779	737679	125073	2076712	107382	14678	634167	4781510	454755	4138143	14678	145158	1204483	6300145	560164	3498342	3883696	1642620	222563	1048944	14678	119363	828437	184849	1852236	14678	366501	1047327	769606	272149	14678	14678	6552099	567429	14678	365715	651333	309717	29356
Methylindole	-0.36	0.27692	0.306464	132.081	9.22	1	Feces	Day 28	Positive	RP	631372	206138	231624	2121436	351091	14987	530901	554203	353306	298132	2533248	379939	370538	3059154	351977	278998	395825	598111	1062433	429963	2185287	857219	672275	743463	867635	871964	443925	1762350	315050	388118	7439016	7493.5	1875509	304296	2592573	320054	278915	835530	257440
Methyluridine	0.84	0.07469	0.222897	257.078	1.68	1	Feces	Day 28	Negative	HILIC	23312	593912	1054690	9520.5	1758766	9520.5	410561	19041	1489561	41728	1846259	508420	9520.5	131894	53752	660300	159061	918651	375487	582710	451106	37990	2408830	130619	9520.5	9520.5	591538	9520.5	407059	958930	62122	143883	1114613	161738	9520.5	111067	9520.5	477458	65992
Mevalonic acid	0.08	0.21148	0.262256	147.066	1.47	1	Feces	Day 28	Negative	HILIC	6099971	3827380	14923236	194718928	6006374	2474591	1407718	7401262	89959400	12957324	6853158	9823974	24620954	3546150	703859	5008846	5895066	3257294	16091002	10861751	17613308	16003080	3033227	16122905	4777239	3494394	34211392	5795516	5729041	15004963	17412914	1990610	97352088	24306446	9429887	17095698	6454469	6032214	7556222
mono-ethylhexyl	-2.34	0.3079	0.319779	277.144	11.6	3	Feces	Day 28	Negative	RP	619041	711471	455182	777766	780315	812422	497687	666773	700691	186112019	716429	719426	471211	3323198	1385719	5087075	884683	833334	1332696	822579	1090140	647875	950761	672937	3579186	3115299	642133	579777	942555	676789	1014231	1109017	508168	1836875	2396496	1005794	571547	713307	632439
N-Acetyl serine	0.86	0.79975	0.449293	146.046	1.98	1	Feces	Day 28	Negative	HILIC	35023468	18637628	23064446	31059640	30755184	11415182	6101598	33451932	19831356	11903259	15192433	8797164	16749826	6230795	22573824	17866178	43744764	58148816	34661472	27508040	23549646	163836400	16027275	29923098	30111814	49918700	18752778	11325942	66693396	27765884	83303728	9799178	27771992	68296000	40051012	19366856	15194025	11698007	86958432
N-Acetylgalactosamine 6-sulfate	0.78	0.48009	0.401473	300.039	1.11	3	Feces	Day 28	Negative	RP	1054751	1433680	6465534	1101966	13108583	11062873	2965629	700546	2611493	491964	4313933	1996077	4368214	508318	539472	2126120	997624	14206758	1176860	209889	12361956	3510044	6221498	406033	520702	909918	379941	962726	1647706	882003	9340760	1107966	877863	16572935	1392709	1498703	719703	8643485	1038014
N-Acetyl-L-aspartic acid	0.17	0.73513	0.434137	174.041	3.79	1	Feces	Day 28	Negative	HILIC	32676288	98319488	18876560	70116544	94928632	13689336	9855915	44941040	13991594	161089952	13106144	20999306	236509984	1703163	12976405	25487498	57336052	166243696	49966716	63843268	64134344	160832112	60322800	48696664	66851036	13279492	81879792	43212768	22979870	46180540	114157848	2460666	64659688	330646784	63836692	42491960	20632756	106665840	34740368
N-Acetylneuraminic acid	0.57	0.19112	0.290099	308.099	1	3	Feces	Day 28	Negative	RP	58215370	190447464	200511532	3513372	531646062	575337747	320216740	99988840	267914867	6303614	285707074	4772703	665688366	1683057	2021684	270689296	14438093	378688192	63046052	2691241	615276344	7164201	537091872	2293819	3640568	68848068	2243178	237227617	15584253	103432851	605198150	266691762	6220417	598902564	265333269	5118586	79683392	450411071	132700553
5-Hydroxyindoleacetic acid	-2.47	0.03549	0.182753	192.065	4.64	3	Feces	Day 28	Positive	RP	233801	125732	14778	105371	126687	8922	22566	834751	51855	50869	279709	329050	152322	33405	43788	118967	286596	49253	2167238	47482	8701	1967	282216	80400	366279	42252	483657	79361	659098	43929	68877	475755	62427	3934	174645	2009443	15284	25782	11781
N-Carboxyacetyl-D-phenylalanine	-2.12	0.1368	0.235873	252.086	5.65	3	Feces	Day 28	Positive	RP	102935	32442	21009	50648	14196	2159	2159	22002	42522	16870	314880	69311	6396	4918	33600	6218	80333	13305	19847	9492	15190	133270	16600	13809	18536	53829	85119	2159	546151	4319	51877	94610	11801	24232	62300	5826	10520	9961	12476
Nicotinamide	2.11	1	0.757449	123.055	1.41	1	Feces	Day 28	Positive	HILIC	1535061	1013211	2179465	6421.5	6421.5	715645	567121	750978	116683560	1332391	6421.5	5538071	49339044	3264246	1222046	934595	849330	730593	569891	470413	220392	3046171	1612183	1346422	1476825	1405171	6421.5	1033016	12843	921067	555858	6421.5	329274	510303	718670	6421.5	3224210	470096	254380
Nudifloramide	2.08	0.18784	0.260837	153.067	2.2	3	Feces	Day 28	Negative	HILIC	460002	17305	87389	2393	49366	4787	29228	174138	144825	73348	22782	9690	7446	7896	93798	296863	428805	43106	8793	800596	2393	2393	21588	2601674	2244986	1094910	417835	35866	340084	1948872	2393	81788	59853	48649	1415879	142669	9740	2393	84548
O3S12	2.34	0.07827	0.211896	470.611	8.5	4	Feces	Day 28	Positive	RP	80477	57489	156178	167052	8250	33486	4125	4125	455334	4125	2074941	13536	4125	4125	4125	4125	4125	8520	297383	42068	4125	9682	120863	4125	721950	12447	179057	33995	57280	1338663	13537	641865	4125	897496	5303451	24852	44185	159819	12022
Paracetamol sulfate	-5.64	0.21332	0.2954	230.013	3.12	3	Feces	Day 28	Negative	RP	4997	7946	2693152	308009	10003	8186	571550	117657	1881	45391	24899	23192929	8419	237181909	112255	166362264	92787	3495447	349949	3762	1881	77674876	34605	45311	907882	48054	4737893	2646077	355643	118705	108409	3297744	15466	28825	35230	605150	29969	37400	2782436
p-cresol-sulfate	0.21	0.11533	0.257248	187.007	5.4	1	Feces	Day 28	Negative	RP	121863	67220	2805	60422	277018	15498	126880	256889	72102	121139	86815	1083	282664	61.5	220786	70055	144107	305301	61.5	179214	61.5	30085	92478	210168	257773	94299	417461	117679	246826	64158	61.5	10396	302334	320899	61.5	161390	65307	123	153480
Pentadecanoic acid	-2.62	0.25665	0.294105	225.221	12.02	3	Feces	Day 28	Positive	RP	1479102	1150885	1466969	1596578	6292819	4899672	712292	26345995	1001236	566113	716680	478435	962054	455026	4889569	807020	50709659	2356225	597512	23334423	26414247	2192979	50193949	820291	3354422	291642	2338118	1047489	42147372	2998669	28451025	498579	761051	1466496	492200	577188	462677	797257	8050662
Pentitol	-2.5	0.0483	0.182753	151.061	3.42	3	Feces	Day 28	Positive	RP	97796	104713	65220	488347	153391	178474	65188	385525	74357	2515	299023	308177	260764	5030	22492	244582	83663	889827	2105092	323755	6511	45867	756357	5832	451885	1068592	45405	349039	87443	2515	161077	8718641	102938	526531	198326	1312390	7243	88912	2515
Pentitol	-2.29	0.68837	0.475238	151.061	3.2	3	Feces	Day 28	Positive	RP	71749	12614	102660	2635	91960	25125	57476	17418	941684	1179317	2807559	3240834	251072	5322	389883	972419	6138	536312	5000732	8170	8710	2635	44836	6751	72850	18071	127221	7648	11954	26968	2635	4198398	5271	11460	82820	1457585	165816	2635	12500
Phenylalanine	-0.33	0.55335	0.623187	166.086	2.12	1	Feces	Day 28	Positive	HILIC	1352630400	431245632	1715627904	3179014912	934559552	77088560	232394160	1763545216	58094716	1746695040	81281832	219466464	480882528	115044552	1311905152	555150208	2357465344	1114106496	392262720	694603904	724891520	1160609152	528968992	1496561280	2793472512	1380831360	1746335872	392014176	2672878592	517607328	506804224	65585304	1663437312	1109996928	1924851840	574217856	1453742976	525602720	967809536
phe-pro-pro	-2.17	0.13495	0.412522	360.191	1.03	3	Feces	Day 28	Positive	HILIC	2878952	393856	480704	1390377	183423	438210	645553	7402067	33858	4083427	33858	33858	160935	33858	284346	270084	2725859	1606119	143627	209812	33858	148725	4541108	73568	2767133	33858	323799	2040345	2750368	242255	33858	33858	1964806	481363	984055	353198	1473837	67716	696898
phe-thr	-2.5	0.23496	0.288211	267.134	3.82	3	Feces	Day 28	Positive	RP	448223	326767	1296450	4256024	284276	6494	130867	1957229	1486	1848436	1486	1486	445918	1486	143316	40183	3717365	187809	2973	679196	187747	8743624	56907	95896	3550779	16951	791562	31520	7380114	69974	209987	20542	312886	198299	165504	94726	1336939	214628	231902
Phocaecholic acid	-1.54	0.18148	0.285972	423.275	11.12	3	Feces	Day 28	Negative	RP	116320	335838	289658	483784	537702	42915	4153	269861	104336	411588	1649758	92626	764643	209141	26885	71855	624829	492871	18922549	563472	44136	505407	840206	49018	672471	232161	523638	385001	625092	8306	222806	491544	569759	1342045	1061023	254797	86058	68077	61132
Phospholipid	-2.2	0.43679	0.372948	602.32	9.66	3	Feces	Day 28	Positive	RP	5755	53666	587408	2263758	51795	209293	40813	5755	1636250	1600283	24783623	470068	38854	62827	5755	186665	5755	211097	3438953	5755	5755	814648	305469	72626	5755	895287	5755	146360	11510	59222	125916	10013678	5755	275989	184278	82493	156605	76989	5755
Phosphonothioicdihydrazide, P-phenyl-	-2.22	0.041	0.350926	203.052	3.49	3	Feces	Day 28	Positive	HILIC	12976777	6905521	21583576	195909475	1401035	10580707	1297815	3426268	880543	824695	527762	1096808	11368322	525021	2777748	4111890	4169290	2014700	3884889	173274246	1486787	157402	4610074	1823721	1615470	2830295	13680304	17342572	3026131	3047254	2284042	6881716	3857415	995714	2116294	2115719	3258675	3157394	4029397
Pregenolone Sulfate	0.05	0.97752	0.63031	395.19	13.79	3	Feces	Day 28	Negative	RP	542617	1531717	2510276	2368931	1000325	274576	799359	1440746	2344621	526396	1611709	2787380	3161625	2093428	4584732	1210972	2817337	2186506	786037	1549851	3806112	103528	2951463	1164987	2850657	3460531	3260302	356805	2748059	4759223	1902932	97962	2439931	1420050	1094633	1098067	1114957	3280871	2488690
Proline	-0.04	0.95506	0.743139	116.071	3.02	1	Feces	Day 28	Positive	HILIC	3704071680	1622688128	2521568512	5904310272	3727455744	869786176	1127279104	3626326528	883321408	3611253248	847316224	1304163072	1875205120	603555968	3139726848	2806871296	4090262528	4651270656	3153395456	1142758784	2775569152	2259950592	2973743104	3382387456	3869702144	2613968384	3254475776	3210396160	3881268736	3624050944	2175723008	368235936	4295850496	4360646656	4588808704	2875024896	2478586368	2172950784	3303206656
propanoate	2.35	0.13849	0.235873	73.0283	1.65	3	Feces	Day 28	Positive	RP	209540	99845	929548	144801	159559	904626	798116	161704	197973	174087	306014	144202	264709	213178	195926	178368	165452	200843	3652152	846870	309887	382465	142447	210617	128872	364479	247642	203853	202008	4233775	307684	425947	121007	199596	281312	330837	110009	403547	87277
Propionyl-L-carnitine	-0.53	0.44548	0.623187	218.139	1.91	1	Feces	Day 28	Positive	HILIC	3366454	993776	25811420	2537492	9299230	1149248	11988922	13353714	20014894	87544736	15536192	319351	4330304	1524440	4274424	51902268	10039883	10068401	337737	91973712	15702805	315902	2775186	2769644	2750408	7767318	3260968	9753156	6768175	1473828	85630856	3858391	16096468	16580641	16307625	2018961	2073669	3139280	3227513
pyruvate	-2.22	0.29451	0.308806	87.0089	1.24	3	Feces	Day 28	Negative	HILIC	963714	539953	2496867	45387329	3165249	3668124	603781	1725688	3299836	1029735	631683	9034815	1650970	2357837	1065788	853157	4834627	2267004	849159	28968960	951011	23265097	890159	265790	20161583	725211	4810889	152952693	373814	349252	1243832	1011539	18429301	1286176	803763	1401359	846404	1242131	2180403
pyruvate	-2.88	0.36528	0.335268	87.0089	1.52	3	Feces	Day 28	Negative	HILIC	3690198	1741818	4837211	100581641	2582893	2796270	1431862	2865403	8799448	8230875	359124	5776980	8165738	2036290	1985319	3691962	2458403	14003501	8082078	110755296	2278150	5927176	7854848	1579679	86598012	1086926	3007100	390574810	1403004	3688990	2397750	1281097	85487745	2517493	2143832	3688234	1761138	2012088	2401631
Pyruvate	-4.36	0.44548	0.363304	87.0088	1.47	1	Feces	Day 28	Negative	HILIC	3227637	1577865	3196943	363112672	925058	1039775	1336552	2385393	9344647	9187937	704060	6782134	10993073	1913425	1768715	3020305	1480221	11721082	8132979	275426752	1502828	8132614	8612068	1938823	179829968	931065	216014	851805056	1884249	2530023	1462472	898749	195031392	2694322	2095085	3861664	1366490	1091819	1256316
Sarcosine	-0.43	0.54796	0.623187	90.055	3.52	1	Feces	Day 28	Positive	HILIC	284298	284298	284298	284298	284298	568596	284298	284298	1634514	284298	1017971	884449	284298	284298	756122	284298	284298	284298	2765403	284298	284298	284298	1728745	1882287	1720917	284298	2946542	284298	284298	1753609	284298	1169785	3256117	284298	284298	3614270	284298	284298	2730498
Serine	-0.32	0.53455	0.402914	104.035	4.27	1	Feces	Day 28	Negative	HILIC	67522576	8374498	8477836	46499544	84700856	14023418	20522200	59957408	370072	9068662	828397	1381924	8731681	19379104	8839413	45307260	53268816	110284160	32014312	12317871	45759628	26383060	103048496	52820036	20797908	20803872	49092828	70677096	66045052	34880908	31254128	9719703	154811504	62364460	47062968	54642860	9388734	25207672	67830744
serin-p-cresol sulfate	-2.33	0.14011	0.229209	258.044	1.06	3	Feces	Day 28	Negative	HILIC	9302471	12130182	18621587	22977095	4405053	3008157	3322742	22476615	16540	8508993	16540	92055	14578667	16540	2807424	1023043	28444323	23313603	33079	4723369	4795898	586531486	6890535	16540	586317	778220	10243029	4309168	29562842	2595159	11695415	16540	3690181	5539137	134344	3924665	9302656	4828563	12113177
shikimate	-2.74	0.81897	0.564594	173.046	1.04	3	Feces	Day 28	Negative	RP	103892	187181	5770	20341619	126149	52451	172056	40792	58499	71441	20334	67141	249619	2885	51500	553035	19970	362451	9458	9964026	455268	309047	572846	29527	296353	2885	120299	15661357	33429	97948	128254	23439	311242	504108	32774	17160	61624	241635	149776
Skatole	-0.27	0.59188	0.440247	132.081	4.23	1	Feces	Day 28	Positive	RP	2017868	1241628	2990000	4232839	5471151	440912	1401262	4198237	3084805	1956476	16243431	4453295	2216725	2180287	3426376	2800868	3697665	9599320	8062023	1643326	1065703	9293716	5431037	5994569	9954625	7070253	6266170	1316385	6758559	2547334	3846792	1785339	2541285	4412389	10853207	9032124	3271580	3428162	2432921
Spectral Match to 1-Amino-2-ethoxybenzene from NIST14	2.95	0.15467	0.235873	121.065	1.44	2.b	Feces	Day 28	Positive	RP	394907	328687	174857	74322	455549	346961779	664322978	111949	337217	85358	348166	387717	176454	1486866	207070	105964	242850	280769	1095533	91008768	449293	471887	482896	307703	20025	193184	290788	186874159	193288	327289112	404508	477560	122602	194054	204391	535625	386284	520579	526660
Spectral Match to L-Tyrosine from NIST14	2.55	0.25665	0.294105	182.081	1.84	2.b	Feces	Day 28	Positive	RP	6226831	2812734	6028351	2929025	1921775	227120	157878	1258850	63176660	946297	65031055	101921918	534660	15590092	1719257	4896928	1890947	1310014	78697781	2239635	306719	2349120	1478514	606257909	16231310	372806560	6396743	181834	1160574	8380696	1316843	33788284	8886003	2510203	784738097	5984626	172662	3241309	1387584
Spermidine	-0.33	0.88571	0.540789	146.165	0.61	1	Feces	Day 28	Positive	RP	10455.5	380487	1864373	249091	548308	181666	300084	398958	10455.5	2910189	10455.5	48555	2531998	20911	104955	59257	1178901	333363	120387	212091	1728933	3192495	941453	10455.5	86528	10455.5	832454	194770	793714	29819	287279	10455.5	46727	896703	10455.5	205271	440936	2197742	296949
Succinate	-0.41	0.51607	0.401742	117.019	4.04	1	Feces	Day 28	Negative	HILIC	2487163904	50295612	1060005632	1461670656	668585408	289097152	230646688	2226136064	1892251136	2464498176	1104580096	869202880	148844096	11358498	1533671040	3029183744	3226249216	857912832	1407945728	528619008	16962926	764291968	135658720	2102422656	2171442176	1579103488	2322696448	171282656	3538181888	1473123712	140872752	21092668	1387244928	282578464	2500485376	1384903680	1462740352	83856800	1702502144
S-Vinylcysteine	-2.07	0.05676	0.208303	148.044	2.84	3	Feces	Day 28	Negative	HILIC	217882	248472	4851	3039260	4851	4851	313372	5906436	4851	2611994	9702	4851	210275	4851	94552	509255	3354582	914914	256317	39303	4851	1043736	872579	856984	5954366	4851	586276	353095	542028	215656	4851	209780	2143137	1147932	4851	648346	304538	4851	44058
Tau-CDCA	0.27	0.303	0.319779	498.2	19.21	1	Feces	Day 28	Negative	RP	5909	47828	1192	319	1038	302	155322	3471	3397	443487	52743	7039	399	4573	1798	447074	978	599	903	151	308	NA	534	479	151	104871	900	151	831	13023	877	5503	1666	3377	39618	963	5847	1077	2079
Taurine	-0.3	0.63155	0.416002	124.007	3.86	1	Feces	Day 28	Negative	HILIC	50399520	15840500	18388184	55062488	71232760	9811558	10155140	31729436	5198475	24115062	10427526	7430098	17750912	3883723	34409732	74136280	44808884	120548048	158947872	7198139	14107048	42059272	94420488	39697440	38375172	20985748	84536784	41437844	30169326	64516352	20043478	11032990	106180360	55880360	96520520	144728240	6918874	8416078	51813348
Tetraacetylhydrazine	2.06	0.00416	0.0760406	201.088	2.19	3	Feces	Day 28	Negative	RP	1602	3839	401686	28098	115753	186650	167203	1602	58947	14542	1602	7682	16282	3204	25143	1602	14456	42423	210257	53824	173019	143535	90077	1602	8947	4526	18535	164310	1602	365936	45993	1602	1602	229433	12607	4874	1602	33569	12907
Tetraacetylhydrazine	-2.28	0.00646	0.157447	201.088	2.73	3	Feces	Day 28	Negative	HILIC	71637	116314	66072	95147	104153	21787	9621	266936	19821	1487469	160085	84469	26647	10603	37019	655776	103806	476171	645549	4312	67479	338079	192628	40469	63858	1522863	39891	39929	220158	8624	161366	230754	219770	76788	142100	62639	98484	8696	139678
thiomorpholine	-2.14	0.08245	0.365839	104.053	2.56	3	Feces	Day 28	Positive	HILIC	9867663	1010177	108705	20791462	46919	162408	1416994	31359542	46919	16217436	46919	46919	1041251	543320	479950	2164206	20435483	2993080	5015126	879135	46919	3506652	3703070	5762665	31859380	46919	3565993	2621623	2976857	3384555	46919	93838	13938887	2903671	46919	2044472	2597500	316328	325854
Threonine	-0.34	0.2448	0.525571	120.066	3.62	1	Feces	Day 28	Positive	HILIC	156329408	150775776	22767076	203638000	207992624	36685468	37878116	123698512	4357948	235762672	3703640	7879924	309219968	14780400	24245930	150072144	115176616	429294880	128377128	204683152	280595488	26501798	282304544	98761664	28758710	260187392	103860048	188258336	82134264	78155152	261269568	20017508	278427296	421542688	143771136	126576664	27502872	232374816	108205840
Thymine	-0.03	0.86573	0.449293	125.036	1.53	1	Feces	Day 28	Negative	HILIC	19648250	2033999	4267854	22912698	15541177	3590874	7941675	6201546	7618462	7047116	148997	3889935	5566890	804180	6305859	6490077	4883629	22602092	13985530	5509334	5875032	18968216	16703636	16276717	13146339	16178607	5325297	6816183	12221494	5279048	4578070	376871	14772483	6141591	11749111	8183010	2290808	4484882	5908585
Trehalose	-0.42	0.22953	0.262256	341.109	4.4	1	Feces	Day 28	Negative	HILIC	2174096	7276	2590620	876612	265930	275642	8268	820647	700880	1294699	4090214	734041	405765	155303	1443414	266628	198035	765877	531400	1212191	3638	107373	412333	699786	79058	710547	558461	670979	180446	69851	234623	342797	53923	117264	154443	169789	644226	86838	783707
Tricarballylate	-4.58	0.86573	0.586099	175.025	1.91	3	Feces	Day 28	Negative	RP	1334463	194084	1501702	317164	84796	79518	97039	89265	39361	658964	6192	169352	680604	394740	2953438	97322	49656	431382273	41553	138338	352275	40409	126116	41396	152696	31854	70847	439781	319218	2503214	966469	76426	2212253	1183167	424209	139056	153532	567931	384037
Tryptamine	-0.03	0.7305	0.482414	161.107	4.25	1	Feces	Day 28	Positive	RP	1565.5	6160	9245	21840	103215	1565.5	1565.5	459607	3509	125286	49833	57470	27350	7527	25417	78074	79225	622626	386158	3543	53285	1565.5	245292	1565.5	285124	218104	207188	25676	264061	3131	231615	138317	58569	648425	1248866	926682	138392	7503	229698
Tryptophan	-0.39	0.55335	0.623187	205.097	2.69	1	Feces	Day 28	Positive	HILIC	136790272	201360832	566660928	404199328	150807568	34641236	87125432	638364288	56380200	607795776	38725016	87523136	318046016	8366308	119349904	149107296	527894016	234335280	45003832	141421952	265077792	18442282	198763568	59485408	618158720	224538432	127060328	51988220	519449056	82293712	119516192	6610012	320868064	367450752	235404688	100655496	110155440	160060256	122143440
TYRAMINE	2.81	0.06661	0.200252	138.091	1.44	2.b	Feces	Day 28	Positive	RP	234427	145375	205239	149259	189460	102023319	170459222	45645	291652	32889	620242	278286	88925	321598	83479	39031	45859	47846	265719	21803198	535269	480289	130250	60425	36551	417332	74323	43906697	22333	96777388	215070	176017	11166	77753	295298	110069	142879	132965	223164
tyrosine	2.25	0.08337	0.365839	182.081	3.16	3	Feces	Day 28	Positive	HILIC	6781268	2069607	8661266	1772903	2067250	154782	35297	1246827	24920770	142322	15802058	42726692	87864	18585431	874237	2725320	1532751	163049	83581105	1208199	35297	1216920	1373353	293246530	9601647	217953107	3369957	35297	70595	12548670	150793	10039321	5443063	1432430	378440296	4435084	35297	2885949	96608
tyrosine	2.51	0.13849	0.229209	180.067	3.15	3	Feces	Day 28	Negative	HILIC	1991246	808545	3205629	854508	899009	83338	150580	608488	6703316	231608	4145960	10069491	142485	2232024	484613	1143598	577783	264533	21452597	650496	272494	1325096	453779	100621523	4155198	62473862	1417449	126665	250620	4360801	594750	2709528	2608073	556872	134405077	2614027	94784	794923	303064
tyrosine	-3.2	0.35037	0.326203	182.081	4.43	3	Feces	Day 28	Positive	RP	124673	129140	160161	173130	170028	100093	121463	71550	122923	52813	820399	493016	194826	8247798	85301	43936169	308804	371806	272762	201956	139040	869101	202228	267101	257624	191084	348586	361698	297532	103721	209021	1146848	234740	358241	494081	54650	142970	194946	151262
Tyrosine	2.25	0.0784	0.365839	182.081	3.18	1	Feces	Day 28	Positive	HILIC	7048699	2032485	8760313	1593738	2034255	130819	35609.5	1304000	28677592	161509	17867798	49837884	71219	18969432	743678	2665317	1491333	154499	93456592	1188636	35609.5	1640402	1303799	314562112	10566993	239386496	2844272	35609.5	154209	12993469	210356	9681456	5439947	1352006	421150400	4345517	35609.5	2864528	91673
Uracil	0.33	0.57247	0.402914	111.02	1.8	1	Feces	Day 28	Negative	HILIC	34954732	15385457	19708078	63018488	104267352	30796536	11535790	46238976	7470831	182958	604266	5402421	8158258	957398	26220206	8011059	36954296	91604216	20078966	26334356	43739756	25020376	81349560	89419760	32057000	40830680	61950616	23966674	59976776	61130328	51374716	365916	76838288	38648192	53782268	58638172	5905068	54732288	15322425
Uridine	-0.71	0.3079	0.316389	243.062	2.78	1	Feces	Day 28	Negative	HILIC	2375041	7404835	8384949	1686405	13406359	12101998	2437489	18034850	6568528	172035	19111082	32892812	4841837	213180	11505816	3689952	13179745	17877026	43715028	3266203	3339187	2477858	20288348	1770692	16208721	21468014	17931072	3511746	17429886	5380109	16780516	11993664	6898266	16584489	18569164	32449582	1931458	2313068	288674
Valyl-Glutamate	-2.12	0.16092	0.444442	245.113	3.7	3	Feces	Day 28	Positive	HILIC	1124457	1490292	342498	1419127	894857	28355	140630	172090	1172260	27137406	749954	1226302	370068	28355	322275	6152255	406041	390983	2580355	61815	393108	1693299	369211	90549	672642	5534523	272860	91034	56709	28355	614749	339582	601320	940301	535982	202870	1935832	193877	604037
Xanthine	-0.16	0.84361	0.449293	151.026	2.45	1	Feces	Day 28	Negative	HILIC	369739328	121192112	198677360	465034528	475866784	331405088	182341216	394802880	42347256	26778926	3863317	102233424	75475480	1357415	374605728	111992952	428941888	529590048	229629440	161021456	163052752	813114048	315713536	500674240	322564352	228024560	431972256	168452576	550713280	274060672	216426400	1549053	441760384	201301424	439077824	375568736	147758720	227423840	171067936
zlchem 464	3.78	0.29451	0.309028	162.091	7.08	3	Feces	Day 28	Positive	RP	104648	40772	1651276	182096	2347964	159115	289756	104710	15198394	116292	166203	651009	58840	34576	61840	166775	122887	116656	60689	55454	78846	112483	173828	46780	118024	29745	223121	29598	95674	61925	158697	23931	596351	354621	42032	75139	108166	41875	68345
[truncated: 3 more columns]
