# Supplementary material for: Neuroactive metabolites and bile acids are altered in extremely premature infants with brain injury
Source: Cell Rep Med. 2024 Mar 22;5(4):101480. doi: 10.1016/j.xcrm.2024.101480 (PMC11031385; doi:10.1016/j.xcrm.2024.101480)
Supplement: Table S4. Additional data regarding the metabolomics experiments of feces samples from sampling time point term-equivalent age, related to “data processing and integration of LC-MS acquired data” in STAR Methods [file mmc5.xlsx]

## Sheet: Tabelle1
Compound/Feature#/Formula	Foldchange.log2	p.value	q.Value	mz	RT.min	ICL	Matrix	Time.point	Polarity	LC	term_age_CTR_SampleID_55	term_age_CTR_SampleID_75	term_age_PAT_SampleID_56	term_age_CTR_SampleID_57	term_age_PAT_SampleID_58	term_age_CTR_SampleID_59	term_age_CTR_SampleID_60	term_age_CTR_SampleID_61	term_age_PAT_SampleID_62	term_age_PAT_SampleID_63	term_age_CTR_SampleID_64	term_age_PAT_SampleID_65	term_age_PAT_SampleID_66	term_age_CTR_SampleID_67	term_age_CTR_SampleID_68	term_age_CTR_SampleID_74	term_age_CTR_SampleID_69	term_age_PAT_SampleID_70	term_age_CTR_SampleID_73	term_age_CTR_SampleID_72	term_age_PAT_SampleID_71
C3H6O2	2.14	0.54663	0.77019	73.0295	1.64	4	Feces	Term	Negative	RP	68454	49697977	21180582	363125	260031	8928628	318987	215563	367964	128525237	202695	166380	373928998	449880	5606963	30100344	51713111	407620	33877318	45803374	90286282
58	3.71	0.7501	0.889449	79.9574	2.34	-	Feces	Term	Negative	RP	1024368	45709	153461	54192	55942	1034814	62640	13033	23702	128248	115655	49080	21667985	129207	70088	56581	49051	64041	42604	65031	59538
1-deuterio-2-methylbutane	-3.39	0.33627	0.733033	71.0854	11.22	3	Feces	Term	Positive	RP	14793	493270	52301	457296	214899	113504	128330	24774538	294969	72985	273893	132091	29586	155561	211601	61237	1286228	747246	214876	626481	148320
60	-2.57	0.33627	0.436058	81.0447	2.44	-	Feces	Term	Positive	HILIC	154053599	594402	1848124	5069951	43767	1182519	7745010	1241352	637274	223594	31069194	10773214	6749851	515179	693229	910018	1417974	1005256	318216	1708503	87535
62	-2.05	0.54663	0.716477	72.9932	1.68	-	Feces	Term	Negative	HILIC	744096	86539	7985106	436194	408606	646863	164858	48718716	313183	287646	6744217	173881	148506	68760	22283615	1938371	7644611	787088	435510	334312	3302039
HO3S	3.5	0.20488	0.502883	79.9574	1.21	4	Feces	Term	Negative	HILIC	4090856	12335	518185	133667	513767	3144706	248551	12335	196231	537163	372790	414764	62832582	222119	232522	197488	215165	246294	66453	416333	24669
204	3.32	0.91553	0.80524	97.076	2.24	-	Feces	Term	Positive	HILIC	1087670	1038261	4922512	1471956	381601	1353764	677873	1610121	1631325	650301	1703321	351362	97402749	531800	2233010	2540273	1252342	2605425	818893	1292028	320725
Piperidon	3.26	0.97177	0.812323	100.076	1.42	3	Feces	Term	Positive	HILIC	37294673	1647813	6119052	5796320	11486539	44981101	54828405	2048957	4518398	4188062	224327635	46385939	3165973946	70181368	79083709	23717571	5349500	72756160	10604743	2705594	3626570
Piperidon	2.96	0.59507	0.63357	100.076	1.93	3	Feces	Term	Positive	HILIC	6879081	3099028	4804322	1723773	2743263	61787623	13080702	638694	1659398	1305045	52635745	12061110	862561407	6872790	18548142	11545933	4327304	16433799	4167728	2933783	2395372
Piperidon	2.15	0.85962	0.783311	100.076	1.59	3	Feces	Term	Positive	HILIC	19630820	1426014	4098510	2436596	3624161	33656981	25998575	2518558	3695740	1263031	82947316	18328021	625360844	19241144	37155081	10950486	3191183	19873330	6619061	2438356	3407203
Piperidon	2.08	0.80444	0.739693	100.076	1.76	3	Feces	Term	Positive	HILIC	5571863	2392230	6393033	1001490	1706361	31289086	9770843	1186794	2365788	1452312	54074004	8652552	409075500	8020098	24813646	24237453	2514703	10043325	3145715	1941314	2504360
238	3.54	0.5144	0.591247	101.079	1.41	-	Feces	Term	Positive	HILIC	2181297	31795	64281	273517	323295	2221384	2663679	82285	130723	111797	12313473	2534553	194518304	3586807	2699010	1175976	307778	1691277	342523	63590	31795
C5H8O	-3.58	0.03023	0.632562	85.0648	3.08	4	Feces	Term	Positive	RP	2656513	291640	1644648	281785	225997	13297547	391448	295770	170498	80038	8897609	210635	453055	263681	35857009	2266155	2205227	564324	238023	3918743	294505
242	2.47	0.71719	0.690868	101.079	1.59	-	Feces	Term	Positive	HILIC	1151244	10664	58499	21329	145419	1653378	1761887	56595	42203	10664	4120353	1255812	35936192	718071	1212660	366745	43281	1035954	121670	50311	40538
C6H12	-2.32	0.7501	0.933659	85.1011	11.22	4	Feces	Term	Positive	RP	7202	361230	482567	970778	136899	69660	173188	20102429	288810	940148	242132	197020	110470	195808	202346	14405	1026415	578436	182607	405408	219957
C4H9NP	2.37	0.03152	0.200962	103.054	2.53	4	Feces	Term	Positive	HILIC	168853	388792	103646	47045	840504	492093	47045	413438	888791	4155992	94089	237420	732549	47045	47045	1930064	47045	103425	119616	646553	7231474
276	2.4	0.80444	0.917545	100.04	4.02	-	Feces	Term	Negative	RP	16289	6148	87936	14724	15855	21506	137778	17214	108130	18912	42061	20280	40834	65658	161425	31733	94946	19507	32438	22380	1846725
Cholinum	2.24	0.97177	0.812323	104.107	8.24	3	Feces	Term	Positive	HILIC	10384514	20157818	16538577	8543744	23175303	41271317	2962632	8751387	12190170	4211538	29642897	6464386	1304868	652329	7539404	30771758	50303209	593528548	10638465	20623250	44758121
Annamene	2.99	0.06382	0.222592	105.07	7.54	3	Feces	Term	Positive	HILIC	16230482	5427790	268881106	10689611	22018514	34825498	43853699	30452826	26548172	432410412	44943432	23531966	42475578	5403144	14924462	23551475	6687042	18497228	1342371	96934481	802586970
1-amino-3-hydrazinylurea	2.96	0.00341	0.114801	106.073	7.56	3	Feces	Term	Positive	HILIC	945674	688825	19991600	706730	1716249	4111290	3006740	3416941	4514013	16330757	4034839	7760702	4904317	896126	1739872	2398023	500139	2801150	250070	4687682	73252960
1-amino-3-hydrazinylurea	2.15	0.00454	0.114801	106.073	7.83	3	Feces	Term	Positive	HILIC	637215	308474	9552084	750577	3586661	6528542	2479471	2472892	3420900	17726895	2804004	2477290	2409514	780047	1077258	1135050	683813	2635909	154237	3379375	21461571
348	2.7	0.6452	0.652597	111.091	3.33	-	Feces	Term	Positive	HILIC	3174237	904851	947343	159094	462817	1416993	52651	481552	25032104	160006	404144	26326	10647934	258364	577925	1079073	510577	24611165	59940	6483170	180540
385	2.6	0.08905	0.389867	93.0347	2.22	-	Feces	Term	Negative	HILIC	587548	169443	263715	237456	214596	338302	219581	107183	279418	193485	189785	293346	7833003	111162	45674	123238	137046	383689	92917	199325	54991
426	-2.21	0.33627	0.600105	96.9597	1.52	-	Feces	Term	Negative	HILIC	5587937	80564	56120	415540	54426	2695541	111086	21363	226522	245276	644583	580259	120056	42727	729029	989659	69761	71304	4053373	342471	751252
440	2.33	0.79965	0.848307	98.0612	3.07	-	Feces	Term	Negative	HILIC	202834	95030	74102	120581	994169	18832	12444	4346	3383272	8691	4346	17540	30176	15073	31376	416157	34470	350599	493488	123934	4346
477	-2.26	0.61208	0.854837	93.0546	0.88	-	Feces	Term	Positive	RP	14345	2734965	739376	4654260	3513187	414753	28689	80912197	2070512	172488	730862	14345	219192	58525	815902	1311816	7485435	5818465	2112180	2353621	753618
482	-2.02	0.16139	0.637715	93.0546	1.03	-	Feces	Term	Positive	RP	3511126	1936117	1249612	1078367	465224	370866	127319	22481624	1915952	13541	1383701	54041	171020	27082	691919	1537139	2332514	1727990	1473596	399894	75859
496	-2.09	0.14025	0.466577	110.976	0.9	-	Feces	Term	Negative	RP	2195103	180543	1303579	1399368	2175582	2806805	35829913	1994539	941235	1423801	1489906	1469727	661983	7514525	1012450	1635463	1362375	1701397	13591685	1185917	766005
502	2.18	0.80444	0.848307	101.061	1.61	-	Feces	Term	Negative	HILIC	5260277	211880	4209535	336317	123614	21784625	9169646	697258	346319	276019	2427115	10158786	116111994	2675750	3816961	475122	273312	485395	210635	152220	523562
503	2.03	1	0.913373	101.061	1.83	-	Feces	Term	Negative	HILIC	7195092	164213	4616564	376484	15445	11688013	10298912	246608	7723	237945	983235	7231816	75374771	2412936	1288551	99176	7723	224945	136926	109778	312721
2-Furoate	2.12	0.37376	0.621704	111.009	1.44	3	Feces	Term	Negative	RP	4634269	23188003	238704	669058	411816	1108371	635467	1736148	137604655	571653	261108	997295	2279811	1058144	17363872	1503745	204837	161527	423599	364479	277372
C5H12FNO	2.73	0.02619	0.200962	122.096	7.56	4	Feces	Term	Positive	HILIC	6134178	1379063	101402392	1379063	10312960	7283698	12352549	21353663	14411257	78971948	25516498	11029193	19584694	1379063	2758127	14598332	1379063	12956435	1379063	38103197	302295812
522	2.04	0.42034	0.641034	102.064	1.35	-	Feces	Term	Negative	HILIC	2779446	2631	1606511	2631	2631	2122394	4548066	2631	13156	24196	116047	1273662	23645114	539830	409594	2631	10135	47635	2631	5261	53770
C6H12F2	2.91	0.03682	0.200962	123.1	7.56	4	Feces	Term	Positive	HILIC	90958	52830	8074399	133137	1009063	2248805	1412093	2473567	1305055	17269137	1874069	1472411	1611969	209834	652936	923202	127606	997219	26415	2191279	25725409
C6H12F2	3.28	0.0099	0.125674	123.1	7.83	4	Feces	Term	Positive	HILIC	51081	51081	5394400	295035	1430319	1763700	1609971	1506782	1381126	6771440	1202449	1595860	1942491	252061	542129	102161	51081	1071253	51081	1682270	35070822
Nicotinic acid	-2.04	0.00994	0.125674	124.039	2.63	3	Feces	Term	Positive	HILIC	3883789	126488	1248462	627782	117374	1960173	1082916	471424	486577	35860	1738753	1059216	71719	1300061	3961891	631869	1938528	370951	290722	6003883	201178
thymine	-2.87	0.21026	0.360458	127.05	2.44	3	Feces	Term	Positive	HILIC	1492147518	4085613	8872561	49321042	971449	6413804	75955069	11881480	4825552	1529521	328656578	96462214	48933700	1621390	6083694	5741207	12085693	5980907	2812070	14699024	1680326
zlchem 872	-3.49	0.18467	0.345902	127.05	2.72	3	Feces	Term	Positive	HILIC	273673192	196930	594484	2841899	17568	1024011	11587135	1038543	112396	452612	18245876	6798416	8136578	111450	1734183	324814	683812	983753	588467	1412670	35137
C6H10N2O	5.3	0.17975	0.345902	127.086	2.21	4	Feces	Term	Positive	HILIC	201326	55057	98006	43334	316290	983334	50940	266224	290140	65865	21667	1196477	56741606	21667	130580	197329	346334	187017	44861	64410	21667
C5H8N2O2	2.54	0.697	0.684457	129.066	3.28	4	Feces	Term	Positive	HILIC	948543	271968	688552	447633	19262890	410202	271646	21002	10501	127723	753085	693483	742878	85225	1073721	505555	743929	774153	112252	717619	412113
664	2.8	0.59507	0.787485	116.051	5.83	-	Feces	Term	Negative	RP	4982043	1660	262978	19647	12416	1053750	352489	49219	59064	303849	265711	425466	31732588	499503	72882	148552	41927	191874	3319	276542	212263
670	2.12	0.51317	0.731653	116.907	3.25	-	Feces	Term	Negative	RP	17672	32812	6382	3617	3911292	6457	81769	283794	2044271	1706	63235	3412	1706	1706	81277	1632386	65213	118106	9160	3439	1706
711	-2.37	0.03876	0.389867	114.02	1.23	-	Feces	Term	Negative	HILIC	17713	31462	323313	15956	86542	7978	7978	490416	59939	74089	50642	46736	119082	17874	6399289	17433	92886	63264	7978	17733	82675
713	2.06	0.12125	0.637715	101.023	5.24	-	Feces	Term	Positive	RP	465604	409542	1432740	211564	601879	45358	338862	2805499	593809	14362253	832130	349114	153131	530958	278758	398287	246097	490080	198617	508984	712978
717	2.2	0.36219	0.740332	101.023	1.65	-	Feces	Term	Positive	RP	30691	15525376	2635383	130453	97275	1510905	30691	61383	76892	56535100	30691	30691	57834632	30691	1738072	3745587	7032948	176279	10440708	13684761	35079248
757	2.01	0.48339	0.721356	118.904	3.25	-	Feces	Term	Negative	RP	13119	3464	1650	4299	3915849	1650	83912	300556	1886822	1650	53337	1650	1650	3301	85644	1773231	57344	87151	1650	3917	1650
778	5.8	0.91321	0.80524	134.117	7.89	-	Feces	Term	Positive	HILIC	571152	318532	120814	24644	176275942	836954	451126	854337	499816	277914	715204	368926	152610	24644	261113	24644	632432	347841	446526	24644	49288
782	-2.28	0.85962	0.867083	115.001	1.41	-	Feces	Term	Negative	HILIC	53985	1211879	158352	175119	78659	86166	180868	3116940	86108	154849	133903	127052	164255	15132	7566	687359	2672514	117909	72977	121317	196656
Boronic acid, 1,2-ethanediylbis-	2.02	0.01682	0.389867	115.059	3.26	3	Feces	Term	Negative	HILIC	206587	172879	1564241	20628	241855	261139	10064	87870	416566	679841	17941	5032	875368	5032	46872	518753	210271	560468	64671	577479	1130666
814	2.92	0.7501	0.816999	116.051	1.52	-	Feces	Term	Negative	HILIC	10339282	167996	1106301	326280	64760	2534989	841873	522702	461155	319129	1784098	597984	87469010	339399	740096	273756	763539	886493	32380	1229205	1971997
828	2.88	0.71639	0.814707	116.907	1.07	-	Feces	Term	Negative	HILIC	8825	8825	57362	145879	51202164	49783	872554	1223025	13299977	60629	350095	46175	8825	51783	498702	10437247	760519	868379	8825	17650	36741
thymine	2.01	0.697	0.838944	125.036	3.29	3	Feces	Term	Negative	RP	685051	199437	353449	148581	31929186	380376	105747	473925	3199156	103115	1069275	92299	227658	94546	859002	9275047	843044	662614	257712	391546	180546
pyramine	-2.16	0.05888	0.222592	140.082	1.86	3	Feces	Term	Positive	HILIC	95841	27996	133008	515273	145290	1248010	44293	1012777	13998	13998	415666	282781	13998	13998	580901	4064912	543345	286562	181236	1413648	506842
Pi-Methylimidazoleacetic acid	-2.14	0.77199	0.723	141.066	2.49	3	Feces	Term	Positive	HILIC	349691726	131979	33983220	6785311	2337660	11212755	2834228	145208	9849142	741586	44054916	12503566	395994	1250807	1236252	14032441	65989	551346	651810	1059767	65989
975	-2.12	0.12125	0.637715	109.065	5.47	-	Feces	Term	Positive	RP	228669	933252	229860	504224	285301	302743	117486	396143	392056	111386	974012	45282	34184	57160	196840	8770092	233230	654465	908040	377509	229469
985	2.77	0.8848	0.799057	145.097	3.78	-	Feces	Term	Positive	HILIC	2756672	319607	78139	95597	160239	2943875	452781	153049	103681	133529	878237	2966603	36736707	967174	828955	139386	89526	320030	39679	19839	19839
1010	2.92	0.79926	0.848307	118.904	1.07	-	Feces	Term	Negative	HILIC	11847	11847	95619	159274	50704470	28240	896990	1150416	13356492	65663	378257	128208	11847	54768	514251	10095058	601546	881640	23694	47832	11847
1011	2.5	0.37935	0.62417	118.904	1.26	-	Feces	Term	Negative	HILIC	4380	4380	8759	11387	10304739	27495	328694	465783	4823960	32469	29890	21008	4380	4380	183732	3269396	121140	353742	4380	4380	25912
1062	-2.16	0.7501	0.709065	148.097	2.77	-	Feces	Term	Positive	HILIC	5953261	1279501	6598250	1959800	1521841	198648125	3571617	2148187	1314010	11598039	27131243	4250752	21889964	2267408	139503403	8825495	12143166	4096335	1344112	18934263	7012906
1112	6.88	1	0.913373	123.056	2.89	-	Feces	Term	Negative	HILIC	10970	46735	24814	12534	5485	80588	55939	49444	16817	14137	5485	16369	25876287	26375	25813	15924	17062	28230	5485	5485	13796
1116	-2.17	0.74418	0.933659	113.071	3.99	-	Feces	Term	Positive	RP	79137	97642	823782	130457	106780	12307	6154	4007979	157708	16622	552018	6154	56256	6154	3790315	67953	623609	111892	96668	40944	21122
C2H4O3S	-2.39	0.79965	0.848307	124.991	1.31	4	Feces	Term	Negative	HILIC	25373	12391	24783	173120	461991	46384	8264884	434286	49567	240555	71576	12391	26125	406820	124177	12391	180432	244224	59667	143956	113174
3-Deazaadenine	-2.6	0.26846	0.563504	133.051	1.19	3	Feces	Term	Negative	RP	640471	13634221	647932	742014	185387	40238330	553126	301335	50952	4095028	451092	940694	4207676	518054	13682550	8978481	32711386	534168	700184	5790549	1440504
1158	3.09	0.44552	0.660916	126.953	1.5	-	Feces	Term	Negative	HILIC	6998537	50734	2160604	540721	141925	5335436	178134	101467	122783	119594	226894	602465	72282884	343879	50734	50734	393247	102309	50734	112709	105642
Acetylhistamine	-2.11	0.59507	0.63357	154.097	1.78	3	Feces	Term	Positive	HILIC	115418508	35120	12569135	6149467	55598	1825238	14398255	801637	2869208	17560	214535073	14310564	25924293	11526084	59337810	450880917	7985380	12679213	628295	36032773	62708931
Acetylhistamine	-2.74	0.42552	0.512379	154.097	2.01	3	Feces	Term	Positive	HILIC	66906580	18120	1964708	762560	50082	2400051	11771572	245103	942515	18120	58667849	9270848	4470422	6263751	42820785	121759716	1378048	3710178	36240	3951730	8839426
1221	2.25	0.12125	0.313427	158.081	1.17	-	Feces	Term	Positive	HILIC	979200	464541	1674647	385744	2565453	277438	153968	433017	4086005	625834	3496660	53235	2420158	106471	2088952	3917046	1610166	32435779	450444	1127495	1576667
1264	2.24	0.26846	0.556088	129.019	6.56	-	Feces	Term	Negative	HILIC	1889092	2186188	246369	446155	1960560	494377	303457	637781	31938186	369379	1143680	353837	211481	159045	2054248	836243	721890	274537	1134000	294928	378953
1280	2.63	0.21026	0.360458	162.112	3.72	-	Feces	Term	Positive	HILIC	7946006	2995584	11461994	956090	2786219	13017930	24538645	3134429	7953181	2245608	9966442	5407878	251486559	7302931	1256092	1550069	1426674	6219911	934880	1745265	5033547
1286	-2.62	0.42552	0.641034	129.103	8.6	-	Feces	Term	Negative	HILIC	6198395	28810	150774	3644	1822	218848	21799	1822	54395	11695	9391718	99112	96235	15530	2600571	1195651	413757	1088887	163583	485676	579372
1305	2.01	0.06382	0.389867	130.06	2.3	-	Feces	Term	Negative	HILIC	192562	187099	107283	86708	230415	356433	32121	90485	182772	1714688	19097	160130	1346385	24015	270795	313262	182176	189200	160828	55049	962846
C5H11FN2O3	2.63	0.00195	0.114801	167.083	2.09	4	Feces	Term	Positive	HILIC	369075	1210342	4123155	105928	3468959	984973	105928	869907	3097994	9421463	105928	211855	4763015	105928	105928	2086714	1286775	1652164	449244	1435284	8323306
1366	-2.63	0.37376	0.621704	143.108	10.51	-	Feces	Term	Negative	RP	34718	72527	39606	59591	12999	3610	275627	5472266	102792	7220	124467	75350	20722	452982	132607	11313	124406	237144	63625	220422	205853
1397	-2.36	0.20444	0.641239	120.048	9.08	-	Feces	Term	Positive	RP	2625	64803	28095	95043	62354	23549	8018	2625	13429	5249	29717	30382	2625	101856	13074	282590	51193	7192	857547	155148	53242
L-Proline,1-[(methylamino)carbonyl]-	2.88	0.18467	0.345902	173.092	2.84	3	Feces	Term	Positive	HILIC	7197190	3260431	2549753	350350	204487622	4632308	469018	20866597	7622161	3361556	790954	1565641	9896008	36521	637162	5682688	3097667	4024638	767061	4287169	2418879
1493	-2.24	0.7501	0.889449	146.061	4.9	-	Feces	Term	Negative	RP	2298495	1454	125990	5330	37529	12796	11418	25255	5320	4279	1141535	2908	92205	3149	104214	47908	23473	217528	6133	80582	4533
1504	5.57	1	0.822328	173.165	6.37	-	Feces	Term	Positive	HILIC	4248641	679676	7196261	72684	19576	10823507	713544	79633	19576	915234	957688	1823174	584904922	1282441	463447	503605	39152	164923	391489	175245	335078
C8H15NO3	-2.09	0.16139	0.345902	174.112	2.01	4	Feces	Term	Positive	HILIC	17697719	9729244	2490541	2106541	2383184	19520981	9601980	9315750	11785409	1121262	34594134	8217055	2210094	5226324	161610929	63055445	6480925	18248168	2084621	89048888	15873118
C4H10BNO2S	-3.85	0.02461	0.280702	147.066	3.28	4	Feces	Term	Negative	RP	3476530	289628	2140266	313727	92557	15127069	361041	148746	261394	402018	17114132	113248	61720	427651	42827070	7161690	7557616	1001360	2035141	12228797	572286
C4H10BNO2S	-4.13	0.03023	0.289635	147.066	3.2	4	Feces	Term	Negative	RP	8894008	407410	3922348	321564	112997	35013357	495792	213788	313078	489681	32785024	149062	106155	554742	87068792	12166828	7390126	1256528	813362	24087644	1013033
C6H10N2O4	2.72	0.41367	0.504111	175.071	3.68	4	Feces	Term	Positive	HILIC	86233504	839668	1740022	317477	581866	17685999	5229507	126155	1112207	133620576	12018044	2677583	386580760	252310	2511053	2822311	881701	1209101	1142193	281989	962620
1553	-2.95	0.05339	0.21884	175.116	2.01	-	Feces	Term	Positive	HILIC	1381581	668927	14919	14919	29837	1340925	633958	1091116	261268	14919	2627817	273502	14919	264906	13444248	6954975	74375	1038000	14919	7617609	1230973
1562	2.16	0.21026	0.547422	148.044	1.19	-	Feces	Term	Negative	RP	4262880	36683	2301025	276535	878893	3725113	5587350	107843	220967	23976873	887172	7831892	20408506	3040632	2816122	1606598	375746	8817	130848	17634	7220339
1564	5.8	0.45581	0.660916	136.04	3.66	-	Feces	Term	Negative	HILIC	297730	22479	66654	59593	21235	68173	15883	13853	56007	11123	80688	21256	30049791	17142	63043	101324	26692	61569	28331	89076	15520
1614	3.27	0.94225	0.910829	138.971	3.31	-	Feces	Term	Negative	HILIC	186185	48952	114778	63175	1177150	33932	4489	41080	10218816	4489	143725	8977	15558	11827	98016	70061	704959	872493	24388	665588	15078
Maseptol	4.77	0.7501	0.889449	151.04	7.28	3	Feces	Term	Negative	RP	1150086	745976	800688	304871	192436756	343656	349964	3499926	761645	365194	1504644	542210	258043	330456	1013078	1092386	495992	1643294	329567	553097	354597
1668	-2.45	0.45581	0.770626	127.05	0.84	-	Feces	Term	Positive	RP	101550716	289933	523002	1681735	77263	404178	5188734	1819712	248154	233555	14695395	6886977	5368645	123565	993639	324590	614962	844242	236456	1543933	405773
1686	-2.97	0.97177	0.812323	184.108	1.7	-	Feces	Term	Positive	HILIC	9037785	75851	3561006	21566	183299	119066490	438015	23907	1924008	136641	2079891	448232	3216930	1260550	4471456	2703555	1176467	829404	24004	918455	810100
1693	-2.48	0.61103	0.801143	152.083	0.94	-	Feces	Term	Negative	RP	19408130	21630	595708	43260	21630	111557	3833281	21630	78719	46558	6761235	1748086	454072	2311399	3037500	5724314	412033	1077415	21630	259801	598000
1707	2.09	0.02315	0.632562	128.57	2.62	-	Feces	Term	Positive	RP	46104	37458	260439	3524	239987	1762	1762	5590	125357	60524	143221	93753	59571	1762	1762	19779	14873	7806	1762	45089	1762
1713	-2.22	0.30906	0.585613	142.062	6.49	-	Feces	Term	Negative	HILIC	2702510	11757	256775	2721	1360	159880	2852	17361	235977	1360	518432	15246	1360	1360	232524	745887	58038	45459	142323	30714	53180
1724	3.36	0.30113	0.400766	187.107	2.88	-	Feces	Term	Positive	HILIC	2061140	1530560	1265344	469200	3304208	3247194	619739	811079	2378838	814953	1145440	740261	92859571	536511	829345	2787807	828307	767321	603819	888111	1045844
2-Hexenedioic acid	-2.17	0.88351	0.883498	143.035	1.46	3	Feces	Term	Negative	HILIC	752929	15142084	1400660	22448	920232	22448	232687	22448	22448	756635	269005	109836	44897	22448	31611364	82687897	4824704	13423671	22448	2387816	2182685
1733	-2.07	0.51317	0.731653	154.026	2.94	-	Feces	Term	Negative	RP	330467	1691	196536	46209	59434	25058	1691	23312	5663	1691	265837	18457	75281	1691	203916	1812131	8153	3381	100329	61285	61186
Orotonin	2.11	0.26846	0.563504	155.01	1.21	3	Feces	Term	Negative	RP	1061165	540549	2335382	542883	600928	105063	137482	1694404	22986399	546383	710585	1609844	540401	358398	125979	503437	3905071	100022	1198386	596524	1842538
1756	2.38	0.05418	0.389867	144.006	1.84	-	Feces	Term	Negative	HILIC	392830	22785	1533621	56844	45569	313239	691155	109501	55802	3392650	127154	3057221	1411573	376873	963973	22785	22785	163286	22785	82620	631152
8-amino-7-oxononanoate	-2.1	0.10419	0.292735	188.128	1.6	3	Feces	Term	Positive	HILIC	76417620	10798460	4994489	4234677	9513820	45301534	18673658	10740308	15091235	2837528	31165336	9276587	8585663	9004543	245604029	45043964	7363210	16901092	5143060	14834510	8180950
1775	2.05	0.12706	0.461124	156.013	1.05	-	Feces	Term	Negative	RP	69112	52593	328150	51054	73228	6311	6311	93220	2904283	172666	74724	246013	16158	28667	12621	6311	893996	6311	205112	122266	384484
C3H9BN2O3	-2.53	0.91553	0.984852	130.065	7.11	4	Feces	Term	Positive	RP	103639938	400168	6846010	365673	633316	826260	823138	1009549	854603	201715	58340589	693192	5942633	541975	1282954	1114966	906215	2720170	207714	2100224	404830
ACMC-20lqov	2.03	0.18467	0.514341	158.082	5.79	3	Feces	Term	Negative	RP	726147	223597	2307311	145370	319920	4599925	1737204	1014144	442215	5492391	455744	4316399	22968964	2556529	1831923	871948	334703	326984	133724	306261	1312473
bmse000468	-2.06	0.97177	0.912743	146.082	2.76	3	Feces	Term	Negative	HILIC	414089	109295	1084415	59126	329838	24030949	317724	242641	149902	1542551	3346481	282489	3037086	177710	15636016	808074	1207866	114452	10773	3609143	813916
1838	3.89	0.80444	0.917545	158.925	2.34	-	Feces	Term	Negative	RP	6608710	12762	634345	34049	4053	7680334	220243	22828	83819	600813	257859	197661	143341378	809740	24696	124629	49536	11251	8105	75651	90026
C6H8O5	2.33	0.33627	0.587923	159.03	1.98	4	Feces	Term	Negative	RP	64754	153290	3472108	179521	166755	1776003	210285	202332	86219	9574937	288188	466024	5359252	372975	2421823	994584	145579	97950	225431	624965	4514199
Glycine, N-(carboxymethyl)-N-(3-hydroxypropyl)-	-4.48	0.16139	0.345902	192.087	2.56	3	Feces	Term	Positive	HILIC	1573064	683613	414656	110585	385447	964466	85575	1720964	1093245	109542	1833318	302435	318630	37823	1233609	1909669	105391272	424215	117999	2974200	219565
pantoate	-2.73	0.03023	0.389867	147.066	1.4	3	Feces	Term	Negative	HILIC	56987898	1832550	11168257	23560657	1070664	138835625	29264827	1107130	3362903	14959305	43863226	6750762	4128065	4506194	285368205	19733782	27782027	15967385	10222564	29263269	5141120
1872	2.08	0.0355	0.200962	194.022	2.56	-	Feces	Term	Positive	HILIC	691829	7034	153914	7034	992924	131613	184136	7034	472962	2497076	7034	230331	1121561	14068	1456890	388139	411328	7034	7034	7034	3161994
Oprea1_557882	2.84	0.91553	0.949322	160.04	6.81	3	Feces	Term	Negative	RP	1167166	85414	459764	87648	75011	701409	149873	274789	257828	141963	613761	156731	18742880	152650	267015	406445	173699	829547	137003	488121	124066
bmse000429	3.11	0.82745	0.919203	160.062	4.02	3	Feces	Term	Negative	RP	7268	1700	153097	3400	1700	11268	287999	1700	215808	3541	45083	3580	8932	70952	339028	49216	169496	43678	1700	28159	4972665
C7H9BNO2	-2.1	0.03896	0.389867	148.07	1.21	4	Feces	Term	Negative	HILIC	2511163	16174	838251	1576582	32349	3141289	2336334	16174	441387	1098316	4960545	337642	65248	871640	9282507	1813143	5263970	2136027	587528	4489906	352207
Tolylacetic acid	3.33	1	0.913373	149.061	1.43	3	Feces	Term	Negative	HILIC	63868	3733	73369	7466	39502	52447	6692836	92642	37335	3733	1273351	4474079	130969833	2303237	11291217	41958	9556	106044	29311	42811	15166
1908	2.03	0.19984	0.360458	195.074	2.78	-	Feces	Term	Positive	HILIC	1085579	1373710	134860	64961	25421734	1343220	64961	6447423	2071661	756720	339356	129922	811981	64961	64961	721027	64961	203143	64961	432255	876392
1912	-2.01	0.69002	0.891814	133.061	0.77	-	Feces	Term	Positive	RP	15900	478433	663701	1727363	74898	7791081	696338	15900	998251	31799	69574	257577	136556	1815136	605911	4250920	189515	138365	15900	134645	413056
(R)-2-Ethylmalate	-2.41	0.41367	0.656191	161.046	1.41	3	Feces	Term	Negative	RP	11371982	23951537	16435071	3065170	3304631	5087577	4966202	1954132	2540962	2421826	15132812	3449507	3172584	3081595	157072607	388776335	20950540	19627898	3446234	5975658	23582503
1964	-2.09	0.29304	0.585613	152.083	1.49	-	Feces	Term	Negative	HILIC	22163121	16368	844702	509950	16368	148027	2651791	88691	266054	32737	14671546	1380086	857110	1795612	3622536	16294389	1882896	1259670	16368	1490090	4790445
2021	-2.36	0.2315	0.365865	201.16	2.18	-	Feces	Term	Positive	HILIC	1161077	134732	2565094	65851	35455	962542	106860	74439	50523	15290	5230080	98225	546943	146470	2495216	25623106	15290	1148321	30580	1178171	15290
lyxonate	2.16	1	0.969742	165.042	3.13	3	Feces	Term	Negative	RP	701464	272352	392101	559360	4567569	312610	183445	38355	298634	405290	631374	170355	76709	397226	1453748	5077088	1566785	5530702	439449	527429	22114098
2042	5.72	0.30113	0.563504	165.056	8.39	-	Feces	Term	Negative	RP	827617	414161	549206	180479	206485090	101373	252629	749218	1041679	304840	1075489	448891	238900	339330	443794	964251	424667	870054	155909	535836	442458
2054	6.11	0.54663	0.61433	203.102	2.91	-	Feces	Term	Positive	HILIC	2105140	3422007	1668574	151649	7114831	5006112	2000437	2145436	661837	653324	3378889	1721067	859776607	468017	295690	940251	403856	402090	120746	103971	461481
2092	-2.09	0.50021	0.581545	204.087	5.54	-	Feces	Term	Positive	HILIC	480179	6761756	1154177	65349467	9703988	278642	166194	118935	1443088	1126557	910508	309399	2738851	266133	229491	3711868	336769	59168	42346940	214435	1035430
2113	-2.41	0.85614	0.919203	168.042	4.16	-	Feces	Term	Negative	RP	6611108	40308	276324	424771	628541	592969	20154	20154	66722	60376	7985413	372457	597037	20154	3210649	740418	138441	70877	244831	297618	280989
2119	4	0.42416	0.641034	158.925	1.21	-	Feces	Term	Negative	HILIC	19522703	11108	2151256	189871	11108	24823862	1607114	11108	213612	1784669	978455	1953078	480970432	1498809	47321	412586	173433	22216	11108	363488	412379
C3H8BN2O3P	2.4	0.0867	0.389867	160.033	1.85	4	Feces	Term	Negative	HILIC	196979	21084	763235	42168	52855	356685	383107	81319	21084	2446145	199283	2473909	1075492	283018	539901	21084	21084	79809	21084	114858	489996
2160	3.18	1	0.913373	160.041	1.8	-	Feces	Term	Negative	HILIC	618235	49900	153199	105972	18096	592305	49100	88330	5350	63366	202867	68965	11117636	10700	5350	37253	5350	466300	122818	248991	15897
decylate	-2.18	0.41367	0.656191	171.139	11.97	3	Feces	Term	Negative	RP	54539	627990	93778	224750	134989	2913	658717	10257622	806611	5826	129883	113068	8701	617472	155046	56973	562482	539961	76241	215408	152018
(R)-2-Ethylmalate	-2.11	0.85962	0.867083	161.046	1.26	3	Feces	Term	Negative	HILIC	5435898	46226978	10238259	636694	2793856	1582946	1205509	627728	2013314	699353	1977631	1541513	632521	469924	201630337	599934944	28705385	100129012	528749	5374435	9582439
2229	2.03	0.07563	0.25499	210.05	2.08	-	Feces	Term	Positive	HILIC	110715	2689725	788790	555096	12504095	864028	55357	2320580	3817855	9937448	337018	244761	1849500	55357	55357	2610307	3105720	1597834	1711328	3065972	13245730
aryl sulfate	2.49	0.59507	0.787485	172.991	3.82	3	Feces	Term	Negative	RP	127883	260547	93830	43680	9792083	216681	77058	407066	595221	48596	48034	64245	15811487	15105	230151	526187	385619	1982294	5713654	134789	4153
pyramine	-2.06	0.12818	0.637715	140.082	0.91	3	Feces	Term	Positive	RP	334719	13395	253916	878550	325379	1746937	171588	5032550	198587	140008	447826	130600	6698	6698	539707	1947737	1769117	755371	54172	625129	193001
(E)-Aconitic Acid - 30.0 eV	2.79	0.50021	0.721768	173.009	1.61	2.b	Feces	Term	Negative	RP	2511418	6790039	354877	205042	392008	585788	335512	1594738	80593746	147073	560270	476879	845278	765038	3893393	1883330	124506	266103	118883	159836	42790
2305	2.01	0.22906	0.641239	142.069	0.93	-	Feces	Term	Positive	RP	934880	26547	6685076	404109	868780	561250	588607	26547	1675363	195774	1171233	3188788	26547	1014799	118511	162577	26547	263586	161351	26547	53095
Sabiden	2.41	0.0756	0.389867	164.072	2.53	3	Feces	Term	Negative	HILIC	2059726	2816032	874526	1540833	14746418	6268647	161488	1764424	3017040	50396358	785683	2918118	5596100	116206	385291	6903665	8548104	1262447	1459103	2831959	37430669
Valylproline	2.49	0.26846	0.387911	213.123	2.6	3	Feces	Term	Positive	HILIC	23623493	82293824	4823661	41917517	700380436	5325841	2570611	22175061	82526558	84484345	2598044	5998260	30298650	980216	9770166	28149752	16719671	6075281	26971461	2634081	4506200
2344	2.14	0.05349	0.632562	143.073	4.28	-	Feces	Term	Positive	RP	851502	255752	333120	16165	646869	32329	157711	265528	988733	5031371	450159	137800	1484317	64912	938673	402006	459638	141457	34178	286631	2676349
Tricarballylate	-2.66	0.80444	0.917545	175.025	1.64	3	Feces	Term	Negative	RP	102376	587932	1429062	70275	107556	147118053	268509	624965	828014	1292722	390669	500253	40208981	520149	390857	318807046	1899374	26838	53677	2235372	1795465
2383	2.04	0.697	0.891814	144.048	3.11	-	Feces	Term	Positive	RP	770873	42245	654212	1756447	59666	14595773	9448113	4401121	1002369	517655	688947	36621944	127304493	14847303	12663074	6136843	193746	167154	47698	241556	191339
2395	-3.41	0.68944	0.684457	215.175	1.99	-	Feces	Term	Positive	HILIC	3438515	22373	134562	22373	47154	6564003	111925	534134	154575	83894	1340632	181267	718719	22373	1973663	11000119	22373	67416	44745	2933334	236768
hippurate	-2.03	1	0.969742	178.051	5.03	3	Feces	Term	Negative	RP	13920	87775	60870	66245	322219	46621	2577800	74331	2720187	94212	128936	586521	40429	31842	15811886	279173	134906	79759	6812269	34427	27840
2450	-2.91	0.5144	0.815984	145.122	9.96	-	Feces	Term	Positive	RP	4004	155529	17642	154849	79775	8008	51716	9995699	154434	4004	30398	23576	11452	25812	79041	27130	513337	520733	54538	231888	116784
2482	-2.03	0.85962	0.970311	146.06	4.89	-	Feces	Term	Positive	RP	9403035	150099	655091	157760	227159	305792	39408	727727	170655	72230	4893513	88964	560039	19704	443494	361960	205014	620464	224563	322470	205545
betaGlcNAc	3.54	0.17975	0.345902	220.081	4.01	3	Feces	Term	Positive	HILIC	68354	630288	11541478	31404	31404	966661	1994373	1220427	1434940	50233147	4296372	3530915	47359397	248758	62808	5331695	500970	466626	31404	684491	337401
3-Succinimidopropionic acid	2.18	0.21026	0.502883	170.046	3.07	3	Feces	Term	Negative	HILIC	970041	378741	292712	617332	4072565	57375	11919	152171	11195898	157567	5959	118956	748335	52248	209108	1472263	78086	1514069	1876293	653411	61402
2518	2.21	0.56107	0.728678	170.943	6.11	-	Feces	Term	Negative	HILIC	2632912	3463	171815	3463	3463	646403	28132	38343	11131	153942	38964	78804	9861561	6926	16946	104474	42780	28360	3463	49538	15653
Adi-pure	2.06	0.44641	0.770626	147.065	11.67	3	Feces	Term	Positive	RP	9018	75201	2612934	2299998	218373	9018	34146	110938	18036	8656745	106281	1680989	9018	158064	2118606	36628	55826	137005	168735	21986	26936
2526	2.11	0.32666	0.733033	147.065	14.4	-	Feces	Term	Positive	RP	53641	6713	780817	1639124	248885	115206	31182	6713	13426	7913861	112308	296042	22283	85416	1208206	20952	6713	26547	227627	6713	41767
Adi-pure	2.1	0.66381	0.879388	147.065	4.21	3	Feces	Term	Positive	RP	82397	1633184	150907	414333	168618	235544	307263	127716	191431	7907812	138104	309501	22290	22290	88528	155610	77180	46376	49542	44581	107774
2536	2.05	0.27719	0.56909	171.041	2.68	-	Feces	Term	Negative	HILIC	2829240	205684	4583800	61428	30714	5056303	6954535	1107264	641143	14193984	1029385	18484267	20798188	3962921	1301056	589258	340900	165597	30714	216995	1657452
2537	2.05	0.21026	0.502883	171.041	2.34	-	Feces	Term	Negative	HILIC	3629846	664840	5704147	139677	360365	5229442	6914353	612330	1078212	18070617	1221521	15820457	24796255	4494886	577269	1772260	757967	463737	63257	421648	1043419
1,3-diazonane-2,4,9-trione	2.64	0.04455	0.389867	171.078	2.72	3	Feces	Term	Negative	HILIC	695194	2479571	518991	162728	29501878	717027	81207	3088730	3972685	819026	128232	200930	1073182	16609	319518	970062	450986	1494458	178902	712006	720452
2554	-2.96	0.31048	0.585613	171.125	8.6	-	Feces	Term	Negative	HILIC	27822478	77970	556974	26845	10542	467335	78676	10542	129666	21084	40500949	191160	60138	28960	6634624	4903005	1135030	4580895	395519	1387372	1060747
2556	-2.93	0.26846	0.556088	171.139	1.07	-	Feces	Term	Negative	HILIC	9640822	19892996	7821676	24014551	3916606	1117520	26015979	924038580	29856210	1616859	9355207	9355261	1398178	4208850	14075718	8183699	23934180	22119965	10170366	17240208	12330577
2557	-3.69	0.10419	0.389867	171.139	1.4	-	Feces	Term	Negative	HILIC	1087443	18460084	1634297	4397635	1191570	542403	4406629	249517351	3242158	553638	3848449	2257657	556328	619233	14458806	868797	31102019	3241377	3643338	2670500	3306985
2558	-3.35	0.33627	0.600105	171.139	1.63	-	Feces	Term	Negative	HILIC	1130363	11295134	1493155	7079138	623707	192829	5661807	230561530	3679426	712305	3631943	2389911	536616	848551	1650843	3023085	1883357	3047172	2066153	2619260	3933199
2559	-3.44	0.45581	0.660916	171.139	1.23	-	Feces	Term	Negative	HILIC	1621500	19027959	12582079	12680795	1811400	521321	4603047	566957560	5199904	683973	6294495	2344039	1393555	960533	4000940	3457239	9926209	5774747	4963104	12263475	7034795
2597	-2.97	0.36517	0.609484	172.143	1.35	-	Feces	Term	Negative	HILIC	5884	1781376	127029	448888	42830	5884	364966	26913048	362893	21643	1281373	1457241	23078	11769	660008	74929	578433	393387	489202	271650	158417
aconitate	2.5	0.34631	0.608658	173.009	6.56	3	Feces	Term	Negative	HILIC	513953	892916	15569	4111	620381	83647	50892	218543	10901515	15755	316365	9232	6048	2055	706171	151140	111108	4311	262741	5313	2055
2651	2.85	0.54663	0.61433	229.118	3.35	-	Feces	Term	Positive	HILIC	225795	6974719	40214	342637	167257259	199901	352453	15048298	6408117	5700670	226233	984881	556333	57607	2082852	755216	974156	2713096	14273431	29266	41983
2653	3.39	0.27719	0.394884	229.118	3.09	-	Feces	Term	Positive	HILIC	85786	4837039	26041	334714	120202868	65726	101036	5019594	4909445	2661529	26041	356412	407777	203791	1509614	320629	274182	1923854	7480461	52082	182770
2668	-2.47	0.32666	0.587923	185.046	3.74	-	Feces	Term	Negative	RP	18241	28704	36729	1600337	7959	3242	2339	90644	12884	37169	1169	45007	294911	11992	184925	2317543	1169	24566	1169	1169	13074
Acetamol	2.62	0.66288	0.879388	150.055	4.02	3	Feces	Term	Positive	RP	8313	30578	779871	64152	26972	22399	1513100	65122	629532	8313	153392	8313	8313	262694	535112	52015	202552	34596	84943	16627	9890933
2687	2.18	0.19224	0.353534	230.15	8.07	-	Feces	Term	Positive	HILIC	13164574	2670649	56268956	139540	69770	123633968	147759140	6956342	3776515	189953809	3129905	316583418	410241021	48621706	2532032	5420805	626207	1772090	69770	2263504	19324028
2711	2.34	0.10097	0.292735	231.153	8.08	-	Feces	Term	Positive	HILIC	1330494	27526	5651442	27526	27526	13140935	15468102	635645	212723	30396950	184477	28367817	43271797	3727840	55958	577953	27526	73065	27526	55052	2105621
8-amino-7-oxononanoate	3.37	0.85962	0.919203	186.114	6.91	3	Feces	Term	Negative	RP	1852445	135374	1101575	111092	107301	1253557	1238229	148434	121916	636066	534945	263075	49638630	1565598	861934	138240	125145	127343	115943	116920	137375
Spectral Match to p-Tolyl Sulfate from METLIN	-3.33	0.68944	0.838944	187.007	5.44	2.b	Feces	Term	Negative	RP	15860757	148436	350410	4935	248092	73412	2467	117808	446784	2467	14244233	10637	373148	2467	40590	357735	18918	472803	131273	48657	2467
2736	-3	0.85586	0.919203	187.036	2.92	-	Feces	Term	Negative	RP	1056535	1879	40488	16297	109981	49566	1879	1879	12208	4896	367324	3851	17017	1879	198838	907942	12396	4844	94272	3759	15101
2766	2.32	0.15776	0.345902	234.097	3.49	-	Feces	Term	Positive	HILIC	3286341	5701203	45641037	31040	62080	4123742	10153123	5413536	13711302	93959678	26757504	20764080	115892493	1094093	735782	29532500	1692008	4397203	31040	7419616	207712
2798	-2.65	0.66288	0.789753	179.038	1.52	-	Feces	Term	Negative	HILIC	415222	13166	714591	96568	84942	527003	110431	102544	494442	209971	1211314	276374	355565	26333	23441752	13166	1768516	13166	13166	201641	599801
2826	2.23	0.17975	0.637715	153.139	5.58	-	Feces	Term	Positive	RP	3845	31472	754901	7691	30135	11657	61445	28189	217735	49350	56363	94885	3845	116411	22856	11575	21330	228080	3845	105192	9286
2828	3.17	0.11099	0.450593	188.986	3.33	-	Feces	Term	Negative	RP	28874	47703	500481	10054	135809	60674	3259	61833	98902	23049	20215	16788	974897	5840	27625	48877	26976	299374	25817	1629	1629
Acetylhistamine	-2.36	0.6452	0.86306	154.097	1.02	3	Feces	Term	Positive	RP	928467029	159791	24024616	6527586	43087	594032	199799344	4341146	18751606	1081340	549317522	100592017	30596535	231156158	106052101	299362107	15923356	38592735	344266	16895966	68469679
2865	3.32	0.00591	0.119555	235.18	1.19	-	Feces	Term	Positive	HILIC	9276	130724	233266	9276	372053	9276	9276	20667	45894	106957	9276	58171	9276	9276	9276	9276	147711	697276	19283	18552	998014
2916	-3.52	0.91553	0.984852	155.143	11.04	-	Feces	Term	Positive	RP	8934	1930588	540390	1789774	1765763	328774	285752	121424140	1870106	394073	354549	498977	260971	270709	1678930	17867	1819385	1287386	1323622	2237396	534146
Chemfill	2.14	0.59507	0.787485	191.02	1.44	3	Feces	Term	Negative	RP	47500081	203367015	1955370	1047053	1324991	5346081	3085332	8136850	1213898927	2573050	2655068	6314453	1757313	3296970	167442603	8776121	2872282	3037831	1602994	1954102	8354091
C9H20O7	2.22	0.26846	0.387911	239.113	2.32	4	Feces	Term	Positive	HILIC	12400743	5069569	101571647	1436740	690603	100470466	54677444	6232271	3260546	181647991	6254360	154093049	284897535	57833529	10160174	6713794	13911536	2925001	1381205	5202871	80823418
2922	2.13	0.03363	0.309818	191.035	5.29	-	Feces	Term	Negative	RP	15593	3247	67439	3247	35654	30426	13013	54047	6493	54739	16571	270531	26356	19039	11203	3247	3247	3247	3247	10193	37344
AmbotzAAA1938	-2.34	0.59507	0.842505	157.097	2.4	3	Feces	Term	Positive	RP	46086438	8503	8796962	237312	44675	2059106	20295	56622	147421	302467	133119169	1637169	11837919	31424	5255618	8406970	143084	544300	58683	590879	557423
2979	-2.12	0.54663	0.815984	157.097	2.57	-	Feces	Term	Positive	RP	9900961	39327	1474772	72248	80555	775283	193773	46827	235868	128422	26098654	492970	2712883	225914	970183	1112108	118006	341303	94475	101538	166340
C8H14N2O3	2.24	0.03682	0.389867	185.093	2.24	4	Feces	Term	Negative	HILIC	864023	4026004	1327502	359035	31545914	1690717	392396	927460	8662841	2591385	680869	892939	1422641	115628	413025	3952433	2625085	1588594	582412	641443	2164179
C7H9NO5	2.02	0.08867	0.389867	186.041	3.7	4	Feces	Term	Negative	HILIC	1197412	275098	2077730	12901	25803	5007528	377075	330447	993649	6875297	348919	6091472	8570706	983932	355152	742452	222394	220036	12901	427721	906725
Acetylvaline	2.28	0.33627	0.733033	158.081	3.92	3	Feces	Term	Positive	RP	517853	254952	360818	136359	1097555	396323	191661	467658	2943224	81215	210308	40607	21567990	331497	846560	5136530	177677	625313	122906	305816	505784
Valyl-Glutamate	2.56	0.30113	0.400766	245.113	3.7	3	Feces	Term	Positive	HILIC	1029608	1903247	480656	528914	2874203	467800	1472533	1114293	1034755	29467425	218563	860579	2826938	148627	983828	723029	241575	122338	1624219	65320	567052
C7H8FNO4	2.34	0.85962	0.867083	188.035	1.54	4	Feces	Term	Negative	HILIC	7128846	341077	961376	362440	287577	1838338	34261	306678	447865	155586	2656672	564242	51134903	64058	63189	647936	623449	1258079	1762642	1979217	686472
C7H8FNO4	2.42	0.15654	0.440494	188.035	1.85	4	Feces	Term	Negative	HILIC	304631	29193	222410	26915	218125	820680	105821	13457	43998	287659	386165	635282	7176709	143384	13457	13457	13457	214574	646538	171298	51226
3116	3.23	0.0947	0.389867	188.986	1.21	-	Feces	Term	Negative	HILIC	4159	77135	1419017	16021	982038	212247	4159	59944	330530	8318	93560	52323	1208599	4159	72603	205908	69955	1003087	38819	8664	4159
3120	3.13	0.2315	0.365865	247.129	4.03	-	Feces	Term	Positive	HILIC	2862237	110895	16908030	2515533	55447	8406008	447679	55447	163925	20949134	354193	1935239	55437023	1071257	55447	361654	541786	390762	247018	1188627	2332288
Malonic ester	4.93	0.02699	0.632562	161.081	6.78	3	Feces	Term	Positive	RP	12960	56040	496266	10327	49964	4677	10933	20080	57620	8461909	29714	14757	60761	30810	9354	4677	29748	21298	4677	264642	14719
dodecoate	-2.68	0.00994	0.264543	199.17	12.49	3	Feces	Term	Negative	RP	9904490	114551015	5564114	60328232	13537656	59469768	4144528	10964337	9574893	2215626	64089788	4870507	2570557	3877796	42770389	298648226	53488888	9987913	60260568	66273517	33402930
3200	-4.14	0.49004	0.721356	199.17	11.38	-	Feces	Term	Negative	RP	3223	63521	34695	6447	21828	16444	7367	35264	144313	9158	1770159	3223	3223	3223	4892805	24082681	1029795	852516	16188	261379	51758
dodecoate	-2.24	0.02461	0.280702	199.17	12.59	3	Feces	Term	Negative	RP	3372743	49448766	2272871	18637038	7691615	16250077	937363	1754878	3668422	429995	25922546	1087365	477094	1006345	12325827	55497096	16110403	5681177	19830060	24583167	10641789
C7H15BOS	2.05	0.03023	0.389867	192.067	1.4	4	Feces	Term	Negative	HILIC	92894	113254	899452	55664	353199	612657	375168	494932	101708	510034	27061	880396	3518190	257238	194743	60240	117591	99865	13530	240710	413114
3244	-2.54	0.00774	0.264543	200.174	12.49	-	Feces	Term	Negative	RP	1344402	14182232	723123	7557808	2428577	7435868	579555	1366155	1246049	281444	7815349	729158	345904	462774	5407231	36722439	6532238	1228618	7512226	8453896	4178336
3272	-2.08	0.32507	0.587923	200.989	14.59	-	Feces	Term	Negative	RP	3151	238556	24532	241367	30815	3151	191303	690561	8876	16810	7809	121245	6302	47152	142837	3151	3151	3151	78275	123639	45730
3299	-3.03	0.01513	0.272376	201.177	12.49	-	Feces	Term	Negative	RP	33011	603755	15660	317243	101206	329331	3137	36481	27202	3137	543721	3137	6273	12961	239274	1572887	361239	38496	396589	354887	167594
3304	-2.75	0.18017	0.345902	256.081	3.38	-	Feces	Term	Positive	HILIC	27151107	47131	2869712	74109	17944	54452735	6955232	1630095	324242	17944	3504178	555223	392871	35887	19474550	1869579	1646932	1999903	3641088	443519	4847360
3355	-2.09	0.44641	0.770626	164.128	0.76	-	Feces	Term	Positive	RP	470157	15580	1549971	655621	669512	615962	7271362	523365	44308	289995	15580	40122	246441	950834	175295	267152	135520	31161	8791124	31982	15580
gulonate	-2.47	0.05349	0.389867	195.051	3.34	3	Feces	Term	Negative	HILIC	53737339	64486474	21120890	71958461	49123935	29430512	20076768	170292089	17890021	25498039	22620496	28075554	28528704	6604685	33814460	807910269	30006767	32916018	575982852	36223854	10659446
gulonate	-3.04	0.0756	0.389867	195.051	4.04	3	Feces	Term	Negative	HILIC	2194567	4343299	1694110	4240860	5315495	1070140	1790690	5682282	1532218	2262918	1893872	1400275	1584757	1402355	1795039	163198449	2440562	1576164	28065104	1713671	1103682
3384	-2.98	0.04613	0.21884	260.185	1.45	-	Feces	Term	Positive	HILIC	37851	449097	37851	394210	771207	450046	13324381	154138	75701	312817	37851	265596	81910	954793	2237127	2603052	3282200	261581	3292920	345786	336670
3391	-2.73	0.30113	0.700935	165.091	6.66	-	Feces	Term	Positive	RP	11064035	274405	449667	207304	131418	19117173	212276	266276	1663744	1119561	1438393	115361	117011	450936	1918531	9956877	76464	183742	1280421	96155	520394
3394	3.6	0.01989	0.200962	261.094	2.52	-	Feces	Term	Positive	HILIC	1516093	1922673	4153279	926770	391924134	302115	13070489	4592180	22774589	18979270	604229	7062997	6592272	5965618	6741143	8437978	12835194	5363227	2979470	2608281	10100213
3396	2.78	0.63673	0.652597	261.094	2.74	-	Feces	Term	Positive	HILIC	38694	1420320	708356	243043	46212923	190931	38694	1610876	1297503	775239	77387	38694	38694	1155302	344591	4382655	584694	1677640	1415225	651279	636089
C7H13FO3	2.37	0.49089	0.796928	165.095	0.98	4	Feces	Term	Positive	RP	12793	904357	760070	255574	7535753	25585	12793	395021	14258254	84065	52008	38060	89354	12793	368474	816924	371340	378121	2297699	1797248	193321
3401	-4.97	0.2921	0.700935	165.102	5.31	-	Feces	Term	Positive	RP	1671536	7049	15376	11265	6580	39628	1354819	30760	25127	9369	5540	2650	11890	870976	9798	2650	8730	5299	7978	2650	2650
3402	-2.56	0.10277	0.445647	205.03	3.7	-	Feces	Term	Negative	RP	7219	37550	25083	654438	111698	113480	4049	24793	6595	2025	206430	2025	21351	2025	392851	12286	126953	56350	62190	646410	14234
3402	2.82	0.00644	0.585334	165.11	7.25	-	Feces	Term	Positive	RP	63483	10735	231739	1658	66947	1658	27530	1658	36382	157316	87318	41547	654661	28875	3645	36935	3315	26342	1658	62011	218915
3440	-3.01	0.94208	0.812323	263.16	3.52	-	Feces	Term	Positive	HILIC	23108826	6689	4955193	29183	6689	13396222	146498	6689	346774	1309493	38832393	1769418	1339956	13379	2698671	57349591	279708	786633	6689	4001159	142018
3517	-2.04	0.26846	0.556088	196.054	4.29	-	Feces	Term	Negative	HILIC	15834	124988	57616	145790	171514	15486	76355	216338	22458	30613	27858	15078	20052	63472	9292	424072	26095	28663	1209386	20220	8402
3524	2.2	0.79965	0.955128	167.154	6.41	-	Feces	Term	Positive	RP	960079	215183	593873	39777	54858	9337	27298	103365	4468476	9337	50867	9337	30451	32992	184736	93850	118726	4852570	18674	1736596	126292
3593	2.19	0.50021	0.68263	198.077	2.74	-	Feces	Term	Negative	HILIC	627914	20655	299490	62902	54007	643861	484145	47468	7656	3649451	218270	2467920	1043186	45799	130729	373585	21403	15313	35648	65235	262475
dodecoate	-2.37	0.00994	0.389867	199.17	1.07	3	Feces	Term	Negative	HILIC	69542916	200531453	20833632	202019183	7218823	131652580	12012577	26241224	87064365	3917733	100776235	9038040	3949311	1214832	126039021	800113456	177350641	52079561	175297261	82882110	66881823
dodecoate	-2.93	0.01989	0.389867	199.17	1.4	3	Feces	Term	Negative	HILIC	7891334	166548464	4651183	32975990	3827558	61697026	2685815	8223899	8313402	1438931	49491289	3162967	1689329	956489	38345208	141149067	17483089	6933426	55510298	11722837	17889401
dodecoate	-2.93	0.01989	0.389867	199.17	1.23	3	Feces	Term	Negative	HILIC	9138500	214803428	9112697	61003924	7581036	32241100	2512804	16618236	11687870	1619576	64008174	2648635	2880520	1068561	22234037	332004415	38176442	10737978	66976236	101901595	31294544
dodecoate	-2.65	0.02461	0.389867	199.17	1.58	3	Feces	Term	Negative	HILIC	5794107	93172012	3477637	57341882	2410345	20999355	2313706	13080287	7435310	1488719	38140622	2343374	1319706	816942	11517846	137714848	6041670	5443065	32009315	11872120	18260401
3651	2.14	0.697	0.684457	274.092	3.08	-	Feces	Term	Positive	HILIC	8368114	4596480	2600197	4287909	37430873	212650	95462	944928	193089952	720308	491218	1688471	247277	190925	2733260	25672463	2318110	12797797	37013153	5121404	290627
3652	3.2	0.23813	0.563504	212.093	6.26	-	Feces	Term	Negative	RP	807731	16356	419885	229682	42107	835088	894034	57675	138592	14688233	90288	5841987	1368819	276819	374295	233176	157089	42878	104053	114750	1086658
3661	-2.64	0.00774	0.389867	200.174	1.05	-	Feces	Term	Negative	HILIC	12497737	59491280	3787162	63065211	2698749	23934182	3629031	7019736	9372308	795387	21903742	1527070	781794	183474	16805377	151068495	27959578	7502900	21913579	23620707	16311671
3662	-3.17	0.01265	0.389867	200.174	1.4	-	Feces	Term	Negative	HILIC	761167	28166152	546571	4516489	457747	7333841	186899	2321851	918914	142986	5173889	315251	132790	87200	4696179	15083103	1876852	733102	4389827	1537872	1951727
3663	-2.74	0.03682	0.389867	200.174	1.61	-	Feces	Term	Negative	HILIC	731625	14474650	360666	6784600	383923	2900917	224900	791119	843576	165916	6701778	251573	92087	103288	1468862	16368557	768057	782734	4119638	1325200	2339054
3664	-2.94	0.03023	0.389867	200.174	1.23	-	Feces	Term	Negative	HILIC	1092667	17520788	1165679	9312678	873743	3867924	164552	1975640	620867	175725	6790538	289693	265880	78920	2817218	41156962	4611751	1478878	8198870	12725026	3982163
C7H10BNO4S	-2.1	0.06444	0.417164	213.038	2.56	4	Feces	Term	Negative	RP	261211	203415	57127	1769984	286483	334574	11970	1277542	5985	189176	260151	5985	14288	5985	733758	115310	175557	216945	99012	473247	45576
3690	-2.12	0.08905	0.632562	171.063	3.07	-	Feces	Term	Positive	RP	517142	984431	1135769	833479	6378218	6409664	577226	616104	224531	124943	4471107	77016	83073	203089	35747586	1847094	4639162	1046235	215501	8438985	224026
3799	-2.07	0.68847	0.804487	205.036	1.43	-	Feces	Term	Negative	HILIC	614205	327753	683736	6466	181104	522098	6466	910784	117756	53367	1374434	32947	6466	6466	161610	4009286	64347	30291	6466	12932	69116
2-[(2-amino-3-hydroxypropanoyl)amino]-3-hydroxybutanoic acid	2.82	0.07592	0.389867	205.083	2.72	3	Feces	Term	Negative	HILIC	310615	702798	94489	24650	1035419	58724	317087	182649	8120974	442904	24650	498116	611134	49300	158643	304360	145330	60822	185273	55642	76735
C8H10O5S	2.53	0.34631	0.596765	217.018	4.01	4	Feces	Term	Negative	RP	52403	31391	246133	549875	15695	780101	200573	474779	219926	218531	228692	405689	9005142	144029	129286	205094	262420	975496	15695	79974	125838
(3R,6S)-2-propyl-6-sulfanyloxane-3,4,5-triol	-2.15	0.33627	0.600105	207.068	1.66	3	Feces	Term	Negative	HILIC	4518062	69191	238179	1355499	13998	3234585	209885	6999	55900	102732	410280	1136791	675384	66896	543624	1113692	92395	140277	10701882	1053466	875540
3863	-2.3	0.13636	0.336398	281.106	8.19	-	Feces	Term	Positive	HILIC	2765706	19274	19274	559965	19274	10194645	87404	2056421	735352	155637	830996	38548	41871	19274	1711445	23334104	687291	4325709	2564559	152225	291712
3867	2.83	0.11706	0.637715	174.095	0.96	-	Feces	Term	Positive	RP	15293	1336438	276500	134517	16854795	111202	15293	1457581	368320	397054	15293	54538	422434	30586	15293	403202	330738	138209	15293	469335	586831
3872	-2.76	0.23813	0.563504	217.108	4.73	-	Feces	Term	Negative	RP	827018	52986	111470	116222	8490	79916	89870	261983	86386	17346	908763	36819	51356	2443	122564	2646721	19155	75032	4886	45947	84445
threonylproline	2.06	0.08905	0.444371	217.119	1.13	3	Feces	Term	Negative	RP	1379857	2372709	495739	445205	6788294	895387	1507911	865150	4698100	11170115	150191	6286771	1213257	1287756	986950	114950	1516458	1158246	652433	421545	455199
3886	-2.35	0.61103	0.854837	174.124	2.42	-	Feces	Term	Positive	RP	10994043	9126	2199167	42692	114579	315625	4563	4563	26357	4563	33114204	121247	1246178	4563	907438	1512999	78033	1700586	54204	212945	278152
3926	2.73	0.06931	0.423303	218.123	1.14	-	Feces	Term	Negative	RP	57407	156677	33965	32216	885107	8558	145633	67391	416055	1000485	8558	545817	58454	99603	17117	8558	81898	89632	41493	17203	8558
3927	2.36	0.6903	0.891814	175.087	5.6	-	Feces	Term	Positive	RP	117552	36610	69669	11022	23208	57382	9145	20900	12749	4573	130664	4573	1742214	58574	75507	35026	15507	73864	11308	43709	31439
3951	-4.29	0.697	0.838944	219.051	3.24	-	Feces	Term	Negative	RP	90394	1297719	5107	2100	26950	33326	13106	7979695	46437	46460	9121	25574	125469	38966	4199	1270959	220057	55065	15487	58195	15177
3965	-2.15	0.82795	0.919203	219.087	4.39	-	Feces	Term	Negative	RP	19583	5979618	67556	230229	88129	73235	50076	290090	80022	142184	171928	56561	19583	58295	91829	317498	104246	357836	75925	39166	225911
indole-3-acetic acid	-2.64	0.91553	0.984852	176.071	7.11	2.b	Feces	Term	Positive	RP	270374507	275389	17072605	911058	682727	2100112	1301927	1229437	1277012	392813	148214662	1052822	14848293	777251	2175850	2379496	1850791	6507881	299682	4149059	1116493
4006	3.67	0.10419	0.389867	212.093	2.22	-	Feces	Term	Negative	HILIC	431907	14664	413309	87618	66112	965357	331563	53873	109482	13148937	7332	3993445	1303354	65625	166998	142063	150429	36716	83158	158606	1733096
4013	2.17	0.02461	0.200962	290.171	1.45	-	Feces	Term	Positive	HILIC	519836	576075	391734	108264	900204	167805	320798	892285	6648647	4919464	116462	1475836	224101	54132	125693	591303	1551720	595731	154524	477839	563245
4017	-2.76	0.91553	0.984852	177.074	7.11	-	Feces	Term	Positive	RP	29026478	14905	1796420	31157	53426	197553	97521	72683	124294	13057	15983008	93728	1348214	49050	204613	128776	187697	671520	23656	438784	112677
4021	2.49	0.58457	0.787485	221.012	1.36	-	Feces	Term	Negative	RP	3205	1156434	3205	3205	906322	3205	14515	218853	4248655	6410	3205	58022	20614	24640	274026	464532	1020794	7871273	491846	125211	52461
4054	2.28	0.12395	0.313427	293.17	1.51	-	Feces	Term	Positive	HILIC	1082320	13201	3966098	13201	13201	2133264	2970791	175023	47971	4255652	1058303	4136632	20105284	3228066	13201	237332	13201	46718	13201	26401	216460
4070	-2.43	0.17748	0.471639	215.014	2.43	-	Feces	Term	Negative	HILIC	9728	9937	36382	125173	26107	38366	47525	182055	2765	94900	2765	2765	12907	59722	43854	63655	2765	2765	1059956	5530	10516
Valylproline	2.02	0.14025	0.417148	215.14	1.37	3	Feces	Term	Negative	HILIC	85764	1447248	203827	223342	7667944	48579	73719	966043	646628	453513	88802	338175	197938	10568	103720	24393	69676	71754	433710	334432	157689
hippurate	-2.28	0.29304	0.700935	180.065	5.03	3	Feces	Term	Positive	RP	108268	16875	20651	32688	100518	22064	978369	51903	902366	22531	154581	208670	2413	2413	5733768	185782	59326	15870	2681655	4826	2413
Valylproline	2.67	0.26149	0.556088	215.14	2.79	3	Feces	Term	Negative	HILIC	715464	66139	1561090	6770	96309	885161	158519	12703	450601	43560	407543	136300	8114102	189591	120969	37637	3385	114212	3385	96901	41694
ethyl 4-(methylamino)benzoate	-2.85	0.97177	0.988566	180.102	9.04	3	Feces	Term	Positive	RP	1510317	97763	180703	47158	141497	693271	10755413	94316	486838	235999	240299	720377	144725	11441708	365000	185654	167414	126538	110846	117832	174802
4155	3.99	0.0867	0.389867	217.018	1.4	-	Feces	Term	Negative	HILIC	6551	6551	188814	813431	83557	634810	13101	30619	63429	36819	104018	295879	18430383	6551	119301	6551	229718	995420	6551	89973	94592
4193	2.43	0.03682	0.200962	300.155	1.42	-	Feces	Term	Positive	HILIC	1731495	1443162	12438217	43389	482180	8825330	9201273	441696	1735788	43865189	582519	27706323	20896606	6848452	424112	2582696	402906	468184	21618	743181	3030436
4204	-2.19	0.59507	0.63357	300.289	1.37	-	Feces	Term	Positive	HILIC	196083	34266773	2311067	49383058	8864386	1038458	4238307	5718634	1953910	5018955	3009284	2180678	3013026	1247573	7477164	16569295	1122756	392166	112510346	2419780	8626877
4230	-2.05	0.63772	0.775567	219.088	1.47	-	Feces	Term	Negative	HILIC	78633	5587367	1030857	316637	134716	161973	12147	276152	63731	143812	1374392	45472	25293	24294	6193643	675379	329561	460964	12147	314181	374349
4240	2.2	0.05058	0.21884	303.006	4.19	-	Feces	Term	Positive	HILIC	1462125	1877874	4242597	35917	228559	35917	35917	560958	643395	5837134	35917	35917	3691835	35917	35917	71834	946888	133593	413109	457731	2209853
Spectral Match to L-Tyrosine from NIST14	-2.48	0.97093	0.988566	182.081	1.27	2.b	Feces	Term	Positive	RP	11051	301427	22103	109083	449051	2695044	54298	105014	40163	1525236	11051	11051	42365	11051	11051	4435473	91217	148159	18006975	50724	619593
4251	-2.45	0.59507	0.842505	182.081	7.5	-	Feces	Term	Positive	RP	2464458	157001	184711	192962	183707	38025	4719630	234018	519050	170496	372280	128009	252310	5570576	116249	241421	77310	103766	244536	76049	86451
TYROSINE	2.53	0.06382	0.632562	182.081	2.94	2.b	Feces	Term	Positive	RP	318292	115924	430989	38117	176663	273023	160302	234788	338371	2495730	129550	196242	4085002	198037	185711	368575	205540	43705	32556	180235	925711
D-Glucamine	2.5	0.97177	0.988566	182.102	0.96	3	Feces	Term	Positive	RP	360525	4896460	1567515	1777128	48723497	131366	38045	2714381	94052157	685801	1157034	482924	503275	227546	1641522	1895100	3500814	1556691	13699402	10547119	313257
C7H15N3O3S	-3.41	0.91188	0.888703	220.076	1.44	4	Feces	Term	Negative	HILIC	1892891	9506	36254	9506	9506	578925	9506	9506	25512	19012	48866	83955	84429	9506	9506	84813	22587	37264	3411117	91400	61399
L-Proline, 5-oxo-L-prolyl-	2.57	0.03896	0.321791	227.104	0.93	3	Feces	Term	Negative	RP	126964	396728	350831	53440	3792690	122041	27753	760163	378239	496423	13719	25463	1016958	88251	123241	6840	37435	423342	13681	6840	31698
N,N-bis(2-chloroethyl)-methylboronamidic acid	-2.4	0.97108	0.988566	183.051	2.67	3	Feces	Term	Positive	RP	89356115	633300	5106318	5348506	6385107	840517	53572	53572	1562841	107144	42015263	912637	2687654	53572	2249498	41532093	3055085	2090784	2417624	3219208	3413814
4334	-3.07	0.97111	0.969742	228.161	10.7	-	Feces	Term	Negative	RP	449845	110724	493938	109815	19125	9563	770599	28881329	153084	62032	34580	76531	79454	122573	285297	48337	244149	648899	9563	659906	790225
4339	-2.07	0.23813	0.641239	183.174	12.6	-	Feces	Term	Positive	RP	239381	7858918	807431	816698	1493922	1095389	1598377	883378	1700485	782225	1686115	203011	1056422	759811	9416104	24966741	8575813	1027878	1045168	2599593	1927706
1,4-Benzenedipropanoicacid	-2.16	0.85962	0.867083	221.084	1.58	3	Feces	Term	Negative	HILIC	2418427	65130	71236	96701	18410	6191749	24069	9205	195296	221059	569067	1057478	805011	58875	2082881	734710	85511	439956	9814996	248112	274505
bmse000930	-2.33	0.97177	0.988566	184.06	2.45	3	Feces	Term	Positive	RP	46839	621696	151565	76881	78656	4192783	52458	30579	57774	735744	15290	87347	592657	59173	395066	3971929	1110740	31660	12761942	419990	1176056
4374	-3.12	0.3647	0.609484	223.036	1.15	-	Feces	Term	Negative	HILIC	2401513	3232	16686	398787	6464	800095	17911	3232	15468	26800	226406	517228	70158	3232	50862	1050030	86549	91249	8181396	417799	220764
C9H16ClNO	-2.42	0.91347	0.888703	224.062	1.38	4	Feces	Term	Negative	HILIC	594493	20797	167841	95761	41595	1571522	51100	20797	78528	114454	877057	841907	709707	104231	571853	1437906	45541	457917	17587223	173737	245282
methyl 7-[(2R,3S)-3-nonyloxiran-2-yl]heptanoate	2.1	0.21026	0.360458	313.273	1.03	3	Feces	Term	Positive	HILIC	38795	3361853	157771144	5508573	2204169	8606946	23145140	2566945	2803888	48809821	477587	14426278	7879452	25042881	5215526	15512100	11720585	7415771	4166153	3859940	46348048
4407	-2.15	0.58654	0.787485	229.081	8.21	-	Feces	Term	Negative	RP	1523883	9871	14722	50372	30715	113439	3925	7850	98305	3925	12271	79911	42915	3925	8935	30823	18826	53720	680747	31320	20785
C9H10N2O5	-2.29	0.3647	0.609484	225.052	1.43	4	Feces	Term	Negative	HILIC	4672703	61978	203505	1389240	205808	3023152	235440	61978	214105	123955	692858	2028160	1791939	61978	2571597	2769694	986751	381031	32794439	658270	1359591
C9H10N2O5	-2.08	0.33627	0.600105	225.052	1.18	4	Feces	Term	Negative	HILIC	1944777	35550	359156	1476463	184567	2106545	250305	17775	335834	186253	812282	1862420	386715	105090	1049195	2773372	1406472	540883	21914853	732840	1187810
1,3-benzothiazol-2-yl-hydroxy-oxo-sulfanylidene-$l^{6}-sulfane	-2.97	0.00966	0.264543	229.941	6.21	3	Feces	Term	Negative	RP	7217	59749	102654	163957	7217	165105	179509	215009	14434	77684	167241	37023	7217	269674	7217	793994	99567	7217	1048481	625982	45744
4444	-2.4	0.42416	0.641034	225.553	1.43	-	Feces	Term	Negative	HILIC	862276	6829	48135	267154	13657	686317	28631	6829	14771	6829	88581	411797	202918	6829	390591	380506	152818	37934	6365861	143659	361702
Paracetamol sulfate	-3.42	0.26102	0.563504	230.013	3.12	3	Feces	Term	Negative	RP	2321556	22540	22974	3441	336315	16118	7390	10632	38811	43938	9084	18827	64253	9223	3441	244020	3441	6882	7023359	50939	28199
4460	3.3	0.18467	0.514341	230.103	6.26	-	Feces	Term	Negative	RP	1595131	36619	634782	276861	59311	1715397	1308368	114651	323819	27499933	246217	11043405	2700436	620723	520196	403655	193962	108905	156223	173498	2127628
asparaginylvaline	2.14	0.14025	0.466577	230.114	2.3	3	Feces	Term	Negative	RP	51719	97536	54904	67738	189979	107167	190308	199271	97454	1509796	64117	727631	181142	116224	36947	33870	87632	41273	4026	8052	89011
4488	4.26	0.05349	0.21884	318.129	3.43	-	Feces	Term	Positive	HILIC	415764	1828869	47860961	56154	16312	397771	9559274	227314	3224519	427362762	8800113	43673235	8686914	765970	257390	21615423	32624	1837239	37314	1759590	5197505
4489	3.5	0.08836	0.272942	318.129	3.66	-	Feces	Term	Positive	HILIC	253663	3744442	33702534	31721	15860	155756	5241023	95963	4508608	147375114	8274884	27736165	4379956	723384	39029	10381947	15860	1155856	15860	2538359	1093898
(4-formyl-2-methoxyphenyl) sulfate	2.65	1	0.969742	230.997	5.52	3	Feces	Term	Negative	RP	460375	3156045	772652	50975	101213142	799654	106641	17609028	1253709	19650	39300	185162	107864	45925	3482131	625525	1300031	8606959	938588	415581	101168
Crodacid	-2.26	0.05349	0.389867	227.202	1.07	3	Feces	Term	Negative	HILIC	33118666	555392477	31462731	173984964	24549974	22689136	9540613	15072563	18277420	2478067	44125259	6166707	3878582	557511	94192669	275638418	82067148	13592044	178374458	64761311	98773667
Crodacid	-2.59	0.02461	0.389867	227.202	1.4	3	Feces	Term	Negative	HILIC	4574703	236181063	4478396	33288640	4997292	11930568	2643524	4424217	2633357	943884	20499757	2174341	1522208	608517	42283360	52040888	8459383	3759150	45307712	8987173	27556386
4533	-2.97	0.34489	0.735462	187.169	11.89	-	Feces	Term	Positive	RP	8807	1199166	91807	21438	17613	8807	974016	10375202	210297	50913	8807	36056	8807	110064	551438	471632	1720885	352884	25451	791577	506630
4535	-2.18	0.08905	0.389867	228.205	1.61	-	Feces	Term	Negative	HILIC	83338	19322535	597013	7470728	544386	619142	293660	800189	377036	93883	1426547	181889	10336	69583	1376009	7464608	434213	493735	4931810	1129149	3866042
4537	-2.45	0.03023	0.389867	228.205	1.07	-	Feces	Term	Negative	HILIC	4514168	86101952	2937691	29235105	4018296	3524680	1494618	2485874	1851362	370540	6400273	893194	375070	56075	20040673	44039070	12266958	2050915	18611476	9206940	14221565
4538	-2.08	0.12125	0.417148	228.205	1.23	-	Feces	Term	Negative	HILIC	429062	45803989	1232221	11122115	6021285	1051941	195033	1417603	655841	107571	2636073	202109	192388	12351	3397298	17279681	2837351	888635	9128509	12121949	6369362
C6H11FO6S	-2.01	0.08774	0.389867	229.018	1.55	4	Feces	Term	Negative	HILIC	747799	8425	57906	17714	8425	61735	157925	8425	16851	8425	463541	283597	21837	25639	191837	773804	179019	39607	448810	380522	94388
C9H17NO3	-2.64	0.2315	0.641239	188.128	1.18	4	Feces	Term	Positive	RP	7501	913652	34487	48329	15002	19052334	72678	57033	7501	397507	85013	1885787	1833389	2194988	25641186	15119631	134623	7501	239171	5807678	2677109
8-amino-7-oxononanoate	-2.05	0.82745	0.969078	188.128	2.37	3	Feces	Term	Positive	RP	195003	2014808	52645	27856	1582371	282260	13928	676103	834432	407563	13928	13928	125732	13928	7258246	10400773	1143338	465593	78211	5426244	615555
2-(butanoylamino)-3-methylbutanoic acid	-2.76	0.03023	0.632562	188.128	1.4	3	Feces	Term	Positive	RP	85868822	1400565	83367	27815	38485	7945519	8671448	344943	84475	346748	9770502	6337989	1147285	4043076	19331870	15081573	1275273	102680	195311	11393502	6834788
N,N''-bis(diaminomethylidene)hexanediamide	2.04	0.14619	0.429312	229.139	8.07	3	Feces	Term	Negative	HILIC	114482	7873	525236	1112	1112	602851	1198169	43736	30904	1797392	22652	1698004	2241729	494592	15818	46827	1112	3501	1112	2224	143395
C11H25NO	4.5	0.08836	0.632562	188.201	9.18	4	Feces	Term	Positive	RP	8613	149686	17227	8613	164760	8613	25870	63588	102557	133861	28218	53619	524282	35069	44889	73809	46033	8584241	106300	90344	20309
4620	-2.32	0.24641	0.383438	326.305	1.07	-	Feces	Term	Positive	HILIC	28825	31407299	366163	1065179	532606	57649	816022	1144333	28825	611760	498267	2064046	904925	623718	965179	364777	842219	142316	2709786	1976942	591219
4632	-2.22	0.20355	0.502883	230.013	1.4	-	Feces	Term	Negative	HILIC	1840746	17118	74127	17118	887054	97344	60841	105027	195131	267790	17118	34235	223743	80502	17118	337763	37160	113151	11892598	135052	137083
4634	2.76	0.0947	0.389867	230.031	6.44	-	Feces	Term	Negative	HILIC	71642	6811	161296	1809	1809	40877	3618	22741	22555	497546	53514	354460	626118	145871	23767	45250	1809	3740	1809	3912	100317
2-(pentylcarbamoylamino)acetic acid	2.06	0.6452	0.86306	189.123	0.89	3	Feces	Term	Positive	RP	19898883	1607563	14992202	5033246	1688185	24342665	2247399	1526584	3564053	20507915	15190198	4673477	252799146	10963236	5920101	27843787	4635745	4261659	2719540	5607484	24186300
4638	2.34	0.23813	0.531206	230.067	3.1	-	Feces	Term	Negative	HILIC	864135	48932	335248	26527	97577	538571	956634	63631	382711	204888	202168	784291	9760065	107500	251618	558839	32033	200641	114558	53490	150897
4643	2.12	0.0756	0.389867	230.103	2.2	-	Feces	Term	Negative	HILIC	5431681	558996	1910185	379197	291628	4318729	2032329	633335	2467125	26648738	1378287	9316872	9204844	328610	2224117	2055177	1053101	750548	247578	1261398	7899074
4644	2.15	0.21026	0.502883	230.103	2.08	-	Feces	Term	Negative	HILIC	441870	271274	320149	112814	91837	914203	824399	355709	241881	8510420	1106886	3275053	1348492	207350	493349	212108	368018	491092	128969	435384	1721320
4648	2.08	0.10277	0.445647	232.102	1.12	-	Feces	Term	Negative	RP	139067	177351	4243	15153	418695	15185	42156	77018	723987	27523	4243	50592	120310	11263	21302	4243	8628	61744	30451	8486	35650
4652	2.33	0.40433	0.641034	230.997	1.15	-	Feces	Term	Negative	HILIC	179352	3951088	2136210	179352	60370292	358703	1121824	5091838	2495660	1254161	974425	395336	179352	586462	5190776	3832603	2932928	10277643	552040	1235387	3901404
4654	2.08	0.14737	0.470653	232.138	2.18	-	Feces	Term	Negative	RP	225005	131709	43431	4062	1121590	25196	88366	254779	982728	284904	58799	275155	2031	30689	97218	25837	139548	93508	7718	2031	34211
4656	2.11	0.66381	0.789753	230.997	1.37	-	Feces	Term	Negative	HILIC	22323	1009174	339697	11161	19264126	279062	354823	3230675	953424	155656	101898	86059	11161	91493	2233285	565768	510156	2249840	319698	171245	597004
C7H14F2O4S	-2.33	0.26846	0.556088	231.052	1.4	4	Feces	Term	Negative	HILIC	135029646	22844822	12154788	3664149	1708650	107098748	3149184	5473977	11278127	6327367	106239654	36241159	16853181	1956003	64055290	85992428	2670059	10806023	351908349	66309519	21602560
4677	-2.92	0.23813	0.531206	231.553	1.4	-	Feces	Term	Negative	HILIC	45072708	4014567	2087482	654781	434681	23093393	740640	109302	2159210	596237	21884860	4613085	1686305	218604	13113370	16957850	828682	2054967	76053134	13880497	3984562
4680	-2.4	0.59507	0.742228	231.553	1.57	-	Feces	Term	Negative	HILIC	38363373	904532	900184	421039	338720	27876796	729717	104702	1904649	938916	3193648	2954341	961909	391986	5607038	4735615	209405	761407	15625145	2693628	3030845
4685	-2.57	0.08867	0.444371	233.025	3.7	-	Feces	Term	Negative	RP	41690	85778	36779	1175755	169731	221460	8060	37937	13830	2029	329612	2029	51140	4058	715098	41648	258847	109797	87792	1146017	45264
4694	-2.03	0.91553	0.888703	232.049	1.58	-	Feces	Term	Negative	HILIC	16207648	342200	479632	205501	157699	9707569	312492	43768	525225	420842	981895	1430853	863341	148881	304620	2019875	87535	298870	6534268	812922	1502117
(3-hydroxy-4,4,5-trimethyloxolan-2-yl)methoxysulfanylphosphanylboron	-2.22	0.7501	0.816999	232.06	1.6	3	Feces	Term	Negative	HILIC	11429925	798831	1066811	1227440	651901	52086940	1548428	221820	1866039	1735411	5512710	7428498	6027371	443640	77823794	3768972	1112850	662633	19998112	1639839	4022424
4715	-2.04	0.91347	0.888703	232.561	1.57	-	Feces	Term	Negative	HILIC	1646999	29059	123362	169446	58118	9324567	175304	29059	311695	270440	1087562	1434290	1039882	113569	14637172	688450	116125	256380	3682323	313863	1306118
C16H29NO6	-2.05	0.26846	0.387911	332.206	1.56	4	Feces	Term	Positive	HILIC	4390129	300681	349094	542774	810935	1576116	168971	41413	317436	372924	642211	20707	139916	220409	4258964	1372638	196078	294023	10277167	676357	1347531
C7H8N6O	-2.05	0.3647	0.740332	191.07	6.71	4	Feces	Term	Positive	RP	436650	13544	5611	52741	40203	2441	7566	10299	23406	13998	43284	7732	2441	2441	16569	107593	27409	68322	390323	7912	4882
4738	5.14	0.20444	0.641239	191.091	7.18	-	Feces	Term	Positive	RP	17672	15423	71927	9850	19252	65082	2527	2527	17953	29028	32334	15996	9571622	250925	5303	2527	7587	11858	24395	12136	5054
bmse000364	-2.12	0.44686	0.770626	192.065	4.9	3	Feces	Term	Positive	RP	2784046	12804	154872	55113	43611	6402	6402	52295	15730	119961	1437333	90497	35182	41980	74869	31601	21486	172118	42128	39355	17919
4795	-2.27	0.46749	0.715207	236.056	5.42	-	Feces	Term	Negative	RP	259646	5290	577086	10798	12787	9812	9250	114128	141138	2142	1130843	2142	2142	2142	4616381	88591	371035	37496	4284	23301	73047
4819	2.26	0.08905	0.389867	237.098	2.51	-	Feces	Term	Negative	HILIC	131288	665162	207930	243755	21921704	22891	1048308	2505215	1154166	1955600	19542	676591	1262355	1104172	324954	997225	2411192	1376396	330142	134665	660857
4841	-2.47	0.6903	0.804487	238.078	1.4	-	Feces	Term	Negative	HILIC	1356143	69511	18985	118191	177132	2741990	376200	9492	125551	510908	776702	97657	989523	206940	7973226	302889	504275	475229	14289613	9492	790023
4866	-2.69	0.53765	0.716477	238.98	1.54	-	Feces	Term	Negative	HILIC	3000547	15971	149427	361427	50583	961810	45017	15971	130570	54225	15971	193536	87694	38409	764968	621543	125807	31943	4378989	264120	315570
C7H13FN2O4S	-2.56	0.26846	0.556088	239.049	1.04	4	Feces	Term	Negative	HILIC	94498280	791449	2344990	8422758	373776	31121022	1091947	186888	5113830	2117056	6060696	6439378	3320605	817930	8305007	23747134	5158738	3497540	136365982	9166983	10726605
C7H13FN2O4S	-3.01	0.50021	0.68263	239.049	1.26	4	Feces	Term	Negative	HILIC	147371012	280204	998096	5488532	787661	55600219	715661	140102	2126431	3732353	6032160	1812480	1340165	339042	2867128	9964412	2196885	1181320	56224793	1958636	10104785
4895	-3.2	0.56222	0.830232	195.076	2.02	-	Feces	Term	Positive	RP	1343670	3932516	347975	4885	4885	16026338	47913	54762	459778	664731	111562	66748	1119915	24368	131143	15057648	370663	37427	9771	4024727	52201
4900	-3.18	0.36517	0.609484	239.551	1.26	-	Feces	Term	Negative	HILIC	31157715	25951	336274	1094082	101320	11413148	51902	25951	683187	241235	1126798	325543	507660	139065	1389699	1802645	454018	370674	18026892	786323	2017496
C6H7N7O4	-4.18	0.17748	0.471639	240.046	1.04	4	Feces	Term	Negative	HILIC	9307094	10906	22221	466109	10906	2217968	10906	10906	125880	30396	264830	125903	32365	10906	357428	1484907	274529	21812	9216535	815085	459085
4921	-2.04	0.03023	0.389867	240.052	1.54	-	Feces	Term	Negative	HILIC	16356253	789167	548521	2303930	67873	8758549	364601	1161816	302361	63277	1607926	1686890	31638	147054	2964375	2099029	1353603	602487	19977840	1291332	5560821
4923	-2.35	0.85962	0.867083	240.057	1.44	-	Feces	Term	Negative	HILIC	63217909	217617	1402134	2229119	2572143	14778163	651087	108809	1411556	1502300	4729429	5444242	3851298	926233	7937453	9388810	1299622	469620	58781125	1400692	3353391
4924	-2.74	0.40478	0.641034	240.057	1.12	-	Feces	Term	Negative	HILIC	19157838	13112	562847	907043	26223	4316508	233654	13112	610348	499372	1512325	1622649	574477	163453	1668066	6173197	564914	371212	26900305	1180304	1533700
4938	-2.29	0.59507	0.742228	240.559	1.44	-	Feces	Term	Negative	HILIC	12950614	44116	218756	527180	134761	2702976	126741	22058	496095	1105602	2472527	1160022	781947	128196	1725366	1891388	227007	61313	13336489	319476	622894
4948	-2.27	0.36517	0.609484	241.05	1.54	-	Feces	Term	Negative	HILIC	2513761	7736	55166	321090	66717	1437242	15472	7736	26392	56281	109320	195115	78143	22848	629519	582797	163646	21180	3550413	271172	728972
4-Decynedioic acid	-3.09	0.59507	0.842505	197.081	6.65	3	Feces	Term	Positive	RP	214223	104646	27443	64140	77121	61708	75713	11940504	196637	108126	50722	303908	3321	45455	59884	6642	195012	132677	93394	40010	85700
4993	2.22	0.26846	0.556088	242.103	2.28	-	Feces	Term	Negative	HILIC	361574	39835	127852	180650	99381	337004	1741698	319218	234009	2595493	265414	5414500	4912485	973144	440652	5791	266743	257275	11582	72516	763617
5001	-2.12	0.74289	0.816999	242.123	1.4	-	Feces	Term	Negative	HILIC	6025085	41225934	51134	7045	14090	7045	7045	4453227	5256127	1788131	7045	73661	66389	7045	54576	870618	1949503	34210	54602	122945	477731
5016	-2.99	0.3647	0.609484	243.05	1.04	-	Feces	Term	Negative	HILIC	699073	8928	91879	311584	17856	463406	8928	8928	221107	44671	824087	293697	402617	111704	3080279	24704317	656366	795401	1148204	503790	660241
5019	-2.56	0.80444	0.848307	243.062	3.74	-	Feces	Term	Negative	HILIC	1424244160	31688302	2593086	38909	1978	249422	66482	12474199	115101449	26718840	2052660	1267454	1156152	3956	449235	61566717	3625834	7205164	293751	36207979	9891595
5035	-3.83	0.63563	0.813381	240.136	3.23	-	Feces	Term	Negative	RP	581528	1222	25790	1222	1222	101247	14536	1222	8376	25418	896907	18604	61390	35267	103805	1680556	5578	6093	1222	15235	2443
C12H14N2O	-2.02	0.79926	0.917545	241.073	7.99	4	Feces	Term	Negative	RP	19301	4440	17940	10898	4440	147917	10165	2880412	11234	316620	44035	8880	79445	4440	17138	68863	37695	53609	15504	17062	4440
C8H16F2O4S	-2.62	0.45581	0.660916	245.067	1.41	4	Feces	Term	Negative	HILIC	30911589	3054475	1082849	846300	492322	22738047	1328071	919451	2086817	1772979	5448688	3255760	4225869	1005435	8511108	5569482	1684105	929185	127128605	1081086	7130953
C8H16F2O4S	-2.35	0.97177	0.912743	245.067	1.63	4	Feces	Term	Negative	HILIC	146432324	2195618	1948870	2589651	543494	14372039	1586243	612975	4041734	4783503	3379242	3886320	3431548	821381	2778882	15129646	757647	1141830	47457201	1193462	9183015
5-Oxomyristicacid	2.32	0.85962	0.919203	241.181	11.54	3	Feces	Term	Negative	RP	658643	321241	2456707	492526	187355	3590714	2666096	973178	600045	396008	3964569	1232392	62241111	2143399	2289650	4737735	412952	596174	288182	635940	3362861
Acetyl-L-trp	3.13	0.00601	0.389867	245.093	1.15	3	Feces	Term	Negative	HILIC	13026	13026	827012	33980	653111	13026	226792	13026	112957	313761	128075	119336	2477512	41967	149816	13026	26052	37522	13026	326429	918917
Acetyl-L-trp	3.83	0.0007	0.162398	245.093	1.41	3	Feces	Term	Negative	HILIC	31681	4597	244642	4597	549419	4597	27855	4597	28320	150281	4597	144308	1381063	4597	129279	4597	9194	30701	4597	84056	259034
5116	2.09	0.26846	0.666298	199.144	4.27	-	Feces	Term	Positive	RP	502979	2469	1084172	48466	4938	2068264	1804255	313183	650687	2560848	207784	2813022	14252463	2016483	474988	400757	251065	50051	10319	143749	215626
C14H22O10	-2.64	0.03775	0.200962	351.126	3.14	4	Feces	Term	Positive	HILIC	25778606	8552460	3334044	42115	42115	4726208	84231	20051925	4630490	42115	2682367	140455	42115	42115	5223127	32791914	6457588	1785686	7539798	1649048	1374571
5157	-2.2	0.7695	0.905667	242.997	4.82	-	Feces	Term	Negative	RP	543238	2099	11850	2099	2099	67576	121888	17055	4197	12258	526684	156440	133138	98928	18231	1064449	2099	6065	2099	2099	5696
5168	3.05	0.17231	0.637715	200.143	8.45	-	Feces	Term	Positive	RP	2516	101030	1240628	2516	13865	2516	8016	2516	100249	5032	19214	7861	2516	9330	12971	2516	23313	38581	2516	95647	40790
5200	2.04	0.08905	0.272942	353.207	2.1	-	Feces	Term	Positive	HILIC	19035	662557	164386	179532	2110332	238331	38069	482304	482252	2991565	128621	64171	614957	87229	101291	487081	545251	374484	236764	283740	2020887
5212	2.12	0.0078	0.264543	244.032	2.97	-	Feces	Term	Negative	RP	55009	2833	444630	5667	41952	14188	53980	2833	239158	68689	68436	95931	49230	2833	2833	153617	9505	27621	2833	15113	76645
5218	2.09	0.697	0.891814	201.123	2.68	-	Feces	Term	Positive	RP	1172042	33068	384541	14670	157131	1536640	327940	244736	486936	451930	493218	859714	14627244	496902	327899	641714	1207320	45166	40420	119899	469953
5221	-2.07	0.33627	0.600105	250.04	1.54	-	Feces	Term	Negative	HILIC	14945064	786532	795215	4256348	1885932	4830808	498080	195075	977544	652245	3494606	1705100	1008793	390150	5897477	3214947	1756531	989722	46934479	2887937	5181199
5222	-3.4	0.88351	0.883498	250.04	2.14	-	Feces	Term	Negative	HILIC	38301	8022	20774	624261	43323	710704	8022	8022	8022	34918	218361	49479	57727	47261	30446	8022	8022	16045	3880028	230490	109314
5224	2.41	0.04793	0.632562	201.138	6.09	-	Feces	Term	Positive	RP	2339	4679	74582	7724	16736	2339	6559	190304	90808	2339	13191	6581	33359	2339	13075	8635	2339	240058	2339	94879	685480
5226	-3.07	0.07411	0.389867	250.058	4.01	-	Feces	Term	Negative	HILIC	1083516	92966	21153	111964	139813	3691	23719	3691	7382	3691	539400	3691	12018	12324	1780859	1622127	74954	216998	47913	181207	3691
[3-[hydroxy(methyl)boranyl]-5-[hydroxy(methyl)boranyl]oxy-2-sulfanylidene-1,3-diazinane-1-carbonyl]boron	2.06	0.23813	0.531206	250.093	3.48	3	Feces	Term	Negative	HILIC	458212	653372	4891649	81484	18861	508776	1222774	698154	1386563	6979192	2890282	2366463	9968359	100251	145041	2883880	139584	236172	31278	326973	137358
5234	-2.7	1	1	201.16	1.18	-	Feces	Term	Positive	RP	9963325	139645	16379977	49316	143296	9475894	20533	307434	308391	819823	3801423	150631	268833	216265	15279370	175226039	623764	1132259	47881	9696492	2082346
dodecoate	-3.35	0.16869	0.637715	201.185	12.6	3	Feces	Term	Positive	RP	16648	13658866	350019	1165394	293738	201286	579929	697593	843825	293861	757180	117732	16648	33296	5543758	42891310	13280012	1359796	1638951	4760451	1882555
5256	-2.94	0.46749	0.673641	251.097	7.73	-	Feces	Term	Negative	HILIC	2527552	7883	161956	7912314	22630	70393962	7883	31194271	5757394	5183274	531287	7883	15767	7883	57048	36870691	329994	621128	382996	342978	312336
5262	-3.28	0.23813	0.531206	252.057	1.01	-	Feces	Term	Negative	HILIC	107897084	669954	1064090	1467189	158995	9591015	109681	33042	704495	496753	2586041	1102416	960814	66084	2992527	9627193	1569391	1177911	44023866	2588236	5924488
5263	-3.7	0.48862	0.68263	252.057	1.4	-	Feces	Term	Negative	HILIC	2819554	7696	63975	107596	28057	809860	7696	7696	15392	7696	269055	137796	207335	7696	197427	1542364	78015	94818	14555681	165983	420309
5281	-2.16	1	0.913373	253.065	1.69	-	Feces	Term	Negative	HILIC	25903849	365362	518018	777393	138622	5137770	328855	28981	752741	926572	3697380	2035356	2182259	327742	1404831	1140647	57962	633627	28640147	659047	2259321
Lilioside B	-2.37	0.6452	0.775567	253.093	3.28	3	Feces	Term	Negative	HILIC	867092	10231165	1230325	12378654	16677904	1045290	683443	400129265	15025977	343269	5859837	461379	210908	85756	1299222	6136441	66885331	27200737	10395979	11929733	1615942
ACMC-20lihf	-2.38	0.10419	0.389867	253.217	1.23	3	Feces	Term	Negative	HILIC	814319	107380717	3802983	28265132	3251894	716861	768881	8443588	1280959	330097	8715099	718496	658875	181578	8590004	15121318	11656801	3374912	28705497	40471415	17339908
5302	-2.2	0.71639	0.814707	253.566	1.69	-	Feces	Term	Negative	HILIC	4118076	11027	71326	149500	11027	2922827	41702	11027	24618	131267	456046	306441	352947	22055	223856	395454	11027	70964	4549213	277651	793766
C13H26O4	-2.69	0.02461	0.280702	245.176	12.49	4	Feces	Term	Negative	RP	68467	695793	10097	443709	91873	353454	3102	68482	80986	6204	390148	12662	16716	10959	243559	2025428	319100	41883	407042	501227	267767
5325	-3.4	0.07563	0.389867	254.221	1.4	-	Feces	Term	Negative	HILIC	3952	13846504	313855	1778109	245223	141128	67373	1916145	61139	7905	1162359	135979	3952	3952	11184228	565063	825837	311638	2723098	704277	956034
5326	-2.34	0.1789	0.471639	254.221	1.6	-	Feces	Term	Negative	HILIC	2932	8915204	268023	4270419	131579	2932	29981	649863	73034	2932	585605	27088	2932	5863	526514	261711	179872	133322	2014861	537373	1545343
5330	-2.41	0.6452	0.775567	254.574	1.44	-	Feces	Term	Negative	HILIC	15596967	215415	459102	409882	221919	6700935	739550	107707	603742	662501	3085508	1493233	3446316	287234	4746474	2999277	723692	609309	44590432	252041	1838057
5335	2.37	0.03681	0.632562	203.11	7.59	-	Feces	Term	Positive	RP	116932	2179	1138245	2179	13528	2179	243304	2179	103823	73010	55727	249283	757244	231995	68719	2179	2179	20928	23486	4358	51470
5340	2.11	0.38327	0.624512	246.062	2.11	-	Feces	Term	Negative	RP	2574386	8261	88003	176506	2450	326184	209703	116362	313864	2546834	570969	5007027	3500150	202979	2450	139866	2450	21757	4900	2450	47279
5363	-2.09	0.53765	0.815984	203.164	10.87	-	Feces	Term	Positive	RP	4423	951462	97529	65838	259627	8846	1857555	14026261	1728337	90697	120758	23331	4423	630558	2796498	4423	991850	648179	25894	802068	379001
5384	-2.59	0.0165	0.585334	204.063	5.95	-	Feces	Term	Positive	RP	46743	55164	2943	23645	29826	153585	2943	26368	24106	2943	66875	13254	2943	19202	229644	47590	2943	2943	119786	5887	2943
C10H14N2O6	-2.3	0.59507	0.742228	257.078	3.63	4	Feces	Term	Negative	HILIC	612906008	27603030	200459	6888	73617	339145	846986	1727012	49922618	19651719	1857302	7902806	897107	9729	159117	10120371	2388726	1851683	349020	6148929	2405190
5402	-2.13	0.70959	0.69012	366.139	5.08	-	Feces	Term	Positive	HILIC	363207	2778012	62556	93564272	16472624	17393	17393	17393	291396	34787	102351	45881	59891	17393	17393	4175880	17393	17393	20238206	17393	37556
3-methoxy-4-sulfooxybenzoic acid	-3.92	0.00626	0.264543	246.991	3.08	3	Feces	Term	Negative	RP	94411	21970	88015	35170	2480	461160	14448	17988	4961	2480	498173	2480	2480	9818	4901237	166093	481920	187567	51962	458424	2480
5409	-2.95	0.12125	0.417148	257.24	1.4	-	Feces	Term	Negative	HILIC	6925	5850660	30740	458895	122494	18676	68119	966381	13851	25808	34797	87518	28268	95818	511476	317683	63620	24107	649069	72971	395553
5417	2.02	0.23059	0.365865	367.134	4.08	-	Feces	Term	Positive	HILIC	2480321	393748	7279555	35079	35079	2354254	6636122	891655	585903	12384636	1112694	8377635	17987454	3385780	70157	1561334	132283	35079	35079	228722	1670799
Methionylproline	2.46	0.05047	0.355896	247.112	3.31	3	Feces	Term	Negative	RP	264750	19003	110677	17772	969888	46345	62189	22329	273998	1273636	65971	232622	41338	42009	96202	144841	57258	8886	103368	8886	319731
5518	-2.84	0.18467	0.514341	250.058	2.4	-	Feces	Term	Negative	RP	3533958	161476	122894	266978	365174	39305	136485	64535	163919	7195	1322634	58130	3598	68641	3964365	2586661	114587	325572	74285	122306	25019
5527	-3.42	0.21026	0.502883	261.062	3.4	-	Feces	Term	Negative	HILIC	22781138	120104	205648	1300392	18397	3890492	102565	1407974	125064	103183	250389	351243	620070	36795	110822	1482187	294841	152677	5660126	455564	609268
5532	2.84	0.08774	0.389867	261.088	1.12	-	Feces	Term	Negative	HILIC	697816	10794	6382603	10794	21587	4494370	3473125	10794	179913	25352103	321896	14216094	600674	152611	1257501	125537	85118	153457	10794	169154	617960
5533	-2.01	0.09693	0.445647	250.153	11.06	-	Feces	Term	Negative	RP	7289	112880	3262	9787	58872	14866	9494	125283	3262	3262	7805	9300	3262	6524	3262	8766	3262	3262	294931	8496	8982
5539	-2.35	0.53765	0.716477	261.564	1.09	-	Feces	Term	Negative	HILIC	7112338	15144	244181	218007	80111	2768211	15144	15144	73787	872477	916142	279082	204626	123487	1087552	548340	50351	30287	2899721	223416	148386
5555	-2.85	0.10209	0.637715	207.102	7.74	-	Feces	Term	Positive	RP	150450	201270	58097	105414	57421	3579	1951209	788350	71587	7158	365603	708410	3579	703205	10846285	3579	266268	435177	289022	99601	3579
5582	2.62	0.97177	0.988566	207.174	11.54	-	Feces	Term	Positive	RP	1704703	615028	2832012	721737	545363	3694901	4376534	1327351	759371	721455	6552390	2381131	125581321	3118667	2808457	9184199	950395	1785781	675389	1170576	4902148
5589	-2.17	0.38467	0.628466	263.131	1.4	-	Feces	Term	Negative	HILIC	160467	39584	12844	69082	6557	2023093	196878	3278	236153	176681	391118	183574	3278	89274	183579	194173	54048	10736	3657922	9820	340125
5590	-2.21	0.58654	0.742228	263.131	1.24	-	Feces	Term	Negative	HILIC	308371	8962	32786	167611	8962	744585	72989	8962	374977	28084	581645	92538	161840	57054	17925	1075009	26969	59896	6765584	227031	578336
5593	-3.49	1	0.969742	252.147	2.57	-	Feces	Term	Negative	RP	29896	1215490	30214	3382	3382	4274639	7012	3382	21508	233739	32257	13536	478224	29017	3382	6408046	3382	25718	3382	2877281	6764
C10H17NO5S	3.08	0.15776	0.440494	264.088	2.23	4	Feces	Term	Negative	HILIC	452158	7779	631238	138328	15559	1751020	7779	56309	111383	15292106	627664	1995651	3427226	205874	90725	399316	271764	57594	141790	217767	1180045
5613	4.06	0.6452	0.86306	208.133	6.82	-	Feces	Term	Positive	RP	2462988	71914	558972	45853	79811	152699	188038	146788	132781	180907	173514	97385	39793391	236916	122678	18473	67672	138595	89898	209964	83392
2,5-Pyrazinedicarboxamide, N,N''-bis(2-hydroxyethyl)-	-2.1	0.23813	0.563504	253.093	0.89	3	Feces	Term	Negative	RP	258271	3215082	1232115	2921843	1194144	481726	296436	72192524	3306440	299789	6694955	48371	151406	206014	1800911	1737876	16029630	8935353	1478754	3342121	763172
5660	-2.14	0.05536	0.389867	268.055	4.42	-	Feces	Term	Negative	HILIC	7106	47172	105110	7106	16401	41866	3684840	7106	14213	110209	7106	111678	198212	633718	7106	7106	7106	7106	7106	7106	62096
5661	2.23	0.37376	0.740332	209.128	3.48	-	Feces	Term	Positive	RP	723366	7788	142005	19847	100967	1169337	21905	53800	19304	372135	519147	100455	7966687	104956	135647	280681	64666	72188	14004	3894	221711
zoomarate	-2.28	0.05349	0.355896	255.233	13.8	3	Feces	Term	Negative	RP	1643528	552112267	9555342	40092464	26291056	13447903	37777923	132596893	1733279	21586362	15436023	30362176	6470496	13176118	26797028	80655134	19052676	9709807	42319801	31460145	21787997
5755	-3.13	0.09567	0.389867	269.249	1.35	-	Feces	Term	Negative	HILIC	6719	8549722	198493	979676	195576	150562	43709	145892	13438	26665	532254	46449	6719	31780	1332586	6616868	275582	194034	1647968	320562	773468
5756	-2.08	0.40433	0.641034	269.249	1.62	-	Feces	Term	Negative	HILIC	13683	5537780	194141	1248236	129969	13683	60218	134059	39063	28796	442511	43598	27366	42009	457775	882586	13683	148414	795793	273170	836355
C14H27NO3	-4.29	0.11706	0.452362	256.192	10.96	4	Feces	Term	Negative	RP	229869	4026	149323	8052	4026	58515	2622351	152531376	187483	2743079	4026	694802	261262	434442	122798	4026	103893	447852	4026	12620	410070
5788	-2.01	0.30113	0.585613	270.036	1.54	-	Feces	Term	Negative	HILIC	699052	88929	90754	761155	393654	309676	15450	6421	218949	43892	516567	12842	18771	45435	801465	358543	194960	94420	7117830	624470	887413
5797	-2.18	0.82605	0.867083	270.121	4.61	-	Feces	Term	Negative	HILIC	1857561	86052	251397	1603	3207	230843	25992	1603	9899	5324	490979	20536	53925	9999	1603	196695	1603	65654	1603	120562	1603
5866	-2.29	0.08905	0.444371	257.24	13.8	-	Feces	Term	Negative	RP	5373	7620577	148230	560730	345831	131391	587423	1921587	10745	261275	292060	432197	61071	124697	425474	1098469	210787	130477	593702	407132	365960
5867	3.67	0.44403	0.770626	213.073	5.41	-	Feces	Term	Positive	RP	7468	115601	175555	40319	66022	7468	7468	79594	76456	32958	85778	7468	5348900	7468	19997	69924	94933	121972	108701	102246	14937
Valylproline	2.21	0.50021	0.805025	213.123	1.7	3	Feces	Term	Positive	RP	4051994	19296578	254828	7736612	132644471	341852	323788	18609706	23028213	19098226	353158	440787	4066443	88323	2390202	3095086	1828371	3507973	6036337	313079	235394
5923	2.76	0.15735	0.440494	274.093	2.48	-	Feces	Term	Negative	HILIC	758643	80812	3287957	22978	22978	11316262	5784622	189393	806555	20136835	143236	1914581	61001345	1347971	401440	1094466	90634	63035	22978	45955	1714797
alpha-LA	-2.43	0.30113	0.585613	277.217	1.61	3	Feces	Term	Negative	HILIC	328320	15895126	1975747	10317259	826127	339893	5005165	74804116	829655	845663	4301053	1282565	277420	450880	2826816	1252798	756987	650011	7119803	1132698	7487113
alpha-LA	-3.19	0.04455	0.389867	277.217	1.35	3	Feces	Term	Negative	HILIC	586225	26953032	1722612	6668155	888374	895064	23512482	103741441	640607	599938	4833418	1163207	493758	478772	8448160	5545434	2117327	660371	17524667	1513296	7498139
6002	-2.44	0.59507	0.842505	215.175	2.3	-	Feces	Term	Positive	RP	95387960	11488	3296128	7546	146812	16017529	2834254	2989426	7730025	288740	9785285	1519160	3048287	2144169	4866399	37436477	152466	3486319	4218	10854483	1119109
6005	-2.39	0.61103	0.854837	215.175	2.55	-	Feces	Term	Positive	RP	6808057	12526	3006892	12526	12526	1384830	236831	268581	553731	67828	6017917	63829	420439	207000	6073038	12439991	25051	251818	12526	6708699	352487
6011	-3.01	0.06382	0.632562	215.2	13.17	-	Feces	Term	Positive	RP	51722	13608890	1211684	19051195	1151857	19749741	25861	6399285	873160	2718567	1460329	469964	256145	188545	2495332	24004634	3901033	390226	7179105	3206503	647377
6032	-2.96	0.0867	0.444371	261.02	2.26	-	Feces	Term	Negative	RP	28842	1374352	16672	132535	11937	10759	3212	14671	6425	3212	60197	3212	3212	3212	56015	112043	206632	57380	48573	686619	114687
6075	-3.78	0.05963	0.389867	278.221	1.42	-	Feces	Term	Negative	HILIC	16205	7923326	282319	994025	124285	43612	960645	11287253	35659	54356	980312	156089	16205	32410	964855	69469	5686917	44972	1214702	328621	656121
6076	-2.07	0.12125	0.417148	278.221	1.06	-	Feces	Term	Negative	HILIC	62323	9225769	3141968	8807115	1277273	159272	6500528	46588363	574493	512364	4213689	1005859	124646	128552	3710719	1883317	4835329	536333	8657350	2309422	7075752
6077	-2.18	0.29304	0.585613	278.221	1.6	-	Feces	Term	Negative	HILIC	6908	3509797	301795	1749349	96886	6908	1219828	7106213	36424	131044	853319	145227	6908	63266	423011	41443	13817	19889	1199213	318031	1503320
6078	-3.17	0.03565	0.389867	278.221	1.26	-	Feces	Term	Negative	HILIC	18928	6351963	443993	4547943	181128	37857	869937	17965470	122751	60016	1561524	162728	18928	274337	979634	305021	577766	80784	3344375	3159833	1662408
Spectral Match to Thr-Pro from NIST14	2.31	0.00774	0.585334	217.118	1.42	2.b	Feces	Term	Positive	RP	24191833	9414509	20933268	895175	63316689	10714478	8559580	12722704	210144974	19256120	4355799	44271083	28840965	1345226	8476242	39087400	10851195	12211137	854081	2153143	8061614
6129	-3.39	0.85628	0.970311	217.18	11.29	-	Feces	Term	Positive	RP	10213	272962	174493	78837	235476	10213	434100	33865681	750366	20426	272708	172315	33704	304961	313989	76208	282261	449630	232779	374338	302622
6141	-2.89	0.11826	0.417148	279.092	8.21	-	Feces	Term	Negative	HILIC	1159849	6605	6605	36042	6605	1008559	71835	284884	163701	73277	228523	23040	39714	6605	296483	3459997	161727	210938	220820	13210	52857
6151	-2.33	0.14025	0.417148	279.233	1.41	-	Feces	Term	Negative	HILIC	6395100	340263262	19413440	77541229	30034957	12396890	66752603	470375393	6016737	8258386	41721853	25817905	7582569	5944066	62818713	22012228	24143884	13210391	112067723	14009416	43635221
C19H29BN	-2.41	0.04455	0.389867	280.236	1.07	4	Feces	Term	Negative	HILIC	4788126	232550340	19172665	144956961	25527719	6571712	77099256	436053380	3896537	5619058	28293199	23450817	5294687	2091841	34214101	30266142	58194538	15476869	99273957	29886554	38605707
C19H29BN	-2.44	0.05349	0.389867	280.236	1.23	4	Feces	Term	Negative	HILIC	876657	78886034	6358889	27786138	7154062	1580678	10051628	112108332	1126201	1198804	12015224	3915390	1781618	1275646	7075311	16586616	10842697	3865201	42642350	27312964	14046844
6178	2.59	0.26846	0.563504	264.088	6.57	-	Feces	Term	Negative	RP	962966	32019	609900	241190	29547	325058	52677	94050	180311	10578921	411225	1474903	2206334	1049565	288727	407739	141629	35677	137682	169473	829686
6179	2.14	0.37376	0.621704	264.088	6.71	-	Feces	Term	Negative	RP	490094	15110	54966	73643	48458	113468	30221	40309	46896	3901922	147291	642152	943939	453289	124120	167359	67058	62258	426513	34506	215112
6186	-2.83	0.79862	0.848307	281.103	1.47	-	Feces	Term	Negative	HILIC	18339372	3917	117437	3917	7835	3636558	20640	3917	43671	64849	72128	738082	1073205	59039	64193	81128	3917	3917	1819581	8525	37983
6187	-2.57	0.49131	0.68263	281.108	7.73	-	Feces	Term	Negative	HILIC	22700098	143133	1243131	66435999	346070	577623135	38414	161433428	52560275	32059194	4679271	76828	158586	38414	452409	66164195	2603218	3594067	5243665	3128071	4067077
Mangrove	-2.75	0.14025	0.417148	281.249	1.44	3	Feces	Term	Negative	HILIC	7115370	1288542998	24026944	177015964	35631250	9941954	100369498	604321398	9485223	13440461	40263839	71421351	8701582	6975949	107690483	56573697	39650613	24694638	347988124	33836554	70990782
6232	-2.96	0.14025	0.417148	283.255	1.6	-	Feces	Term	Negative	HILIC	9068	15342022	246432	3657076	327177	33998	9992009	4337358	21580	194519	1159252	1187729	18137	75409	813056	1677455	177526	162222	5670584	473969	1285463
6234	-2.45	0.08209	0.389867	283.255	1.2	-	Feces	Term	Negative	HILIC	15245	28229815	768043	10616511	4411113	30491	1451997	16747807	62162	98500	1070918	970409	15245	128599	1166679	6348100	2044127	758220	11652156	5376539	2479155
6265	2.4	0.30113	0.700935	220.081	0.79	-	Feces	Term	Positive	RP	247299	2356319	34104542	544782	116843	3343270	5179319	4712691	4621394	84095870	13736134	6882937	43224415	5896266	881618	10965847	2926317	2898866	233685	3596383	1204984
6-hydroxy-N-[12-(6-hydroxyhexanoylamino)dodecyl]hexanamide	-4.32	0.0075	0.125674	429.372	1.28	3	Feces	Term	Positive	HILIC	27632	9820118	27632	3316720	274830	299974	127754	3887272	27632	27632	1350704	236929	27632	27632	1262581	2984888	327799	55264	4517713	1650213	237051
6308	-2.22	0.33627	0.436058	432.28	1.39	-	Feces	Term	Positive	HILIC	2062723	241940	1076800	6387148	828915	23658683	33118	1619831	429231	406734	643303	237018	4767809	513424	120346	15276269	79273	165914	9150279	613513	66237
6323	-2.12	0.46749	0.556293	434.188	5.42	-	Feces	Term	Positive	HILIC	71326950	59783	351615	29892	24553591	330868789	54763090	2937961	2765022	6436733	75447259	10241930	47494447	4125883	61577050	49135297	29892	494937	29892	4091142	29892
6353	2.44	0.7399	0.816999	287.05	3.88	-	Feces	Term	Negative	HILIC	162870	8157	56383	8157	21007	128569	8157	8157	8157	37790	313960	16315	5541227	8157	141960	255659	16752	54686	8157	658732	24686
6405	2.22	0.45581	0.660916	290.088	3.07	-	Feces	Term	Negative	HILIC	895456	496056	1042011	329268	14503606	588492	103225	310650	10659363	408130	597439	248013	494163	92003	816245	2472992	212985	1015722	2314378	729050	122605
Massbank:LU068351 N-Dodecanoyl-N-methylglycine|N-Lauroylsarcosine|2-[dodecanoyl(methyl)amino]acetic acid	-2.79	0.30113	0.563504	270.207	11.55	2.b	Feces	Term	Negative	RP	456582	123047	427402	218941	20581	118305	1170407	64296113	239082	1203426	678955	1174809	365419	288787	159243	166215	601553	888861	15966	1020302	1831605
6461	-2.1	0.12818	0.417148	293.212	1.29	-	Feces	Term	Negative	HILIC	6378	3366646	490067	1446863	547330	94696	96469	3822897	316020	12756	1146117	86975	6378	42065	910036	136866	467738	463091	2956270	1376483	352309
6489	3.08	0.37376	0.740332	223.205	11.86	-	Feces	Term	Positive	RP	450111	979423	1389485	342680	547835	506920	237920	103923	508754	212839	1752308	309333	36420817	391025	1528063	345748	337801	516350	310462	591712	1066883
ditert-butyl 2-propanimidoylpropanedioate	-2.58	0.44686	0.69503	272.187	10.77	3	Feces	Term	Negative	RP	180764	16429	96876	14495	11669	10162	2658983	28934394	59929	223322	33675	2013321	17054	4421	386375	8841	260117	499495	4421	595418	474179
(2-chloro-1,1-dinitroethyl)imino-oxido-phenylazanium	2.8	0.01191	0.268669	273.002	1.95	3	Feces	Term	Negative	RP	63859	99338	405347	16722	99618	3160	3160	173912	107564	874825	6321	3160	1087305	3160	3160	13235	172871	159766	68301	75328	274372
6564	2.17	0.14619	0.637715	225.138	7.08	-	Feces	Term	Positive	RP	11365	279851	536004	11365	1355976	777089	376944	372424	4125143	103519	170489	11365	3223295	439038	184786	1071562	152736	1361648	11365	22729	35274
6573	2.45	0.91553	0.984852	225.185	11.54	-	Feces	Term	Positive	RP	1527924	819812	3064956	711481	618982	4345953	4809386	1512437	934655	970117	7649438	2773908	147544666	3591351	3116328	17299115	1049564	1413070	556088	1400717	5580685
6595	-2.81	0.15654	0.440494	297.103	8.18	-	Feces	Term	Negative	HILIC	600346	1286	1286	26632	1286	1428252	9854	200012	84115	49865	128141	5168	35833	1286	188726	1188333	91170	154403	146033	2571	20053
6599	-2.27	0.40341	0.497603	476.306	1.72	-	Feces	Term	Positive	HILIC	1997609	12765	409928	2089489	425065	30738845	348959	2444368	330945	413062	147447	12765	3836786	601034	41636	1991551	25529	37249	2452337	12765	12765
6628	2.29	0.23059	0.365865	480.233	1.41	-	Feces	Term	Positive	HILIC	558815	34824	75110092	17412	17412	50331618	44155373	291988	179248	145327652	993588	63014735	119716593	41839098	111387	1043611	103367	17412	17412	349743	18149780
6629	2.47	0.18729	0.637715	226.143	7.01	-	Feces	Term	Positive	RP	93247	47173	75441	22636	328480	21549	75094	99288	834653	15911	91421	54068	12590	40014	6295	6295	6295	448443	6295	6295	6295
6635	2.52	0.50021	0.68263	300.009	2.87	-	Feces	Term	Negative	HILIC	121968	970880	448041	116505	18903420	98174	197329	611122	1213458	92015	557681	98009	46007	271989	136819	947689	501271	565991	1396738	148000	102414
stearidonate	-2.03	0.21026	0.547422	275.202	12.85	3	Feces	Term	Negative	RP	54167	32605164	1799755	12746112	4399947	289085	1787574	102800457	925770	110479	12669003	1154670	19522	438635	7694832	795499	6236660	754785	4389827	13417958	20391255
C11H22F2O5S	-2.2	0.12818	0.417148	303.109	1.24	4	Feces	Term	Negative	HILIC	492857	901384	65761	235222	12065	1249044	103521	6032	591669	187178	896570	6032	185955	113986	625327	3976343	148368	453669	6779994	287673	620906
6762	2.26	0.22906	0.365865	505.223	3.56	-	Feces	Term	Positive	HILIC	394452	710079	13708	13708	3830330	13708	13708	255219	21507465	33696169	76149	778152	234478	13708	240459	2780435	255779	93973	15671269	27417	96804
6789	-2.8	0.14025	0.417148	305.249	1.24	-	Feces	Term	Negative	HILIC	5131	43619073	1814051	16418009	1268468	203092	459333	1040765	95146	10262	3521942	430089	387063	22044	2735507	6610319	2244570	681222	11906977	8762319	3958710
6819	2.81	0.6452	0.775567	307.151	7.25	-	Feces	Term	Negative	HILIC	1007461	4152347	314822	55403	21054	762220	12717558	1410895	21311799	93022532	246204	17887599	695792	492729	364215	7669751	841454	1212233	178610	1308516	377950
6827	-2.41	0.20207	0.502883	307.264	1.41	-	Feces	Term	Negative	HILIC	49921	13413626	467773	3129191	761330	178455	140873	394942	49921	49921	734725	99843	49921	49921	1745528	761436	128932	294710	4573807	336441	1189985
6829	-2.71	0.13508	0.417148	307.264	1.31	-	Feces	Term	Negative	HILIC	41812	11330510	350499	3249172	668502	94487	83625	663204	41812	41812	629361	90667	41812	41812	1744719	948827	630614	373780	8739952	482849	1093137
6832	2.3	0.697	0.804487	308.099	3.07	-	Feces	Term	Negative	HILIC	47476695	21446121	19271667	30055251	307268459	5943919	5295464	6127401	672260064	4772120	4589713	8887923	12394362	1869765	13332110	87763236	11486374	83664707	100075586	32219027	2647397
6841	-2.57	0.08774	0.444371	279.071	6.05	-	Feces	Term	Negative	RP	250331	141928	18378	8411	2762	57993	37525	60428	42785	18821	11077	16156	2762	68423	2762	126108	17344	13717	385259	2762	5523
C13H16N2O5	2.21	0.91293	0.949322	279.099	5.74	4	Feces	Term	Negative	RP	602918	2120	65549	21664	4240	193416	275392	2120	601806	2120	2120	251160	196176	172950	314740	140250	769516	8079232	734105	2120	4266
6850	-2.15	0.49004	0.68263	309.073	2.26	-	Feces	Term	Negative	HILIC	20383	19667	569492	6148052	4020	4308167	964680	138558	174396	334433	4020	296460	4020	181703	637317	1155619	2568545	103219	4020	8041	750464
6852	-2.68	0.85614	0.919203	279.108	4.26	-	Feces	Term	Negative	RP	373941	4207	47877	24159	61121	45874	2103	4590360	233509	7126	102024	2103	17133	2103	145115	58370	35159	83463	28929	136949	81291
6852	2.32	0.697	0.804487	309.102	3.07	-	Feces	Term	Negative	HILIC	5241013	2456098	2218245	3554930	37082016	659116	552791	875863	80368456	658787	513512	1005049	1345988	209236	1510942	10355862	1431215	9966819	11945888	3845832	273893
6856	-4.18	0.41367	0.760857	229.18	11.22	-	Feces	Term	Positive	RP	285790	55572671	2973312	49116183	14333881	8353688	4140860	3666313411	27478512	2338514	4816546	4394215	571579	2630399	14505110	5782538	138433570	72871259	7378532	60517121	11004077
6857	-4.59	0.54663	0.815984	229.18	11.04	-	Feces	Term	Positive	RP	21912	26997065	4012047	21662994	5836126	22279680	1811704	2223689431	23429548	3303623	690182	2096317	1533722	1783813	20689606	43824	24870285	14387393	7954286	35171996	6218574
6859	-3.83	0.21677	0.641239	229.18	16.07	-	Feces	Term	Positive	RP	9790	2794879	4300	675822	473694	14500	39248	12442170	77563	4300	8600	20689	4300	4300	26269	52918	229174	108555	140354	79307	22124
6861	-3.49	0.85962	0.970311	229.18	11.7	-	Feces	Term	Positive	RP	66833	1992460	968076	2061556	927229	3513707	683722	201262973	2482119	890852	728068	925821	253622	555749	1750658	675681	2922476	4553109	938665	3405255	1083938
6862	-3.62	0.16139	0.495604	279.233	14.58	-	Feces	Term	Negative	RP	85730	4076299	328309	2742965	819459	159144	3492323	63948679	149516	253815	717964	1059831	205290	373621	1532688	240063	645727	382521	1057062	1162781	829131
C14H34B3NO4	-2.31	0.34631	0.608658	309.28	1.6	4	Feces	Term	Negative	HILIC	12143	13145820	638591	5255997	613694	24287	10296695	2328029	12143	154878	975616	1342987	263484	140804	1023681	1158830	136878	290922	6532978	291459	1810585
C14H34B3NO4	-2.41	0.14025	0.417148	309.28	1.21	4	Feces	Term	Negative	HILIC	9527	22405321	1381844	13338168	1356866	228179	2287508	7782995	19055	131252	1884808	1275600	1305845	183262	1799153	7267542	1337777	664827	22937285	1213148	3467359
6875	2.37	0.41367	0.641034	310.104	3.07	-	Feces	Term	Negative	HILIC	1013744	457871	467049	638672	6344904	159780	72227	106707	14180205	112543	20089	564388	266915	55315	306399	1702518	202747	1651162	2001311	698544	35156
6929	-2.45	0.41367	0.760857	230.175	10.7	-	Feces	Term	Positive	RP	14539	187759	518717	122975	128735	47211	590431	21495307	395871	91189	54012	68575	81939	155233	397344	41719	254436	681808	29077	653302	747371
Boronic acid, B-[1-[(dimethylamino)sulfonyl]-3-ethyl-1H-pyrazol-4-yl]-	2.53	0.40186	0.649984	281.054	1.12	3	Feces	Term	Negative	RP	30618	83517	6901	41968	53953	52856	125113	6901	145950	169829	27852	388034	6901	64295	15244	6901	13801	1178569	63390	19496	6901
C18H34O2	-3.51	0.23813	0.563504	281.248	14.58	4	Feces	Term	Negative	RP	165256	40294229	900595	16667121	3100155	418612	12676499	258255907	599188	821298	1759247	8885129	497839	786263	6049768	1228755	2582147	1329716	7635202	6908638	3075333
6981	2.24	0.01493	0.585334	231.117	1.08	-	Feces	Term	Positive	RP	253680	539398	256469	49974	2148181	71747	57719	375113	1551747	98407	49176	427436	79257	32865	16433	16433	191770	248668	16433	16433	101836
8,9-Epoxyeicosatrienoate	-2.83	0.42416	0.641034	319.228	1.18	3	Feces	Term	Negative	HILIC	7502	10666552	1423199	2839932	511945	107976	15004	7502	562092	7502	11583125	98815	45915	7502	181193	2076689	1063096	294508	2962366	5834679	294478
6993	2.15	0.31048	0.576497	282.11	7.38	-	Feces	Term	Negative	RP	275731	9033	1572855	186105	4517	7571444	3831052	66786	179755	5528075	64696	14394144	23116343	3541795	717981	164135	235589	17482	4517	32490	807691
7002	-2.82	0.30113	0.563504	282.252	15.45	-	Feces	Term	Negative	RP	8154	5573276	18188	2704484	285091	6648	1406102	15002437	99089	89994	111569	1481758	17479	37800	845941	81409	146469	111506	1235874	1714167	415278
7002	-3.61	0.49089	0.796928	231.159	7.75	-	Feces	Term	Positive	RP	57263	29207	37717	522200	34538	7757	46253	4818046	36361	16561	15515	30311	7757	23662	44482	7757	82050	74873	62524	50088	52186
7005	2.56	0.12706	0.417148	321.083	3.67	-	Feces	Term	Negative	HILIC	3777	7553	4552060	17411	3777	1682439	3989098	56696	50980	4365201	41723	14581086	14526295	5127638	124275	31941	52575	10106	3777	3777	2227362
7019	-3.43	0.30113	0.700935	231.195	11.89	-	Feces	Term	Positive	RP	368163	4917246	308737	381038	1200368	39924	6104218	146384889	5434802	227567	194878	267750	43493	799602	8548527	1877784	9193772	1248441	166782	3496832	1672199
C12H20O10	-2.1	0.2921	0.585613	323.099	3.04	4	Feces	Term	Negative	HILIC	228450	4365	158541	4365	4365	270720	234720	726356	4365	203460	131734	183095	214812	97539	46931	474245	22662	8730	3525840	22735	51228
7079	-3.66	0.85962	0.919203	284.223	11.81	-	Feces	Term	Negative	RP	767928	569417	830395	505272	41512	198467	4655515	408285925	978553	2883396	626287	5276721	230668	1262018	1487765	1147884	1949410	1319941	232303	2998915	9097506
7080	-2.98	0.85962	0.919203	284.223	11.94	-	Feces	Term	Negative	RP	307354	210150	382196	239571	34158	129311	1396441	81867275	336298	1043608	213187	1381359	87537	396043	459037	388906	774927	487618	68316	1326105	3097251
7084	2.15	0.0355	0.389867	326.12	4.26	-	Feces	Term	Negative	HILIC	47330	4064	65498	4064	567942	4064	8127	67677	97061	4064	4064	116284	2441364	4064	69113	410959	640422	93785	4064	12351	122622
2-[(2-amino-3-hydroxybutanoyl)amino]-3-methylpentanoic acid	2.14	0.16139	0.637715	233.149	1.93	3	Feces	Term	Positive	RP	2115359	2678393	415002	311778	4309419	434751	998770	3175245	22292422	3563274	370460	4137628	515088	313037	534486	891659	985771	1351975	600261	201476	309506
7105	-2.1	0.33627	0.587923	285.119	11.69	-	Feces	Term	Negative	RP	26469	210717	107510	256776	113683	6515	157611	4315610	62865	7625	123387	120570	3257	65725	114280	31362	467351	250094	100894	302625	223329
7127	-2.94	0.38467	0.754686	234.085	2.03	-	Feces	Term	Positive	RP	236152	4246088	700734	10853	10853	3751469	56224	64105	130758	227729	483221	21707	342862	32908	408747	7849003	441089	449747	58118	6764703	73334
7128	-2.49	0.34631	0.735462	234.085	2.13	-	Feces	Term	Positive	RP	301911	4209752	1477045	11511	11511	3820606	90433	40198	134599	98897	567413	23022	310266	34901	801693	7718895	1252377	611404	57781	6453471	118139
7187	2.06	0.13713	0.637715	235.144	3.92	-	Feces	Term	Positive	RP	84637	3365	924934	3365	7129	283283	521636	19961	14638	1661788	160704	842729	1581063	652400	185288	99181	31761	6730	3365	158939	628106
7233	2.84	0.34489	0.735462	236.113	1.74	-	Feces	Term	Positive	RP	3400304	3111	26785	6222	172730	3111	150534	3111	22715633	210050	1031701	1419451	3111	27165	134359	146887	54416	1370488	679958	266355	29873
7235	2.85	0.10277	0.389867	332.11	5.03	-	Feces	Term	Negative	HILIC	386654	4282	3665938	1946	1946	159722	2870237	54796	49184	6380254	147753	7968681	1467965	443143	11901	432895	5934	9475	1946	3891	565972
7243	2.93	0.05963	0.389867	333.097	2.99	-	Feces	Term	Negative	HILIC	11641	443878	522237	13545	601431	9387	841220	615355	66279	1194601	4693	1333688	9956563	353590	11830	70957	488141	492834	150524	9482	4693
b-Uridine	-3.52	0.697	0.838944	289.07	0.89	3	Feces	Term	Negative	RP	56651	8899170	818605	552301	12291307	692177	46480	422851696	1223898	74433	4286341	126867	720962	169042	1166491	865197	9203824	8731683	1323265	2181634	239801
7323	-3.57	0.07069	0.423303	290.176	11.01	-	Feces	Term	Negative	RP	20485	10438	61621	3696	3696	3696	264036	47337039	68294	1999451	3696	8344	55358	40834	3696	7393	9430	223109	3696	3696	54134
7408	2.01	0.12818	0.637715	239.1	3.88	-	Feces	Term	Positive	RP	48727	14811	286908	3867	14268	179428	28627	37764	3867	204999	121369	247608	817585	93499	96477	10563	12296	42145	7735	23655	69918
7429	-3.86	0.27578	0.563504	293.124	5.66	-	Feces	Term	Negative	RP	3255324	2028	51355	4713	2028	472040	8503	17697877	599680	2028	108177	21106	2028	23295	326472	144339	194591	102489	31683	4055	164900
7452	-2.72	0.10419	0.637715	239.237	13.91	-	Feces	Term	Positive	RP	10707	27101885	652057	1992487	1924753	106660	8461181	5928686	129499	691277	423519	372091	21415	421337	12489200	10244341	8668601	980852	1509472	2635112	2708862
7481	2.11	0.63563	0.813381	294.156	3.78	-	Feces	Term	Negative	RP	184449	1654	41145	33977	48096	22142	347590	44346	1759533	1654	20941	1654	1654	286907	3307	40282	502296	2200087	21385	13809	1654
7481	3.51	0.94225	0.988566	240.149	6.46	-	Feces	Term	Positive	RP	388367	135473	67162	20413	222647	183233	5133	140203	547769	478550	7711955	16515	5133	63547	21237	382353	74433	64864632	145942	152201	10266
7487	-2.11	0.31048	0.585613	343.228	1.04	-	Feces	Term	Negative	HILIC	9150	16651798	674686	9854270	2999958	69200	98530	165213	1791038	9150	9177390	1222063	296951	18300	1524805	5173535	7674776	881006	4615971	8117387	1151722
C13H20O4	-2.61	0.97108	0.988566	241.141	9.71	4	Feces	Term	Positive	RP	65792	3827880	188800	306383	1114905	65792	239626	101287178	2605038	145303	171889	392507	65792	204238	1956586	131584	2437177	5561305	713789	5326190	1702867
7544	-2.05	0.16869	0.511464	295.264	14.61	-	Feces	Term	Negative	RP	181054	51639565	1276758	14335466	1879204	362107	14842253	109849008	181054	1181827	3095329	18200279	7335792	2016725	14626019	4578303	1308130	570874	3554814	8131913	3253363
7574	-4.26	0.74289	0.816999	344.194	4.65	-	Feces	Term	Negative	HILIC	5876116	2167	28060	2167	7006	748605	7529	2167	14789	18689	459518	55049	24762	22716	388150	580270	2167	4334	2167	4426	107928
7652	-2.06	0.54663	0.815984	243.087	8	-	Feces	Term	Positive	RP	1129935	81862	262975	591638	310207	3352244	355418	40570300	478877	3473632	721249	318562	1970914	126417	316344	1822754	445296	583512	905809	359624	88812
7689	2.17	0.21026	0.641239	243.195	11.54	-	Feces	Term	Positive	RP	170689	1972254	1758713	1129859	616249	3975359	2606006	4927655	1103366	691961	3951641	859752	81587927	2030319	2437717	5977412	1158651	916274	762933	1795064	3283102
7721	-2.05	0.26846	0.563504	299.098	0.89	-	Feces	Term	Negative	RP	972812	4493028	2266212	4004918	1346840	815953	637908	107370429	4763480	585172	13528823	584674	586480	477391	4089368	2923552	22920643	13434847	1792659	4611726	1520717
7725	-2.45	0.85614	0.970311	244.091	7.99	-	Feces	Term	Positive	RP	55210	3799	12204	26033	1899	194930	19105	5237647	48497	429712	34334	31258	70509	1899	9462	93965	27543	60217	91248	13006	1899
C9H19NO4	-2.01	0.03023	0.632562	244.094	6.3	4	Feces	Term	Positive	RP	371351	142358	41163	287078	12389	1586510	36326	2596129	152875	75396	2210615	10980	65527	75682	3111408	897269	1496934	538826	138242	314740	1131834
C14H29NO2	-2.1	0.18467	0.637715	244.227	10.75	4	Feces	Term	Positive	RP	8017	3557895	16033	119536	175919	287319	164582	167037	269268	101109	330691	158875	20805	85250	70063	1982780	554858	357251	608864	762893	150279
[1-deuterio-2-(1-methylsulfonylpiperidine-2-carbonyl)oxyethyl]boron	2.32	0.77199	0.943798	245.099	2.96	3	Feces	Term	Positive	RP	3912092	2674135	1433253	450179	53186163	3356662	156186	2749194	2602468	27465790	785551	14939	1231594	7470	2474867	3536947	4591923	1951204	1354586	2633038	7470
7862	4.18	0.0756	0.632562	245.226	11.38	-	Feces	Term	Positive	RP	5257	11592	5743134	446394	10514	151735	208186	343179	83759	500535	58925	10677819	111693	222901	63553	46085	1100140	13795290	43548	176058	1263978
7867	-2.12	0.21026	0.641239	245.226	13.83	-	Feces	Term	Positive	RP	226144	6917833	6000542	1502492	4771183	1450761	30292479	80031132	529278	442679	2393923	2293004	1885294	5231835	17510052	6024507	5747854	1411061	934513	4693658	5782987
Isovalerylcarnitine	-2.15	0.15735	0.637715	246.17	4.59	3	Feces	Term	Positive	RP	2520	162781	2996393	5041	351084	10376615	23076935	2082763	639189	1584150	2423792	2520	2520	14621121	4115909	3464726	2606985	1219534	377113	415228	2049350
7924	2.66	0.14619	0.637715	246.189	7.55	-	Feces	Term	Positive	RP	15865	27567	70434	2378	24748	2378	222140	19643	18044	187147	4756	423913	2360572	384195	71095	27426	42380	2378	2378	9191	142409
7948	2.25	0.49131	0.68263	366.152	2.6	-	Feces	Term	Negative	HILIC	201647	2445484	40671	7955	9493256	56135	34436	888650	6463851	517671	3977	78135	79486	3977	28722	1062382	534690	157511	371375	106690	13059
7957	-2.16	0.6903	0.891814	247.094	7.74	-	Feces	Term	Positive	RP	2717	278142	102264	95636	164606	2717	1111311	955655	212157	7977	277892	359782	42657	261022	12581293	47507	618983	1290101	5433	527286	130851
C19H26ClFN2O2	-2.4	0.697	0.804487	367.159	1.07	4	Feces	Term	Negative	HILIC	53963798	922581	314341	1054046	401767	614616	823975	1135374	1134736	959208	943932	2211069	478572	34083	1189905	702950	1263028	977196	2877142	817986	1262880
C19H26ClFN2O2	-4.1	0.13636	0.417148	367.159	1.38	4	Feces	Term	Negative	HILIC	8399525	259269	8038	25196	42087	167793	50559	63479	38472	22562	153332	64525	8038	8038	349533	8038	16076	82856	662808	112270	101449
7988	-2.24	0.40341	0.760857	247.144	4.29	-	Feces	Term	Positive	RP	23166248	228037	2651416	542286	519767	1166711	27037	76067	173672	27037	155498	172257	27037	27037	1486170	1829848	98242	333599	251347	1336717	54073
8000	2.24	0.03682	0.314977	304.151	2.64	-	Feces	Term	Negative	RP	479256	162390	247086	124674	305541	222941	254734	483984	4402733	1319201	101743	376711	128029	79412	116673	186204	198017	273708	13520	53704	131201
8026	-2.66	0.05418	0.632562	248.087	0.79	-	Feces	Term	Positive	RP	32981	744385	4285340	32981	296426	931792	94441548	432904	1073014	2541310	32981	2216326	3021087	65323818	535304	32981	161349	108994	78170	65961	2347469
8052	-2.48	0.11099	0.450593	305.248	14.58	-	Feces	Term	Negative	RP	3922	1019460	71757	770892	69905	7844	108373	827587	3922	13410	152524	50791	10505	19228	326973	41192	56505	47945	205432	289782	155485
8081	2.02	0.38327	0.624512	306.208	8.66	-	Feces	Term	Negative	RP	4724	338177	1595377	43087	80635	4724	10340	119289	46241	4724	49913	24854	71332	9448	101997	4724	9620	31972	58051	10795	49149
8156	2.09	0.97177	0.969742	308.099	0.86	-	Feces	Term	Negative	RP	56711245	43549621	26994108	24082476	232823370	6322878	2828501	22024336	752618352	7089292	13839232	10323759	7829826	12769636	24160150	101494731	30118039	191109120	76943667	54084749	3558525
8157	2.45	0.97177	0.969742	308.099	1	-	Feces	Term	Negative	RP	23415665	14278559	10647461	23852866	133697498	2703744	10596963	8366391	563680959	2987767	3369167	5017213	4957928	7177720	8749125	46057012	9021813	78382373	64190441	16618052	2104182
8269	-3.35	0.07411	0.632562	252.072	2.4	-	Feces	Term	Positive	RP	4004915	57420	52858	328975	411452	6748	85193	6748	13497	19992	1707395	6748	6748	32347	5990259	3296083	75092	454187	112094	431472	6748
8270	2.04	0.56222	0.728678	384.115	2.74	-	Feces	Term	Negative	HILIC	845209	607816	459953	71198	5066941	71202	119006	1259608	11755291	310971	228975	754493	35599	35599	504921	1301626	1739263	891619	336048	566597	224467
8272	-2.69	0.71415	0.814707	384.151	2.61	-	Feces	Term	Negative	HILIC	2354795	144984	3889792	5310	5310	196272	29389	5310	439236	10621	17325490	12305	468871	5310	1626990	45950679	748486	756758	5310	5310	932947
8279	-2.47	0.3647	0.619541	311.002	2.44	-	Feces	Term	Negative	RP	2681165	893579	16990	150431	11826	3800	2572	261494	107287	16831	9819	1286	1286	1286	65722	11180	551101	315961	30292	155037	65175
8282	-2.06	0.09693	0.637715	252.127	11.69	-	Feces	Term	Positive	RP	9089	18178	9089	64407	9089	9089	37236	984860	23849	9089	32490	9089	9089	19481	19911	49939	165881	63340	45957	181917	108807
8296	2.2	0.00994	0.585334	252.179	5.63	-	Feces	Term	Positive	RP	19563	17885	161667	4320	89124	41644	672932	22509	73666	1333968	10014	255021	508343	112272	122795	41680	36670	18423	2160	6713	691567
Massbank:AC000282 Walleminone|(1R,4S,5S,6R,9R)-5,6-dihydroxy-4,11,11-trimethyl-8-methylidenebicyclo[7.2.0]undecan-3-one	-2.61	0.45581	0.770626	253.177	11.89	2.b	Feces	Term	Positive	RP	291732	8227774	343905	734333	951332	21879	4977262	101781228	3567006	368846	123458	472333	921315	1332189	7646629	2910499	21011355	3783803	568773	6583085	5388273
8361	3.19	0.06382	0.389867	392.168	2.68	-	Feces	Term	Negative	HILIC	492553	1050775	298707	17975	29885521	333468	154998	2330692	1665702	848487	54023	474268	386894	72531	35949	1052987	277048	367338	105154	116743	278626
8409	-2.94	0.71719	0.909176	254.161	2.57	-	Feces	Term	Positive	RP	5980	79827061	1029417	11961	5980	244353860	1301033	91439	3098989	22465438	701275	1620537	48212370	774144	230871	440008634	576637	681709	748582	208014467	1294045
8416	-2.9	0.1789	0.637715	254.181	11.89	-	Feces	Term	Positive	RP	9982	1228285	9982	21182	58433	9982	603678	14239233	332982	9982	221850	19965	60281	71666	976561	381397	3123218	523106	43597	806908	783189
8451	-2.02	0.85962	0.867083	399.148	1.37	-	Feces	Term	Negative	HILIC	2366314	419781	630202	780999	268088	2407485	281361	134044	703959	965587	1185570	2016466	3022466	456264	3308710	4361031	283710	1720463	51700444	1411617	1163656
8467	3.16	0.26846	0.563504	314.172	3.28	-	Feces	Term	Negative	RP	163596	26943	69081	6887	90479	305400	77786	137938	6800984	155134	32085	99020	235985	155937	69429	109288	245516	161862	13773	53219	70797
8518	-2.79	0.23813	0.563504	315.233	13.32	-	Feces	Term	Negative	RP	8934	27595506	109853	2623447	3092316	15192	32107	41642439	14042	4108	146554	186379	8609	8217	6091793	62296	698398	14579	366113	3274573	3936174
C18H36O4	3.8	0.12125	0.45379	315.254	11.38	4	Feces	Term	Negative	RP	1330263	72271	82385711	9719295	149428	2683005	5671908	14219710	1439523	7030890	1260391	187624832	1156880	3023804	728468	1120607	23782339	264542368	118968	2986345	26992855
8524	-2.76	0.91338	0.984852	256.165	4	-	Feces	Term	Positive	RP	12679856	2029	250711	2029	10982	7746450	558865	24414	50630	1292640	5224781	1173325	243095	73378	898956	8546121	38763	4058	2029	115658	238993
C19H30O7S	-2.67	0.40186	0.641034	401.164	1.35	4	Feces	Term	Negative	HILIC	2782956	7050	14099	607774	22583	571851	7050	7050	34012	7050	426892	94552	71975	7050	338017	1091964	498240	778619	9590472	451794	566423
8600	-4.53	0.0756	0.632562	257.211	16.01	-	Feces	Term	Positive	RP	662504	11271778	325843	4048516	537468	39129548	74824	179644	198050	224584	401934	45312	133298	11919	98592	10751443	592669	413013	2927694	2371986	52498
8616	2.08	0.7437	0.933659	257.247	16.62	-	Feces	Term	Positive	RP	5387	484273	327605	363092	288935	19465	232840	658269	10774	7022913	66420	156309	5387	5387	474678	67266	26064	5387	86815	549022	105152
8630	-3.24	0.97177	0.969742	318.207	11.85	-	Feces	Term	Negative	RP	187554	425643	322907	242707	28059	24715	1600838	68985908	322717	1531882	511863	253224	38497	384396	175256	135565	412767	460604	29988	851826	1859612
8648	-2.08	0.32666	0.587923	319.07	11.8	-	Feces	Term	Negative	RP	3276	122440	60603	229510	35016	3276	70674	2450866	53924	3276	114200	76375	3276	75836	73145	6551	432725	174660	76059	147756	148122
8649	2.01	0.19093	0.497698	408.172	2.7	-	Feces	Term	Negative	HILIC	1652794	44541	3288165	5723	5723	9034678	4312717	150399	132733	11185899	359644	12919947	19473310	3496598	12632	206308	5723	41683	5723	11447	806308
8698	-2.03	0.50021	0.68263	412.188	1.07	-	Feces	Term	Negative	HILIC	19059211	275898	506465	484233	92188	2769616	362628	46094	1029745	751015	2641816	1530193	1288243	93525	791531	4306238	2238844	1325341	18050383	1446936	1407335
C19H28O8S	-2.14	0.58457	0.742228	415.144	1.49	4	Feces	Term	Negative	HILIC	679885	3549	44710	214487	3549	643129	3549	3549	16417	12596	143626	46012	380503	7098	170197	134992	3549	63352	2941118	290292	166669
4-[[4-(2-acetylhydrazinyl)-1-[(1-carboxy-3-oxopropan-2-yl)amino]-1,4-dioxobutan-2-yl]amino]-3-(methylamino)-4-oxobutanoic acid	-2.36	0.37376	0.619365	416.141	3.32	3	Feces	Term	Negative	HILIC	180748	26855	90480	11330	599991	107981	34344	17154	305283	40785	17380	287486	42709	11438	18289	6715217	161946	61213	4737127	48500	16980
8805	2.65	0.30113	0.585613	421.066	4.63	-	Feces	Term	Negative	HILIC	3599234	2701723	163830389	60742603	28358097	1114349	279961	595770	135457220	69261166	276224	379617	385114	48841	315545	5111163	356873	488158	27477946	767666	141604
8813	-3.81	0.21812	0.641239	260.185	6.01	-	Feces	Term	Positive	RP	34125	219363	137725	147144	582807	34217	18981915	2873	467678	67897	192971	2873	8933	5575032	1393558	2925958	2655973	48016	2293743	5747	201221
8926	-3.76	0.33627	0.733033	262.165	7.04	-	Feces	Term	Positive	RP	8006091	90097	1972848	99640	110266	737468	53639255	230782	1187008	2448	222716	31357	18116	18965403	8671	42219	104279	404016	47082	66591	4896
8934	-2.16	1	1	262.224	12.67	-	Feces	Term	Positive	RP	75001	3554863	2160540	2669669	1857672	18032	157197	33645941	936265	281173	18032	556414	18032	36063	555583	18032	1078478	118433	1569181	679126	137605
9015	-2.07	0.44641	0.69503	328.212	11.52	-	Feces	Term	Negative	RP	4491488	22433	7079	272972	14157	1114723	100988	44646	295292	79868	2493951	248692	72327	7079	281771	1871479	51775	236610	7079	1201902	794524
C21H34O6P2	-2.39	0.53804	0.716477	443.175	1.09	4	Feces	Term	Negative	HILIC	61606175	116770	670857	1106236	729283	7670372	636666	116770	1062103	922763	2601432	2590286	2339100	233540	2503744	3456462	1452723	1380519	23560559	2612206	2977982
C21H34O6P2	-2.24	0.79984	0.848307	443.175	1.4	4	Feces	Term	Negative	HILIC	6495283	15767	214388	183723	154160	1233689	31533	15767	106690	68287	605977	664242	560720	58671	994709	452169	295227	422822	11835751	592782	774327
C13H23NO3	2.43	0.91338	0.984852	264.159	9.73	4	Feces	Term	Positive	RP	1663567	71829	99057	40402	89014	48380	1028013	3100	20406	6200	2072063	1029747	23418338	1007315	1405337	8120	3100	20091	13955	62009	3100
9101	-2.55	0.63739	0.86306	265.069	7.99	-	Feces	Term	Positive	RP	66977	38059	76313	142291	79153	19029	89292	13850139	106700	952000	179351	43502	19029	19029	95882	493672	248871	302150	232919	173390	69165
9198	2.45	0.45581	0.770626	266.102	6.57	-	Feces	Term	Positive	RP	1312885	33614	634671	284723	58748	106368	12009	51247	137219	11891706	333593	2161683	207739	1220997	280034	687371	122952	24019	149684	186995	945961
9199	2.36	0.42416	0.770626	266.102	6.71	-	Feces	Term	Positive	RP	454501	3542	105127	72257	21241	22806	3542	7084	11621	3665095	117761	782658	129084	364709	69926	108682	25464	3542	292439	3542	149940
9217	2.17	0.14288	0.637715	266.138	7.03	-	Feces	Term	Positive	RP	160123	3420	81266	1710	4098	1710	444494	1710	1710	210324	43251	627824	3002293	612280	147707	1710	3495	12813	3874	1710	8078
9222	-2.39	0.91338	0.888703	457.154	1.03	-	Feces	Term	Negative	HILIC	6037500	8597	166523	124775	176205	775875	17194	8597	123345	123971	918611	493307	54865	74631	79356	889605	8597	96040	4428860	547077	403544
(2S,4S)-2-[[(1S)-1,3-dicarboxypropyl]carbamoylamino]-4-methylpentanedioic acid	3.67	0.02236	0.280702	333.094	1.72	3	Feces	Term	Negative	RP	99926	8743	83813	9856	5832895	40122	49110	138173	107620	139385	65464	217166	161379	66707	491920	12904	4372	1875827	80001	4372	4372
C22H38O2	-3.36	0.02976	0.289635	333.28	14.58	4	Feces	Term	Negative	RP	5087	27899623	704338	21847708	1150652	247300	1196432	5691582	5087	10175	2347741	1328455	77442	105037	5624619	1576019	714534	346990	6748523	3044370	988516
C22H38O2	-2.71	0.07012	0.423303	333.28	14.67	4	Feces	Term	Negative	RP	5326	37678107	2462102	25747897	1576557	464653	1460547	5831992	5326	10652	4785223	1443516	156664	131556	11293284	1789476	2038016	695300	2470434	3950148	2858932
9250	-2.43	0.85628	0.867083	462.093	3.31	-	Feces	Term	Negative	HILIC	63862137	8933	190069	4467	173554	3172599	46118	4467	2630616	4570138	17665540	477016	128103	49005	2286468	3594197	4207345	3025708	11608	3819032	54061
9252	-2.68	0.22906	0.531206	462.093	4.23	-	Feces	Term	Negative	HILIC	2364153	3141	3141	38144	124224	331417	34217	3141	206035	206401	1980116	16417	3141	6283	128773	812469	370359	39192	10776	172842	3141
9262	-4.06	0.60809	0.754412	463.111	1.4	-	Feces	Term	Negative	HILIC	720870	5265	13301	10529	20338	697658	5265	5265	35342	5265	1180720	20954	91070	5265	552504	309172	5265	27547	7612188	477629	214174
9263	-2.26	1	0.913373	463.111	1.2	-	Feces	Term	Negative	HILIC	10631580	25212	159104	25212	225107	1061552	25212	25212	679206	50424	538623	309295	299959	25212	1328343	452403	151514	245948	8247916	695522	1007984
9275	-3.33	0.02699	0.289635	334.283	14.58	-	Feces	Term	Negative	RP	4189	6498805	147126	5164283	271582	48508	300630	1343369	4189	4189	500365	218967	8377	8734	1306678	389354	213586	79102	1044480	723416	342920
4-nitro-N-[1-[(4-nitro-1H-imidazole-5-carbonyl)amino]ethenyl]-1H-imidazole-5-carboxamide	2.89	0.11826	0.452362	335.049	1.34	3	Feces	Term	Negative	RP	1190787	17605	4213235	56203	8669	17337	214308	6237928	14418157	8669	8669	5499638	727126	48900	8669	253541	1577794	19099089	59392	312435	1775381
9310	-2.07	0.02007	0.280702	335.144	12.55	-	Feces	Term	Negative	RP	107512	749904	12409	813479	399548	942105	12409	24818	60219	12409	260892	52286	12409	66411	885099	1213201	1141537	449087	1183117	1138138	249975
9322	-2.18	0.07592	0.632562	267.268	14.02	-	Feces	Term	Positive	RP	56753	39645457	18152	9197386	8784568	693811	212555	18223236	36304	18152	128302	394792	132035	186605	1248923	1937421	5640112	747823	3919395	3155472	1296246
4-[3-[4-(diethoxyphosphorylmethoxy)phenyl]-5-methyl-1,2-oxazol-4-yl]benzenesulfonamide	-2.39	0.41367	0.641034	479.106	1.54	3	Feces	Term	Negative	HILIC	20439147	520784	665182	2367412	954629	8615969	415341	50169	850119	585465	2678610	1654202	1105798	100339	6016140	4456458	908783	595805	50621067	1702866	5225585
9335	-3.31	0.14025	0.466577	335.296	15.43	-	Feces	Term	Negative	RP	7755	130110398	2070783	78929538	6048704	553862	2347538	12515897	26609	15511	3970442	2998174	74543	29403	22523823	2990188	1778973	915675	49508066	14023977	7697816
9336	-2.94	0.11706	0.452362	335.296	15.62	-	Feces	Term	Negative	RP	62474	16240092	497287	10538471	685795	124948	358175	2550120	62474	62474	1634874	851435	62474	62474	2251580	410233	410536	326618	2892293	1338914	561289
C14H27N3O11S	-2.76	0.3276	0.600105	480.109	1.54	4	Feces	Term	Negative	HILIC	4122014	4454	89665	550406	111039	1832904	4454	4454	86702	88137	555805	327202	122197	8908	1399196	342087	164253	40843	10371460	357662	928634
Melitose	-5.85	0.23813	0.531206	503.162	4.56	3	Feces	Term	Negative	HILIC	392123	111811	86205	128170	120636	588361	729690	468066	26250	647244	14903	334729	320259	176803	110375	27283452	161096	253086	147556999	453272	110969
Melezitose	-5.02	0.54663	0.716477	503.162	4.4	3	Feces	Term	Negative	HILIC	135042	45442	14288	53326	46393	152846	219382	47130	7778	102554	3156	123259	147574	22280	6313	5475092	31993	56896	20940765	65759	18529
9555	-2.02	0.01265	0.268669	341.106	12.57	-	Feces	Term	Negative	RP	317760	1417630	166471	695135	271289	950226	69606	123370	192912	56746	1138767	91117	73362	100380	529594	2239770	506382	236504	608440	644072	325492
9556	2.59	0.26846	0.666298	271.189	5.21	-	Feces	Term	Positive	RP	660571	16431	83573	30285	10546	71413	61069	101712	318928	5479530	29293	178376	129333	54391	8104	571425	21871	25260	56810	7330	47509
9574	-2.83	0.08905	0.444371	341.27	13.22	-	Feces	Term	Negative	RP	270954	92654512	5850009	1103779	4277236	1590669	4161079	61782290	953482	988243	6321407	1516139	10668	756662	18493914	15863513	2234771	203636	3339097	17714908	5806934
9598	-3.24	0.21026	0.641239	272.134	0.89	-	Feces	Term	Positive	RP	15809148	4037822	283397	6804239	3973933	1552381	185261	173241261	3231252	457131	5380571	21130	584767	10565	332818	2631588	7837009	5540837	3349533	712409	354520
C12H21N3O4	-3.08	0.49131	0.796928	272.16	2	4	Feces	Term	Positive	RP	11767	42382463	5281969	676375	65905	629329	59268	427294	90727	532284	11767	753238	109370	29583	4101427	22622430	67486295	23534	9473875	26222466	5786950
9663	2.55	0.17231	0.514341	344.075	0.98	-	Feces	Term	Negative	RP	8171	90759	22422	47195	1663499	8171	8171	44245	992694	53658	8171	16343	52198	105726	25155	86548	8171	235936	393861	8171	8171
9687	-2.1	0.38327	0.624512	344.219	5.36	-	Feces	Term	Negative	RP	175845	4554	20927	2277	35624	94504	13972	42828	81887	94267	326929	2277	42635	2277	106990	724698	81839	17905	2277	530837	7810
(7Z,10R,11E,13Z,16Z,19Z)-10-hydroxydocosa-7,11,13,16,19-pentaenoic acid	-2.1	0.33627	0.587923	345.243	12.46	3	Feces	Term	Negative	RP	2258456	35381168	2971575	18134261	22677216	3282311	982402	696095	6214658	122768	165240538	3476823	1709828	1140435	4582485	49846118	18485557	4423345	16456443	36542625	9198729
9756	-2.32	0.09567	0.445647	346.206	11.48	-	Feces	Term	Negative	RP	447393	108603	5383	102977	10766	447345	13166	220520	212380	29233	3532258	84394	13381	5383	497907	2111923	259885	397011	22174	901944	313925
9760	-2.67	0.14025	0.466577	346.238	12.48	-	Feces	Term	Negative	RP	1426324	4956598	1246591	1761177	19537	11047549	39074	854711	803312	2426207	35268948	44525	77406	166169	1572153	172633287	2575059	1369866	195653	6604689	17137784
(8E,10Z,13Z,16Z)-7-hydroxydocosa-8,10,13,16-tetraenoic Acid	-2.19	0.21026	0.547422	347.259	12.69	3	Feces	Term	Negative	RP	488368	23737426	4703420	11364556	5270440	3873914	43387	40045	2517405	6745	32371984	237977	988616	152932	1521297	28318084	10649684	1275926	14093320	13542342	3905198
9853	2.06	0.26102	0.556088	556.236	3.26	-	Feces	Term	Negative	HILIC	1478808	38189	165812	3731	351528	48273	72743	3731	7230873	983182	119148	7462	15750	3731	38877	742895	40802	122182	840594	53013	52027
C12H22O7	4.34	0.6452	0.86306	277.128	7.18	4	Feces	Term	Positive	RP	135621	53799	206356	41272	32372	1097688	85833	13581	59470	126782	65165	95281	32317317	715844	214619	27162	57798	29257	95181	32190	65428
9922	3.05	0.26391	0.563504	350.109	4.02	-	Feces	Term	Negative	RP	2490	2490	114136	2490	2490	10591	117958	2490	41418	9618	6816	34729	5202	72766	170207	2490	98042	4979	2490	2490	2305115
9990	-2.08	0.91321	0.984852	278.232	11.22	-	Feces	Term	Positive	RP	10246	5329567	138882	3870178	1651441	34665	125539	21944922	1436127	82704	20491	127150	10246	10246	121267	20602	3068534	1597293	80261	82384	10246
10001	-2.42	0.20207	0.547422	351.29	13.8	-	Feces	Term	Negative	RP	5888	4556679	267462	1195028	352846	66673	11777	182762	5888	5888	243038	21142	5888	5888	316056	247596	250146	48437	608717	182703	195276
10015	-2.49	0.24641	0.64663	279.088	11.69	-	Feces	Term	Positive	RP	33405	597344	148904	753352	289886	19870	320529	9703365	102010	9436	182360	137181	4718	52505	153870	4718	1055844	545639	215495	884483	297048
10038	-2.06	0.38467	0.754686	279.159	6.66	-	Feces	Term	Positive	RP	7889836	39397	111038	74301	47526	1183108	21670	2777	670135	760965	192814	2777	9356	491189	908322	1146879	5554	13672	593623	111034	256042
10099	-2.55	0.6452	0.813381	353.27	14.1	-	Feces	Term	Negative	RP	4719	486042736	1667939	546442	34107807	12403	2308477	49695481	8675667	944758	1109454	2032354	9439	118502	14508187	10179901	32476504	11567711	12079858	23024538	7398221
10101	-2.39	0.44641	0.69503	353.27	13.82	-	Feces	Term	Negative	RP	4078	6896201	715747	238141	309414	8156	390201	11338200	263802	9014	211274	122698	4078	4078	3086669	421888	1492768	62064	27258	800783	1448606
10105	-3.85	0.49089	0.721356	353.306	14.57	-	Feces	Term	Negative	RP	5818	557455	60155	453319	61412	16737	1518015	33723374	5818	69017	21361	1199008	147985	65670	86322	28009	11636	5818	162592	13361	15352
10106	-2.11	0.30906	0.710654	280.104	3.09	-	Feces	Term	Positive	RP	3577597	7382	483918	7382	14764	571552	1211295	7382	655303	127805	1450495	153681	139694	833368	3077093	3974097	142086	7382	213570	82757	583441
C20H33ClO3	-2.76	0.20355	0.547422	355.204	12.2	4	Feces	Term	Negative	RP	44471	223858	59438	244560	131739	68523	22911	5245	153263	5245	4184280	113635	5245	10490	5245	491918	269224	11147	336052	416824	95096
10203	2.53	0.30113	0.563504	356.146	4.78	-	Feces	Term	Negative	RP	19539827	845358	1255859	2994	5989	2129108	3101108	2353927	4458788	109781044	98508	4555934	4445398	5473659	132063	562638	998524	159344	22700	290886	1873449
10219	3.7	0.23813	0.641239	281.247	11.38	-	Feces	Term	Positive	RP	101537	142837	19087644	3012486	180118	963680	2415242	3344070	258185	2575719	663370	54217485	417541	1035680	436063	468508	5552720	70324422	291549	764812	6737837
10277	-3.01	0.17975	0.637715	282.212	12.59	-	Feces	Term	Positive	RP	48795	2094970	17618	148225	539547	685134	40889	312187	839065	52110	377283	35236	17618	17618	8455822	21261361	8516410	840614	988408	3015565	1170738
10339	-2.99	0.79965	0.955128	283.205	8.37	-	Feces	Term	Positive	RP	7117639	15939	49110	2911	11968	595782	2911	2911	77489	5822	120174	251836	60240	47035	26444	90299	83848	29175	786878	226073	220379
10390	-2.02	0.79862	0.955128	284.171	2.86	-	Feces	Term	Positive	RP	882004	98911	572644	5726	11452	344597	228571	7087678	118759	114454	640124	223865	404885	410185	5726	343680	5726	90886	5726	88677	5726
C14H21FN2O3	2.33	0.01592	0.585334	285.159	6.34	4	Feces	Term	Positive	RP	18924	60602	148324	26933	148203	1483	486804	34533	137815	1077790	80436	315028	280844	42188	84481	234793	39455	13994	2966	71874	1550479
10479	2.46	0.01592	0.272376	363.081	2.96	-	Feces	Term	Negative	RP	7958732	38524	51548874	797827	2534768	538453	821644	44106	27792007	656778	2035252	4791332	2334157	2337	4674	12828237	1132248	903509	311456	871718	2413886
10480	-4.67	0.58457	0.787485	363.081	2.67	-	Feces	Term	Negative	RP	82254461	2885	1418686	578095	946050	5769	2885	2885	211873	2885	34137183	95438	70170	2885	45143	23339134	201818	89219	70707	151616	562538
10528	-3.34	1	1	286.237	11.82	-	Feces	Term	Positive	RP	525160	747936	1858366	3136929	208128	857739	7131190	434501842	1302501	4112830	1627081	6102787	578605	1491404	3423330	3737125	2682204	1865220	518265	3230597	12179219
10584	-2.38	0.21026	0.641239	287.2	7	-	Feces	Term	Positive	RP	3252569	80136	74295	294116	136671	360546	272524	33497	144591	56906	182514	95874	46416	16749	132795	367582	120697	205060	3458312	171040	274208
10586	-2.4	0.3647	0.740332	287.2	6.13	-	Feces	Term	Positive	RP	412578	43355	36880	102012	31671	30855	30417	7393	27151	7393	52295	52253	14786	7393	50196	141636	98588	93589	1864856	15173	70303
C22H38O4	-2.9	0.10097	0.445647	365.269	13.59	4	Feces	Term	Negative	RP	4474	1234468	137054	813866	247334	11010	1249931	3416560	4474	4474	226223	129843	4474	4474	215812	15654	194514	8948	37146	160834	89168
10604	-3.52	0.697	0.891814	287.241	11.82	-	Feces	Term	Positive	RP	146512	75555	237168	486586	8357	22422	1296561	74285244	141741	520975	243392	1001140	16714	63920	358394	525215	513623	243039	55025	586622	2056856
10608	-2.35	0.26009	0.659756	287.258	13.19	-	Feces	Term	Positive	RP	15264	28167230	90366	2287973	5550841	7632	379512	1808386	1262485	7632	1409415	7632	49596	7632	7850221	34688311	12383816	2223738	1928741	2146617	2051878
10650	-2.48	0.697	0.838944	367.158	12.49	-	Feces	Term	Negative	RP	44472730	442125	977865	720235	300250	1346480	892644	315991	786719	1346885	1916976	803122	601011	790697	680716	1083244	653570	387107	698071	648660	827238
Testosterone sulfate	-2.02	0.697	0.838944	367.159	9.95	3	Feces	Term	Negative	RP	154096315	1056847	2481923	719411	1143475	3781390	8152117	1180989	5210701	6657038	4190514	4327749	4156962	8088677	3234051	2954872	1655420	2077556	2920620	2334083	3501886
10704	2.12	0.21677	0.558302	368.281	11.94	-	Feces	Term	Negative	RP	87941	12835	153899	54852	12835	178343	365002	12835	58533	47407	25671	110488	1114823	86345	43613	95786	88270	185795	12835	213769	1735658
C13H22O12	-2.02	0.00094	0.225155	369.104	0.96	4	Feces	Term	Negative	RP	651292	27540	255158	202845	13770	275331	416661	368278	114114	71222	341223	83326	173031	277263	298922	412011	257808	115220	1945678	174388	34046
10841	-2.03	0.08867	0.632562	291.193	12.51	-	Feces	Term	Positive	RP	497470	1606044	60125	4738979	251036	72861	260859	78439	29463	29463	8026270	99255	419506	58927	4210978	148950	1668601	468961	1402955	1504107	2303823
10869	-2.18	0.15518	0.486954	373.275	12.82	-	Feces	Term	Negative	RP	6624	1036797	181406	186653	273617	87441	3312	3312	11056	3312	2146159	3312	147297	15049	17244	855970	195523	3312	278053	551117	105502
10936	2.2	0.0165	0.585334	293.044	1.83	-	Feces	Term	Positive	RP	485496	417670	1040351	23371	58646	11686	11686	170263	428207	923329	11686	11686	2061695	11686	11686	11686	338195	392057	203935	210815	529522
11008	-2.14	0.07506	0.632562	293.284	15.34	-	Feces	Term	Positive	RP	11243	1330138	55441	98032	136813	11243	816016	173776	11243	11243	67088	84656	22485	73374	595579	287335	324223	53947	82932	138282	185771
11010	2.18	0.31048	0.710654	293.681	2.97	-	Feces	Term	Positive	RP	1100944	107568	159884	67696	87956	126107	73151	39238	1455885	3341036	67858	244365	3753	94606	123893	36533	82874	42493	7505	3753	48818
11036	4.69	0.06382	0.632562	294.154	7.18	-	Feces	Term	Positive	RP	41551	30746	166960	23042	59053	1080734	64109	33359	51803	134324	29318	80083	34548564	734669	46217	4829	37785	9658	48184	37500	71159
11107	2.38	0.40186	0.760857	295.144	6.27	-	Feces	Term	Positive	RP	243103	56267	148075	3486	66452	16941	3486	181496	34045	3486	138872	6972	2506810	3486	12250	152355	28509	137975	3486	233056	549677
11135	-4.15	0.44641	0.770626	295.205	7.69	-	Feces	Term	Positive	RP	6726416	31559	4221	47438	18224	433967	8442	4221	70477	8477	56297	70125	40110	4221	40892	227199	78749	25432	1415380	14557	78675
11136	-3.13	0.91293	0.984852	295.205	8.55	-	Feces	Term	Positive	RP	5986892	7334	50008	3667	22882	169227	3667	3667	127687	3667	287351	56805	128832	3667	55094	114014	67748	69424	1878881	54587	146840
11169	3.19	0.06382	0.632562	295.263	11.96	-	Feces	Term	Positive	RP	139352	362711	38700499	4024606	318054	1177896	633095	1639829	2274835	10630130	831648	50813798	546659	722008	2745155	236419	6025674	11223073	335875	1893106	2344750
11209	-2.73	0.36377	0.619541	382.021	4.08	-	Feces	Term	Negative	RP	4376353	49765	91719	2431	36398	237245	30937	62250	184836	4862	17098	2431	2431	2431	158935	25686	157809	33127	264313	201884	163123
C17H32N6O4	3.38	0.2921	0.563504	383.242	11.38	4	Feces	Term	Negative	RP	43433	11821	4693012	781259	11821	120236	271672	1319235	58869	332051	98050	8710735	11821	82199	23642	66389	2082295	17725938	11821	355983	2094792
11392	4.39	0.0756	0.632562	299.11	7.18	-	Feces	Term	Positive	RP	111664	91778	380300	79661	163336	1637531	192482	116623	230366	336675	122218	94479	57075167	1520189	199273	93406	77061	117892	215050	84395	220629
11395	2.27	0.82795	0.969078	299.125	9.88	-	Feces	Term	Positive	RP	61252	53956	73561	5621	19468	63168	196988	2810	689765	2810	118879	268919	6329484	369794	192916	469105	21141	68226	683339	302629	91869
Nephrosteranic acid	-2.45	0.3276	0.733033	299.221	12.45	2.b	Feces	Term	Positive	RP	30597	115834470	324082	9964184	8744091	3710845	9097	1572321	8477598	104381	78036	9097	9097	18194	7013045	8765380	50454921	4708024	4631903	4937467	889239
C23H34O5	-2.27	0.14737	0.470653	389.231	12.48	4	Feces	Term	Negative	RP	164125	3891605	675966	2010148	937248	503564	80850	40425	489931	40425	7365222	144504	144969	171422	408680	5021266	1983602	697471	2236497	2533722	238634
11525	-2.74	0.15654	0.486954	390.235	12.48	-	Feces	Term	Negative	RP	13975	897861	60486	431529	202829	39608	4560	4560	100491	4560	2011930	9120	15278	10436	21114	1150107	437861	151777	482722	461552	4560
11594	2.2	0.68944	0.838944	392.12	4	-	Feces	Term	Negative	RP	1695	32477	578017	3390	22501	1695	1802089	54761	13301468	1695	797652	462610	1695	2701952	129375	75161	324409	326964	124064	1615621	7041266
11666	-2.77	0.29352	0.563504	393.25	11.95	-	Feces	Term	Negative	RP	111952	1413800	137900	3487	12769	835878	3487	119379	771358	28807	207083	6975	7513	21750	672128	5863279	638647	178197	88289	8446807	521674
11671	-4.57	0.44641	0.770626	302.232	11.38	-	Feces	Term	Positive	RP	8341	193237	223620	89536	163746	68715	124388	32330	87630	51485	9823003	8341	8341	16682	19371327	124756045	4420120	3415739	38930	861564	184833
11707	-2.25	0.91553	0.984852	303.134	7.84	-	Feces	Term	Positive	RP	8378649	21731	238074	31450	39129	411900	3955531	25247	962222	175481	411196	249179	344492	2650320	203405	214757	20551	45673	388163	45448	108586
11719	-7.87	0.36219	0.740332	303.17	9.04	-	Feces	Term	Positive	RP	5507002	26044	26043	3297	3297	38839	95082520	18970	158927	49692	50929	221449	3297	88388014	1008387	16183	50932	3297	6595	3297	33362
11735	-3.97	0.15654	0.637715	303.216	11.12	-	Feces	Term	Positive	RP	11594	594869	85597	5797	5797	1393167	913097	23492957	336724	5797	30896	197044	143200	115271	253921	647516	431401	92182	5797	890071	267233
C16H17NO5	-2.87	0.63563	0.86306	304.118	7.86	4	Feces	Term	Positive	RP	2381819	2437	55433	2437	17591	95610	2200922	2437	377067	11209	166284	35608	31542	1468232	4874	96764	2437	2437	77748	26353	19029
11770	-2.14	0.01346	0.268669	396.086	12.54	-	Feces	Term	Negative	RP	39272	281040	5230	239450	77306	171631	5230	10460	34810	5230	39712	5230	5230	5230	90031	86328	240035	72156	207983	93585	5230
11858	-2.63	0.29304	0.563504	397.259	12.79	-	Feces	Term	Negative	RP	3506	2479701	110246	1346722	1220943	147794	161730	17626226	275970	7012	115904	94868	3506	3506	507461	22055	1985267	360907	1045527	567621	511874
arachidonate	-2.31	0.33627	0.733033	305.247	12.46	3	Feces	Term	Positive	RP	1944678	80452586	17442380	39843480	32291695	9523344	1151656	452535	13364726	154353	450612416	4321048	5631022	734394	7420865	57911851	32947308	10324192	46611506	51795657	13414246
11894	2.74	0.1178	0.637715	306.118	4.02	-	Feces	Term	Positive	RP	3256	3256	688526	3256	3256	3256	1647369	3256	376617	41405	73133	87626	143640	301790	393156	36887	141367	6513	3256	3256	9422173
11912	2.08	0.97108	0.988566	306.17	9.88	-	Feces	Term	Positive	RP	74225	46509	72979	19674	53553	72710	138515	3388	397146	3388	103741	155656	2594169	98545	34602	207131	6776	9687	402471	54095	3388
11950	-3.37	0.0221	0.280702	399.348	12.49	-	Feces	Term	Negative	RP	39081	1365046	3246	705761	128035	532174	3246	86731	44907	3246	799010	11584	6493	3246	417048	3973207	614024	77448	769682	969092	337757
C22H26O7	-2.26	0.40433	0.649984	401.164	9.4	4	Feces	Term	Negative	RP	2917338	15236	74147	107438	15236	1175467	41679	15236	98499	32054	594142	442814	452109	183658	350071	449785	30472	54572	5030235	152283	251247
C19H32O5P2	-2.89	0.34631	0.596765	401.164	5.98	4	Feces	Term	Negative	RP	6061011	16945	54378	383487	34687	1241549	27525	8473	116784	8473	876650	439404	359135	41857	525876	1578453	603350	1128870	25736511	547807	975442
12020	-3.15	0.00537	0.585334	308.122	12.54	-	Feces	Term	Positive	RP	127952	711894	7876	611535	135877	492718	19333	41518	7876	7876	355479	7876	7876	7876	264101	36061	511085	15753	551835	86365	73126
C19H32O5P2	-2.2	0.59507	0.787485	401.164	7	4	Feces	Term	Negative	RP	11572836	68809	637384	1471022	148931	3120229	57340	18889	505535	37777	1909522	1500358	1607065	41621	2002382	3656211	1319555	1929396	38715887	1183510	2330843
C22H26O7	-2.72	0.26846	0.563504	401.164	6.13	4	Feces	Term	Negative	RP	6159550	45468	57783	557560	45366	2644008	90439	8592	187863	17184	1037135	837239	400614	99875	1132750	1759626	847288	1231791	28542461	718271	1307974
12039	-2.33	0.6452	0.813381	401.291	13.3	-	Feces	Term	Negative	RP	35924	73457023	2155882	32371858	27070065	314114	1226116	221878522	2833895	3043905	378527	3046183	71848	496881	30819966	1974340	13860621	3251606	19902759	35550970	11566966
12040	-2.45	0.59507	0.787485	401.291	13.46	-	Feces	Term	Negative	RP	5330	48927375	996986	25065851	18485816	61426	696129	162604243	1267057	868297	293323	1125447	10661	49345	7613387	885041	22410407	5937667	13910731	20314986	5364432
4-heptoxy-N-(3-methoxypropyl)benzamide	-4.22	0.77199	0.943798	308.219	11.81	3	Feces	Term	Positive	RP	30315	68770	87766	50575	14193	14193	747290	121630109	79308	420079	123929	680336	28385	105247	398164	344037	550024	239055	133169	682345	2588629
12073	-2.34	0.61208	0.801143	402.294	13.3	-	Feces	Term	Negative	RP	22536	17105380	541627	7737929	6499876	45073	312392	54173865	867270	699587	51758	612137	22536	76587	7359737	391018	3324445	788966	4822334	8578011	2565060
12085	2.64	0.07872	0.444371	403.13	2.21	-	Feces	Term	Negative	RP	109768	6995	425407	3375	3375	581459	131116	19511	84595	2905468	109732	150383	1373021	462756	3375	3375	3375	6750	3375	27512	668124
12109	2.97	0.56107	0.781343	403.22	3.93	-	Feces	Term	Negative	RP	2124	55175	4664	2124	111734	17622	26557	35830	1792543	53589	2124	17492	2124	34139	31856	142378	58799	43822	4248	10226	14726
12121	-2.42	0.68847	0.838944	403.297	13.3	-	Feces	Term	Negative	RP	14324	2527215	47267	1254301	1004296	14324	35418	8323161	93480	64049	14324	111330	14324	14324	1052759	28649	546627	98127	884864	1318649	415827
12128	2.09	0.85962	0.970311	310.113	0.86	-	Feces	Term	Positive	RP	13847790	10381118	14714128	17149998	48715384	1505440	1643560	14522500	355027571	2719381	20430270	2345702	2793348	3349144	8213751	40947658	12174593	58815632	23481893	18386132	2450538
12129	2.2	0.97177	0.988566	310.113	1.01	-	Feces	Term	Positive	RP	4365112	6367418	5402732	13923867	41030983	129865	7364275	3568726	240755208	764070	1045901	1893351	677455	3173825	3371463	24268234	4665834	33890930	33270127	9619631	259731
12198	2.64	0.97102	0.988566	311.116	1	-	Feces	Term	Positive	RP	120790	658540	487541	1617691	4776171	12785	683438	236617	29458523	25570	12785	27856	12785	84088	193292	1737678	408768	3450208	3701050	521920	12785
12272	-2.59	0.04252	0.339488	407.266	12.49	-	Feces	Term	Negative	RP	28428	472746	25494	19832	7250	148601	305019	7250	96290	194022	535222	177822	16915	355083	830967	2073335	392638	14501	20715	398683	37643
C17H29NO4	-2.47	0.10097	0.637715	312.216	7.79	4	Feces	Term	Positive	RP	1832664	5248	22249	785703	13170	10297916	17177	124026	1833407	5248	435088	5248	5248	23995	137005	4593180	13489	10497	5248	197246	151659
C24H43NO4	2.18	0.49004	0.721356	410.327	12.39	4	Feces	Term	Negative	RP	366184	35026	4544610	326299	35026	517615	164257	666195	390865	7454861	2274958	429521	35026	1948031	70051	333244	983715	592346	35026	6617302	26538452
12439	-2.14	0.77134	0.905667	411.312	13.81	-	Feces	Term	Negative	RP	3990	4951471	967252	385373	163872	120319	211032	19930559	7979	398505	127819	63075	3990	3990	127769	334396	209766	33688	3990	1260145	2223454
4-N,4-N-bis(2-methoxyethyl)-6-N-(3-methoxypropyl)pyrimidine-4,5,6-triamine	-2.1	0.40341	0.760857	314.217	4.97	3	Feces	Term	Positive	RP	1936824	42044	82440	148677	30845	910305	125967	287498	60097	39006	49511	19340	308404	5389	5389	28477	29794	5389	268337	10778	5389
12693	2.52	0.53765	0.815984	317.136	9.46	-	Feces	Term	Positive	RP	370829	1834	138888	3668	7057	79135	84438	1834	105072	85256	173958	1648685	4100399	219165	340663	325434	1834	10899	112716	25580	68917
12799	-2.98	0.15518	0.637715	318.263	13.09	-	Feces	Term	Positive	RP	185865	3597633	12418	12418	703540	43908	171128	68485	316985	37786	71585	24836	12418	12418	1395496	9008967	850493	12418	48520	75727	88166
C19H26O4	-2.04	0.79862	0.955128	319.19	8.53	4	Feces	Term	Positive	RP	2117514	16947	86788	7990	25668	129004	7990	7990	125176	34612	138949	144608	7990	15979	139310	7990	22333	56487	995108	91489	71870
C21H30O7S	-2.07	1	0.969742	425.164	8.69	4	Feces	Term	Negative	RP	18803582	66837	435982	223223	37748	767458	48457	13974	189202	154466	504747	622443	663019	185332	164944	576541	514785	532891	2458962	1019567	1092012
12930	-2.89	0.91553	0.984852	320.221	11.85	-	Feces	Term	Positive	RP	531440	300540	224058	353391	33156	18228	2383689	70034916	426041	2342511	495821	352791	45822	388300	214625	186501	548285	623041	65298	725445	2275844
12936	-2.26	0.18467	0.514341	425.218	6.44	-	Feces	Term	Negative	RP	378999	65595	86733	255932	66489	243509	58151	3023	86711	6046	234616	44074	7029	30611	17886	256803	38965	22124	2066011	137405	167795
N-(2-aminoethyl)-N-[3-[[hydroxy(methyl)boranyl]-[3-[[hydroxy(methyl)boranyl]amino]propyl]amino]propyl]-methylboronamidic acid	-2.09	0.2315	0.641239	320.266	12.9	3	Feces	Term	Positive	RP	8853	6622040	944497	5390628	1191035	2544113	4426	4426	964355	22245	3413979	553345	49839	4426	564388	1944205	1689378	197427	3256715	3797335	291804
C22H33NO5	-2.58	0.29304	0.563504	426.208	11.69	4	Feces	Term	Negative	RP	93151	551996	160059	563476	292520	16887	348420	12012962	155957	16887	339994	144055	16887	127611	229296	33775	1236154	409376	158777	1359612	558600
C15H32N2O5	2.71	0.23813	0.641239	321.24	12.79	4	Feces	Term	Positive	RP	478559	13663049	71865104	12657215	11738643	907118	4721379	20218783	2484942	45358006	61132923	4952146	141520480	2371833	37227419	239280	30482556	2092455	11019775	22250274	594735542
C17H32O12	-2.03	0.697	0.838944	427.18	7.78	4	Feces	Term	Negative	RP	57672401	316182	1562905	1498268	167590	5325721	379564	95741	1544403	463539	2783285	2779423	2656770	577932	759160	3283428	2312684	2783500	21550334	3293520	3081149
C17H28N6O5S	-2.47	0.50021	0.721768	427.18	7.68	4	Feces	Term	Negative	RP	30195003	151710	697694	973754	50067	3187894	142306	19817	464912	147385	986733	968512	884979	173372	391651	1554017	1110312	1089490	11446593	828194	1390763
13018	-2.09	0.23813	0.641239	321.278	13.58	-	Feces	Term	Positive	RP	11218	33170296	3191708	2903086	6049220	200883	40518801	38144018	476536	1971223	1147700	1156312	22436	3095180	22199594	5081662	17368774	2540280	2128961	4607295	9319538
C17H27N7O4	-2.48	0.91338	0.949322	428.183	7.68	4	Feces	Term	Negative	RP	9399160	24916	203072	245398	8846	817501	4423	4423	103018	4423	258474	278404	267913	19633	73577	399720	248029	315149	2649290	252063	407723
C24H30O7	-2.08	1	0.969742	429.195	7.78	4	Feces	Term	Negative	RP	14776578	261987	592525	835788	301857	2510693	973429	26451	1026766	554086	1283286	1228955	1292948	471341	927517	3427485	1139519	1555493	30204433	494871	1820399
13149	-3.52	0.11099	0.450593	429.286	13.1	-	Feces	Term	Negative	RP	61156	83244514	428636	502354	363032	240180	608676	3357691	375370	179739	857264	1137458	61156	338055	1105886	1202619	1765072	122312	631412	3844234	2564393
13211	-2.35	0.23059	0.641239	324.298	14.25	-	Feces	Term	Positive	RP	8203	5556149	33012	429850	921757	8203	3052763	2700868	8203	168314	16893	203968	8203	16407	2917237	165625	2247310	239502	406147	1395605	702777
13291	2.22	0.63563	0.813381	434.13	4.84	-	Feces	Term	Negative	RP	2125	6820	4635	4249	21729	2125	32248	5012	380265	2125	10015	2125	2125	11538	19399	11111	11228	9811	10924	25918	14323
Tocris-1484	-2.03	0.53765	0.815984	326.305	12.09	3	Feces	Term	Positive	RP	18107	39543566	150909	1166140	1754518	18107	806295	7103676	129349	36214	242629	2347818	44878	18107	606810	1912348	4052701	2403703	6110580	8759225	3763410
C22H43NO5	-2.02	0.32507	0.587923	436.283	13.17	4	Feces	Term	Negative	RP	7226	26704356	7226	327682	1642326	14453	1858828	7287695	64199	121180	7226	3459287	7226	450422	1066625	64948	1251008	7226	910988	1288411	966788
C16H26N2O5	-2.54	0.40341	0.760857	327.192	7	4	Feces	Term	Positive	RP	572387	3042	3042	79569	7600	42627	6085	3042	8458	3042	100169	95722	11702	19842	73007	152976	53102	130758	2253622	85751	104087
C19H36O4	-2.14	0.53765	0.815984	327.252	12.98	4	Feces	Term	Positive	RP	10891	125384569	645431	7655889	17651067	818127	174728	5446	2497343	18645	57605	58456	5446	5446	11239318	2105881	20829786	1923774	2934629	3350315	1557488
13450	-2.91	0.82745	0.969078	327.3	11.98	-	Feces	Term	Positive	RP	3192207	175854	3257792	247896	248651	64075572	694228	79304	158609	703174	25363911	952270	2806904	876651	3973372	20580525	79304	79304	79304	734493	1649137
13563	-2.04	0.5144	0.815984	329.208	12.49	-	Feces	Term	Positive	RP	42650	11338626	2044484	13873245	1011202	1497269	194977	13247550	4295377	2379075	226499	897085	42650	85300	3645047	142735	3890523	387905	3582924	33045092	1591847
13565	-2.61	0.10209	0.637715	329.214	11.5	-	Feces	Term	Positive	RP	7951	144524	180771	1609527	7951	17477	149789	804707	15903	19801	285393	27965	7951	74975	7951	76008	77168	55571	23898	29675	18487
13566	-2.07	0.85962	0.970311	329.211	8.35	-	Feces	Term	Positive	RP	13381616	55518	139154	190723	130341	3100230	105802	27759	342855	115839	343665	1121042	1010314	209639	894836	757672	184172	333463	6097994	479766	586457
13582	-2.98	0.44641	0.770626	329.254	9.35	-	Feces	Term	Positive	RP	117682	1027947	81756	46776	171979	17212	5597040	5932674	75034	73871	90381	467600	17212	34424	351154	17212	321774	142979	139312	241153	57487
C23H29N2O5P	-2.09	0.6452	0.813381	443.175	6.18	4	Feces	Term	Negative	RP	4535164	36854	214773	186537	215634	638073	37547	17067	127421	34134	538972	198504	74541	165558	79781	572057	205362	299675	5025500	331709	624934
13640	2.77	0.30113	0.700935	330.238	5.98	-	Feces	Term	Positive	RP	568228	109073	1010253	55342	244663	1370877	9582310	1471075	1261998	65503123	98735	3480736	2265891	2762096	206994	432395	874021	41333	67205	24727	366823
13647	2.16	0.26009	0.563504	444.312	12.39	-	Feces	Term	Negative	RP	59201	15949	2752303	148358	15949	197864	31898	74812	156532	4427010	1220483	565931	15949	953476	149384	192545	154566	327774	15949	3030528	8916284
13682	-2.08	0.10277	0.445647	445.317	13.36	-	Feces	Term	Negative	RP	8749	5190444	93477	319670	179151	103726	620316	1298342	156363	8749	1429805	273310	8749	17499	11398827	1824539	2777974	217311	170531	1481575	2927871
13736	-2.55	0.23813	0.641239	331.263	12.69	-	Feces	Term	Positive	RP	776265	21640110	2534547	13364457	7176739	3003618	133878	9907	3227734	19813	79560743	370791	487289	203098	531741	15018712	8334501	1963987	10541924	5284320	860262
C16H29NO6	-2.09	0.18467	0.637715	332.206	5.84	4	Feces	Term	Positive	RP	6012352	336131	193551	275270	577581	1514888	155547	64842	673450	216371	895333	214097	492848	545393	3451509	1322681	282426	153448	7490832	543705	780194
13785	-2.02	0.34489	0.735462	332.227	12.72	-	Feces	Term	Positive	RP	84208	11487407	6322423	21696094	2480763	2581368	168416	9902464	3856049	426007	290015	1584625	84208	84208	8014397	84208	8662985	1166776	6704518	41085053	840119
13850	2.08	0.85614	0.919203	451.27	10	-	Feces	Term	Negative	RP	3182305	6235	128604	6235	12471	726844	305627	72515	144151	172772	88930	696134	14946700	458149	344495	459590	6235	52104	40586	605473	282846
13882	2.18	0.97093	0.969742	452.274	9.99	-	Feces	Term	Negative	RP	872384	5307	11674	5307	5307	165659	72677	5307	17068	17087	24463	204730	4087450	84785	79254	69791	5307	10613	15274	180003	58508
13934	-2.07	0.30113	0.563504	453.395	13.1	-	Feces	Term	Negative	RP	1423557	4909030	1933177	3066539	192013	47553	23776	42282429	1606326	2393631	7597631	3098969	4978987	3910858	708112	33006403	12380527	16632790	30516542	73078861	317114
C21H34O3	-3.53	0.45581	0.770626	335.257	12.78	4	Feces	Term	Positive	RP	79169	13600993	1394672	4226195	3474573	235525	351948	170198486	1480566	932232	938151	441067	29670	59341	3684369	87014	5929685	912560	2445964	3170882	2232611
14056	-2.15	0.08905	0.632562	335.278	12.29	-	Feces	Term	Positive	RP	326899	240884	291145	495895	202106	382880	103522	1924098	310917	221565	1042598	235095	68749	389700	173857	5387975	50768	139717	286379	75687	44196
14061	-2.88	0.77199	0.943798	335.294	13.83	-	Feces	Term	Positive	RP	40455	4682074	1330407	460714	2913962	442297	9098498	93510597	80909	602328	573059	1504990	40455	808642	4288390	310533	308518	454170	342423	2027583	2861648
14064	-2.98	0.21812	0.641239	335.294	13.95	-	Feces	Term	Positive	RP	12621	1432364	961576	168456	734222	60123	17170163	22375982	33739	12621	1046513	137262	25242	1274309	6119504	239779	140495	187319	108695	520725	1852977
8,15-Dihete	-2.18	0.0647	0.632562	337.234	12.71	3	Feces	Term	Positive	RP	1274816	14150915	2839960	1684304	3361430	489803	1426410	4777297	439405	170564	5483979	692974	170564	341128	10364338	1168700	5613728	708221	952648	28105733	1919058
C21H36O3	-2.1	0.30113	0.700935	337.273	13.06	4	Feces	Term	Positive	RP	932763	294747997	7568855	148182451	114207379	1315254	7524494	669314205	7773771	6115568	9686676	6852909	544197	7498117	71862569	4590388	143525379	39089022	41917259	91883987	32035225
C21H36O3	-2.15	0.7501	0.933659	337.273	12.94	4	Feces	Term	Positive	RP	987404	143691006	7596706	63941592	98142439	407746	3602428	764582583	11382076	14407453	1583907	4212925	791476	2165886	109481546	2121315	28393150	9168435	38134886	36128783	19848344
14212	-3	0.37376	0.740332	337.31	14.43	-	Feces	Term	Positive	RP	16763	12105842	773935	363620	3028790	33526	13390260	80119881	276273	215607	536095	213513	37812	732591	8570344	803422	419067	813141	478162	4107546	3985527
14293	3.13	0.49089	0.721356	465.285	12.76	-	Feces	Term	Negative	RP	52642	424292	1248321	86148	19801	518018	19801	1670679	665683	25503618	324599	194416	39601	119384	1122703	943902	132755	74979	19801	68959	1858980
8,9-dihydroxyeicosatrienoate	3.76	0.15735	0.637715	339.25	11.38	3	Feces	Term	Positive	RP	434734	19285	48042055	7245363	9643	2400783	5215850	9669465	864108	6639464	164962	143355123	311628	2611899	9643	1123579	18588036	184078757	9643	2138293	30078281
Glycidol oleate	-2.59	0.6452	0.86306	339.289	13.29	3	Feces	Term	Positive	RP	997132	425636450	11409669	169246220	147135968	3542541	12945201	1653636403	16857666	26421254	5029434	14783301	441194	4596703	118693748	10506752	60641249	18064287	90158415	115325899	37859753
14444	4.46	0.14737	0.470653	470.189	4.59	-	Feces	Term	Negative	RP	1483033	66345	11125157	187250	4482	2462922	2917625	648074	591163	53082562	8964	50028458	648545	98137	261587	73451	953752	68332	4482	94249	9541298
14445	4.61	0.14025	0.466577	470.189	4.33	-	Feces	Term	Negative	RP	3722261	339758	26532430	775009	5953	12826272	7711755	3064955	2594730	223722907	76870	219376248	2547050	680064	1010566	392071	2513376	307362	2977	444982	30026893
14475	4.71	0.10277	0.445647	471.193	4.33	-	Feces	Term	Negative	RP	625311	46438	5637789	143400	7684	2744402	1558865	660769	546285	48848476	7684	46022002	618949	163116	175813	15367	490980	48008	7684	59510	6314261
14606	-2.04	0.79926	0.917545	477.343	13.06	-	Feces	Term	Negative	RP	50887	13297	1254705	10931	15315	8794365	78732	5465	5465	630483	105683	13171	322787	3273544	177304	2982289	5465	5465	13120	16416	77750
14662	-2.06	0.27578	0.563504	479.411	13.95	-	Feces	Term	Negative	RP	781959	486782	43792	1743021	44701	6856	6856	5002266	100306	197801	206120	299512	597257	13713	6856	4144511	1411586	1145434	1063991	1629869	6856
14670	-3.61	0.09567	0.637715	343.32	14.93	-	Feces	Term	Positive	RP	14198	45447814	563198	1269491	1627071	28395	5781890	9584786	35849	123555	358127	284582	14198	180520	13570479	19765335	7226808	782521	1212185	1909527	1916552
14684	-2.47	0.00422	0.264543	480.276	12.5	-	Feces	Term	Negative	RP	205035	483734	26857	674260	114899	589703	56746	65850	108328	11856	145654	30226	11856	23711	324757	649710	302341	104356	224630	424631	54124
C24H47NO6	-6.65	0.27578	0.563504	480.31	13.4	4	Feces	Term	Negative	RP	14681	83809474	14681	676446	777160	30654	149062	186880036	55607	129281	82494	110127	60174	14681	14681	1210043	1691679	29362	1518120	600843	516137
14734	4.18	1	1	344.279	9.83	-	Feces	Term	Positive	RP	3295	115231	13715675	49654	12605	194011	14526	75356	1696009	6590	14907	73330	24807	39930	265906	98812	73163	7464	8577	460136	235412
C22H46NO6PS	-2.38	0.03023	0.289635	482.271	12.57	4	Feces	Term	Negative	RP	1077307	5001295	561663	2496331	1080975	4154721	50601	153932	352881	25301	4014041	95966	166464	62324	2181350	5860972	2458837	563999	3695468	3013756	1193211
14766	-2.29	0.18467	0.514341	483.273	13.99	-	Feces	Term	Negative	RP	836469	10187604	3370416	26223301	4655184	2624917	18058428	37718241	244133	1121514	690155	2935939	353720	122067	381044	489875	5731867	810024	1227778	4843664	287710
14768	-2.07	0.07411	0.432958	483.3	12.52	-	Feces	Term	Negative	RP	16118	324708	3869	342194	132764	94244	3869	13464	40114	7738	3869	18339	3869	11065	174355	320424	261325	81645	308892	118494	3869
14794	-2.16	0.23196	0.563504	484.276	13.99	-	Feces	Term	Negative	RP	133727	2275510	879286	6454316	973596	349691	2738618	6236593	7307	158334	146178	621789	3654	14558	59977	47840	1505330	197006	119941	645422	3654
14860	2.1	0.14288	0.637715	346.258	8.53	-	Feces	Term	Positive	RP	3995	72313	321048	3995	26181	3995	12849	3995	368922	7990	48601	3995	141327	17848	23460	3995	43715	94046	82096	49250	11330
C14H33ClN4O2	-2.18	0.97177	0.988566	347.221	8.29	4	Feces	Term	Positive	RP	7744943	34933	111736	49624	38558	656295	113979	13498	89243	90067	245041	341834	619464	288135	89645	26996	74253	74875	2299403	156963	237842
14944	2.11	0.17975	0.514341	491.181	5.38	-	Feces	Term	Negative	RP	159129	21197	903693	2310	2310	327225	507750	138040	611895	1589160	39456	718237	22080	233278	25059	118460	12354	4619	2310	32085	452493
15108	-2.3	0.22906	0.641239	349.31	16.15	-	Feces	Term	Positive	RP	12167	4635552	390858	373379	339082	24334	208508	2985739	12167	134356	779642	88535	12167	25491	104403	360012	12167	12167	616034	160768	297345
15128	-2.44	0.48862	0.721356	499.293	11.56	-	Feces	Term	Negative	RP	9127	28358592	4564	9800916	423467	33355	156032	481941	1269221	2838098	4564	11299	89627	18285	406084	81101	4564	4564	1539869	93576	4564
15134	2.61	0.85586	0.919203	500.126	0.86	-	Feces	Term	Negative	RP	1140816	1337268	280414	1207079	1935916	24111	12055	583974	56926620	12055	83865	283996	12055	12055	1241872	4886919	910472	4003622	2390867	3135018	264562
15135	3.43	0.55783	0.781343	500.126	1	-	Feces	Term	Negative	RP	150175	4320	53365	1444150	612272	4320	8810	4320	31857322	8639	4320	192213	4320	4320	222890	1590823	209341	1031615	1266166	182903	12617
15182	-2.15	0.02249	0.280702	502.277	12.52	-	Feces	Term	Negative	RP	95963	345324	32087	495184	152555	461256	14784	78831	37756	7392	20808	16394	7392	17506	299726	556578	244018	144887	436680	334761	74399
C20H38N3O2	-2.99	0.1789	0.637715	353.304	14.74	4	Feces	Term	Positive	RP	139773	37199213	907318	2757623	6562060	199524	2497684	92477582	562256	42702	42702	42702	85404	42702	2340611	5225156	1571792	1778030	2405577	5987754	1896628
5-[3-(3,5-ditert-butyl-4-hydroxyphenyl)propyl]benzene-1,3-diol	-2.09	0.17533	0.637715	355.224	12.57	3	Feces	Term	Positive	RP	89722	1868272	12880	1067728	564403	25760	29940	12880	243254	12880	1068181	12880	12880	12880	125154	40118	443872	153608	787243	2574438	166741
15546	-2.88	0.26009	0.563504	524.299	13.6	-	Feces	Term	Negative	RP	76079	10435048	9801	2039480	674987	82596	535607	2607527	82153	439249	59167	99269	19602	9801	9801	326690	162386	9801	399116	170157	81468
15547	-2.54	0.20207	0.547422	524.299	13.7	-	Feces	Term	Negative	RP	16417	5825327	8208	1013994	531083	33454	336351	2183633	59181	295030	54534	93418	8208	8208	8208	398519	180120	8208	650318	247307	154113
15562	-2.51	0.6452	0.86306	355.32	14.44	-	Feces	Term	Positive	RP	200678	167748298	12563905	9410918	38542531	929777	205502642	749785951	1616988	7062171	8185503	17912721	401356	13597127	109302570	10839976	5656621	9634467	4902023	56273547	57276691
15576	-2.5	0.13508	0.466577	526.448	15.92	-	Feces	Term	Negative	RP	3419	895046	105661	188038	37147	41014	11362	3419	3419	3419	98099	33775	8897	13052	231160	126932	6838	3419	270394	7792	10221
15621	2.64	0.11898	0.452362	529.189	0.85	-	Feces	Term	Negative	RP	2514718	122752	66961	15907	643252	167054	562465	15907	7903953	13292071	1159494	856989	154108	15907	31815	764835	216490	570286	474028	162811	452971
15638	3.01	0.85614	0.970311	356.315	12.9	-	Feces	Term	Positive	RP	127473	4691238	74782159	5259241	3107365	4509909	847298	176570	8401	1739684	119711	1975531	174676	142198	270253	8401	37420	16802	348529	8401	68251
15639	-2.49	0.54663	0.815984	356.324	14.44	-	Feces	Term	Positive	RP	19615	40541566	3020085	2114836	9764421	192831	49652896	180302403	301612	1745338	1983600	4396637	39230	3193053	26410098	2565933	1871938	2037568	1185377	12987977	14069679
15713	-2.11	0.30113	0.700935	357.299	13.54	-	Feces	Term	Positive	RP	3407242	1128283543	25150118	430563057	328440129	2737294	41436318	1383936011	6257105	954292	33475944	27470128	425666	272296	72216032	2338048	330082364	74349252	149577951	207227883	78365145
15718	-2.6	0.44552	0.770626	357.326	14.44	-	Feces	Term	Positive	RP	13168	5119636	330392	229207	1518233	13168	6376663	24334505	13168	26336	165737	408493	13168	352990	3359277	252140	107256	207206	37763	1734867	1753166
15719	-2.38	0.44403	0.770626	357.336	15.39	-	Feces	Term	Positive	RP	5197	1270344	260986	5197	223769	5197	1700555	5621423	5197	162947	240825	129896	10394	283839	1463187	1523384	25725	17786	5197	213097	647649
15736	2.43	0.3647	0.740332	358.16	4.77	-	Feces	Term	Positive	RP	6391629	421663	1246569	16409	16409	2892455	2742710	1180398	2250199	56122961	134998	5426670	3856527	5918917	32818	457171	656324	108792	16409	281326	1088519
C18H33ClN2O12	-3.03	0.46879	0.715207	539.139	0.91	4	Feces	Term	Negative	RP	197438	897616	343663	154737	2292966	553086	351641	16962124	36829	246015	18414	106076	176772	173144	108142	2142743	83057	427991	26512147	184398	18414
C18H30B2N2O4	-2.36	0.15654	0.637715	359.255	12.9	4	Feces	Term	Positive	RP	11284	3209688	703815	4701995	556583	1468649	11284	11284	740696	86072	4038476	472382	22568	11284	2977383	1542676	2154054	222823	4872453	4304249	703857
15874	-2.77	0.23813	0.641239	359.315	13.82	-	Feces	Term	Positive	RP	12031	339106111	913481	44540835	33098024	9284071	74976	41235719	227817	1094814	51292	968760	24061	219416	15709676	12791909	8833129	1478705	19412973	14002043	7781481
15878	-2.28	0.19224	0.641239	359.334	14.25	-	Feces	Term	Positive	RP	9044	6289046	266451	25082	1701081	27075	4376100	4466949	18089	36779	76494	282760	9044	81009	4576846	727461	2171378	235044	404112	1340951	555060
15881	-3.07	0.23813	0.563504	549.167	0.91	-	Feces	Term	Negative	RP	278969	756943	1527553	2196220	178317	891449	1016550	1796300	171012	1420435	79723	315171	639649	758621	378496	7655076	616058	1244575	58426942	1259732	85999
15887	-2.56	0.37376	0.740332	360.149	0.84	-	Feces	Term	Positive	RP	88559	2357007	2127269	1999440	2432649	1202330	239612	52496677	1037899	188398	1479728	152622	355037	324622	1380192	491671	1916216	1260890	10086760	274032	215096
C16H33N5O4	-2.24	0.06392	0.632562	360.258	13.23	4	Feces	Term	Positive	RP	16951	5420491	1435092	2594112	634220	33901	6341708	11021875	140433	55721	1503038	16951	16951	16951	6778217	360320	4724500	329854	1450502	4174288	3159620
16000	3.2	0.33627	0.733033	361.197	3.59	-	Feces	Term	Positive	RP	332655	345531	168324	72155	266898	2573747	992137	379611	1956447	415555	40032	1601659	28580172	597439	20016	169142	141188	62822	92887	124847	99865
16053	2.05	0.00774	0.264543	563.505	16	-	Feces	Term	Negative	RP	1023014	47640	1979061	177732	1250954	3391678	1841965	1168149	896366	2540810	1132562	12285048	6486776	3816710	95280	1167325	491837	6381422	500072	1531829	9885229
16110	-2.22	0.29052	0.563504	570.466	14.13	-	Feces	Term	Negative	RP	147406	4582	4582	32888	173621	4582	2666528	22964	151409	9164	44394	55200	4582	150311	151990	95861	197909	84360	17992	152542	4582
16173	-2.23	0.10419	0.445647	580.495	14.12	-	Feces	Term	Negative	RP	997811	295239	83423	338514	1000296	118278	15610019	1002629	655222	177174	219892	802082	19864	398673	577298	200242	887038	156835	602722	834786	9932
16240	-2.91	0.08867	0.632562	364.247	11.68	-	Feces	Term	Positive	RP	734073	1010461	40260	615605	43869	332613	59971	10007	87542	33290	516311	20015	24277	10007	50624	4145849	126143	192595	174678	158281	208517
C18H38O2	-2.26	0.11898	0.637715	365.208	12.64	4	Feces	Term	Positive	RP	28129	8757158	155309	3290748	2678093	197254	758715	648923	133601	14065	3070423	1305860	14065	455460	5347869	14065	1333538	72091	991917	19723324	1348150
16306	-2.24	0.03565	0.314977	593.406	15.52	-	Feces	Term	Negative	RP	4296	579119	172252	31379	10182	141578	290797	784607	4296	249357	292874	975544	93632	305990	1780094	4479793	114935	8686	1576748	1291671	8593
16459	-2.16	0.16139	0.637715	367.318	14.82	-	Feces	Term	Positive	RP	89923	156448138	8297827	12131181	3801331	4355485	7381118	1054780	65402	3478582	6440127	11613732	4331879	4945868	35263071	20000234	1514228	265997	17802632	4599722	5668885
16460	-2.13	0.27719	0.683846	367.32	14.18	-	Feces	Term	Positive	RP	55702	30222632	2008154	11581263	7438229	364461	1111650	37819854	55702	362237	658739	1100316	111404	255470	3822925	549080	5573277	1329929	4216020	4307068	1758249
16461	-2.42	0.44641	0.770626	367.32	13.98	-	Feces	Term	Positive	RP	13808	31232670	430316	12493048	6428605	46785	299243	22562132	52277	266674	27616	614100	13808	13808	6423900	305300	2486838	259746	4478297	4694283	1694028
16529	2.01	0.12395	0.456758	622.355	6.2	-	Feces	Term	Negative	RP	6310	6310	757152	6310	6310	240741	84982	71349	426861	284985	12621	252036	32382	80126	6310	122719	35126	55729	6310	61714	23883
16532	-4.12	1	1	368.279	12.52	-	Feces	Term	Positive	RP	22073	5371982	430327	2378040	1128843	51507	22073	78924950	618090	237205	184705	50843	22073	51650	22073	44145	1149605	122017	167282	1183219	558897
16539	-2.22	0.18467	0.637715	368.321	14.81	-	Feces	Term	Positive	RP	6901	36156545	1904336	2585128	877966	988821	1517840	154103	14117	802894	1455028	2335536	903279	936609	7511103	4545222	300752	13802	4030746	1003768	1226396
16623	-2.4	0.13713	0.637715	369.336	15.04	-	Feces	Term	Positive	RP	15508	7056228	269688	831821	1727822	31016	6484406	9276628	15508	185152	74298	826746	15508	516764	6006779	2263113	391832	104540	769429	961316	899146
16625	-2.08	0.10209	0.637715	369.336	15.34	-	Feces	Term	Positive	RP	82842	8468821	1012041	556958	874179	82842	5695819	3192833	82842	165683	190998	665916	82842	822306	5054003	2013951	1391562	187192	374111	1324011	1172642
16684	-2.89	0.03775	0.632562	370.331	11.78	-	Feces	Term	Positive	RP	11317	3899195	93789	40233	724370	194977	101455	4992226	33046	29837	149327	11317	11317	123650	285826	708721	11317	22634	124343	621223	11317
16685	-2.63	0.08774	0.632562	370.339	15.15	-	Feces	Term	Positive	RP	27343	5075280	443733	362208	598195	27343	4336129	4242376	27343	54686	164376	206044	27343	440414	4081131	2571299	1198499	142185	306413	635825	834519
C20H36O6	-2.25	0.11706	0.637715	371.24	11.97	4	Feces	Term	Positive	RP	1364860	18744028	906935	6195	13075	8657397	12389	378034	5730444	6195	2358608	6195	6195	6195	6675289	44249520	6785460	1967059	1286809	9248808	4246378
16762	-2.59	0.0756	0.632562	371.315	13.99	-	Feces	Term	Positive	RP	266351	16968715	1169789	2474063	881465	797340	6905246	23892554	232421	294601	724154	435942	443796	302332	6852113	927598	2372340	823198	1076453	1145937	2351756
16796	-2.01	0.53765	0.815984	372.223	6.07	-	Feces	Term	Positive	RP	407571	51650	75080	222798	139905	1352255	2980	664957	161815	5960	80186	2980	76255	2980	44217	766559	34858	69090	52519	38999	36652
16837	-2.2	0.41367	0.760857	372.347	14.43	-	Feces	Term	Positive	RP	29783	4630430	617382	271441	637209	175291	2726191	7855051	12939	66646	92461	137136	267142	87349	1594002	272676	60191	25879	109422	517907	704283
16962	-2.13	0.12125	0.637715	374.326	14.04	-	Feces	Term	Positive	RP	206074	19162475	7852588	3272672	2927760	6150597	2504470	66161968	934500	5045130	188222	1406511	25322	1013317	13452728	11856665	3605300	287646	1785484	13069017	1563789
16975	-2.33	0.69002	0.891814	375.129	6.13	-	Feces	Term	Positive	RP	166813	7365	11093	102660	21245	592679	10954	7147728	64978	658170	39092	3682	179882	3682	10627	251704	53776	105459	107653	46053	3682
C19H38N2O5	-4.24	0.20444	0.641239	375.287	14.74	4	Feces	Term	Positive	RP	9123	24317465	42434	752255	2434447	9123	861744	70311870	20759	49322	96518	48542	18245	9123	1059227	2204940	585264	84762	111749	3447265	679584
17027	-2.26	0.34631	0.735462	375.329	13.54	-	Feces	Term	Positive	RP	63974	139936863	1002617	50589715	25702731	127947	3565032	115094766	565577	196114	2071976	1738440	63974	132281	6276727	644713	15580859	8794379	13981039	11906200	8187441
17070	-3.19	0.71639	0.909176	376.253	12.67	-	Feces	Term	Positive	RP	56705	19657839	326810	8681000	6517923	56705	139115	138184200	995883	792714	113411	409695	56705	160715	15730621	56705	3838939	345191	3793122	6719961	3837535
17080	-2.19	0.56222	0.830232	376.29	13.96	-	Feces	Term	Positive	RP	6971	4445122	3010949	408637	4335626	123975	55853987	73292071	13941	482996	3218303	4829379	6971	5821734	46828267	1848336	1065337	1313418	165727	3669058	12626055
17088	2.04	0.77199	0.943798	376.305	10.96	-	Feces	Term	Positive	RP	24131	7673154	26688423	11609203	15953630	2812684	808072	1723726	44801261	599910	3126683	1464313	24131	174227	1168022	51615	2830712	1548058	3609448	337350	48263
17117	2.52	0.25283	0.659278	377.143	2.91	-	Feces	Term	Positive	RP	20876	5705	1005275	5705	5705	1483979	930680	24666	14910	8373535	5705	711626	20577	344894	128303	5705	41593	11410	5705	5705	474956
17162	-2.25	0.14737	0.637715	377.266	13.97	-	Feces	Term	Positive	RP	22185	5995417	852397	4731340	4716813	57511	572223	36672178	44371	101807	328724	411978	22185	153471	15571440	559408	8494504	182164	1703632	3962600	3859083
17169	-2.32	0.59507	0.842505	377.302	14.43	-	Feces	Term	Positive	RP	316804	76432643	4702991	4587239	17979665	1395270	141466420	456440799	633607	5757662	5777712	12998122	1463612	11492346	92716111	7008840	4096495	6463769	3810880	43180493	54445764
17231	-2.41	0.59507	0.842505	378.305	14.43	-	Feces	Term	Positive	RP	42048	18189890	997270	909203	4484912	270846	33459912	116065008	84097	1351692	1313572	3146107	337810	2806169	22256030	1614790	969316	1465139	864961	14913981	12930627
17262	-3.01	0.07634	0.632562	379.182	0.91	-	Feces	Term	Positive	RP	36582	36582	3373014	144065	36582	73165	161909063	2293746	1370314	984424	36582	752877	7413342	32170467	36582	36582	36582	494437	36582	36582	599630
C18H38N2O6	-2.61	0.04455	0.632562	379.281	13.96	4	Feces	Term	Positive	RP	10035	77571689	22287073	20568784	8918412	7188802	5940669	77211189	1206467	235072	2102121	189790	20070	2668522	97913851	22239895	13163115	1885038	17176409	106087990	10562862
C18H38N2O6	-2.51	0.12818	0.637715	379.281	14.16	4	Feces	Term	Positive	RP	189074	44716997	9081175	11641422	7323218	5777918	1537010	69833762	378149	1330606	1046214	3491591	189074	786770	57686274	3983142	6686065	633474	7559182	53424246	6274934
C13H31B4N4O6	-2.54	0.04252	0.632562	380.285	14.15	4	Feces	Term	Positive	RP	51186	10387836	2028641	2691967	1227615	1547641	1506188	19843515	115810	1347591	318195	977935	51186	216030	14758101	2077500	1303655	102372	1612534	12110473	1409831
17423	2.13	0.18003	0.637715	381.221	7	-	Feces	Term	Positive	RP	2332	158601	10378	2332	357100	2332	2332	110630	667111	33114	5667	11241	2332	2332	2332	16586	36461	29796	2332	70153	4664
C20H34N2O5	-3.38	0.03775	0.632562	383.255	12.88	4	Feces	Term	Positive	RP	10231	2632247	10231	3114416	287863	645045	89904	10231	260953	10231	1484536	78041	10231	20463	237204	358321	1163865	45627	1096311	3676554	155767
17596	-2.38	0.16139	0.637715	384.183	6.75	-	Feces	Term	Positive	RP	6269606	136148	173450	327921	173377	718361	165306	108000	113123	45387	198492	70654	216500	46540	143790	311267	181924	149510	413797	84163	131420
17643	5.56	0.24115	0.645155	385.147	8.23	-	Feces	Term	Positive	RP	5085	12231	143212	5085	10169	439321	5085	5085	21801	135971	16285	16401	50842977	1121308	29880	5085	11909	5085	72376	35114	53022
C19H28O6S	-2.43	0.36517	0.740332	385.167	8.69	4	Feces	Term	Positive	RP	10546032	66265	283834	366654	196211	645232	33132	33132	443034	122945	532365	534598	118342	150343	684850	959251	308253	495915	8640200	575794	486591
17665	-5.97	0.97093	0.988566	385.246	8.7	-	Feces	Term	Positive	RP	42584980	5861	221756	38757	11557	119152	44911	2669	10242	13361	2669	32003	112387	29994	5339	1530013	2669	2669	223659	2669	34369
17685	-2.15	0.12706	0.637715	385.331	14.31	-	Feces	Term	Positive	RP	6400	14562043	236194	4267389	4056509	15801	48335	15003876	6400	12799	141325	6400	6400	17447	852395	200079	3918034	806921	1452740	995400	639413
17718	-2.18	0.697	0.891814	386.238	7.69	-	Feces	Term	Positive	RP	25724034	38417	846835	183553	629073	5977426	972820	345919	1088152	348507	262559	102007	2845919	2917644	86164	6179079	72233	75692	1371363	69808	56854
17746	-2.54	0.08836	0.632562	386.362	15.15	-	Feces	Term	Positive	RP	12593	1916297	161353	91079	333884	34063	1994342	1595094	12593	25272	25186	142713	12593	177327	2267286	740698	540715	72220	107773	361118	282722
17754	-2.33	0.91553	0.984852	386.74	7.69	-	Feces	Term	Positive	RP	10355387	5818	340010	2909	199152	1981936	326637	110663	401314	102720	70645	9692	886282	938553	19834	1982431	24676	39027	551399	8663	22489
17797	-2.15	0.08836	0.632562	387.286	13.97	-	Feces	Term	Positive	RP	37431	19811747	1482548	2837246	2093743	74861	7180569	2906357	37431	154420	802334	261667	37431	371991	26452453	7328100	11135305	1401171	1117983	4816063	6278701
17798	-2.46	0.21026	0.641239	387.289	13.48	-	Feces	Term	Positive	RP	9664	13473278	1055419	1085787	1978069	143174	35834568	4384041	19329	809730	139135	1604410	44394	2142271	23566786	1571510	4055476	397195	536082	3115749	4147409
17844	-2.27	0.06175	0.632562	388.29	13.97	-	Feces	Term	Positive	RP	11257	4981278	292368	581632	346887	11257	915720	393091	11257	11257	62542	11257	11257	22515	6564084	1827598	2786109	228003	299962	1175384	1585944
17911	-2.39	0.06931	0.632562	389.302	14.4	-	Feces	Term	Positive	RP	13257	11696418	241500	313526	1034133	26514	1879569	577345	13257	13257	322871	91817	13257	259691	11330437	2816522	2927068	480129	707732	1665318	2170581
17980	-6.23	0.37376	0.740332	390.922	8.7	-	Feces	Term	Positive	RP	125655704	49148	661114	47790	56367	302157	259439	306738	44046	94040	66760	87096	5527	126317	12147	5519318	11571	19215	756212	11053	124616
18010	-6.3	0.79965	0.955128	391.256	8.7	-	Feces	Term	Positive	RP	72201524	21310	304774	85409	11454	1869	163038	89313	21701	38963	31270	28843	104961	27127	25421	3365127	3738	1869	445342	1869	86537
18406	-2.9	0.40341	0.760857	397.111	6.13	-	Feces	Term	Positive	RP	2137	4274	33991	91169	2137	143511	12686	6046573	10228	361676	26974	2137	28043	2137	62950	295380	98857	114213	131414	61857	24871
18454	-2.84	0.07506	0.632562	397.367	16.73	-	Feces	Term	Positive	RP	6581	1396056	66180	138441	140342	6581	555812	1253250	6581	15173	39470	85123	6581	13927	1438627	1179016	325523	13163	202114	163660	246238
4,4,6,6-tetramethyl-2-[1-(4,4,6,6-tetramethyl-1,3,2-dioxaborinan-2-yl)hept-1-en-2-yl]-1,3,2-dioxaborinane	-3.26	0.3647	0.740332	399.31	13.79	3	Feces	Term	Positive	RP	8818	57976737	77649	3924986	5320305	17636	76467	24056310	42861	30661	27145	8818	21039	8818	3517695	184914	5709918	460911	1215508	1762037	362729
18565	2.45	0.24503	0.64663	399.325	13.43	-	Feces	Term	Positive	RP	290395	57829	838688	115659	1630878	2463977	2150032	57829	161182	31616231	830314	3662604	2798324	1590766	789818	438943	57829	391812	673268	2686923	57829
18706	-2.15	0.21026	0.641239	402.194	9.59	-	Feces	Term	Positive	RP	18685627	112965	338445	400388	128878	2236277	279613	176997	278475	161139	1420124	1090164	1310967	490396	445885	1596028	181270	185061	1938911	724301	478540
18729	3.1	0.13713	0.637715	402.284	8.62	-	Feces	Term	Positive	RP	391230	49090	1571384	333937	138365	12890	246559	12890	395462	15918154	1013540	1862623	12890	579572	145887	899558	25779	201411	70138	121255	446496
18734	-2.64	0.13508	0.637715	402.336	16.55	-	Feces	Term	Positive	RP	4163	184067	180190	28838	183343	26989	508368	3047418	4163	22867	303971	11413	4163	4163	169995	26240	8326	4163	280246	88412	52537
18921	-5.46	0.45581	0.770626	405.597	8.78	-	Feces	Term	Positive	RP	166102881	111700	881973	354829	76144	657407	498722	286418	101145	13065	56984	210316	976121	168307	115591	7031395	20929	38825	888552	8222	163609
18925	-5.8	0.49131	0.796928	405.932	8.78	-	Feces	Term	Positive	RP	96694313	68571	512178	180527	53640	185702	279378	147255	25181	8245	43732	133479	293665	95576	78376	5031804	4122	15180	507367	4122	96252
18977	-4.22	0.48646	0.796928	407.202	5.28	-	Feces	Term	Positive	RP	21660	18037	492276	1962	1962	76222	78956708	244994	2278245	1962	24073	1962	1962	14626627	3632679	70137	181464	92116	1962	3923	366762
Cholalin	3.08	0.33627	0.733033	407.279	10.92	3	Feces	Term	Positive	RP	425698	259363	424933	59792	493183	2996595	1927277	204572	796102	1063829	601850	1998137	77721669	3259468	4209690	43102	81664	271335	474845	1792464	2220464
19057	-2.99	0.7501	0.933659	408.251	7.83	-	Feces	Term	Positive	RP	29228360	31067	442124	182680	306111	2129711	232633	255384	514053	213533	132964	25188	1384771	813130	43975	3756453	16291	34805	1239417	32660	34060
19083	-2.94	0.94208	0.988566	408.753	7.83	-	Feces	Term	Positive	RP	10855811	4914	165838	4914	137142	823662	81573	92518	153960	106952	34147	16644	530791	360592	9829	1475817	4914	4914	485473	9995	25728
19126	-2.15	0.44641	0.770626	409.271	13.48	-	Feces	Term	Positive	RP	28215	16250966	1911200	1837014	3706667	56431	100172558	2731786	28215	1701533	383194	7586431	28215	4669474	99589345	2297685	9830366	1195440	1127489	6117310	17866249
19245	-2.2	0.63563	0.86306	411.223	6.6	-	Feces	Term	Positive	RP	15127897	107471	7876	129229	5819	778746	53544	260256	1391617	390420	2909	201759	177322	2909	2909	1017197	79894	185003	2909	86312	2909
19349	2.15	0.53804	0.815984	413.337	7.93	-	Feces	Term	Positive	RP	36968	128018	8280013	11109	29148	86013	560326	85769	241412	5554	731740	301931	45060	661889	413103	34500	37973	5554	31492	553160	332142
19439	2.08	0.25853	0.659756	415.255	4.67	-	Feces	Term	Positive	RP	47361	130618	16107	6144	282695	63485	6144	37206	3969679	86160	13628	6144	215166	6144	102457	1163857	102026	147600	129134	6144	12288
19481	2.06	0.15776	0.637715	416.196	10.99	-	Feces	Term	Positive	RP	45510	36211	891215	640885	9894	933847	1537722	4947	210574	771369	1511314	1610406	10487956	753373	75708	41864	85682	264645	4947	75513	504922
19684	-3.74	0.17533	0.637715	420.346	14.46	-	Feces	Term	Positive	RP	10759	1773544	37616	86402	271801	10759	3080779	16853501	10759	10759	41019	10759	10759	21518	1547856	24719	51562	269040	24316	793618	501915
19689	-5.45	0.85628	0.970311	420.607	8.86	-	Feces	Term	Positive	RP	115432047	95429	774934	82772	82399	116876	310816	45004	47487	38096	39441	164496	400487	2086	101799	6322580	2086	26922	718451	4171	195200
19746	2.43	0.18729	0.637715	422.105	0.86	-	Feces	Term	Positive	RP	313345	27133	275104	27133	518890	27133	54265	27133	10959036	9420283	364807	178756	27133	27133	884753	511737	1562456	720641	2804224	117648	351774
19889	-2.17	0.53804	0.815984	424.277	7.98	-	Feces	Term	Positive	RP	31562261	2820	386816	6029361	67581	40552626	147980	5106686	1000947	314140	51931	15153	11829668	217737	22542	15712023	101165	5641	530664	2820	22767
19923	2.43	0.8848	0.984852	425.176	0.88	-	Feces	Term	Positive	RP	613928	780279	1379625	988389	5108890	1451568	74735	341528	27436185	85110	432874	37367	100638	37367	477265	2125555	1453919	9075160	2743987	1635362	357275
C21H32O7S	-3.46	0.97111	0.988566	427.178	8.34	4	Feces	Term	Positive	RP	12092689	5012	39609	2506	20772	1470118	5541	2506	90705	9719	109092	189981	62713	24750	61501	150738	167358	129811	1487524	297035	343222
20182	-5.06	0.8554	0.970311	429.778	9.42	-	Feces	Term	Positive	RP	89371024	203040	1146817	34919	58027	31153	240316	56700	7198	3599	3599	79736	307568	3599	91974	3503605	3599	41348	104647	3599	79731
20184	-5.18	0.97093	0.988566	430.029	9.42	-	Feces	Term	Positive	RP	75395805	170518	960197	40265	26377	32260	171493	23714	22100	9886	9886	68147	194245	9886	85841	2948546	9886	19771	86896	9886	42776
20205	-3.63	0.54663	0.815984	430.264	7.97	-	Feces	Term	Positive	RP	27367624	8584	304540	61858	119192	1064869	128882	141354	122053	167309	66081	32802	846935	289179	41457	2696962	41463	39504	1291266	25089	17168
20213	-4.64	0.41367	0.760857	430.28	9.42	-	Feces	Term	Positive	RP	39129864	127645	604761	25529	43749	81973	103243	50844	78928	4741	44997	37415	147816	9481	79286	1476362	207466	93635	119356	26972	15661
20274	2.33	0.11271	0.637715	431.232	6.22	-	Feces	Term	Positive	RP	20469	10235	315330	10235	98314	476944	7959656	10235	23415	31509061	10235	2100531	934017	2720178	100995	10235	40238	10235	37723	10235	217807
20425	-5.17	0.85628	0.970311	434.948	8.92	-	Feces	Term	Positive	RP	214823835	296793	1732708	254723	228759	424894	581521	304319	128484	65032	143008	481584	848298	101143	301086	12966702	32516	96574	1481713	32516	393383
C27H48O4	-3.09	0.13508	0.637715	435.344	14.96	4	Feces	Term	Positive	RP	15334	26805361	15334	2507419	1763441	15334	72181	1159993	15334	45559	54350	448932	15334	30669	2071433	50579	287600	40977	2027896	641734	235863
20478	-2.14	0.17975	0.637715	436.227	14.11	-	Feces	Term	Positive	RP	20907	7751597	80708	382631	1041486	20907	5338802	3825888	45983	360780	41813	303122	20907	168676	3228424	1474554	3734392	486795	677158	1866111	1631187
20633	2.22	0.44403	0.770626	439.291	7.03	-	Feces	Term	Positive	RP	15167	14611	6451	2233	4465	2233	25376	10588	3208209	104645	2233	38314	2233	32861	255590	511237	377133	246492	2233	25626	46503
20634	-2.83	0.82745	0.969078	439.303	12.9	-	Feces	Term	Positive	RP	14844	26605491	243503	73462	1101560	14844	65975	9718041	1310350	98100	226907	29689	14844	14844	4558796	244881	3791995	425333	137549	14011374	1936562
C26H38N4O2	-2.06	0.01989	0.585334	439.309	12.5	4	Feces	Term	Positive	RP	856961	8395737	467685	5397686	1510426	5519678	353911	672660	984693	29681	5808712	458303	59362	334742	4459914	7483268	5508768	1340918	7116713	7440115	3916496
3-hydroxylinoleylcarnitine	2.05	0.16869	0.637715	440.336	10.69	3	Feces	Term	Positive	RP	32868	293650	2002960	335719	1441455	190259	1969940	65736	1587289	10289830	2475568	5992535	32868	1160222	1022941	303734	136334	83537	320042	405919	726153
20681	-2.32	0.50021	0.805025	440.357	12.33	-	Feces	Term	Positive	RP	212021	250348	194157	160845	33959	532568	344538	2699621	405140	283920	247528	422675	142248	145753	76725	9247292	266112	167574	244915	16980	127982
20690	-5.23	0.7695	0.943798	440.785	9.47	-	Feces	Term	Positive	RP	101611401	152358	1002212	33216	72016	3562	370445	76667	7123	3562	3562	187084	360676	3562	87306	3872060	3562	45973	80514	3562	64460
20696	-5.33	0.58457	0.842505	441.036	9.47	-	Feces	Term	Positive	RP	89659291	111577	799214	33290	80718	4156	265450	30364	16173	4156	8311	133998	296943	4156	68150	3368174	4156	26159	95952	4156	72616
3-[2-[2-(3-aminopropoxy)ethoxy]ethoxymethyl]-1,4-bis(oxiran-2-yl)-2,3-bis(oxiran-2-ylmethyl)butan-2-amine	-2.31	0.6452	0.86306	445.287	8.11	3	Feces	Term	Positive	RP	256360517	185693	3505594	33624700	861529	198579491	753544	25735599	6979115	3040288	567878	520255	60496273	2176625	415406	89254785	936991	67111	6264790	248384	815739
20965	-2.34	0.49089	0.796928	445.789	8.11	-	Feces	Term	Positive	RP	110968779	24051	1532599	13948896	224284	86060311	677176	10614355	3168769	1304758	181672	108880	25923068	1004146	87914	39999621	237892	24051	2491713	24051	48102
21007	2.19	0.21677	0.641239	446.37	12.79	-	Feces	Term	Positive	RP	522746	12781	299099	141992	12781	799508	382372	12781	1524117	3179265	332254	3450839	11679083	2081574	1337073	1225813	12781	25562	392256	146993	582948
21102	2.13	0.79862	0.955128	448.305	9.61	-	Feces	Term	Positive	RP	49044	85347	1258485	37020	96791	11818	80483	4065	14635	4065	61723	22983	4065	26916	41878	4065	8131	4065	13509	126996	74765
21136	-2.66	0.91321	0.984852	449.249	6.49	-	Feces	Term	Positive	RP	323689	6013	1719998	2625	2625	456858	72660349	165363	3697189	19388	7944	2951217	2625	15092564	8682326	504744	2732327	623467	2625	5249	781639
21147	-3.21	0.17975	0.637715	449.36	15.92	-	Feces	Term	Positive	RP	8017	376142	261070	47117	255047	93388	1837766	7814750	8017	16034	207670	108738	8017	81736	184100	1419790	57001	25004	29860	236798	143800
21180	2.81	0.85586	0.970311	450.321	9.58	-	Feces	Term	Positive	RP	8631	437410	22769047	60729	173846	17262	65820	66671	733347	8631	2019789	41785	8631	73949	680887	810023	301367	196848	8631	1600818	2656732
21232	-5.79	0.88446	0.984852	452.042	9.51	-	Feces	Term	Positive	RP	116082949	81648	805667	10290	26402	9808	346334	53098	5017	2509	9813	109163	266976	2509	81391	4005193	2509	9708	95476	2509	115305
21361	-3.06	0.36219	0.740332	455.257	4.39	-	Feces	Term	Positive	RP	39831450	23260	424966	11630	39819	546251	11630	11630	11630	988285	11630	835677	177948	44516	50777	3611682	81116	103676	431005	244030	720746
21578	-2.75	0.01727	0.585334	461.29	12.52	-	Feces	Term	Positive	RP	95429	1610235	18185	1142356	235080	778636	18185	39324	36369	18185	737683	18185	18185	18185	550372	248369	847658	157631	1518403	827244	267354
21637	-5.82	0.58457	0.842505	463.049	9.55	-	Feces	Term	Positive	RP	121517983	106983	703285	25339	74428	3340	335468	79927	24651	3340	6679	95505	350956	3340	90080	4771449	3340	8621	30369	3340	118334
21671	-2.42	0.25853	0.659756	463.375	14.19	-	Feces	Term	Positive	RP	6953	3834187	378319	230846	84603	6953	13907	12950583	6953	1382176	743336	4460856	6953	125643237	9313952	301164	2220211	15254822	19042112	13768977	6953
21711	-4.71	1	1	464.299	9.05	-	Feces	Term	Positive	RP	208119516	475856	2293905	292014	215810	384277	756293	167080	139312	49788	67388	607793	1528836	43551	357914	9612166	33964	125212	1452377	6975	257221
21819	-2.07	0.53765	0.815984	467.171	8.3	-	Feces	Term	Positive	RP	4112206	4491	43519	29643	23443	4491	8983	4491	79439	44014	92225	274239	148323	10161	190202	103324	149476	196847	2636226	339276	316255
21844	-2.06	0.04191	0.632562	467.349	16.08	-	Feces	Term	Positive	RP	5060	618459	44102	426386	294436	184336	486680	1675618	5060	5060	147476	270371	38318	202737	320695	98274	10121	5060	386081	24882	16789
21874	-2.51	0.59507	0.842505	468.304	8.22	-	Feces	Term	Positive	RP	35406463	12624	235169	3152576	34297	15041836	168675	2167583	450671	276219	48483	601216	5307457	705117	50431	7408850	47297	35371	561569	25248	81813
21898	-4.05	0.25853	0.659756	468.959	8.62	-	Feces	Term	Positive	RP	76292	12212	25603	71904499	2451	234808743	145656	54950317	9970062	78889	2451	2451	7682387	174754	2451	115412076	8641	2451	12748	9771	4901
22096	-5.66	0.85614	0.970311	473.805	9.59	-	Feces	Term	Positive	RP	134391447	117989	1001989	25590	85000	20549	732002	144725	7052	3526	13876	235998	266064	131551	87685	5990913	3526	8131	34991	3526	114941
22101	-5.62	0.48862	0.796928	474.055	9.59	-	Feces	Term	Positive	RP	125601346	112834	1078126	46535	68548	2119	364024	113817	16709	6807	2119	61369	280564	2119	49192	5420594	2119	4237	41246	2119	134149
22122	-5.98	0.91338	0.984852	474.306	9.59	-	Feces	Term	Positive	RP	69684276	66771	351281	30292	44887	31964	258716	46167	2520	5533	2520	92524	92693	2520	51675	3078162	7251	5040	8291	5116	119307
22145	2.61	0.19093	0.641239	475.291	7.85	-	Feces	Term	Positive	RP	1657200	39634	74119	40409	5159	184311	5159	95959	405723	6978380	67488	474086	451706	83691	10319	5159	35697	34003	5159	28721	36931
22176	-4.99	0.10994	0.637715	476.303	9.94	-	Feces	Term	Positive	RP	8340676	49653	62283	17485	17090	15330	75470	10422	44525	4578	45057	4578	4578	17328	4578	630629	24008	9156	47071	20558	33296
22261	-4.68	0.97108	0.988566	478.974	9.11	-	Feces	Term	Positive	RP	197747501	504948	2858791	218404	157704	533744	706231	194482	91241	27875	65613	593186	1012231	13937	422544	9421157	13937	83296	1252248	13937	226693
22339	-2.91	0.40433	0.760857	480.8	8.33	-	Feces	Term	Positive	RP	22594751	2016	77094	777115	29360	6109719	63094	703043	51954	60723	2016	2016	2629596	61398	20278	4732665	20079	4033	350542	4868	43719
22466	-2.05	0.61208	0.854837	484.384	12.34	-	Feces	Term	Positive	RP	13519	77133	6759	188034	124300	349372	73911	1988598	424661	211092	134647	353181	149314	68046	19809	7513608	103138	266626	246787	6759	63003
22477	-5.54	0.50969	0.815984	484.811	9.63	-	Feces	Term	Positive	RP	135960415	141271	1108056	30031	70769	2468	584639	69403	12710	2468	2468	86627	239200	2468	13723	5981651	2468	4936	50917	2468	360113
C18H29N7O5S2	-2.08	0.40433	0.760857	486.161	6.31	4	Feces	Term	Positive	RP	1931046	4245	26690	62825	41886	690360	52953	4245	93803	68439	144440	149176	34454	133772	173984	232209	8491	4245	682687	40091	186512
22666	-3.48	0.69002	0.891814	490.317	8.33	-	Feces	Term	Positive	RP	35341096	5048	159647	1335904	10095	7131319	79800	1039143	186431	84885	14497	59400	2215565	43629	10136	4721243	5048	5048	439187	14728	47907
22781	-4.4	0.91553	0.984852	493.65	9.17	-	Feces	Term	Positive	RP	179994441	602290	3215732	206843	187189	361540	593445	132991	91800	35073	99539	565546	1130406	52143	373567	9428566	7635	115855	1026265	3818	297493
22854	-5.42	0.23338	0.641239	495.818	9.66	-	Feces	Term	Positive	RP	114376481	104474	989075	16563	98376	36228	603794	8281	32107	8281	8281	76534	194379	8281	8281	6193189	8281	23822	8281	8281	325739
1-16:0-lysoPC	-3.17	0.54663	0.815984	496.339	12.87	3	Feces	Term	Positive	RP	182299	145337425	1092349	4498159	22690969	686905	24641586	1284178303	4178107	4235277	3273518	38763846	1266824	1302545	6728086	12664427	25252224	1038265	24763904	32833772	34051667
22913	-3.19	0.41367	0.760857	497.343	12.87	-	Feces	Term	Positive	RP	22463	38568077	11232	1230646	5969283	43351	6413891	338171582	928023	690926	847008	10309478	233119	272748	1726102	3301422	6682037	233995	8827873	7705360	9467873
23279	-4.49	0.97177	0.988566	508.325	9.23	-	Feces	Term	Positive	RP	180403655	550490	3110345	124671	113320	249137	418493	89984	92460	8284	155022	542300	1018664	8081	347860	7552610	5822	116876	792430	12429	211300
23390	-4.03	0.80444	0.955128	511.829	8.43	-	Feces	Term	Positive	RP	103752542	10690	498918	1549613	82436	9226727	313227	1712518	323363	197035	49229	109450	3363243	118416	66560	8141568	36674	25319	1093103	15524	140807
23415	-4.11	0.74289	0.933659	512.33	8.43	-	Feces	Term	Positive	RP	33696166	3799	89510	556313	18026	2283292	83642	134169	56609	61923	3799	19417	1114566	29505	3799	2601323	3799	3799	285575	7598	50202
23484	-2.42	0.63739	0.86306	514.483	15.86	-	Feces	Term	Positive	RP	45437794	9377714	3432052	1755178	439188	115392	57696	333410	886374	344322	1116113	155410	928935	57696	165005	1043866	2313405	1035923	335120	1308754	57696
23587	-6.54	0.48862	0.796928	518.082	9.73	-	Feces	Term	Positive	RP	114056248	44829	479396	8079	77615	9475	532710	205822	15425	4039	4039	10510	26946	4039	9239	5659640	4039	9802	8100	4039	172455
1-16:0-lysoPC	-2.02	0.44403	0.770626	518.321	12.87	3	Feces	Term	Positive	RP	14930	43149255	7465	717181	5271172	7465	4821006	85784113	123181	435052	494530	6271031	7465	7465	441950	1417824	4996979	7465	5004161	5684072	11060447
23673	-3.74	0.97108	0.988566	520.333	10.27	-	Feces	Term	Positive	RP	17109416	6828	410408	26707	8760	97853	400105	146298	30303	74256	16503	32205	218873	80204	33951	2123989	3414	3414	9606	3414	145431
23729	-4.29	0.69002	0.891814	522.202	0.92	-	Feces	Term	Positive	RP	149614	691395	345377	2715482	684497	140110	344945	8625870	88937	897926	11715	65200	97363	37431	23431	4742272	295410	362935	63331150	11715	11715
Lysolecithin	-3.12	0.59507	0.842505	522.355	13	3	Feces	Term	Positive	RP	7757	22351448	172330	1184798	19007849	47796	16946856	635828789	2035070	100729	783737	21404795	15515	540413	10222311	1078489	25030943	1331787	7828321	12834573	7972916
Lysolecithin	-2.53	0.697	0.891814	522.355	13.07	3	Feces	Term	Positive	RP	7712	46813646	83059	940183	15788743	15423	7017072	258181662	1053957	33753	409887	10991827	16675	477606	5516138	1526053	14162271	1114294	6398585	8268592	8227740
23758	-4.2	1	1	523.001	9.28	-	Feces	Term	Positive	RP	133908873	394776	2663313	104096	140612	202211	444959	97145	87372	3330	100141	465414	1121634	11676	366025	7444739	6660	83252	659588	3330	234357
23839	-3.56	0.53685	0.815984	525.083	9.76	-	Feces	Term	Positive	RP	9635918	164281	97444	216850	206481	2967	66191	140177	91894	18931	14354	2967	2967	2967	5934	568112	98151	88493	34533	44234	64645
23851	-2.03	0.28813	0.700935	525.487	15.84	-	Feces	Term	Positive	RP	1766515	2143694	1345201	485114	67126	1180201	67126	2297513	67126	67126	67126	806600	1442098	7100350	134252	24375797	148216	2429868	1341136	793537	67126
24138	-4.81	0.80444	0.955128	533.842	8.53	-	Feces	Term	Positive	RP	95281623	6730	398345	901470	79348	4555393	212808	558759	147406	112547	66472	75840	1410663	95971	43785	6558763	3365	24479	759449	7216	151284
24179	2.28	0.07563	0.632562	535.249	1.77	-	Feces	Term	Positive	RP	15395481	30916	1887552	15458	1071259	236280	433964	15458	56252064	6367829	1887608	3856606	38026	67424	1628506	2348944	521869	3428108	15458	1814485	255305
24220	2.23	0.09693	0.637715	536.253	1.77	-	Feces	Term	Positive	RP	4162472	17517	310036	17517	49794	17517	54921	17517	14370276	1524212	385708	1003717	17517	17517	277520	920916	35033	845561	17517	346137	81307
24235	-2.15	0.48862	0.796928	536.503	14.12	-	Feces	Term	Positive	RP	2099782	29988	29988	139533	415610	165620	12992398	182579	1123748	258594	90815	455860	29988	567923	77136	29988	504399	59975	104796	292990	29988
24269	-4.42	0.94225	0.988566	537.676	9.33	-	Feces	Term	Positive	RP	147884617	418901	2502877	113071	112598	89219	450266	145263	81275	2493	72047	529831	840910	33520	297573	6326170	4986	76076	569008	2493	347852
N-(4-chloro-5-methyl-2-sulfanylphenyl)sulfonyl-N''-(4-chlorophenyl)sulfonyl-4-methylmorpholin-4-ium-4-carboximidamide	-4.41	0.77134	0.943798	538.01	9.33	3	Feces	Term	Positive	RP	115724411	363102	1961041	47585	72857	91538	392958	88763	48059	8057	16113	402148	691421	8057	273586	4798107	8057	69007	411620	8057	275923
24502	-2.28	0.49004	0.796928	546.352	13.47	-	Feces	Term	Positive	RP	9210	57406464	704422	1372756	5122402	9210	6335638	99752892	9210	452005	1189673	6888274	9210	46194	61686	1401514	3191857	18419	8705438	1211920	9629369
24656	4.18	0.26102	0.659756	552.264	9.53	-	Feces	Term	Positive	RP	2314	5533	67798	2314	4628	430343	23573	2314	19407	29835	33919	32041	10389224	282694	116427	10420	17582	13858	11170	17107	85294
24663	-4.71	0.66288	0.879388	552.351	9.38	-	Feces	Term	Positive	RP	123609525	325016	2126646	50426	19406	83147	401971	41976	24777	9703	132591	338412	270308	9703	283940	4839033	9703	41846	311580	9703	237528
24789	4.52	0.19669	0.641239	557.22	9.53	-	Feces	Term	Positive	RP	2322	2322	7356	4677	4643	113148	11280	2322	8302	19202	34446	9076	5028106	131705	49664	2322	2322	4937	2322	2322	33473
24793	-2.02	0.71639	0.909176	557.263	6.36	-	Feces	Term	Positive	RP	996730	23401	68658	72918	24811	77118	10455	10455	21548	10455	425553	114539	84275	10455	44886	245506	20910	23564	864259	108954	92504
24993	-2.62	0.56107	0.830232	564.359	10.37	-	Feces	Term	Positive	RP	9229918	20844	518260	26140	22905	29384	675991	133175	38474	141215	23290	59532	206383	73568	10422	2726349	10422	10422	42731	10422	309501
25048	-2.59	0.23059	0.641239	566.442	15.53	-	Feces	Term	Positive	RP	13887	188829	438104	6944	69243	290335	34113	6944	6944	418999	625154	91247	43242	437816	988810	6196889	127952	6944	1707283	339163	48627
25056	-5.01	0.97093	0.988566	567.027	9.42	-	Feces	Term	Positive	RP	102845812	210612	1406420	74253	64473	9443	336029	69116	18886	9443	21770	78817	316044	9443	177187	4247238	9443	48350	140667	9443	117257
25147	-2.47	0.30906	0.710654	571.397	15.53	-	Feces	Term	Positive	RP	39218	79340	206049	39218	78436	385821	117180	39218	39218	511089	955457	137049	133836	469903	1519130	5852904	168237	109600	1612479	379711	79797
25272	-5.72	0.54663	0.815984	577.366	8.7	-	Feces	Term	Positive	RP	114786591	60748	476117	235822	56879	794943	239617	235576	77152	39732	54185	80720	544077	70232	63684	7805977	8057	35785	685427	7590	151401
25286	-5.76	0.82745	0.969078	577.868	8.7	-	Feces	Term	Positive	RP	65368597	23885	256905	3652	33444	123194	123622	3652	3652	34083	10686	37601	368391	17741	38916	3996023	3652	9030	362079	7304	54112
25617	2.7	0.24503	0.64663	594.509	15.88	-	Feces	Term	Positive	RP	54891	470798	181243	376288	986784	1605196	417766	605194	22973060	396930	2025622	504958	3193013	27446	27446	1231034	27446	1463720	213600	331125	27446
25689	-5.78	0.79965	0.955128	599.379	8.78	-	Feces	Term	Positive	RP	85311398	43107	325647	81392	34295	2537	214578	2537	16547	26749	30684	107692	451664	11243	60785	5284546	5074	20628	473048	2537	42588
25713	2.12	0.22906	0.641239	600.467	15.87	-	Feces	Term	Positive	RP	13995	158314	27990	491794	742575	618929	450404	331306	11735570	494549	1075687	733634	1354301	13995	13995	884372	13995	909726	1010888	890455	13995
25784	-2.54	0.3276	0.733033	603.495	15.02	-	Feces	Term	Positive	RP	23371	2265110	23371	414282	23371	46743	479152	126453	85923	1731127	6999676	2403995	672235	3321933	6203147	11011822	27468366	837572	99206	161927	421070
26074	-5.79	0.5306	0.815984	621.894	8.86	-	Feces	Term	Positive	RP	35664273	22276	227494	2180	12697	2180	36566	2180	26750	8211	17539	59500	2180	2180	16975	2306672	2180	4360	164129	2180	83887
26123	-6.11	0.45639	0.770626	625.728	9.59	-	Feces	Term	Positive	RP	41906493	28167	218905	3331	14407	3331	154073	22699	6662	3331	3331	18904	54179	3331	21127	1736970	3331	8488	3331	3331	67496
26430	-2.17	0.15518	0.637715	653.427	12.33	-	Feces	Term	Positive	RP	12129	12129	284478	892970	12129	4385060	856106	130569	264878	12129	706118	957910	12129	507151	271471	5784424	705665	274287	24257	945057	258755
(3-Phenylpropoxy)sulfonic acid	-2.11	0.03682	0.632562	255.007	9.08	3	Feces	Term	Positive	RP	2860	94790	57901	157760	78536	88927	111012	33159	36909	35129	62193	46838	15056	120629	5720	395494	79249	9955	952455	154678	41453
(OH)-pro-pro	2.29	0.2315	0.641239	229.118	0.91	3	Feces	Term	Positive	RP	66622	19708246	214388	728007	261193046	253052	15315	68814749	28051662	4327490	15315	92898	6573592	1126938	1348995	52242	2262173	12553917	9844792	15315	30630
?-Phocaecholic acid	-0.61	0.50021	0.721768	423.275	11.12	3	Feces	Term	Negative	RP	9603693	148907	395216	18759	209050	3481904	1572683	337268	538454	626599	727877	811564	4982911	1372211	650728	992070	9380	151103	778209	680524	494344
1,2-Dilaurin	-5.57	0.01727	0.585334	439.378	15.98	3	Feces	Term	Positive	RP	46684	23945174	36450	7662529	739523	23494160	871246	8544444	9098	9098	9098	9098	9098	22943	9098	10646817	3182210	231400	3363251	214323	18195
16alpha-Hydroxy DHEA 3-sulfate	-0.32	0.85962	0.919203	383.153	8.44	3	Feces	Term	Negative	RP	192824103	7666763	47691945	10017031	19690867	48490866	47696000	4658368	61518245	61944631	66638646	65970646	13900618	63579854	78656505	54379700	37773907	35682776	124839928	37029258	74341736
1-stearoyl-phosphattidylethenolamine	-5.24	0.40186	0.760857	482.324	13.4	3	Feces	Term	Positive	RP	18771	56925868	18771	756363	1800019	18771	374285	109983305	94158	84226	57742	161638	37541	18771	18771	1187411	2612990	40719	2316468	641457	602525
2,3,4,5,6,7-hexahydroxyheptanal	2.25	0.85962	0.867083	209.067	2.77	3	Feces	Term	Negative	HILIC	149106	107831	49757	7849	1183066	189446	11945	30010	3480448	44765	80072	2633	162311	5266	40666	117414	64245	41022	432674	467227	38476
2,3-Dihydroxypropyl 16-hydroxyhexadecanoate	-2.05	0.12125	0.637715	385.234	11.99	3	Feces	Term	Positive	RP	3910317	14277395	374960	8340216	4189012	3189010	299027	23917	6883510	47834	39154226	681543	73679	118829	1538487	10565984	4831061	2028482	4347193	17869170	1809975
2-Aminoadenosine	-2.61	0.94208	0.968467	281.101	3.71	3	Feces	Term	Negative	RP	24285809	4050	35519	1914	3828	4158345	192674	1914	226640	203068	371235	843692	1447814	284963	210743	578460	1914	1914	221648	56111	292089
2-Deoxyglucose	2.12	0.91553	0.949322	199.038	0.95	3	Feces	Term	Negative	RP	229680	5794865	788543	42005	60164654	954355	407343	3134828	34701801	793978	506887	370921	20073	232281	2710291	1154951	3988399	2853460	4616363	13653092	302139
2-ethyl-2,3-dihydroxybutanoic acid	-3.94	0.05349	0.355896	147.066	3.08	3	Feces	Term	Negative	RP	30821932	1131589	18573577	2636585	661733	183134979	5300817	1155058	1825763	2335103	81441164	1351062	2570612	7070500	371881310	37154246	27318792	2942912	1284265	46012928	1711698
3-(3,5-dihydroxyphenyl)-1-propanoic acid sulphate	2.73	0.8848	0.941924	261.007	5.7	3	Feces	Term	Negative	RP	378179	124614	108089	8364	8762181	152770	25810	120460	29584	8364	16729	138445	71469	80464	264949	119715	393022	145976	660793	25280	397653
3beta,16alpha-Dihydroxyandrostenone sulfate	-0.66	1	0.969742	383.154	8.21	3	Feces	Term	Negative	RP	40455935	749547	6401105	1617206	1050681	8386647	3416125	326094	4459175	3282111	8015391	7583998	4233007	5378903	4583540	4978855	3758341	3686074	18638361	2545985	9355965
3-Dehydrocarnitine	-2.2	0.80444	0.955128	198.052	7.11	3	Feces	Term	Positive	RP	16491343	30089	3424992	128610	121746	39691	106674	133800	175360	26213	29914025	73509	1252861	34818	391121	400898	380466	1135238	38815	719795	306390
3-Hydroxymethylglutaric acid	-2.24	0.53551	0.716477	143.035	3.29	3	Feces	Term	Negative	HILIC	26201941	64916	537338	64916	1089265	2164264	4883578	882099	1081219	915847	11684586	2922621	64916	907018	5180878	1417329	64916	129831	974713	64916	381067
3-Methylbenzenecarbothioamide	2.09	0.05963	0.389867	150.04	2.57	3	Feces	Term	Negative	HILIC	809898	53234	209191	17062	578533	366647	333451	3612	402829	3204702	62070	459870	1806172	76339	1114497	421372	281172	3612	47089	7224	2781585
3-oxoicosanoic acid	-2.15	0.05047	0.355896	307.264	14.58	3	Feces	Term	Negative	RP	5931	10091588	787850	5758525	1422020	208176	810077	9152495	5931	11862	1606834	626633	149551	203102	2570890	687356	902257	521552	2848199	2087639	1588349
5-Aminopentanoic acid	4.41	0.91553	0.80524	100.076	1.25	3	Feces	Term	Positive	HILIC	54375417	2453378	8429570	4059348	11463318	59922301	68681949	4083127	13514278	5611205	151772569	39160881	5845645651	23958707	52538505	14851714	7373640	50404208	9292666	3018448	6927622
5-Hydroxyindole	0.96	0.10994	0.637715	134.06	1.17	3	Feces	Term	Positive	RP	217682	10421	450881	114710	205880	5210	304304	105117	192265	108023	41606	343100	5210	135721	181275	5210	38440	68851	190252	5210	251222
7alpha-Hydroxytestosterone	-2.84	0.3647	0.740332	305.211	7	3	Feces	Term	Positive	RP	1561031	2520	77796	242653	5041	347554	2520	2520	9671	6651	80993	144611	14943	14187	197308	498840	152420	217491	4441131	42068	173622
7-oxoglycolithocholate	-2.08	0.00774	0.264543	482.271	12.49	3	Feces	Term	Negative	RP	3904711	10737475	1542402	7984746	3391421	11522793	628743	1496387	2207015	198958	5849465	613903	176202	366975	5988878	14876630	6222321	1694390	6783979	7949207	2460530
Adenine	-0.19	0.7501	0.709065	136.062	1.94	1	Feces	Term	Positive	HILIC	58024976	30809248	154863936	20119922	37449280	12978797	18963440	63627788	215257312	4178379	99948072	8580982	4821623	11689314	163014336	197435472	2866656768	1569729664	196419568	565065408	332887328
Adenosine	-0.48	0.50021	0.581545	268.104	1.81	1	Feces	Term	Positive	HILIC	7289411	255944	10796365	3079765	1418273	7696507	446970	2070888	4084077	613918	40871820	281090	597792	1381842	7957611	6579167	4192945	22790668	10326433	8907327	4120008
Adipic acid	-0.86	0.23813	0.641239	169.047	2.56	3	Feces	Term	Positive	RP	705573	264099	140139	1923682	481960	1439903	110453	4048203	69536	1910129	593168	13473	614775	26946	430402	498730	297214	167017	283637	642309	411885
ala-Gln	2.06	0.06382	0.389867	216.099	2.14	3	Feces	Term	Negative	HILIC	1307170	526126	395602	56456	2043516	503259	118552	425361	1071172	716749	200275	112373	5656917	52653	118184	134449	214547	758619	116727	461844	147546
Alanine	0.76	0.03023	0.200962	90.055	3.83	1	Feces	Term	Positive	HILIC	182674608	98008080	176266864	71804976	252356224	303004800	78862888	72439592	204138400	219589824	81018160	136643712	509339744	115842232	199050368	294859616	207645344	195981936	61941928	160250160	308940512
alpha-Aminoadipic acid	0.29	0.6452	0.652597	162.076	3.7	1	Feces	Term	Positive	HILIC	2391852	551142	2236459	927925	1233863	4486449	1816460	905754	4662873	1652583	2469545	2368231	4268763	2512457	2331959	3778407	1234224	1042158	840370	96990	864668
alpha-Ketoglutarate	1.18	0.30113	0.563504	145.014	1.13	1	Feces	Term	Negative	RP	3816458	378497	902540	109963	3106405	672750	439802	1306884	3816089	486989	2373339	477301	6163782	335570	3174696	2036731	2739110	749010	276907	1478499	10678915
Arginine	1.14	0.10419	0.292735	175.119	9.77	1	Feces	Term	Positive	HILIC	109390696	60637660	25821116	9340532	253601008	48151032	18005344	22225166	284514624	176310592	75973800	20154564	146995200	12143970	121096504	132040160	17774356	30690792	74935024	7795442	23174932
Asparagine	0.58	0.54663	0.716477	131.046	4.04	1	Feces	Term	Negative	HILIC	331750	309455	344956	33130	1308419	206259	503407	248688	706244	174287	150131	139331	123477	1161553	334935	232597	217168	224245	75919	178391	644134
Aspartate	0.37	1	0.913373	132.03	3.76	1	Feces	Term	Negative	HILIC	72834912	12752509	49958268	2383812	22938802	60726724	25669418	7054627	32635798	27289894	74592464	34492428	315678176	72567472	58256468	74833560	32938916	64066084	17277900	210862496	29266104
Aspartylglycosamine	3.88	0.06444	0.632562	318.129	0.76	3	Feces	Term	Positive	RP	25843	1421840	16122435	166668	25843	138364	1531513	51686	2272600	88173296	1923206	5246016	5096278	2614932	66787	3732551	117100	775323	25843	1264996	815297
CA	-0.08	0.85063	0.919203	407.2	9.38	1	Feces	Term	Negative	RP	105603	243633	91004	17589	303479	NA	284906	185946	133927	207268	71557	157389	125775	279109	236354	81090	24970	60319	108162	497464	272401
Carnitine	-0.06	0.26846	0.387911	162.112	3.13	1	Feces	Term	Positive	HILIC	3457534208	1654030464	4287566336	168523872	1072211648	1039649216	8862021632	1963040128	2864867584	880031872	3590418176	2264109824	2491862528	7730703872	460008352	637829632	390858560	1859516416	224596928	636049792	2424114944
CDCA	0.36	0.91011	0.949322	391.2	10.67	1	Feces	Term	Negative	RP	18726	337273	77135	15763	1458377	NA	318833	200611	217672	215796	16206	110104	15744	183108	389428	40411	32410	37692	202325	1095017	309479
Choline	0.15	0.6452	0.652597	104.107	8.05	1	Feces	Term	Positive	HILIC	3397916672	4127996672	4341787136	2338406912	5792318464	5035033088	862422400	2941878528	4757755392	1369145344	7266883584	2174006272	75324112	232361632	1989230464	5722609664	4844750336	6354686976	2945819904	4327527936	6523035648
cis-Aconitate	0.66	0.59507	0.742228	173.009	5.4	1	Feces	Term	Negative	HILIC	691591	66242636	88839	156375	3386951	693532	93977	475911	75190272	162196	523563	110039	97886	91385	10288575	1382599	329981	947651	827240	584702	222410
Corticosterone sulfate	-1.9	0.9416	0.968467	407.153	9.18	3	Feces	Term	Negative	RP	2312206	4565	53322	32015	4565	225072	4565	4565	24121	19807	75676	29182	243298	4565	4565	103117	45490	9130	374725	81801	155908
Cytosine	-0.58	0.37376	0.472556	112.051	2.5	1	Feces	Term	Positive	HILIC	116413552	14622169	77554536	547388	3823573	31531512	525150	17283910	123120944	54625.5	29865224	719225	109251	655687	15971026	262364432	165665952	103173160	18630038	101675272	11109871
Deoxycytidine	0.23	0.94225	0.812323	228.098	2.24	1	Feces	Term	Positive	HILIC	3752219	NA	6623427	302710	1377313	1676706	929756	2385458	3437753	5394050	2458129	1564008	81390	681916	6842947	8349020	430082	5794818	3684354	2144713	40695
Deoxyuridine	-0.6	0.85962	0.867083	227.067	1.63	1	Feces	Term	Negative	HILIC	12005669	803292	8845306	2018966	4171798	7190222	124134	2285235	1211497	2620987	10617933	637989	680496	125893	947297	3504723	9424150	3748487	626412	7463818	1320281
Dopamine	1.38	0.01855	0.585334	154.086	1.21	1	Feces	Term	Positive	RP	819785	39899	481520	157384	832569	430348	860947	626241	304675	892596	64092.5	834411	2493575	666344	386053	346672	128185	358332	239455	64092.5	1410577
Epipregnenolone sulfate	0.33	0.54663	0.77019	397.205	10.42	3	Feces	Term	Negative	RP	8096932	668913	4339831	2533310	2181390	7502233	12121869	2271402	5722982	22792681	7811835	5941093	18376430	21701951	14656061	3738902	3440347	3391274	5553126	1634735	8207478
Erythrol	-1.58	0.21026	0.502883	133.051	1.18	1	Feces	Term	Negative	HILIC	13017919	212705	3251557	1013977	145880	13551481	1201388	1177920	1500338	618854	6415859	2115850	747693	1828264	4791100	6287419	1797136	1087099	821342	979271	1440614
Ethyl malate	-2.13	0.97177	0.912743	161.046	1.46	3	Feces	Term	Negative	HILIC	19726120	341976370	31431529	520402	15019155	4125563	2939465	1569403	5229585	1107340	8018273	5343534	2217836	696787	860328225	1806533385	133701256	353458775	754684	50881288	40752755
Fucosyl-N-acetylglucosaminylasparagine	-3.47	0.29052	0.563504	480.184	0.83	3	Feces	Term	Negative	RP	34960442	12809	614603	12809	25618	5751599	9463069	12809	104154	728067	48432968	7054046	12809	17873443	30463735	9244397	95373	42679	12809	1985810	236586
Fucosyl-N-acetylglucosaminylasparagine	-3.2	0.1789	0.637715	482.197	0.83	3	Feces	Term	Positive	RP	71997379	19912	1700090	39823	19912	13317745	33298950	19912	582817	2902944	111864071	21336094	19912	50104159	80763749	37527083	268428	223970	71747	5590260	311044
Fumarate	-0.29	0.91553	0.888703	121.051	2.68	1	Feces	Term	Negative	HILIC	54125932	5812444	13424969	5694885	2208348	45806368	11651436	8371951	26968782	10457994	39937676	27866982	48970272	21649196	8456373	55382536	19103210	12799919	2871843	27423538	11557187
Galactitol	0.9	0.33627	0.600105	181.072	3.46	1	Feces	Term	Negative	HILIC	13155338	60751896	103780208	12244277	102649176	10528048	13557679	17862848	119262576	9959976	12338489	13436794	6772964	12074306	44478628	22490992	96654272	50294176	42647488	43767780	57421536
GABA	-0.23	0.59507	0.63357	104.071	4.08	1	Feces	Term	Positive	HILIC	413745120	1172173952	1047301760	677521728	49799468	83909104	1362561280	1210463360	1060216000	144408592	127390152	916529792	289876352	133205472	1628589824	2858461440	1615452288	1575934336	996530496	2421561088	2620482304
Glu-CA	-0.13	0.46	0.710852	536.2	7.69	1	Feces	Term	Negative	RP	17847	678	19.5	19.5	6088	NA	2688	40	39	2753	1048	7868	4586	2849	19.5	19.5	19.5	74	1346	11929	1960
Gluconate	-2.86	0.02461	0.389867	115.004	4.54	1	Feces	Term	Negative	HILIC	156622832	31435018	7274930	123727120	15378211	38747416	38702460	263467152	43793072	9226643	15538571	51631252	34974448	39528640	56819148	815990336	78393600	19482356	912466624	12800989	37153096
Glutamate	0.26	0.18467	0.345902	195.051	3.29	1	Feces	Term	Positive	HILIC	2016463232	4274466	44017204	4477521	178665168	312036096	763440576	3791193	108406192	772953280	1351667072	1649577344	380461920	114950688	35408648	81605512	11103054	20955250	2740165	48457504	347905056
Glutamine	0.81	0.12125	0.313427	148.06	3.55	1	Feces	Term	Positive	HILIC	171531024	845934	5357594	103892	153643664	52519260	134875376	1195677	8506728	215270896	146103120	107969712	71805680	16403170	57610624	5175384	611619	1075287	785604	551617	72811320
Glutaminylproline	2.22	0.05349	0.355896	242.115	1.16	3	Feces	Term	Negative	RP	429538	1194943	450387	149088	4787747	156590	15895	327519	2139127	1248135	17262	122852	121546	11548	88758	239096	362442	274772	65879	222789	273424
glu-val	2.26	0.10419	0.389867	245.114	2.7	3	Feces	Term	Negative	HILIC	1524846	1336682	1246129	36141	1242138	2129902	1517564	878286	1112696	14935074	354677	2905961	10326455	758829	654969	1099909	363037	234020	296346	245019	927937
Glyceric acid	-2.22	0.97177	0.912743	87.0088	1.75	3	Feces	Term	Negative	HILIC	6605912	34230221	6435832	337423	2287190	3003638	1136890	3270323	8794437	985171	1701652	1035392	13583897	695261	129306208	269844124	14902401	19932589	3278080	4129284	9519291
Glycine	0.89	0.04455	0.389867	74.0248	4.27	1	Feces	Term	Negative	HILIC	14349188	3351155	14415204	1064827	12779249	3511230	916356	3698235	10056422	4272760	2366925	2338848	17539750	1494824	8157230	16665478	12483785	13963312	2424039	11623782	18241736
Glyoxylic acid	0.63	0.63395	0.775567	72.9931	3.03	1	Feces	Term	Negative	HILIC	282388	NA	473630	47821.5	171049	131576	47821.5	756050	47821.5	561057	294900	47821.5	906128	47821.5	255508	208628	191128	95643	204256	121187	208114
Guanidineacetic acid	0.87	0.12125	0.313427	118.061	4.28	1	Feces	Term	Positive	HILIC	7120718	2377704	7826970	3030651	2831044	11190636	9486620	3036366	14619165	8396670	5025006	10707758	10356308	3748559	7051309	25893022	4147876	42592364	3064079	5407474	4245623
Guanine	-0.86	0.26102	0.387911	152.057	2.89	1	Feces	Term	Positive	HILIC	29758146	1142066	1121072	36974	441931	3121566	18487	161196	24777930	112217	5652518	18487	18487	43623	16332162	27130076	1738507	2597650	6055127	9728900	5131086
His-CA	-1.15	0.588	0.787485	544.3	5.18	1	Feces	Term	Negative	RP	22968	60.5	343	60.5	8561	NA	27758	711	2507	1703	5621	14100	469	22414	12091	6359	60.5	60.5	121	8813	4311
Histamine	1.15	0.121	0.637715	112.087	0.66	3	Feces	Term	Positive	RP	196219606	3623518	6613846	141531415	2677653	618001	20205990	32909285	17534245	4300254	87196381	44597382	2002451	18863537	73015763	30449772	33837087	1573685	8794513	27155200	107754923
Hydrocinnamic.acid	0.21	0.41367	0.760857	151.075	11.17	1	Feces	Term	Positive	RP	9760	NA	200408	597520	337013	270492	198358	86236	783490	35427	1462919	864871	418478	159276	242594	741842	410853	937530	693258	494404	245866
Hydroxy proline	1.38	0.30113	0.400766	132.066	3.7	1	Feces	Term	Positive	HILIC	2126310	7028402	23342800	2578166	64401264	3141033	2495141	29108522	20919746	8150381	1264974	821162	2507547	4121339	20015990	53426936	16715281	136088464	17863098	6261388	10163918
Hydroxyglutaric acid	-1.13	0.45581	0.660916	147.03	4.09	3	Feces	Term	Negative	HILIC	1852244608	104644472	59113156	78885792	99575480	647713664	82746264	56152832	665060416	129765104	920348288	391259712	85919720	107485880	825789824	1044913216	291629792	151868432	130969272	361530080	240972176
Ile-ser	3.42	0.0626	0.222592	241.116	1.47	3	Feces	Term	Positive	HILIC	24048	2480823	24048	230777	3498510	24048	24048	668752	1018914	439304	48096	91951	29422707	24048	24048	24048	24048	129623	1507947	253884	792955
Indolaldehyd	0.39	0.80444	0.917545	144.045	6.73	1	Feces	Term	Negative	RP	274865056	773791	20052594	1127542	836901	2397811	1282329	1282075	1481350	383441	147268848	1166863	16421625	770469	2121741	2491879	2265899	7495663	339916	4773098	1369955
Indole	0.61	0.59507	0.842505	118.065	8	1	Feces	Term	Positive	RP	67490632	463589	53090244	36837304	5039961	23189154	19587112	17343622	22442034	11362523	149582144	15562125	211662992	15350161	26179606	28668618	15316308	42227360	4265327	80478352	29923502
Indoleacetic acid	-2.48	0.85962	0.970311	176.071	7.05	1	Feces	Term	Positive	RP	5217	4129863	136587	134530	35710	65994	24903	73111	113047	81623	47745	39666	13148	26956	18419	10434	61661	69762	51293	27329	13260
Indolelactic acid	-0.06	0.6452	0.86306	206.081	6.9	2.b	Feces	Term	Positive	RP	107466956	15435582	48607475	5787665	3579372	6203515	2824445	7927494	109403597	1358854	88492637	759334	120651	1203049	96312590	42887056	92163803	30220480	6542619	23575455	99587918
Indolpropionic acid	0.02	0.63772	0.86306	190.086	7.98	1	Feces	Term	Positive	RP	11652283	613159	566566	266609	2934158	3107895	21454678	4664270	4402503	7010007	7917437	47522760	12729969	7420101	1040117	650722	605804	605707	400478	347152	7684345
Indoxyl sulfate [M+Cl]-	0.66	0.97108	0.969742	247.978	6.5	3	Feces	Term	Negative	RP	528021	127268	487764	196422	85241	80264	5683	309345	570795	57101	108052	2841	2841	2841	224014	549348	237824	288990	106839	189442	1095509
Inosine	-3.38	0.05409	0.21884	269.088	2.4	1	Feces	Term	Positive	HILIC	54265.5	43406	54265.5	811667	487798	54265.5	54265.5	234468	54265.5	54265.5	54265.5	54265.5	54265.5	154737	2325248	108531	54265.5	54265.5	6853582	173457	54265.5
Isocitrate	1.23	0.16139	0.440494	191.02	6.31	1	Feces	Term	Negative	HILIC	1615255	NA	104392	1524073	577942	348046	104609	1628616	13615217	292111	161383	64156	43066	214299	2994597	909951	160295	40509	190987	383302	44813
Isoleucine	1.69	0.18467	0.345902	132.102	2.45	1	Feces	Term	Positive	HILIC	1202651776	283249920	598978560	100506312	443033088	1981997184	213812528	646534336	2215937536	5383361536	130114416	204664512	4550697984	509682976	938577536	1294946688	1913079296	398902816	224148096	489163776	5917191168
Isonicotinic acid	-0.28	0.97177	0.812323	124.039	1.44	2.b	Feces	Term	Positive	HILIC	62987244	2346426	82065319	100898862	50226807	15257701	73970390	7209889	117924752	34853331	98456748	30187161	10084105	53770785	38216681	53517798	352016422	135625522	65722507	97102077	55026312
Ketoisovalerate	0.9	0.33627	0.587923	115.04	2.98	1	Feces	Term	Negative	RP	5185218	970816	63977	176375	11539	10675113	2357910	73450	2007300	1421847	38445	17473696	8247340	18110504	248785	234766	5769.5	5769.5	20507	12434	36932
Kynurenic.acid	0.1	0.97177	0.988566	190.05	5.04	1	Feces	Term	Positive	RP	4476803	121665	5241555	1009074	425476	4274746	19864730	1036487	371303	5098366	2239853	12400710	26857802	18322366	3279317	384457	798166	607751	217820	638068	2593055
Kynurenine	-1.29	0.63156	0.652597	209.092	2.37	1	Feces	Term	Positive	HILIC	814831	NA	460013	25201	12600.5	1836723	664449	79957	12600.5	12600.5	6266629	1239767	693850	1540697	757573	12600.5	12600.5	320844	200159	12600.5	329319
Lactate	-0.16	0.3647	0.609484	89.0244	1.7	1	Feces	Term	Negative	HILIC	369691200	1684159488	69539752	23381856	11690928	59602900	32943470	195995328	11690928	53514340	123041624	54069192	56125124	48416900	1205327872	11690928	2247831296	2852333056	999057856	173744832	272056224
L-Citrulline	-1	0.16139	0.345902	176.103	4.36	1	Feces	Term	Positive	HILIC	124476416	17637784	59098644	3967386	18032832	86792376	12447348	12339145	56930184	106756568	42840092	38001836	221162112	31334420	18304280	66170984	9621820	14133608	17823266	13010489	138414608
Leucine	1.77	0.05349	0.21884	132.102	2.45	1	Feces	Term	Positive	HILIC	1202651776	632870976	598978560	100506312	1239661440	1981997184	213812528	646534336	2215937536	5383361536	108306904	352370496	4550697984	509682976	1271011968	1294946688	1913079296	398902816	224148096	388707520	5917191168
leu-leu	-2.15	0.03876	0.632562	245.148	12.5	3	Feces	Term	Positive	RP	532361	5057955	95718	3785804	1560204	3080357	59675	122194	352087	29837	1929732	77722	29837	29837	2604094	462135	3758635	702598	5472809	4282184	1479084
leu-leu-ser	2.24	0.00341	0.114801	314.207	1.07	3	Feces	Term	Positive	HILIC	81143	1060242	2173357	180689	879952	82222	547070	1433508	19599702	3780113	131053	938799	2371070	403797	1210967	546385	4567712	2265339	611480	772586	1733658
L-Ornithine	1.71	0.08905	0.272942	133.097	8.65	1	Feces	Term	Positive	HILIC	99169712	4483565	43962844	330648	3275259	20509788	1499949	5026236	55622348	7108844	10281836	2290737	57878820	1159930	5667464	15221700	5275501	13265355	1472983	17882086	185441840
Lysine	0.65	0.30113	0.400766	147.113	9.18	1	Feces	Term	Positive	HILIC	558106176	7300783	152811488	3437913	16474009	613419584	7456631	3902890	15492257	549083008	262386544	176744816	952098240	201338352	134417984	148938656	8845714	12640811	9041678	48528828	62611504
Malate	-0.26	0.97177	0.912743	133.014	4.54	1	Feces	Term	Negative	HILIC	551355456	61661076	146509968	63971872	22059096	459335872	129586184	80550344	289264544	104733000	407456032	284304928	492731072	233283008	88838280	533087456	205155024	137560256	19908480	284646400	125936336
Melatonine	-2.69	0.17139	0.345902	233.128	1.06	1	Feces	Term	Positive	HILIC	34479.5	NA	34479.5	34479.5	34479.5	34479.5	34479.5	2390951	34479.5	34479.5	34479.5	34479.5	34479.5	34479.5	80228	34479.5	68959	34479.5	34479.5	34479.5	34479.5
Methionine	1.6	0.14025	0.337757	150.058	2.57	1	Feces	Term	Positive	HILIC	346352128	14554714	63275460	4017118	151324880	170777872	135436848	8597877	116515888	890034560	51104456	196791696	621306944	102620216	343560448	194348864	90066120	497309	28702990	7163130	758412992
Methionine sulfone	0.82	0.58271	0.742228	180.034	2.69	1	Feces	Term	Negative	HILIC	12803	NA	5306	102394	357140	21499	68056	5306	45799	175252	56932	59437	43350	10612	56873	5306	163847	28219	5306	147355	5306
Methyl-2-oxovaleric acid	-0.08	0.7501	0.816999	129.056	1	1	Feces	Term	Negative	HILIC	5210703	1870140	4179682	1439840	889151	13464575	1005140	8111222	4836420	5752005	2307943	3004071	30061940	3883925	42670600	11052789	3526560	2128617	1141502	1288147	5456526
Methylindole	0.22	0.59507	0.842505	132.081	9.22	1	Feces	Term	Positive	RP	478334	156198	661279	176449	737405	1861951	342160	794354	2476647	1344886	362189	611233	8626951	918920	3359322	3196007	875904	517102	244047	199796	903242
Methyluridine	0.67	0.30906	0.585613	257.078	1.68	1	Feces	Term	Negative	HILIC	3738	516830	797364	639403	1014366	1423053	3738	51977	1304453	223086	1426726	29490	900364	233244	3738	7476	10345	3738	98397	73356	128009
Mevalonic acid	-2.46	0.12125	0.417148	147.066	1.47	1	Feces	Term	Negative	HILIC	107994752	3308870	19055736	6633700	1265177	186697232	597290	4705026	1194581	21379410	175084816	4419791	19276130	72448328	322881376	27310834	85409096	36176376	7828892	54240472	15270367
N-Acetyl serine	0.6	0.50021	0.68263	146.046	1.98	1	Feces	Term	Negative	HILIC	11817765	8819537	2754249	19767446	18104026	48149908	6265078	76838536	94551992	14748084	3945863	7435780	46087664	9704581	6479491	19231632	33579584	40993016	12604267	25793402	48905700
N-Acetylgalactosamine 6-sulfate	1.44	0.91553	0.949322	300.039	1.11	3	Feces	Term	Negative	RP	2616474	474189	883555	1808802	1549590	1950831	289311	395902	15071051	445602	417610	444704	55288	536858	787464	219193	756621	1084650	989519	703658	418814
N-Acetyl-L-aspartic acid	0.62	0.7501	0.816999	174.041	3.79	1	Feces	Term	Negative	HILIC	68619352	19543452	46322904	19432388	6303338	265195728	48386956	27413794	312167808	15185243	11180774	38069696	254283472	165379392	26655934	36008740	39953480	31259532	21670288	53159924	40948980
N-Acetylneuraminic acid	2.45	0.97177	0.969742	308.099	1	3	Feces	Term	Negative	RP	23415665	14278559	10647461	23852866	133697498	2703744	10596963	8366391	563680959	2987767	3369167	5017213	4957928	7177720	8749125	46057012	9021813	78382373	64190441	16618052	2104182
Nicotinamide	0.69	0.29052	0.400766	123.055	1.41	1	Feces	Term	Positive	HILIC	34491.5	184667	817878	606363	740152	34491.5	34491.5	147231	591292	68983	2248361	34491.5	2369622	34491.5	1327047	173866	1644365	1034137	1303465	203958	2254273
Oxyma	-2.26	0.24641	0.563504	413.231	12.49	3	Feces	Term	Negative	RP	58025	2632866	175308	1834897	929019	272874	10162	5081	438288	5081	5342405	136476	60893	31694	179885	3144562	1570951	388840	1541988	1877124	244004
Palmitic acid	-2.68	0.08209	0.632562	257.247	13.91	3	Feces	Term	Positive	RP	30362	27126142	1034389	2008304	832270	60724	11103825	4266400	104348	998516	590961	454360	30362	633947	12101224	12238898	9118871	1029256	1347068	2991851	3546934
p-cresol-sulfate	-3.62	0.63563	0.813381	187.007	5.4	1	Feces	Term	Negative	RP	257869	NA	79477	25585	22239	1476794	123981208	601202	73190	19044	116576	125980536	49198812	55100188	99656216	9522	114568	52277	47036	9522	201955
Phe-CA	2.02	0.296	0.563504	554.3	9.87	1	Feces	Term	Negative	RP	820	94	47	47	13502	NA	267	892	1398	14594	416	1570	356	6046	544	1336	47	47	120	3086	5692
Phenol	2.24	0.00596	0.585334	77.0384	3.56	3	Feces	Term	Positive	RP	6030	41427	944284	37341	215053	132503	25943	382326	200566	773861	472443	192547	214344	168692	90337	161801	32179	170435	12060	297352	2705394
Phenylalanine	1.57	0.06382	0.222592	166.086	2.12	1	Feces	Term	Positive	HILIC	301455360	508482496	259777584	71379704	1086691968	555976192	32858712	381325312	906972800	2491366656	171114336	144365952	837923968	74325192	57082616	1347034112	508992384	255822112	210525568	437684160	2547109888
Phenylethylamine	2.18	0.02619	0.200962	122.096	7.81	3	Feces	Term	Positive	HILIC	5785240	2519908	83222759	2519908	7867128	28085162	11338039	15104294	16076072	74412417	32178107	12714879	16246177	2519908	5039815	7459653	2519908	6067336	2519908	22900618	174109542
Pregenolone Sulfate	-0.16	0.85962	0.919203	395.19	13.79	3	Feces	Term	Negative	RP	3145776	2756883	1075861	677389	628168	1105835	1860729	959358	1033612	2287073	2854348	1486937	1298651	2494656	719283	1422951	893609	1215141	1435106	1008614	2704023
Proline	0.84	0.03023	0.200962	116.071	3.02	1	Feces	Term	Positive	HILIC	1316227584	2279182336	4998381056	843508224	3980624384	2294552832	267654320	2114137088	3382209024	2696400640	492864480	338325568	3243632640	703306944	1271397376	3322026496	4091040256	3921081344	1341501184	3355855360	3553764864
Propionyl-L-carnitine	1.07	1	0.822328	218.139	1.91	1	Feces	Term	Positive	HILIC	25818246	5231483	14494780	280408	17745164	22698434	13046178	8553041	9985012	182455	7411249	340661	71671	2736414	3029746	20106974	592898	9377238	2431624	4679834	98300480
pro-thr	2.08	0.00134	0.55208	239.1	1.48	3	Feces	Term	Positive	RP	187258	713390	899239	162440	4234771	158011	181292	917986	3475702	1171211	45154	987962	1055406	22577	112684	751318	1595029	1104264	102110	91208	203499
Pyruvate	-1.55	0.6903	0.804487	87.0088	1.47	1	Feces	Term	Negative	HILIC	31606632	193353040	6844019	712450	8411957	1719722	39923	6091538	16096929	3467523	8176853	2129455	79846	1651848	39923	1397755648	80532760	274318400	4624061	13650480	54424280
Sarcosine	-2.23	0.39953	0.497603	90.055	3.52	1	Feces	Term	Positive	HILIC	59681336	NA	3055910	803687	247532	3027702	3053047	495063	5714777	247532	3016294	5177298	247532	2551220	4706059	44038652	2245354	1628068	2179359	247532	247532
Serine	0.7	0.16139	0.440494	104.035	4.27	1	Feces	Term	Negative	HILIC	21067942	20591958	13142654	3166368	32524128	16888334	7454079	25977606	66254560	9291089	8133876	18150858	53683516	3033443	6639265	41412104	96531456	81453016	5336145	35691404	17716170
Skatole	1.14	0.26846	0.666298	132.081	4.23	1	Feces	Term	Positive	RP	16361020	754317	10742951	551122	2228047	8045504	3492411	753295	4582379	4825051	14090209	16262626	3390536	5415459	6460737	7892138	4311229	4833559	7651899	1394430	3458375
Spermidine	0.35	0.8848	0.984852	146.165	0.61	1	Feces	Term	Positive	RP	8071.5	228197	12916091	37810	1242379	725348	7470219	114592	89224	8071.5	520532	2932488	10145589	3130745	17247034	94920	16143	141069	42685	226744	2127913
Stearic acid	-2.38	0.04455	0.344222	284.267	14.79	3	Feces	Term	Negative	RP	279765	36796245	447850	2777326	2480901	534212	2061900	10892059	409296	1013835	1368065	722468	827063	664264	2743922	3996276	1257514	1088284	3156308	1554287	1048961
Succinate	1.23	0.10419	0.389867	117.019	4.04	1	Feces	Term	Negative	HILIC	1759406336	840584192	1518916480	135787760	306465280	121141872	61671788	525716512	798982144	2028759552	168363568	76439408	2450777856	116443480	169222784	456154272	691184512	449899584	420510368	649431488	1193284864
Taurine	0.41	0.97177	0.912743	124.007	3.86	1	Feces	Term	Negative	HILIC	66559844	92667480	44539796	4393206	287266528	114523168	43979944	185407744	61655804	50158120	11741853	33944332	211275168	78708544	106597816	79285936	48842628	75128384	33388636	95686328	22158604
Threonine	0.54	0.59507	0.63357	120.066	3.62	1	Feces	Term	Positive	HILIC	75257256	68710184	24444772	6060181	111710456	28198796	17539474	32696858	249575776	15915589	17951328	24220434	121738592	25264650	82889424	163208384	213038064	145411264	28046942	80019272	56892972
Thymine	0.17	0.23813	0.531206	125.036	1.53	1	Feces	Term	Negative	HILIC	23010838	4325339	658195	4671777	45920616	20481272	2498806	12196403	16352304	1819290	8753443	3828069	394269	2219739	3829641	7134434	12749375	6775563	1617907	6590103	244003
Trehalose	-1.3	0.7501	0.816999	341.109	4.4	1	Feces	Term	Negative	HILIC	1223838	732440	984587	190551	1460923	2481134	113039	5951000	479240	1606405	12769723	2867910	152132	3392841	256826	4360556	397134	121414	18947908	68361	5050407
Tryptamine	0.7	0.29304	0.700935	161.107	4.25	1	Feces	Term	Positive	RP	18249790	NA	353290	4577	326855	78265	2288.5	119051	444931	2288.5	23451528	9651	350206	2288.5	16488	361878	17256	635326	162018	45049	2288.5
Tryptophan	2.42	0.10419	0.389867	203.083	2.99	1	Feces	Term	Negative	HILIC	3460082	400564	326694	14728	659746	499195	169224	579433	4629322	509773	310293	343200	7535338	5256	96074	1178345	1132688	359288	133542	546989	13800595
Tyrosine	0.42	0.80444	0.739693	182.081	3.18	1	Feces	Term	Positive	HILIC	11848556	24060472	1077397	773776	33092794	9830992	2873796	1121803	6368927	16144314	2852166	4427917	46999112	3298847	5483114	11321215	1308288	181311	58432528	41947	1123130
Tyrosol 4-sulfate	3.18	0.26846	0.563504	217.018	3.71	3	Feces	Term	Negative	RP	192362	30553	441838	1071407	12538	1988261	48391	96234	298206	71066	241399	882631	21436328	97943	292102	303527	183521	2858411	6269	154121	171166
Uracil	-0.3	0.97177	0.912743	111.02	1.8	1	Feces	Term	Negative	HILIC	116003744	1399588	37163752	6299055	3059879	78507160	8918554	14651563	61528148	5327112	30590504	14613296	36656268	7890730	15402198	40893592	50858708	31389668	2394345	23348706	8772755
Uridine	1.03	0.7501	0.816999	243.062	2.78	1	Feces	Term	Negative	HILIC	1060898	1412825	947792	381883	7673872	2254037	141210	663491	9090180	131816	1080274	79540	820937	363568	2118122	4565919	1016364	20745796	5234650	17949970	8468919
Xanthine	0.83	0.41367	0.641034	151.026	2.45	1	Feces	Term	Negative	HILIC	122922448	27666074	200439760	98041728	210608128	98098608	79992232	68581224	331650400	39075836	144038992	7974495	11846904	37355036	88797488	99779448	318041888	202863904	82208400	93842696	479219008
