# Supplementary material for: Neuroactive metabolites and bile acids are altered in extremely premature infants with brain injury
Source: Cell Rep Med. 2024 Mar 22;5(4):101480. doi: 10.1016/j.xcrm.2024.101480 (PMC11031385; doi:10.1016/j.xcrm.2024.101480)
Supplement: Table S5. Additional data regarding the metabolomics experiments of plasma samples from sampling time point day 3, related to “data processing and integration of LC-MS acquired data” in STAR Methods [file mmc6.xlsx]

## Sheet: Tabelle1
Compound.Feature	Foldchange.log2	p.value	q.Value	mz	RT.min	ICL	Matrix	Time.point	Polarity	LC	day_3_PAT_SampleID_1	day_3_PAT_SampleID_9	day_3_PAT_SampleID_10	day_3_PAT_SampleID_14	day_3_PAT_SampleID_23	day_3_CTR_SampleID_8	day_3_PAT_SampleID_13	day_3_CTR_SampleID_21	day_3_CTR_SampleID_22	day_3_CTR_SampleID_3	day_3_PAT_SampleID_6	day_3_CTR_SampleID_7	day_3_CTR_SampleID_19	day_3_CTR_SampleID_20	day_3_CTR_SampleID_5	day_3_CTR_SampleID_11	day_3_CTR_SampleID_12	day_3_PAT_SampleID_16	day_3_CTR_SampleID_17	day_3_CTR_SampleID_18	day_3_CTR_SampleID_2	day_3_CTR_SampleID_24	day_3_PAT_SampleID_4	day_3_PAT_SampleID_15
Undecanedioic acid	-0.34	0.31192	0.222308	215.129	9.4	3	Plasma	Day 3	Negative	RP	1025503	1962700	4285039	691217	679355	5611980	4633762	1996320	810135	2520489	1341177	738450	8196498	723582	1088450	1057865	3363706	909046	1557266	7655691	2469882	1477811	6280282	321745
Tyrosol	1.43	0.04172	0.06601	119.05	4.36	3	Plasma	Day 3	Negative	RP	330935	2405208	306340	16742343	1356709	263583	8674570	4256918	466765	213151	1302623	282528	232604	305451	263180	452929	115796	836619	32966	235848	9385965	320625	39717	356760
Tryptamine	1.71	0.01166	0.103687	146.165	0.61	1	Plasma	Day 3	Positive	RP	29265	39023	57902	48860	48954	40419	2583.5	20145	2583.5	2583.5	28253	15135	2583.5	2583.5	6828	2583.5	2583.5	2583.5	2583.5	5167	2583.5	16020	12763	20801
Tauro-1-hydroxycholic Acid	-3.05	0.00643	0.0317926	530.281	8.32	3	Plasma	Day 3	Negative	RP	63204	8076	96957	4038	68242	2962027	135351	4376681	102219	264323	32928	132994	166919	963154	114314	149136	102501	40169	97508	1936863	435142	4038	564931	4038
Tau-DCA	2.12	0.687	0.377424	498.2	20.73	1	Plasma	Day 3	Negative	RP	63708	488	161	1081	2009	NA	453	161	3713	161	3875	1556	161	563	322	4715	7964	697	852	161	2274	2100	NA	1618
Tau-CDCA	-0.48	0.32373	0.227239	498.2	19.21	1	Plasma	Day 3	Negative	RP	336220	31317	54229	314734	177209	NA	107342	185770	184330	26960	122456	305347	56115	296980	80286	147303	451503	42787	63465	244230	316498	173936	NA	73076
Tau-CA	-1.57	0.03642	0.064027	514.2	15.4	1	Plasma	Day 3	Negative	RP	40691	12056	25956	81730	53496	NA	26319	138758	93958	6845	47336	111838	19170	151144	60164	52901	244681	16311	13484	331540	59242	85986	NA	16586
Succinylacetoacetate	0.25	0.9771	0.477155	183.066	8.26	3	Plasma	Day 3	Negative	RP	60753	121455	109215	308878	146134	197064	129777	241191	31097	54281	97576	95400	239230	87985	79829	146698	313001	557926	207589	123552	173341	197007	198373	122659
Spermidine	-0.37	0.93139	0.466348	115.04	2.98	1	Plasma	Day 3	Negative	RP	1284885	1440646	16520669	7568300	4234860	3393329	50149604	39844476	5792783	6077026	29920146	6164501	17124172	29975160	11306951	67451680	1334974	10281296	666446	8590188	45610660	1139558	9160855	4503701
Skatole	-0.01	0.75209	0.399318	145.014	1.13	1	Plasma	Day 3	Negative	RP	6442815	5287708	3284388	7011891	4681786	5173677	3698151	4347147	4288497	10016856	4267344	5286819	4145826	4252952	5847486	4133321	3012582	4991586	4569005	3325296	4846740	3787707	2899858	4925304
p-Phenolsulfonic acid	-0.84	0.02414	0.0514615	172.992	4.11	3	Plasma	Day 3	Negative	RP	30321338	8878275	36762522	45969577	19763552	103627635	7318178	48672152	51342342	3659089	54359666	3659089	48291854	78153320	56853713	63119248	87111420	58508992	77694641	67521032	56257984	43757414	27153384	26301258
Phenol sulfate	-0.7	0.0484	0.0715736	172.992	4.91	3	Plasma	Day 3	Negative	RP	9985076	9281760	13240297	15318981	10775292	14772217	5429754	8193722	9532827	16331105	7085008	18456067	12852323	25398002	24834591	23066019	62607805	29814384	31917140	23338164	17203598	17400999	4755777	28851240
p-cresol sulfate	-0.72	0.79609	0.802096	161.107	4.25	1	Plasma	Day 3	Positive	RP	144038544	64147272	12580029	43486680	257464944	255378384	151094704	79556536	9729051	10472457	361934400	425545344	207507744	98515696	314045472	276749152	144287056	69414144	1403724416	49856180	400161120	7437033	160585200	336064704
N-acetylcitrulline	-0.36	0.47159	0.627632	218.114	1.15	3	Plasma	Day 3	Positive	RP	1581780	800076	2056337	3689041	885713	1367940	1188727	3055652	1167123	5716357	530655	710881	1556994	4564125	1083632	659371	438495	2373894	407117	8743215	393106	870307	2270821	1690423
Methylindole	0.49	0.48132	0.629879	176.071	7.05	1	Plasma	Day 3	Positive	RP	157237	155495	1028634	430589	238874	352589	32530.5	322765	318022	32530.5	452238	603837	178002	32530.5	444430	119045	32530.5	579475	271965	429417	129766	89629	65061	226684
Lanthionine	-0.47	0.43662	0.606223	191.049	1.03	3	Plasma	Day 3	Positive	RP	339797	174357	339161	240697	526911	221858	225434	579613	396404	648926	626844	531902	840750	804939	993298	220447	135078	28488	209469	1220070	366990	21224	700187	517186
Kynurenic acid	0.16	0.83758	0.811199	132.081	4.23	1	Plasma	Day 3	Positive	RP	80577144	201337552	50165948	298541536	67517752	132441368	123221896	187735312	90737288	65555696	50292528	105235496	69892752	67500816	179720720	68756480	16686215	76848592	89783432	50634988	162830480	16686215	33372430	55594544
Ketoisovalerate	-0.2	0.9771	0.855733	132.081	9.22	1	Plasma	Day 3	Positive	RP	84127272	7969251	104176768	56164072	100297528	43213500	64235168	155909184	96269032	60221596	69862592	65981796	21329120	60610196	176806496	18984468	32210116	47649108	34180620	72444336	80218016	57513848	1213232	69442008
Indolpropionic acid	-0.42	0.79609	0.414337	187.007	5.4	1	Plasma	Day 3	Negative	RP	975511	1607839	78017	2304141	11025880	20822822	10284346	6179355	2936466	161448	7206989	9986194	186817	8497080	18096960	4950666	515211	2318739	1880422	22239	11326605	1320345	44478	10557686
Indolelactic acid	-0.38	0.34074	0.538807	188.071	6.89	2.a	Plasma	Day 3	Positive	RP	13526778	6284487	21528483	9613016	5954930	3908584	6852984	12102765	6421898	9408208	4798234	16409763	6518875	9044686	11998852	16067550	24322720	3709363	9141019	27910049	5960724	3567961	3093789	13933118
Indoleacrylic acid	-0.3	0.25905	0.435369	188.07	7.06	3	Plasma	Day 3	Positive	RP	7074324	5883637	13540030	5267739	4360549	3366665	5593970	8062713	6414545	6985354	2811131	14360036	5248512	6123604	8725168	13555366	7754403	3352262	5142410	17392137	5097395	2160506	3122084	13103673
Indoleacetic acid	-0.14	0.34074	0.229896	144.045	6.73	1	Plasma	Day 3	Negative	RP	79846456	78591576	159716768	223448224	129500008	131467608	82581080	90295888	107452912	198502096	60847020	145535936	136291680	45803332	207153760	57367760	118125408	86182472	144483792	104435360	104760312	96782968	79611984	114594128
Indole	0.69	0.48915	0.632852	190.05	5.04	1	Plasma	Day 3	Positive	RP	1151802	14887.5	213939	406423	174894	886973	684204	244737	14887.5	14887.5	14887.5	14887.5	29775	14887.5	462003	145468	220184	275256	372900	14887.5	14887.5	300101	14887.5	219079
Indolaldehyd	-0.13	0.19153	0.340721	118.065	8	1	Plasma	Day 3	Positive	RP	7554568	2050957	10405791	39322440	15559336	4480306	4239392	13863860	6452074	13212019	3467348	11753244	11898972	7822281	11889035	4606173	13441745	8273263	12507229	18606996	20360508	19241908	13097691	6957043
Hydrocinnamic acid	-0.64	0.12227	0.267707	151.075	11.17	1	Plasma	Day 3	Positive	RP	86336	183911	373214	287761	396615	678351	287682	1235804	333939	341569	289706	748181	347211	247880	792845	895138	508106	654317	269341	291232	1118717	417756	449677	772233
Gly-CDCA	-0.37	0.35748	0.23283	448.2	9.34	1	Plasma	Day 3	Negative	RP	15659	1158	3494	10127	6626	NA	6128	7400	10140	1060	4950	11613	2363	10097	3966	5721	11026	1900	3267	5952	16001	9332	NA	2463
Gly-CA	-1.15	0.11018	0.106298	464.2	8.08	1	Plasma	Day 3	Negative	RP	1742	1985	998	9040	6627	NA	4582	24259	7494	898	12917	20368	1444	6725	8205	12853	13673	1615	1723	19477	13055	4782	NA	2710
Galactonic acid	-1.13	0.00725	0.031864	195.051	1.24	3	Plasma	Day 3	Negative	RP	78376674	19500130	25142271	40838594	12774304	172535000	53517344	140194360	110355011	227434043	38015102	27517172	104425054	65905574	146867190	34664378	119955157	127325408	76993536	136480958	131787426	169458172	131875881	15345509
Estriol 3-sulfate	-1.27	0.15408	0.131069	367.122	7.21	3	Plasma	Day 3	Negative	RP	5218966	443510	3121240	2743841	2231090	16699007	2188286	14267261	1660089	17433227	452913	683723	6736877	3224746	4841510	2132662	1243576	712476	2822343	5044564	3418467	2178950	5426820	1900716
Dopamine 3-O-sulfate	-1.26	0.00243	0.0192239	232.028	5.81	3	Plasma	Day 3	Negative	RP	489856	327606	178432	287253	356205	1515007	385130	1892326	771982	946973	440431	2455449	479405	1215427	1122353	495301	33973	1078795	565440	695280	555274	1707881	210694	547329
Dopamine	-0.49	0.1464	0.291482	154.086	1.21	3	Plasma	Day 3	Positive	RP	2098	2098	637522	109629	2098	2098	2098	316452	4196	200827	2098	285506	201583	163866	147432	2098	123489	70370	126766	763786	566199	250662	570135	201566
Cortisol 21-sulfate	-1.12	0.02202	0.0514615	441.16	9.03	3	Plasma	Day 3	Negative	RP	1258195	743562	151311	756528	54696	1649554	454783	2418623	942832	1284745	1091702	817776	462187	1959194	1226377	1148075	137553	588227	171152	451775	1702001	1917974	81348	169643
Biliverdin IXb	0.09	0.54577	0.690414	585.271	7.9	1	Plasma	Day 3	Positive	RP	141750416	24110532	36344888	73450920	131008720	67317088	29491278	80575320	34129092	25228240	46552248	59344660	78574216	55171840	48592764	36539064	71958520	59588572	37494464	59223704	99692128	46757644	20639632	45520624
Biliverdin IXa	-0.02	0.93139	0.855733	585.271	9.4	2.a	Plasma	Day 3	Positive	RP	121123760	104557752	165872496	253215936	277087296	56567708	117068008	217279040	91314592	125498000	113173432	162077168	285875360	233180176	97079592	124565304	331860352	304089760	162952528	343408096	150184352	162171328	221880496	108837288
Bilirubin IXb	0.63	0.6251	0.733703	583.256	11.7	1	Plasma	Day 3	Positive	RP	14157208	20306744	1392943	47083340	253985120	230979056	99530120	9365535	110824504	79543752	157313680	12764221	13957339	601579	38821724	32085916	54841768	167084288	62863068	4615266	21273964	45218316	4289083	28363406
Bilirubin IXa	0.07	0.75209	0.77843	583.256	10.4	2.a	Plasma	Day 3	Positive	RP	633369024	346929088	217214496	363354400	952892672	1078560640	809936640	329159104	1146753792	784349568	749220160	378092096	218469936	58110636	789569600	1090942976	715715136	802552704	353781280	173400544	566878784	322515680	11112113	1098671616
Ascorbyl palmitate	-3.2	0.24146	0.416528	397.257	10.91	3	Plasma	Day 3	Positive	RP	69607	4821	56168	70785	48861	4821	9642	52342	34810	60570	19328	4744275	92482	54403	44392	32541	784477	113144	115858	168673	41610	81829	19893	78198
alpha-Ketoglutarate	-0.09	0.70883	0.768591	190.086	7.98	1	Plasma	Day 3	Positive	RP	9704075	23349016	18878738	3613025	7659939	23246004	24678500	19855136	31106498	24810678	43940436	14941004	955765	9955184	18665266	37350576	3996155	1990447	2745226	16808448	15164317	4054764	462330	16188422
5-Oxo-delta-bilirubin	0.32	0.58484	0.708356	599.25	11.3	3	Plasma	Day 3	Positive	RP	10790183	3690383	3122493	9731847	7596305	3225080	5727745	4656470	4616999	2582259	3256261	4240406	4372265	2179949	5044820	4619947	4681314	4175523	5199564	5698537	7340275	3839648	1630694	5761017
4-Pyridoxic acid	0.07	0.70883	0.768591	166.05	2.58	3	Plasma	Day 3	Positive	RP	8109435	1372304	6865190	2828051	21710	2280534	192733	1190719	304233	1664936	126835	272120	7527732	757201	2626345	183813	5646479	1326006	1812382	5978433	358337	5502030	6231894	67528
3-Hydroxythiobenzamide	-2.01	0.00172	0.0192239	134.007	13.03	3	Plasma	Day 3	Negative	RP	172746	25153	67259	14684	20934	240002	7342	644284	218223	318269	7342	354050	445632	75032	50018	32625	296315	349209	164979	416256	367972	458645	52177	7342
3-Hydroxyoctanoic acid	0.24	0.54577	0.312871	159.103	8.48	3	Plasma	Day 3	Negative	RP	5040449	6148897	7537560	6836209	11940484	3640710	7458703	3490056	6905737	4024918	12292773	4632694	6288136	6159292	6695270	10311875	5633388	3511349	2407619	7823780	7239686	5712431	4535197	2926256
3-Hydroxybenzoic acid	0.86	0.15902	0.132642	139.04	5.87	3	Plasma	Day 3	Negative	RP	622841	88178	15665	154871	246337	8838	11915	26591	4419	4419	4419	4419	48069	24069	45047	51412	51273	46427	47883	107290	35553	898630	242406	330631
3-beta,16alpha-Dihydroxyandrostenone sulfate	-1.05	0.02602	0.134656	385.168	8.61	3	Plasma	Day 3	Positive	RP	13874029	2406345	11222887	5957240	2059014	21961953	6787386	22898897	9674185	24248214	984896	4006656	18805181	6690974	13209067	1869377	7969946	1736373	7710638	13564361	8140286	16868349	12212583	4022490
3,5-Tetrahydroaldosterone sulfate	-1.03	0.00725	0.031864	427.18	9.74	3	Plasma	Day 3	Negative	RP	18136596	3741890	11100852	16022167	7670732	29639695	8860277	41287598	21712252	44690250	10397152	12239334	33326517	14128291	18271549	5784854	11777776	4304843	8924717	21224667	13418627	23063892	15903254	8631735
2-hydroxybenzenesulfonic acid	-0.98	0.0484	0.0715736	172.992	4.23	3	Plasma	Day 3	Negative	RP	28446300	7952714	21607170	52462372	11056959	67279234	10437160	15817449	9617614	56549058	3976357	23289448	24993690	40309649	73693936	41702637	58590299	44130259	155087545	37437468	57355308	35424725	10712726	61381758
19-nortestosterone sulfate	-1.21	0.00243	0.0192239	399.148	5.99	3	Plasma	Day 3	Negative	RP	30051966	8564487	13560987	16973785	9088662	49887752	26900450	71746932	36584902	60210144	9315717	18952255	49150084	30605285	35010564	13746059	7897876	6882750	19108096	23337601	50636473	43197837	17440707	18740029
1,11-Undecanedicarboxylic acid	-0.44	0.37116	0.234902	243.16	10.65	3	Plasma	Day 3	Negative	RP	6284954	4068254	5312427	2765733	6349965	15598909	8453877	5261727	4769444	5526714	6518833	1895646	6664636	2597789	7499348	5698647	4608485	3101028	2461686	12792157	10603818	8531906	4430576	2535995
22467	-3.05	0.56775	0.708356	667.48	14.13	-	Plasma	Day 3	Positive	RP	18308	809017	18308	36615	18308	18308	439540	231768	88647	18308	18308	18308	18308	5777334	61728	47074	12511012	251723	586150	18308	843610	108838	94804	48871
22283	-2.85	0.45217	0.61788	645.466	14.14	-	Plasma	Day 3	Positive	RP	139715	560870	45913	17637	165903	17637	863466	128664	17637	17637	35274	17637	17637	7698329	17637	17637	14812950	466605	430105	52648	1013175	59840	90035	17637
22044	-2.87	0.74554	0.77843	623.954	14.15	-	Plasma	Day 3	Positive	RP	77615	458926	18528	18528	219125	18528	494286	260001	101383	104311	37055	18528	18528	5465971	225094	18528	11175135	425576	803364	44221	1112763	44962	108017	43072
22041	-2.54	0.81478	0.811199	623.452	14.15	-	Plasma	Day 3	Positive	RP	352628	827327	18075	43313	366136	18075	746620	239073	92871	363938	188377	105267	36149	8836896	203903	189901	17353382	683785	1108668	183589	1209167	170396	213049	261787
21855	2.08	0.40311	0.573689	611.051	9.55	-	Plasma	Day 3	Positive	RP	283736	211181	89005	4152797	210122	163080	2159353	45289	115655	397272	345025	106630	208921	138833	164928	621214	135321	42581	63133	138877	139778	104818	120026	65530
21850	-3.43	0.07871	0.203667	610.391	10	-	Plasma	Day 3	Positive	RP	20714	20714	20714	20714	20714	20714	20714	20714	20714	358286	20714	20714	1740060	20714	20714	20714	772240	20714	20714	20714	41427	20714	20714	20714
21839	-4.94	0.04338	0.154341	609.388	10	-	Plasma	Day 3	Positive	RP	16692	16692	16692	16692	16692	33385	16692	16692	16692	941452	16692	16692	4558095	16692	16692	16692	1412693	16692	16692	16692	87518	16692	16692	16692
21730	-3.01	0.70288	0.768591	601.942	14.17	-	Plasma	Day 3	Positive	RP	221274	524362	37435	12887	66302	12887	182373	100635	90133	115342	12887	86969	25774	5161047	120347	50136	11638085	427964	600287	162254	1018874	12887	100985	110748
21723	-2.69	0.79213	0.802096	601.44	14.17	-	Plasma	Day 3	Positive	RP	463536	821593	16520	75265	440297	125096	786826	323138	84939	150286	16520	62389	64193	9437982	153581	33039	18196581	590530	1137300	228428	1603947	208704	96032	222180
21367	-2.33	0.90675	0.846195	579.927	14.18	-	Plasma	Day 3	Positive	RP	304400	467892	15840	33655	384321	65811	872291	216033	68264	95926	54205	15840	37164	5823061	153501	31680	12365241	618609	986149	275595	1142918	98488	43636	232872
21364	-2.48	0.9533	0.855733	579.425	14.18	-	Plasma	Day 3	Positive	RP	476872	628925	34443	14558	639998	126634	1134229	293134	143950	307863	33300	70178	14558	9796659	333439	29117	17776112	717790	1693581	329842	1694105	270666	192163	332318
21066	-2.2	0.00794	0.103687	561.265	10.79	-	Plasma	Day 3	Positive	RP	6950	6950	6950	45315	13900	41729	32983	140999	84211	14369	68932	6950	6950	170151	46378	59918	208582	6950	15598	379765	55326	75775	6950	6950
21001	-2.22	0.90675	0.846195	557.915	14.2	-	Plasma	Day 3	Positive	RP	365960	254116	47244	14051	578309	28190	640827	300937	70141	193817	28103	96422	14051	5522069	224825	73632	10899679	574025	918998	206914	1038948	69982	95274	415175
C26H52N8O5	-2.24	0.9771	0.855733	557.414	14.2	4	Plasma	Day 3	Positive	RP	344129	705770	103860	9166	936192	119117	1453535	219710	116923	334424	18332	25059	24202	9535470	449257	25259	17806521	676983	1622968	337303	1393432	85082	214934	381687
20826	-2.07	0.08175	0.206832	547.305	8.28	-	Plasma	Day 3	Positive	RP	11355	11355	109423	153349	11355	1860722	646207	3930137	48993	676918	11355	11355	560852	385614	525007	112617	11355	22710	29657	335057	271664	111760	438844	92262
20594	-2.12	0.88588	0.840497	535.901	14.22	-	Plasma	Day 3	Positive	RP	306969	229321	48131	14677	745051	57538	793042	195590	70195	286530	29407	67756	29354	5372525	148314	40964	9368124	245623	815947	211401	1046471	89496	127204	391247
1-18:0-lysoPC	-2.87	0.26003	0.435369	524.375	14.07	3	Plasma	Day 3	Positive	RP	12636	998907	12636	12636	12636	25272	160998	106014	12636	12636	12636	73716	12636	3619414	12636	12636	9767089	163979	139333	53577	413955	154850	12636	12636
20118	-2.02	0.76965	0.789429	513.888	14.23	-	Plasma	Day 3	Positive	RP	375746	157282	26609	36531	681549	136433	648759	73208	67274	429453	22060	78634	26120	3805859	174444	73029	7733253	282836	511437	152381	517500	11030	11030	178021
20108	-2.23	0.70226	0.768591	513.388	14.23	-	Plasma	Day 3	Positive	RP	371086	236808	51489	25744	1116570	241483	1291004	237801	130501	573997	25744	25744	25744	7411404	317618	25744	14267431	545085	1250113	75966	1413873	116984	134263	186495
19616	-2.27	0.61861	0.733649	491.876	14.25	-	Plasma	Day 3	Positive	RP	263484	109155	20743	10371	520876	41121	243427	178723	64936	83247	10371	30353	26532	3445831	200464	25953	6041384	370144	745368	153839	809975	32040	96477	113248
C32H42O4	-2.16	0.00105	0.103687	489.301	10.58	4	Plasma	Day 3	Positive	RP	13942	4633	4633	9754	4633	29167	4633	25081	4633	10265	4633	12609	21915	24395	58704	23037	28483	4633	4633	50343	86049	29189	4633	9266
19532	-2.19	0.01176	0.103687	488.298	10.58	-	Plasma	Day 3	Positive	RP	3114	3114	3114	3114	17887	118036	63476	163187	3114	8899	75181	120604	19820	60753	71322	82955	26139	3114	3114	232032	247600	31193	7643	6227
19047	-2.64	0.01061	0.103687	469.187	7.64	-	Plasma	Day 3	Positive	RP	16172	16172	16172	127427	16172	16172	16172	402470	162693	175012	16172	16172	599967	16172	256045	34677	149052	16172	182259	608821	16172	332228	68042	32344
18825	-2.26	0.07286	0.197507	462.267	8.91	-	Plasma	Day 3	Positive	RP	35701	15154	15154	100830	135435	382425	83723	607324	15154	15154	75820	535428	51648	220393	385959	117263	389626	30309	44275	966504	385980	15154	72546	49805
18818	-2.1	0.01191	0.103687	462.232	9.51	-	Plasma	Day 3	Positive	RP	2611	2611	2611	2611	2611	10653	2611	2611	6691	2611	2611	2611	2611	2611	72113	2611	8891	2611	16901	18471	2611	5222	2611	2611
18815	-2.15	0.04178	0.154341	462.216	8.23	-	Plasma	Day 3	Positive	RP	355724	33327	896178	16663	16663	1979721	429191	3055977	988964	3764635	16663	16663	2454697	379529	420338	16663	150977	16663	395464	4542484	261760	1092256	1319033	44630
18802	2.15	0.36368	0.559539	461.21	3.69	-	Plasma	Day 3	Positive	RP	84037	639609	2099509	7591647	218876	151553	8079	179851	16157	436383	239803	78154	1539322	8079	544179	121266	197238	40239	112054	101171	8079	80443	315047	58915
18279	-2.19	0.05591	0.17204	442.316	10.76	-	Plasma	Day 3	Positive	RP	21766	59527	128409	31550	71679	4018788	813677	795207	22655	2161878	12386	687309	511242	560186	150563	18962	272666	86758	32002	237843	321215	102145	244146	77815
18151	2.84	0.05378	0.17204	437.18	10.75	-	Plasma	Day 3	Positive	RP	995658	176930	4494	648653	4494	4494	143408	15874	4494	4494	387962	4494	4494	416904	34285	8987	4494	295481	4494	4494	4494	4494	4494	4494
17638	-3.21	0.47409	0.627632	420.244	10.9	-	Plasma	Day 3	Positive	RP	5066	5066	10800	33943	10356	5066	10132	21394	5066	46714	5066	2014194	5066	23655	23188	5066	324822	83166	42908	14637	5066	14833	19102	14820
17249	-2.22	0.06453	0.183673	408.238	9.17	-	Plasma	Day 3	Positive	RP	196699	79128	100806	331834	10133	39554	10133	28824	202946	20265	125934	1868552	1921890	81440	391742	193495	24128	23189	60718	715018	91774	199975	10133	10133
16937	3.77	0.97454	0.855733	398.239	9.9	-	Plasma	Day 3	Positive	RP	12585	3638	15916030	3638	19075	3638	3638	122344	3638	3638	3638	3638	3638	8418	66237	8968	3638	7277	64974	1345091	3638	3638	3638	8696
16838	-4.15	0.32101	0.514758	394.222	9.18	-	Plasma	Day 3	Positive	RP	103351	12692	256906	125906	12692	12692	61216	56836	29417	117464	12692	6308281	5664749	12692	192026	82052	28457	12692	12692	3227556	25384	12692	12692	26285
16211	-3.49	0.13967	0.289123	376.211	10.19	-	Plasma	Day 3	Positive	RP	5425	5425	5425	5425	5425	5425	5425	5425	5425	10850	5425	408585	374749	5425	5425	5425	5425	5425	5425	5425	5425	5425	5425	5425
15909	2.1	0.06453	0.183673	368.207	10.19	-	Plasma	Day 3	Positive	RP	1799968	194578	55902	987629	50041	38631	969033	119386	4168	146034	15573	8336	4168	218254	662786	4168	60551	337888	138972	8952	4168	64350	23234	98164
15884	-3.42	0.04338	0.154341	367.258	10.4	-	Plasma	Day 3	Positive	RP	10684	10684	10684	10684	10684	52256	10684	10684	10684	10684	10684	10684	744918	10684	21368	10684	582435	10684	10684	10684	107582	10684	10684	10684
15871	-2.37	0.01281	0.0375336	650.261	10.79	-	Plasma	Day 3	Negative	RP	17507	17223	7947	43453	44681	86139	30377	241994	125021	3974	58265	97106	3974	417695	78065	100083	282790	10144	12350	506834	117656	128774	64703	10040
C21H31NO4	-2.5	0.0322	0.14902	362.233	9.19	4	Plasma	Day 3	Positive	RP	742321	4195	161887	38983	72413	1903795	48760	2888138	986790	1915679	4195	8390	628181	356427	194689	4195	4195	18036	312053	194052	271436	513051	98221	92954
15303	-3.69	0.40311	0.573689	353.279	10	-	Plasma	Day 3	Positive	RP	126218	203604	82677	132918	112705	618797	18938	78524	32350	3192991	14956	639239	7990586	60260	433009	97817	5920854	142784	120492	70516	1256676	14323	121766	181843
15281	-2.18	0.02062	0.128114	353.101	9.54	-	Plasma	Day 3	Positive	RP	213506	185218	30895	31973	18331	48210	2651	135718	209594	110813	2651	696789	599114	52313	22551	17592	60937	5301	9092	660899	533465	24534	2651	9867
15238	-2.62	0.22137	0.173393	541.375	14.07	-	Plasma	Day 3	Negative	RP	37219	28441	50764	122456	9001	9001	9001	3611106	9001	9001	9001	39940	273109	1116571	126402	18002	105722	9001	68018	3415492	139727	9001	713294	51316
15189	2.18	0.7937	0.414337	538.161	7.22	-	Plasma	Day 3	Negative	RP	6205308	3587	2403341	3587	3587	1379305	7321549	17968	3587	3587	3587	7175	3587	2918484	3587	3587	86731	3587	3587	3587	482892	13900	3587	3587
C26H45NO8S	-2.38	0.00997	0.0358515	530.281	9.25	4	Plasma	Day 3	Negative	RP	25850	5931	41588	2965	98099	696519	148242	2381981	147171	220777	159817	192143	243681	401165	312960	377406	168495	18483	12530	1042021	355954	2965	329281	70604
15102	-2.08	0.0234	0.0514615	527.298	11.11	-	Plasma	Day 3	Negative	RP	5544	5544	5544	112125	94404	146942	15342	521595	159207	5544	224409	567728	5544	87698	187282	301701	243138	5544	5544	301682	264948	63205	11089	5544
C28H45NO6	-2.01	0.00027	0.0131851	526.295	12.37	4	Plasma	Day 3	Negative	RP	15282	5566	16888	40044	69973	60246	4759	228356	31009	119689	15382	143935	206136	32557	125863	77949	145357	37630	59893	118946	166830	144943	47979	40985
Alphadolone 3-|A-D-Glucuronide	-2.06	0.2296	0.178077	523.256	8	3	Plasma	Day 3	Negative	RP	38527	15046	233035	10611	28755	683664	100583	972897	135552	828473	4740	9736	162177	131975	12088	4740	4740	20985	22232	419024	133697	145097	165883	9479
3-[2,6-di(propan-2-yl)phenyl]-2-methyl-4-(2,2,6,6-tetramethylpiperidin-1-yl)-1,5,3,2,4-benzodioxazaphosphaborepine	-2.02	0.00885	0.0356375	514.285	11.67	3	Plasma	Day 3	Negative	RP	739091	400009	120995	3495147	2151590	6102870	1428516	7523964	4648386	788223	3582213	5655834	453614	8251093	4184288	3159149	15332677	554263	113921	16150952	5460347	2306511	1226457	382722
2-[[2-[[5-(diaminomethylideneamino)-2-(pyrrolidine-2-carbonylamino)pentanoyl]amino]-4-methylpentanoyl]amino]-4-methylsulfanylbutanoic acid	-2.13	0.00591	0.0317926	514.285	11.31	3	Plasma	Day 3	Negative	RP	1791129	1302255	654651	5988355	6966790	23699694	4847240	14676563	11634525	2276025	4745895	33038795	1582716	20679800	8596659	8132673	29311699	1714703	295019	31872808	9442227	5261648	4141564	590038
14913	-2.6	0.44644	0.273784	511.364	13.5	-	Plasma	Day 3	Negative	RP	111945	54584	186455	718009	53989	2822	101339	13111652	73584	26519	5644	67776	550887	1299937	265145	68384	461625	2822	80141	6521455	371286	42085	1390129	73368
14912	-3	0.09564	0.0982617	511.364	13.63	-	Plasma	Day 3	Negative	RP	94746	88850	293778	542885	96148	20608	111116	13547119	94561	13987	5856	98887	761981	3156334	229027	224872	550855	2928	167096	18621351	644896	116539	2113658	56570
C19H34N2O10P2	-2.03	0.06433	0.0784048	511.163	8.22	4	Plasma	Day 3	Negative	RP	97948	74970	199155	45933	21195	838938	128179	1583501	189965	1317891	19389	9557	778582	166061	71593	55501	34053	31659	85969	1076658	115527	283143	516953	19114
14724	-2.06	0.05596	0.0720928	497.212	11.52	-	Plasma	Day 3	Negative	RP	2718583	52151	3605	446785	76063	58071	7210	2293161	3605	119842	3605	5747937	5078049	390628	88961	3605	1329987	65607	1699700	2540425	2503591	981923	534318	3605
14694	-2.68	0.37116	0.563433	341.196	10.9	-	Plasma	Day 3	Positive	RP	341633	31948	230864	248345	289055	52568	134435	221023	205095	274901	93482	14665798	234902	195072	390823	104383	2475981	440961	270943	510976	239466	376140	102507	336071
14687	-2.29	0.20248	0.160183	495.369	14.07	-	Plasma	Day 3	Negative	RP	140031	35563	110575	384159	5122	5122	5122	4885564	5122	5122	5122	245087	454084	1587765	201611	21161	226006	5122	120933	5087796	237031	10244	1108865	112984
14641	2.07	0.50034	0.640056	340.175	9.46	-	Plasma	Day 3	Positive	RP	6725769	452335	26152	2659859	26991	228569	3214676	1040239	180599	88320	252628	75535	50757	1096998	1314769	13076	147151	393251	220273	13076	75814	47484	31223	13076
2-[[5-[(1,1-dioxothiolan-3-yl)methyl]-4-methyl-1,2,4-triazol-3-yl]sulfanyl]-N-(8-methyl-2,4-dioxo-1,3-diazaspiro[4.5]decan-3-yl)acetamide	3	0.06958	0.0797757	483.151	8.53	3	Plasma	Day 3	Negative	RP	1106231	713190	3885	170476	3885	3885	1868855	56328	3885	10536	11331	3885	18608	417775	163387	3885	3885	128188	3885	3885	3885	3885	7770	3885
14462	-2.34	0.10467	0.243203	336.216	6.73	-	Plasma	Day 3	Positive	RP	114627	9904	137147	9673	4837	2412221	274548	1346042	13599	1792196	4837	4837	458832	184325	18372	4837	11702	4837	45049	613022	43943	28479	420714	4837
14457	-2.95	0.01275	0.103687	336.216	10.65	-	Plasma	Day 3	Positive	RP	69299	11710	5508	35080	11015	336677	36927	212796	5508	233659	12095	74412	1505973	74763	154982	5508	1063455	42980	80988	95984	276704	42431	106064	54765
14302	-2.53	0.02317	0.0514615	469.157	9.15	-	Plasma	Day 3	Negative	RP	6075	6075	6075	6075	6075	69457	6075	85709	6075	140015	6075	6075	95976	6075	6075	6075	6075	6075	12150	38189	6075	6075	6075	6075
C18H40N2O3	-2.1	0.02356	0.134118	333.31	9.54	4	Plasma	Day 3	Positive	RP	321007	214892	6451	39251	56849	144605	3225	728824	240998	264667	3225	306371	1541061	118999	3225	3225	244709	85829	58698	383912	1367721	386829	232075	3225
14253	7.75	0.10728	0.105813	467.001	6.53	-	Plasma	Day 3	Negative	RP	18439	4854	2427	2427	6994230	2427	6327867	7780	6462	7338	7811	2427	21488	2427	2427	2427	2427	6146	2427	17744	6902	2427	9351	4983
2-[[4-amino-2-[[2-(2,6-diaminohexanoylamino)-3-sulfanylpropanoyl]amino]-4-oxobutanoyl]amino]-3-sulfanylpropanoic acid	-2.38	0.10582	0.105813	465.157	8.23	3	Plasma	Day 3	Negative	RP	56445	3636	103342	10266	14814	306643	47952	1239041	187096	595079	3636	3636	424014	44102	25980	3636	9535	3636	18953	732782	30881	97629	259535	7272
14187	-3.49	0.15105	0.291482	332.161	10	-	Plasma	Day 3	Positive	RP	219895	374528	41986	104024	12837	662801	25675	56949	12837	3995226	43680	687731	9588575	115446	417370	186765	5730716	222667	108683	119380	1525814	12837	218492	207880
14161	-2.72	0.03366	0.14902	331.226	5.94	-	Plasma	Day 3	Positive	RP	11814	2881	32062	20480	2881	572272	36828	468108	15524	514798	2881	5762	164160	36239	18688	2881	21110	2881	19093	328280	67426	25714	129016	2881
14160	-2.28	0.04084	0.154341	331.226	7.3	-	Plasma	Day 3	Positive	RP	250930	20106	95550	71522	20106	802480	102644	912440	20106	687482	20106	20106	438559	295949	82058	41708	40211	20106	62590	1193397	302252	160125	122751	20106
2-[[4-amino-2-[[5-amino-5-oxo-2-(pyrrolidine-2-carbonylamino)pentanoyl]amino]-4-oxobutanoyl]amino]-3-sulfanylpropanoic acid	-2.68	0.1873	0.151198	459.171	6.94	3	Plasma	Day 3	Negative	RP	192419	53454	371835	50449	27852	2153634	137326	4316225	154005	2455597	5005	36154	528537	5005	360946	56868	11340	34316	114644	501080	5005	336338	347810	10010
14068	-2.07	0.08413	0.208226	329.211	8.19	-	Plasma	Day 3	Positive	RP	1389631	239818	1144830	1280181	163960	5093162	875850	10081730	1871679	8671612	69383	41287	6254483	889906	1406244	35940	551406	59955	905483	7198446	1037228	1530740	2223735	283621
C22H26N4O5S	-2.22	0.11993	0.112475	457.155	8.57	4	Plasma	Day 3	Negative	RP	174769	26837	10206	5103	5103	531730	271426	4427133	268721	1549504	40989	5103	1942341	628241	84910	5103	13262	17799	11125	805159	500776	133170	1107990	11747
C25H42O7	-2.01	0.09564	0.0982617	453.286	11.43	4	Plasma	Day 3	Negative	RP	457236	120470	135909	75862	218424	244478	247562	100865	56140	123086	128805	283238	255784	5188706	418895	59100	571232	62340	226635	322977	643589	1190919	76696	192872
13961	-3.87	0.23498	0.18048	451.343	13.55	-	Plasma	Day 3	Negative	RP	298348	230570	1239796	543419	242250	121858	214949	40700208	503390	65366	148766	581837	3109207	15328152	262785	841689	272669	134501	39045	43753428	2577009	260208	2009527	221914
C15H33N3O3	-2.86	0.05557	0.17204	326.241	11.66	4	Plasma	Day 3	Positive	RP	63384	12577	4686	25657	4686	23307	4686	4686	4686	54935	14205	676976	21138	4686	4686	33699	169926	4686	101475	280077	69642	9373	4686	4686
13845	-2.15	0.02602	0.0514615	446.193	5.94	-	Plasma	Day 3	Negative	RP	31309	48783	81420	49004	15470	855626	147667	517185	190943	753872	26122	50401	266540	112102	66364	88818	20001	4544	78656	489145	121474	9089	148761	30749
13819	-2.02	0.00591	0.0317926	445.191	5.95	-	Plasma	Day 3	Negative	RP	193404	178349	423039	602316	160654	3742635	650081	2801681	867881	3345371	139438	318673	1212957	528100	377551	488204	417374	151062	469251	2424262	1164414	466857	592590	184366
13818	-3.57	0.07871	0.203667	324.227	9.71	-	Plasma	Day 3	Positive	RP	5736	5736	5736	5736	5736	5736	5736	5736	5736	5736	5736	5736	502291	5736	11473	5736	298052	5736	5736	5736	84229	5736	5736	5736
13814	-2.38	0.48915	0.293159	445.17	8.23	-	Plasma	Day 3	Negative	RP	70539	5562	124648	26560	11124	930090	87603	1673931	5562	5562	5562	5562	749999	77178	53097	5562	25750	5562	25549	1088783	5562	133518	314517	5562
13787	-2.16	0.12227	0.112475	444.179	7.88	-	Plasma	Day 3	Negative	RP	546320	315329	356596	201076	45125	4842738	262234	2641501	224406	7567051	457822	104935	1920370	718968	331824	354982	44612	59775	167085	1323557	750057	485378	1045351	140114
13785	-2.21	0.01855	0.0473388	444.179	8.85	-	Plasma	Day 3	Negative	RP	375811	179234	690711	517381	135398	2991647	474622	7609207	872698	2427610	28636	225064	3861356	787560	310876	349220	306908	182260	282159	3758793	819393	1634221	1187794	290424
1-N,3-N-bis(4-aminobutyl)-5-hydroxybenzene-1,3-dicarboxamide	-3.77	0.03243	0.14902	323.205	10.4	3	Plasma	Day 3	Positive	RP	5642	20811	17103	26790	27408	138676	19846	23090	46196	31890	38802	53268	1844083	29029	102483	65867	1529349	40834	5642	5642	375134	17698	15657	11284
C24H28O8	-2.35	0.12227	0.112475	443.175	7.88	4	Plasma	Day 3	Negative	RP	1927062	1119005	1609220	1365792	298226	20369633	564921	8053582	591431	32469997	267485	264465	8029427	2709992	1076873	1895452	293926	358551	529389	6466684	2794930	1201557	4171985	513085
11,20-Dioxo-5beta-pregnane-3alpha,17,21-triol 3-sulfate	-2.2	0.02602	0.0514615	443.175	8.23	3	Plasma	Day 3	Negative	RP	8116806	1344153	9221966	2670286	1834807	37810411	5398802	61557067	10336944	50095523	1138403	325213	32952046	7882016	6358842	4143735	3668511	1073672	4777830	48080638	5806138	11666913	11577784	1877061
13732	-2.01	0.06442	0.0784048	442.126	7.15	-	Plasma	Day 3	Negative	RP	157710	3474	46380	11991	3474	854849	147401	345798	68012	414321	3474	3474	163305	275169	14053	3474	3474	3474	6948	152151	202984	75512	77145	3474
C15H31N5O6P2	-2.5	0.07405	0.0813632	438.17	9.16	4	Plasma	Day 3	Negative	RP	668367	22749	221088	85665	11113	2559466	106509	4570628	394680	3035938	60920	22226	2247262	408024	243669	27840	55649	111324	33098	1091899	234414	502160	648844	11113
C17H31B2N4O6P	2.93	0.34872	0.229896	437.214	3.69	4	Plasma	Day 3	Negative	RP	119178	335550	2769540	15118303	84592	65947	7726	147704	15453	538037	140732	76630	1467619	7726	600900	75197	193748	19533	97060	85616	57591	67732	372679	117905
13500	2.45	0.05253	0.17204	319.123	1.31	-	Plasma	Day 3	Positive	RP	1493684	343053	484098	8321660	4408435	4144	63090	1223630	48288	1493434	4144	423712	4144	402480	700950	4144	8289	1239068	4144	4144	4144	320855	4144	1789577
C9H21N5O4S	2.36	0.03464	0.14902	318.119	1.33	4	Plasma	Day 3	Positive	RP	14290697	9184315	5455020	58944377	30354734	1207542	1819236	9454366	1166029	10386762	574660	2699537	167260	3057359	5994985	1539670	1744164	19930152	334520	167260	167260	3957766	167260	13522884
2-[2-(2-aminopropanoylamino)propanoylamino]-5-(diaminomethylideneamino)pentanoic acid	-2.95	0.16845	0.312195	317.192	9.99	3	Plasma	Day 3	Positive	RP	454162	636142	201290	252624	21166	1042604	21166	118697	42333	4925806	179866	1162087	10727580	153522	809768	355337	6652679	209281	273181	189870	2114699	21166	325458	338114
13245	-3.73	0.53779	0.312871	421.188	9.17	-	Plasma	Day 3	Negative	RP	21596	28550	137021	40187	12324	13919	48477	46904	20551	48414	17334	1908977	2491608	27692	24309	18025	5551	5551	11243	1454700	14066	5551	11102	5551
13211	-2.1	0.03534	0.14902	314.198	11.29	-	Plasma	Day 3	Positive	RP	70946	3775	19884	3775	13751	23058	3775	262009	3775	44463	3775	179424	152190	30780	168723	7551	13903	3775	3775	8595	57010	84155	39527	9974
13209	2.38	0.45587	0.61788	314.196	11.71	-	Plasma	Day 3	Positive	RP	1420723	13570	24368	405946	6785	6785	85943	148567	6785	52390	16178	40786	6785	6785	50969	6785	29612	52057	105830	23114	6785	62033	6785	31642
13203	3.96	0.34304	0.229896	418.981	3.16	-	Plasma	Day 3	Negative	RP	2276	2276	2276	2276	161205	7378	285053	2276	2276	2276	2276	2276	7301	2276	2276	2276	2276	2276	2276	2276	2276	2276	4551	2276
13167	-2.16	0.15984	0.132642	417.16	4.99	-	Plasma	Day 3	Negative	RP	136914	68589	441712	8962	6472	7136278	302731	2375523	203216	4416058	3236	46823	1211333	186084	49798	17862	3236	64754	171381	1127883	159862	161906	1692293	29881
13146	-2.29	0.19153	0.153051	416.146	6.75	-	Plasma	Day 3	Negative	RP	454799	9563	542882	257451	27085	9238234	646203	5056065	136332	5566633	19971	32203	1678645	663423	71548	4782	27720	43798	121222	1735126	416137	494974	1653689	42613
13037	2.25	0.02138	0.128114	311.123	3.31	-	Plasma	Day 3	Positive	RP	49056	715034	81794	1335180	282043	344840	1398712	73293	211283	137924	400509	39715	5952	5952	207943	317925	11905	272519	5952	5952	13820	5952	5952	182785
13012	-3.13	0.94787	0.855733	310.212	9.72	-	Plasma	Day 3	Positive	RP	3203	10516	3203	27872	3203	48811	6407	3203	3203	3203	3203	3203	512738	3203	3203	3203	437206	16798	3203	7987	126043	3203	17348	3203
12993	2.14	0.17001	0.312195	310.137	9.46	-	Plasma	Day 3	Positive	RP	700197	105995	4880	197674	4880	10629	262863	122670	4880	4880	9761	4880	4880	94674	125573	4880	4880	60012	33792	4880	4880	4880	4880	4880
C15H30N4O3S3	2.58	0.16096	0.132642	409.141	6.5	4	Plasma	Day 3	Negative	RP	31518	17968	4539	891341	120644	23117	47419	77678	51576	26804	215392	4539	4539	24217	4539	4539	4539	4539	15917	4539	52865	23239	9078	38911
12893	2.55	0.05591	0.0720928	405.152	2.8	-	Plasma	Day 3	Negative	RP	2615	5230	699440	4693923	6467	57377	30978	65089	91948	191913	46296	110961	47852	92968	272127	171278	22037	16303	15079	66174	78367	46259	16469	24313
12855	-2.03	0.00664	0.103687	307.217	6.93	-	Plasma	Day 3	Positive	RP	25600	4742	24007	9484	4742	152896	4742	209430	20942	193302	4742	4742	148721	42844	44055	4742	30221	4742	42908	95502	25709	37888	96924	4742
12765	2.27	0.75209	0.77843	306.063	3.71	-	Plasma	Day 3	Positive	RP	45014	39882	800372	3749409	59538	27175	6961	45335	101171	215724	91515	136514	210170	82307	295153	23464	69623	13923	113538	75607	22548	46218	169747	70294
12640	-3.33	0.66027	0.365276	396.247	10.91	-	Plasma	Day 3	Negative	RP	40454	5256	39193	36176	68842	24941	27011	40527	10513	67905	5256	5204420	23059	29066	41221	5256	827258	142699	114204	140781	17313	25840	13509	88470
C15H36N6O4S	-3.15	0.10834	0.105813	395.243	10.91	4	Plasma	Day 3	Negative	RP	261376	57230	262175	221056	215096	131366	135589	335299	89131	448913	20264	21964291	281299	411347	189636	40269	3461420	656422	497319	650593	290425	279945	128673	375974
12608	-2.27	0.05327	0.0720928	395.117	7.14	-	Plasma	Day 3	Negative	RP	67542	11941	113602	30757	5708	1164055	223672	1146471	80524	965590	2854	25619	377686	184437	87145	19407	2854	6537	46512	314732	278397	166142	205507	53318
12540	-2.25	0.00584	0.103687	303.105	4.92	-	Plasma	Day 3	Positive	RP	6171	3086	33170	3086	60775	123513	3086	62065	166415	143820	35151	122274	18678	30591	3086	3086	181732	3086	96338	66883	69437	53836	21293	3086
12475	-2.2	0.06889	0.0797757	387.149	5.32	-	Plasma	Day 3	Negative	RP	118771	2495	216645	10568	2495	2436656	114121	2309706	63740	2600482	2495	15587	832650	292711	58912	2495	6342	10933	16653	1013634	282668	95458	1074340	4991
12474	-2.83	0.17209	0.140352	387.149	4.73	-	Plasma	Day 3	Negative	RP	313707	47558	315348	53021	2946	12569940	280528	7918402	101107	9107087	13000	17065	1523326	755611	45839	27491	5891	18468	114704	2004744	395613	239216	2409046	33325
12454	2.41	0.46226	0.27975	386.182	4.34	-	Plasma	Day 3	Negative	RP	9712	185443	46641	1345982	30559	9034	11916	4517	4517	32897	4517	48681	21113	30005	29500	50388	12807	134666	4517	43353	146474	48242	4517	68818
12401	-2.33	0.01176	0.0372125	385.082	3.76	-	Plasma	Day 3	Negative	RP	112183	2650	100915	2650	2650	619109	5300	300055	19183	504206	2650	2650	229877	131852	66580	2650	60975	2650	103926	135230	126555	277571	128244	6514
12262	-2.42	0.07286	0.0813632	381.104	4.57	-	Plasma	Day 3	Negative	RP	32886	10335	119900	5167	30354	30225	5167	5167	15121	58568	5167	128742	251094	85977	520651	5167	460353	28244	433982	176427	54198	3124858	413735	65385
12222	4.16	0.32677	0.227239	379.198	10.29	-	Plasma	Day 3	Negative	RP	5532	5532	10016895	11434	5532	143107	14063	83769	11064	86273	5532	5532	60415	16368	5532	5532	5532	5532	5532	348624	5532	5532	5532	5532
12146	2.06	0.66648	0.766469	297.17	11.71	-	Plasma	Day 3	Positive	RP	3910070	45213	73395	853379	30351	75784	449215	386327	87303	234998	83330	40592	33769	95562	237140	66748	91663	137871	378943	26749	8551	149371	17101	108884
C14H26B2O5	-3.01	0.40311	0.573689	295.21	10	4	Plasma	Day 3	Positive	RP	5716644	4236328	1829642	3513282	1157493	15023541	2827489	759975	86474	51942134	1565480	14657909	128326513	1422353	8467213	4502151	112671454	4859009	2893503	1691183	25367836	172949	2296620	4711122
12023	-2.72	0.01891	0.126644	295.205	7.64	-	Plasma	Day 3	Positive	RP	266367	13798	27597	177442	13798	2157188	48116	2167284	402773	2518182	114462	81947	1375839	108044	394842	13798	73206	13798	134669	1186461	415561	467903	483393	83766
12022	-2.33	0.00335	0.103687	295.205	8.49	-	Plasma	Day 3	Positive	RP	228660	39420	185160	578697	80102	903716	156776	2172177	680645	1919006	39420	233766	876273	462340	1012051	39420	122168	39420	220594	1351075	729021	1351418	78840	287334
12000	-3.23	0.1464	0.125889	369.301	14.03	-	Plasma	Day 3	Negative	RP	3274	26915	20341	242226	3274	6547	34900	2954337	38288	3274	3274	31385	41093	625326	7801	24308	61399	3274	12773	1557022	50637	3274	71789	3274
11807	-2.28	0.03999	0.06601	361.113	4.82	-	Plasma	Day 3	Negative	RP	50846	3108	163010	30617	3108	483575	30001	169314	14684	412831	3108	7791	124118	31379	291657	3108	6215	10408	21340	108297	313982	119555	9043	6639
C9H16O9	2.15	0.5772	0.708356	291.069	1.83	4	Plasma	Day 3	Positive	RP	1980847	706578	161853	1047320	15114847	245075	60619	69373	173927	4691156	31029	32636	15515	75081	422705	102971	1216602	15515	390626	15515	39097	302516	15515	5619233
11775	3.47	0.25905	0.195177	359.208	11.99	-	Plasma	Day 3	Negative	RP	4357568	82079	33301	49476	38854	91222	69918	14851	109530	54049	64521	50989	23906	29482	45707	14534	41098	4290	56007	8581	36127	31176	67669	33146
C15H25BN2O5	-2.63	0.03361	0.0633074	358.161	10.63	4	Plasma	Day 3	Negative	RP	6070	19670	12140	6070	6070	13527	6070	53269	92097	123055	6070	68817	73388	6070	6070	6070	6070	6070	6070	183083	51935	6070	6070	6070
11602	-2.87	0.1375	0.289123	288.123	9.53	-	Plasma	Day 3	Positive	RP	236259	3029	6057	72846	35483	17237	12996	59557	20766	1226882	20900	149736	16681	412577	42544	530764	265439	12832	23399	8110	2425146	17391	30277	78755
11407	-2.2	0.27501	0.205248	347.115	9.64	-	Plasma	Day 3	Negative	RP	183798	123668	59170	38598	6793	17198	6793	97014	121436	6793	6793	231409	3229774	48291	57537	6793	118694	6793	168921	150226	14684	108941	236185	13585
C16H26O8	-2.08	0.29673	0.215363	345.155	8.35	4	Plasma	Day 3	Negative	RP	533050	18302	6182	465315	6182	6182	3021441	6182	6182	236607	6182	6182	70723	6182	6182	6182	23771948	18631	12364	6182	6182	6182	6182	6182
11255	2.08	0.39545	0.573689	283.167	10.41	-	Plasma	Day 3	Positive	RP	189126	6064	110517	171720	3492102	65769	35933	26374	58443	15175	2808728	170316	59026	128153	108716	710218	40614	166144	12127	6064	481351	553086	6064	370248
C21H40O3	-2.18	0.31192	0.222308	341.306	13.57	4	Plasma	Day 3	Negative	RP	115072	165503	518984	3342424	55618	6366	78911	21945300	78549	14407	28445	78635	1861927	4630666	183522	231220	916286	5929	95030	11603883	1450086	98944	2416242	71182
C12H25FN2O4	-5.76	0.06413	0.183673	281.186	7.93	4	Plasma	Day 3	Positive	RP	15486	15486	15486	31453	15486	546436	15486	15486	15486	494415	15486	15486	6567672	15486	291782	15486	5127395	30972	79449	15486	948150	15486	15486	15486
10443	-2.24	0.17852	0.322618	271.17	7.22	-	Plasma	Day 3	Positive	RP	236526	17156	131614	17156	17156	1367580	77287	1293847	17156	1746459	17156	17156	731613	301150	17156	17156	17156	17156	17156	512190	353831	34312	423304	17156
10363	3.05	0.01124	0.0370502	316.914	4.36	-	Plasma	Day 3	Negative	RP	28786	425794	67131	3225	96071	3225	74165	25241	3225	3225	103498	6451	28181	7835	6863	35232	3225	137906	3225	9506	3225	22358	3225	10316
10354	-2.1	0.36042	0.23283	316.236	13.31	-	Plasma	Day 3	Negative	RP	6812	5374	14510	2687	67883	2687	6399	497792	2687	2687	39297	18530	56302	153522	9320	247627	36883	2687	2687	136477	27125	250587	49366	45806
10343	2.09	0.0737	0.0813632	316.081	3.69	-	Plasma	Day 3	Negative	RP	116187	158743	444669	788290	95996	33990	4682	7839	7022	23215	40570	25831	107843	5318	115979	64228	50934	21132	53178	34036	18597	41193	67461	48381
10277	2.05	0.03534	0.0635403	314.918	4.36	-	Plasma	Day 3	Negative	RP	13741	319172	40462	3690	81903	10265	67010	116412	9715	3690	124139	3690	15385	17062	8202	7379	3690	112246	3690	3690	49743	13524	3690	20030
10079	2.5	0.69584	0.768591	266.114	3.16	-	Plasma	Day 3	Positive	RP	255016	10887	10887	5711849	1864928	10887	10887	581510	10887	79233	10887	117404	21775	75555	114853	10887	227185	1371050	88055	24704	183700	747648	10887	10887
10023	-2.49	0.03682	0.149716	265.191	7.59	-	Plasma	Day 3	Positive	RP	426500	32359	141982	49743	16180	605556	16180	159570	16180	1989428	16180	523506	4792933	164175	414970	311438	5788494	941856	457254	585233	1685647	16180	83765	501939
9982	-3.48	0.00048	0.0131851	307.14	6.57	-	Plasma	Day 3	Negative	RP	29042	8426	3177	3177	19296	199417	8667	282819	34480	331686	3177	42687	219711	26690	301846	12154	177250	3177	121452	172355	13906	176177	50437	6355
C16H20O6	2.12	0.12227	0.112475	307.118	9.46	4	Plasma	Day 3	Negative	RP	12150956	3489163	210431	3601357	158423	1322962	18747752	3306252	554497	333512	1240789	105833	86030	3484668	3022880	57031	378072	2215577	718970	48995	193697	24497	305253	81770
9949	-2.05	0.049	0.0715736	306.967	4.81	-	Plasma	Day 3	Negative	RP	33860	3078	176055	3078	3078	575744	51240	153488	3078	479973	3078	6155	155680	46686	113516	3078	3078	3078	51740	84067	223498	204764	71222	14491
9758	-2.01	0.00946	0.0356375	302.074	2.98	-	Plasma	Day 3	Negative	RP	18393	2371	19466	4946	2371	74156	2371	8366	10917	28683	2371	43272	52161	2371	16251	2371	37993	2371	30680	41458	8546	4742	6996	2371
9627	-2.38	0.41709	0.586256	259.108	4.58	-	Plasma	Day 3	Positive	RP	3336	3336	3336	3336	3336	17339	3336	3336	3336	3336	3336	3336	3336	42927	3336	3336	3336	6672	3336	3336	170892	3336	3336	3336
9626	2.5	0.15101	0.291482	259.107	5.53	-	Plasma	Day 3	Positive	RP	9006	282651	2018	610016	2018	2018	458527	5634	2018	2018	1467208	2018	2018	2018	2018	609113	6737	2018	2018	6482	58629	2018	4035	2018
9488	-3.14	0.36368	0.559539	257.081	9.53	-	Plasma	Day 3	Positive	RP	214401	3566	12779	43548	25266	7132	3566	15833	29164	1223750	8287	129536	3566	237608	41743	519106	279076	15949	9981	7991	2812063	11948	47233	55857
C10H18BN3O2S	-2.44	0.0031	0.0222948	289.093	7.89	4	Plasma	Day 3	Negative	RP	5089	16937	238436	5089	56845	1954533	184002	426938	577814	359540	31833	196151	246430	115672	579144	10177	351290	54832	651465	195613	303028	34307	73109	126342
9135	-2.27	0.05591	0.0720928	287.151	10.89	-	Plasma	Day 3	Negative	RP	5499	69166	137509	64344	124650	443873	35438	930563	419124	53187	10998	53940	905205	28222	100453	79151	550877	18238	18428	928223	118906	58519	23536	205190
9118	2.04	0.66027	0.365276	287.065	3.74	-	Plasma	Day 3	Negative	RP	228199	437062	2369	7953392	1370929	2369	131371	1693714	14779	151247	10271	131928	90799	204952	157594	2369	213814	2593813	109101	71742	568798	943391	72035	4738
9058	-5.14	0.00191	0.103687	250.118	6.07	-	Plasma	Day 3	Positive	RP	6840	41539	41533	28415	27525	96072	42159	91384	37146	131002	3420	54462	55143	18093	60917	14457	2117288	33000	11179616	225794	43253	62722	10640	53303
8753	2.06	0.035	0.0635403	279.028	4.36	-	Plasma	Day 3	Negative	RP	77328	743580	135983	3404742	421201	36464	1876714	776464	80866	50188	362638	71514	36589	65492	16439	101656	11772	149860	5886	49689	1092009	35657	5886	54915
8575	2.26	0.1464	0.125889	275.129	11.16	-	Plasma	Day 3	Negative	RP	1393918	188289	7074	627114	3537	17318	733007	125088	30298	9003	85640	15531	9457	570979	147943	3537	3537	212877	3537	7816	3537	3537	8668	3537
8484	-7.06	0.25146	0.191281	273.08	7.06	-	Plasma	Day 3	Negative	RP	7455	2729	2729	37523	13790	19461	22416	59577	20665	13308	20175	54388	2729	5458	17181	13585	2729	9727	42038228	80506	29278	154112	108971	2729
8339	2.16	0.27828	0.459172	240.107	3.49	-	Plasma	Day 3	Positive	RP	587264	1130956	102072	3416704	62345	408724	9617474	86993	144859	1297604	303281	334982	31172	303116	1301892	585616	159974	433046	93276	31172	134115	115752	31172	396395
8195	-2.34	0.01613	0.0425352	267.008	3.95	-	Plasma	Day 3	Negative	RP	7872	5168	23621	37052	6048	11597	2272	109453	39143	10083	2272	23256	57180	4543	124661	2272	24622	11416	91285	12704	39095	302304	22300	2272
C9H14ClNO4S	2.32	0.06889	0.0797757	266.028	4.24	4	Plasma	Day 3	Negative	RP	19270	3431018	158996	601271	246259	428545	2774455	360255	1010313	17163	3361007	45522	4964	4964	9928	1061053	51307	438887	11301	4964	83845	13940	4964	20113
8130	3	0.06931	0.0797757	265.093	4.2	-	Plasma	Day 3	Negative	RP	15155	2004638	6979	89794	3357	520322	17532482	3357	337142	3357	506093	6715	3357	3357	3357	2622658	40825	7686	3357	3357	3357	3357	3357	104572
[(2S,4R)-2-methoxycarbonyl-4-methylsulfonyloxypyrrolidin-1-yl]-methylborinic acid	-2.76	0.13649	0.122703	263.075	8.14	3	Plasma	Day 3	Negative	RP	4873	4873	24897	33834	4873	501389	23672	481848	4873	969127	4873	4873	406114	4873	86702	9747	4873	4873	10993	375750	10982	10897	193406	4873
C10H12N4O3	-2.36	0.1212	0.267707	235.08	3.07	4	Plasma	Day 3	Positive	RP	4267	8533	209932	4267	4267	3055410	342414	330466	352019	330486	62983	4267	4267	51469	46387	32692	20448	4267	67188	4267	4267	367235	4267	4267
7933	-6.01	0.14361	0.125889	261.015	7.39	-	Plasma	Day 3	Negative	RP	18409	18409	18409	18409	18409	18409	18409	18409	18409	18409	18409	18409	83255	18409	18409	18409	7384293	18409	10343916	36818	18409	4288743	82222	18409
7912	2.16	0.06889	0.1913	233.06	2.44	-	Plasma	Day 3	Positive	RP	98013	116124	140058	365046	1605489	6015	242492	7599	114786	30137	1267338	13944	3008	141628	120708	396273	3008	123045	3008	51889	59105	294301	3008	16457
7905	3.66	1	0.869103	233.033	2.76	-	Plasma	Day 3	Positive	RP	2239	15707	640340	2242842	11905	36965	575312	12072	8935	5803	2239	8936	32967	122564	50708	2239	22533	15100	10292	25349	18816	32777	4477	29798
7852	4.44	0.20458	0.358338	232.027	2.91	-	Plasma	Day 3	Positive	RP	4965	2482	10144279	617829	14564307	496950	6296776	1207221	2482	2482	95801	13692	11349	2482	8568	167269	19443	9421	220677	2482	12393	24683	2482	2337969
7725	-8.63	0.13967	0.289123	230.129	3.89	-	Plasma	Day 3	Positive	RP	2842	2842	2842	2842	2842	2842	2842	2842	2842	2842	2842	2842	2842	2842	2842	2842	4345567	2842	11402826	5683	2842	2842	2842	2842
7598	-2.63	0.14143	0.125715	255.579	8.16	-	Plasma	Day 3	Negative	RP	3928	3928	24368	3928	3928	355378	7857	294364	3928	306569	3928	3928	332586	3928	30194	3928	12652	3928	3928	240486	3928	38872	122894	9424
7585	-4.93	0.83669	0.811199	228.113	5.16	-	Plasma	Day 3	Positive	RP	115038	8026	8026	8026	8026	8026	16052	8026	8026	8026	8026	8026	8026	8026	8026	8026	3554359	8026	4643350	48345	8026	8026	8026	8026
Diethyl Phenacylphosphonate	-2.8	0.05557	0.0720928	255.077	8.16	3	Plasma	Day 3	Negative	RP	4486	8973	4486	31911	4486	1446207	130398	1549201	64502	1350453	4486	4486	762692	133557	4486	4486	16834	4486	4486	1293497	28766	283844	515428	4486
7438	2.48	0.08651	0.209561	226.129	3.36	-	Plasma	Day 3	Positive	RP	1842	2606820	8357	7378	4390	817286	12795395	1842	594612	1842	768902	1842	1842	1842	7400	2629847	1842	3944	4895	4343	1842	1842	3684	7358
7293	-3.76	0.34778	0.229896	249.008	3.08	-	Plasma	Day 3	Negative	RP	393292	4402	51483	25148	4402	87505	18268	19211	4402	99372	10840	48130	8804	291494	220954	22919	20793	46244	21420	12037	16922	10203217	24026	4402
7178	-2.37	0.00699	0.103687	222.02	3.61	-	Plasma	Day 3	Positive	RP	2174	2174	16707	2174	2174	247014	2174	80988	27526	219058	17749	8417	100357	7881	7174	7765	17960	2174	2174	67789	41518	47496	70413	4348
7138	2.33	0.6369	0.357345	246.007	2.78	-	Plasma	Day 3	Negative	RP	1945	1945	463025	7813	585999	61631	257703	113252	3890	1945	5914	1945	19211	1945	4991	19268	4320	1945	22976	15354	168378	9272	5878	274528
Levothym	2.27	0.66648	0.766469	221.092	3.75	3	Plasma	Day 3	Positive	RP	2327674	3998607	43996	94966759	14840499	128516	1716137	13158600	280892	1777377	451329	1513871	1652465	2416148	1922852	427076	2216229	25926810	1008948	711801	5416652	9446707	740224	133743
7116	3	0.27828	0.205747	245.084	2.81	-	Plasma	Day 3	Negative	RP	2085	20066	861906	2221444	10855	9389	11317	27474	33484	86574	11422	37144	31360	167580	57842	34123	4169	2085	2085	32411	7454	20682	11350	5164
6705	2.55	0.03891	0.06601	239.009	4.24	-	Plasma	Day 3	Negative	RP	13377	1698077	27814	492165	204234	161485	2380922	286630	388601	8768	1278357	25811	4384	4384	9636	548683	18463	63842	4384	4384	4384	18150	4384	64787
Formylkynurenine	2.32	0.49978	0.297278	237.088	4.65	3	Plasma	Day 3	Negative	RP	51596	301266	2230	2089382	389979	2230	164568	269320	2230	42924	4460	53572	39514	66176	63986	11328	71398	692177	21071	42202	135854	218962	14606	2230
6608	2.24	0.37089	0.234902	237.077	10.35	-	Plasma	Day 3	Negative	RP	21122	24196	8441	602663	4220	10775	27422	4220	21562	46891	42223	4220	8935	10207	13169	71685	4220	4220	12983	4220	4220	13379	40037	4220
6606	-2.08	0.362	0.23283	237.077	7.89	-	Plasma	Day 3	Negative	RP	22948	38803	172899	22470	3528	657693	137315	180293	3528	597651	3528	7056	236284	23470	16954	3528	51150	33062	2479004	328860	23215	13405	342019	3528
6590	3.11	0.97601	0.477155	236.962	2.8	-	Plasma	Day 3	Negative	RP	2590	2590	641603	1490232	5180	12482	2590	11711	2590	96432	7214	18525	5195	150942	24189	2590	2590	5273	2590	2590	2590	16750	5641	10328
6513	3.6	0.61599	0.348082	234.983	8.46	-	Plasma	Day 3	Negative	RP	236622	4342	132383	13653	4342	291620	709722	107715	13412	48047	4342	4342	67458	109666	35907	18608	35598	8683	147736	10371	245198	4342	8784425	4342
6505	-2.02	0.0484	0.166984	211.083	4.82	-	Plasma	Day 3	Positive	RP	549874	44495	1472933	173989	141802	6142540	354390	1702453	253528	3448789	100556	67735	787583	468763	845453	50852	119317	98078	428081	389690	1295777	2443158	228135	91398
4-carboxyphenylalanine	3.38	0.1162	0.264593	210.076	4.19	3	Plasma	Day 3	Positive	RP	38245	1958578	10396	2721241	625864	6854	1360451	364048	212870	57170	436125	3427	3427	3427	84840	133128	19589	3427	9418	3427	3427	57791	3427	10645
6413	-4.96	0.09444	0.224005	209.128	2.75	-	Plasma	Day 3	Positive	RP	18982	23787	10158	8616	5085	111474	2052	25610	5750	72675	2052	54255	1883379	35884	75361	4105	1569705	9517	4641	2052	500774	2052	9098	10732
6339	-2.13	0.3034	0.493469	208.064	3.06	-	Plasma	Day 3	Positive	RP	10678	337151	5339	12989	57486	829980	240066	1008805	5339	414619	697667	2887746	29678	17119	16820	5185537	5339	1376988	320056	5339	5643330	1705936	5339	209471
6325	2.02	0.05591	0.0720928	232.044	2.81	-	Plasma	Day 3	Negative	RP	3493	4892	1746475	2792728	1747	40864	27516	94217	53974	318993	8511	161042	88035	390204	202251	13856	44383	9805	21335	61634	29530	92004	29848	43110
6287	2.02	0.83327	0.811199	207.08	4.5	-	Plasma	Day 3	Positive	RP	87852	121964	2807	1156096	145512	2807	2807	76610	10968	2807	2807	26681	5614	31687	2807	2807	143174	155357	80912	18328	15957	159985	2807	2807
6240	-3.16	0.16593	0.312195	206.118	6.68	-	Plasma	Day 3	Positive	RP	3513	3513	7026	3513	3513	3513	3513	15807	39100	12890	17083	3513	3513	9811	9888	3513	10568	3513	7411	21346	3513	717029	7274	16613
6182	-3	0.9771	0.855733	205.097	6.81	-	Plasma	Day 3	Positive	RP	230956	258145	223234	587880	331502	168380	108835	243906	59896	186798	106727	257867	120395	214256	247773	214305	4411280	386439	21736884	269089	114527	297294	116331	201898
L-5-Propylthiomethylhydantoin (+)-S-oxide	2.17	0.97544	0.855733	205.064	1.2	3	Plasma	Day 3	Positive	RP	30297	30297	30297	9375327	900179	30297	30297	168212	30297	30297	30297	144533	726521	60594	30297	30297	859766	2866325	1054189	177995	217363	2761359	7024351	30297
C9H13NO3	2.39	0.01501	0.106808	204.063	1.31	4	Plasma	Day 3	Positive	RP	13724051	6889735	6110101	88264272	21025442	1131526	8231791	22273539	1168593	5923240	1680265	1906160	5499	2045094	7387646	1470303	1186231	33038263	430865	5499	10999	6205292	5499	12604007
6108	2.14	0.54577	0.312871	230.013	4.23	-	Plasma	Day 3	Negative	RP	36658	3161	14091294	1526544	10806977	1398406	12060176	4196592	162489	103988	532937	99861	238477	6321	75177	531563	97884	57270	591740	581220	8273367	102644	77853	12492180
Paracetamol sulfate	2.03	0.43662	0.269854	230.013	3.06	3	Plasma	Day 3	Negative	RP	61723	49715	193961537	28450287	174374015	13109722	83265570	36982236	377150	162713	4046923	430271	2240205	36761	228946	4527287	1298221	119168	16186782	6133294	116280853	188581	1441842	92328724
1,3-Benzothiazol-2-yl-hydroxy-oxo-sulfanylidene-lambda6-sulfane	-2.24	0.00209	0.0192239	229.941	6.15	3	Plasma	Day 3	Negative	RP	76938	50219	9707	16607	4853	91561	4853	44519	460499	225157	20101	240201	258387	26315	12910	68737	204432	153158	86708	305586	285454	187650	37658	4853
C9H14N2O5	-3.29	0.00521	0.0317926	229.081	6.09	4	Plasma	Day 3	Negative	RP	3264	3264	29947	3264	3264	626941	83433	746316	183224	391969	6528	7149	216456	76640	46075	17747	3264	8846	67294	435671	191471	82190	61306	22779
Cyclohexylsuccinic acid	-2.23	0.01389	0.105427	199.097	8.48	3	Plasma	Day 3	Positive	RP	12601	12601	88688	12601	63085	133837	56278	378539	329319	310656	12601	349424	38987	12601	288841	53838	25202	37973	232046	240854	12601	288478	12601	101745
5740	-2.53	0.04705	0.0715736	222.947	5.86	-	Plasma	Day 3	Negative	RP	40717	2700	20773	2700	12302	53931	5400	39603	20473	11959	2700	68149	58101	45978	119744	2700	390639	2700	148345	2700	2700	309087	61339	6415
[(E)-non-1-enyl] hydrogen sulfate	-2.07	0.04172	0.06601	221.083	8.16	3	Plasma	Day 3	Negative	RP	681360	241295	1112483	826289	160086	7361673	884319	7582764	1044291	6730068	155862	241615	6661787	935794	1288325	37927	458375	18964	423719	5711794	751447	1548306	2540643	314596
2-[(2S,3R,4S,5S,6R)-3,4,5-trihydroxy-6-(hydroxymethyl)oxan-2-yl]oxyacetaldehyde	2.14	0.12708	0.115556	221.067	3.48	3	Plasma	Day 3	Negative	RP	306965	791301	91890	731484	148874	207361	5423984	59453	107557	513613	157671	29726	29726	114441	496617	552509	136102	90283	62617	29726	69151	108745	29726	170504
Levothym	2.29	0.75209	0.399318	219.078	3.74	3	Plasma	Day 3	Negative	RP	1123441	2316293	16874	50158310	7089500	33747	730378	8070438	154450	877462	220040	738933	712247	1010515	870189	77777	989211	13325882	435439	360030	2692808	4493202	357369	56797
5557	-2.23	0.00943	0.0356375	218.997	5.32	-	Plasma	Day 3	Negative	RP	36341	4529	69424	2265	2265	43591	2265	148145	112518	50824	2265	80720	451493	45765	714268	15824	273627	2265	273659	6020	2265	1043711	368887	7585
5508	3.94	0.54577	0.312871	217.145	10.59	-	Plasma	Day 3	Negative	RP	280014	155912	57601750	492856	644966	137330	113782	236278	92935	201772	86305	87306	180384	356674	171839	123862	55198	54750	1353263	2362373	79366	50586	87611	545256
5504	2.17	0.84075	0.811199	194.081	3.75	-	Plasma	Day 3	Positive	RP	453146	881065	5583	18762664	2902103	42231	297273	2684859	110857	421961	67788	423867	444468	501674	427464	32747	493565	5692775	183667	155892	1182183	2017074	184984	19012
5334	2.79	0.29531	0.215363	214.025	5.25	-	Plasma	Day 3	Negative	RP	2421	35448	2421	63114	1515461	2421	4842	2421	2421	2421	2421	2421	2421	2421	2421	2421	77260	23211	80775	2421	2421	149759	2421	2421
5200	-3.05	0.01124	0.0370502	211.073	4.82	-	Plasma	Day 3	Negative	RP	12160	2230	17600	2230	4867	217164	2230	82348	4459	156435	2230	2230	55296	24125	51262	2230	4621	2230	11252	13439	54132	75874	17038	2230
5198	-2.05	0.01466	0.0405374	211.061	7.89	-	Plasma	Day 3	Negative	RP	10194	9510	75597	4755	4755	519777	42624	118912	93795	96749	4755	30582	49181	20599	102875	4755	83122	13095	120063	38083	94605	4755	46396	25363
5162	-2.15	0.06395	0.0784048	210.065	4.81	-	Plasma	Day 3	Negative	RP	53308	2013	177518	17472	2013	635651	9551	223490	2013	420974	2013	2013	131505	35615	117380	8161	13875	4641	47270	49956	184119	169564	57045	4025
3-(2,2-dimethylbutanoylamino)propanoic acid	2.2	0.58484	0.708356	188.128	3.75	3	Plasma	Day 3	Positive	RP	244408	260150	2828402	15318472	377560	416457	165987	231710	754994	629333	353857	458333	393776	490959	1023578	279696	262225	333092	260520	394596	342121	337508	405544	361090
Ambcb5317037	2.7	0.09564	0.0982617	208.061	4.21	3	Plasma	Day 3	Negative	RP	330409	6047915	37080	13097295	4195282	171404	4971956	1355481	953240	613573	1921413	387431	57920	4644	825187	595554	247206	3417581	263292	82723	295805	1554419	82905	238679
5028	-4.92	0.9771	0.477155	207.103	9.71	-	Plasma	Day 3	Negative	RP	206692	353372	388264	477129	744324	403914	263441	97032	63517	58854	77124	134347	581483	394966	422094	289713	319521	225537	150848188	436850	457121	500507	533871	399000
5027	-2.36	0.88588	0.452146	207.103	9.57	-	Plasma	Day 3	Negative	RP	281819	537765	982772	757494	945450	462585	364259	219926	606190	574128	431693	511201	937720	596996	747442	406542	382041	323442	35672364	699349	752751	659162	807442	576735
5018	-2.22	0.72145	0.774895	186.073	3.4	-	Plasma	Day 3	Positive	RP	2235	2235	2235	2235	2235	2235	2235	2235	2235	88625	2235	2235	2235	2235	2235	2235	45447	2235	2235	2235	2235	2235	4471	2235
4926	2.06	0.39545	0.573689	184.097	1.15	-	Plasma	Day 3	Positive	RP	496454	8853	2832290	78699	33127	191732	17706	35798	80966	60149	8853	112763	65775	47656	87631	38154	268565	84646	78482	45241	26406	82179	79854	8853
52825-28-2 (potassium salt)	-2.32	0.97646	0.477155	206.049	2.83	3	Plasma	Day 3	Negative	RP	22486	2657717	2700	39955	48893	5036239	1282077	1132866	2700	342534	1488157	3757738	2700	17483	122730	40840287	2700	2048635	481528	2700	5400	3317320	2700	294715
52825-28-2 (potassium salt)	-2.14	0.42723	0.26613	206.049	3.06	3	Plasma	Day 3	Negative	RP	146353	4192918	68674	195816	286065	9639610	2346570	5241777	68674	2849657	8425293	18906921	432356	137349	324763	88030670	68674	9929005	2345839	68674	30193287	8633369	68674	1458473
4826	3.15	0.0565	0.0720928	205.025	2.8	-	Plasma	Day 3	Negative	RP	2810	2810	999338	3471637	2810	26544	12161	67080	32739	174923	2810	49687	26803	128065	72297	6085	34308	10863	16412	33226	5620	43435	22000	15204
Bepantol	2.79	0.54577	0.312871	204.124	3.66	3	Plasma	Day 3	Negative	RP	4122403	3804635	73690330	398142860	12440730	7142900	13654874	3077443	11085849	911938	3050957	4547575	8046628	12093525	24252874	6603402	5312621	5496807	6296701	7192286	5870487	4789222	10475893	5905185
Bepantol	2.32	0.79609	0.414337	204.124	3.91	3	Plasma	Day 3	Negative	RP	4473922	3729296	33567720	245541480	12053573	6270287	10587063	3905484	2298051	3407791	1780238	6070026	12269483	10525578	14531018	6529633	4606602	5081497	2577701	8414808	5403358	4847483	5319900	4112693
Bepantol	2.69	0.93139	0.466348	204.124	3.75	3	Plasma	Day 3	Negative	RP	4855345	3866230	83902721	556045948	13015597	6872280	20824555	6334473	18870318	14943290	7046235	16746046	11380614	13733288	28627414	6699134	5421987	5533365	6170357	7905512	5648385	5572547	10543937	6807124
D-Glucamine	2.02	0.87766	0.839696	182.102	2.26	3	Plasma	Day 3	Positive	RP	3401	323677	3401	3401	3401	147064	1607760	3401	61786	3401	235202	27498	3401	6801	3401	377563	111315	21505	3401	7847	3401	6823	3401	11222
4768	-2.23	0.00915	0.103687	182.069	4.37	-	Plasma	Day 3	Positive	RP	23800	33036	139155	3895	30992	278357	16664	95040	33975	12427	7789	39649	109751	62655	240653	13201	274620	26777	166333	43539	45389	843070	58773	3895
4754	2.89	0.04172	0.06601	203.032	4.35	-	Plasma	Day 3	Negative	RP	94042	451389	72232	424485	3697277	20675	5040926	881380	153212	19884	375576	56615	26331	94940	47678	130833	24982	331401	4844	36169	408293	102594	9688	102771
4640	-2.27	0.00141	0.0192239	201.003	6.25	-	Plasma	Day 3	Negative	RP	67630	6169	22920	2823	10311	37889	2823	19351	75033	91527	7641	33845	31266	25922	40601	22885	140613	20592	91049	48836	41816	482859	5646	28678
4601	2.19	0.90157	0.457204	200.022	4.28	-	Plasma	Day 3	Negative	RP	3148	3148	3148	3148	46046	6959	123030	3148	3148	11627	3148	3148	3148	3148	3148	3148	3148	3148	3148	6296	3148	3148	3148	3148
4597	-2.02	0.0005	0.0131851	200.01	6.25	-	Plasma	Day 3	Negative	RP	118451	8978	14051	45255	31490	111060	20858	94923	171857	187041	52853	82492	68743	84831	89064	33686	112859	43862	159701	103015	69470	1004516	27261	54250
4357	-2.39	0.0322	0.0621309	196.055	4.28	-	Plasma	Day 3	Negative	RP	98641	57830	70622	41499	27646	575076	2581	79329	162947	14784	5163	2581	97887	132050	254357	2581	288829	70557	304494	42936	85446	1280906	76444	2581
Maleanilic acid	2.07	0.70883	0.386731	192.067	3.74	3	Plasma	Day 3	Negative	RP	1006375	2014492	16570	35493520	5841360	33140	712377	7016044	148318	785595	218338	641906	647857	902350	801212	111813	903056	11459416	412743	312902	2499304	3850187	289285	62324
3926	-2.62	0.00507	0.103687	168.048	4.97	-	Plasma	Day 3	Positive	RP	4286	4286	32503	60870	77244	77803	4286	155057	31697	69575	4286	260363	82550	63723	406167	4286	771600	30570	213508	79579	188443	4286	8573	53055
3789	2.33	0.02575	0.134656	166.058	1.3	-	Plasma	Day 3	Positive	RP	4270328	1530548	1481039	26675021	6560023	254923	1420408	6694004	87472	1653932	541711	482239	17764	514313	2236295	277218	205908	9766123	35527	17764	17764	3205943	17764	4093289
2-amino-2-boronoacetic acid	2.04	0.75209	0.77843	165.055	3.75	3	Plasma	Day 3	Positive	RP	426743	938513	23765	13894897	2648110	87319	424298	2174913	120570	373366	164383	278133	384128	439901	389055	127682	434536	4834543	192001	133111	1182211	1686630	114810	81399
3505	2.79	0.01223	0.0372125	182.054	4.23	-	Plasma	Day 3	Negative	RP	84477	11398100	207711	8559447	386487	1617914	7714304	7277	2310511	90380	7584196	22638	7277	7277	7277	3165052	139403	551065	7277	7277	14554	7277	7277	141669
Hydroxyphenyllactic acid	3.57	0.04976	0.0715736	181.05	4.24	3	Plasma	Day 3	Negative	RP	1036486	123750859	2239219	10142532	4508562	16378685	455094737	39564	25699278	1028337	49220895	429029	5310	29742	2655	32329209	2655	13395	12659	21994	41935	969476	5397	5263448
2926	2.39	0.58484	0.332857	173.062	2.81	-	Plasma	Day 3	Negative	RP	11421	24378	1212765	3089150	7824	65212	122480	102216	126638	206764	58049	96398	17419	189618	172936	52520	15694	26353	18118	53341	50496	83270	38211	76552
Massbank:EQ319053 2-Mercaptobenzothiazole|1,3-Benzothiazole-2(3H)-thione|3H-1,3-benzothiazole-2-thione	-2.03	0.00088	0.0174044	165.979	13.42	2.b	Plasma	Day 3	Negative	RP	1935653	528466	1531321	649188	500086	2896411	281541	11523717	1743651	12907959	140771	2941211	5155508	1017574	1119805	670386	4057713	4183722	2040606	7092254	2479331	4971668	495533	391643
2582	7.33	0.3332	0.227239	164.891	3.17	-	Plasma	Day 3	Negative	RP	2699	2699	2699	2699	1760330	2699	2866630	2699	2699	2699	2699	2699	2699	2699	5398	2699	2699	2699	2699	2699	2699	2699	2699	2699
4-Hydroxycinnamic acid	4.08	0.02356	0.0514615	163.04	4.24	3	Plasma	Day 3	Negative	RP	39892	2339500	51956	1951729	81441	244641	8898820	48573	398893	1687	1167979	32597	1687	1687	1687	414939	26803	13816	1687	3375	12457	13965	8925	24701
2499	2.77	0.84075	0.434721	162.894	6.53	-	Plasma	Day 3	Negative	RP	295105	207053	80851	206813	5886327	298529	5331885	122592	83336	44802	80333	94466	251262	237376	152422	120768	211974	169619	236195	215397	204656	310820	155576	196578
2374	7.51	0.3332	0.227239	160.897	3.7	-	Plasma	Day 3	Negative	RP	2632	2632	2632	2632	2154054	2632	2981359	2632	2632	2632	2632	2632	2632	2632	2632	2632	2632	2632	2632	5265	2632	2632	2632	2632
2373	8.4	0.3332	0.227239	160.897	6.53	-	Plasma	Day 3	Negative	RP	3067	3067	3067	3067	5658876	3067	5419084	3067	3067	3067	3067	3067	6133	3067	3067	3067	3067	3067	3067	3067	3067	3067	3067	3067
2372	7.64	1	0.485342	160.897	3.17	-	Plasma	Day 3	Negative	RP	2823	2823	2823	2823	5589721	2823	10786565	2823	2823	2823	2823	2823	12642	2823	41348	2823	16272	2823	14191	2823	5647	2823	6289	2823
C7H7NO2	2.57	0.70883	0.768591	138.055	4.25	4	Plasma	Day 3	Positive	RP	241581	17155706	1737227	420358	432887	395365	350280	435385	259709	169179	275466	392477	297293	269905	406973	468029	416535	494130	421673	480604	338014	365326	222542	324848
2026	-2.22	0.00243	0.0192239	154.999	7.89	-	Plasma	Day 3	Negative	RP	4642	13625	111172	9285	42248	859556	65313	181267	270016	187594	22096	113500	164741	47171	222056	13292	191147	13922	333360	127430	165596	12350	80885	78702
1932	2.75	0.01943	0.048035	152.047	3.25	-	Plasma	Day 3	Negative	RP	3839	1792	1792	5085	71410	1792	160924	1792	1792	1792	1792	1792	1792	1792	1792	1792	1792	3720	1792	28493	1792	3583	4686	1792
1918	-2.15	0.07976	0.0852685	152.012	6.92	-	Plasma	Day 3	Negative	RP	5707	5707	5707	5707	5707	5707	44195	5707	5707	5707	5707	5707	178579	107781	29803	11415	43955	5707	88648	11845	85765	336042	40291	23947
Acetamol	4	0.02575	0.0514615	150.056	2.91	3	Plasma	Day 3	Negative	RP	1668	8745	1217742	95197	1215511	80635	1488538	192681	4939	3336	40615	6800	5743	4347	1668	38453	1668	6003	41056	4445	1668	4711	5480	404028
1790	2.17	0.72529	0.393002	148.077	3.74	-	Plasma	Day 3	Negative	RP	796876	1778479	10426	33819338	5103215	10426	553652	6287310	101334	673510	132940	506342	544486	783782	658289	46058	802889	10603797	352363	266409	1998770	3489519	234899	20851
2,5-dihydroxyhexanoic acid	2.31	0.88588	0.452146	147.066	3.07	3	Plasma	Day 3	Negative	RP	294647	357126	7699691	54196426	269801	1242000	502254	444734	284900	41464	145468	239129	2005812	2441529	1487209	317861	1956354	1905760	337025	2301844	2258627	3749334	1725459	476708
2,5-dihydroxyhexanoic acid	2.95	0.40311	0.253098	147.066	2.61	3	Plasma	Day 3	Negative	RP	404590	715401	9129876	45908792	674061	1502199	127820	515475	303475	781221	228428	452697	649990	1243691	1405750	747479	781252	753894	441338	484488	383456	933497	337802	406529
1529	2.29	0.1464	0.291482	124.047	1.3	-	Plasma	Day 3	Positive	RP	1036480	198384	129481	5514413	561148	9338	187610	652522	4669	335373	4669	102569	4669	195830	401886	4669	30445	521561	31211	4669	4669	634682	4669	307470
C8H6O	2.04	0.61715	0.733649	119.049	3.75	4	Plasma	Day 3	Positive	RP	54363	105309	3377	1879514	357145	3377	77833	370863	6754	55577	3377	10912	35888	61076	35768	3377	41212	606105	28586	21973	151889	226802	14966	3377
1235	3.36	0.01486	0.0405374	135.045	4.24	-	Plasma	Day 3	Negative	RP	3586	2706288	43587	2295471	96063	344956	2141146	1793	235685	15508	1607052	1793	1793	1793	1793	574497	34169	137394	1793	1793	1793	13405	1793	25659
513	3.78	0.46324	0.27975	108.902	3.19	-	Plasma	Day 3	Negative	RP	26292	12807	5494	9146	577913	7051	1004763	1871	11088	8275	1871	9505	16818	3868	28808	5420	3742	12589	22097	42878	1871	6094	8818	1871
180	4.88	0.07892	0.0852685	96.9221	3.19	-	Plasma	Day 3	Negative	RP	78285	100250	23236	27044	2579758	18784	4223307	48595	27860	3028	3028	12419	15120	22443	46645	6797	6055	35213	31126	35900	7274	56658	45780	18955
167	3.24	0.10834	0.105813	94.9251	3.19	-	Plasma	Day 3	Negative	RP	601921	700707	410333	397286	15535580	404881	23220080	688019	736483	581361	559165	591635	420195	497952	322946	317802	199016	348016	322279	526712	378158	357087	428144	554951
141	3.85	0.75209	0.399318	92.9281	3.19	-	Plasma	Day 3	Negative	RP	920647	60430	155672	527060	25740870	252183	39249597	304477	464476	268833	315038	314357	28853	348699	852494	415588	928887	703630	943781	673404	331344	496040	349312	158546
Xanthine	0.19	0.2125	0.394923	151.026	2.45	1	Plasma	Day 3	Negative	HILIC	168366496	197455712	153886400	163995680	119328056	32088982	113249192	72454608	196160656	48601752	193018704	198536096	56782548	202780128	65203136	438667648	69721080	122949672	36908676	78704256	134761568	61643484	66496340	76252896
Uridine	0.03	0.88588	0.823186	243.062	2.78	1	Plasma	Day 3	Negative	HILIC	122961472	164481136	186197056	186963616	147217376	193344960	198014928	191645200	121663616	167558288	135447088	182718448	196616704	140683280	158894432	170234960	196254112	192125152	165913296	149820704	139695344	122581024	225761776	115627896
Uracil	-0.61	0.23498	0.42605	111.02	1.8	1	Plasma	Day 3	Negative	HILIC	1559938	120168896	10395955	356494	1607156	43875732	47927032	100714312	3212103	2202226	2786574	3374408	2202109	4526570	68799664	4860665	60390932	5638943	13423699	707359	102058888	1738501	1757724	743784
Tyrosine	1.04	0.09564	0.176176	182.081	3.18	1	Plasma	Day 3	Positive	HILIC	2212141056	5923244544	1470777216	12048945152	3683251456	2146719104	9484553216	3889474560	1090638464	2236445696	2537030400	1138232320	2215316480	1804908288	2550333696	2416784640	473935648	6113889792	152683040	1297577088	8912969728	935536704	641288448	1793401344
Tryptophan	0.15	0.70883	0.463712	205.097	2.69	1	Plasma	Day 3	Positive	HILIC	1394793728	882558272	606643328	1216139776	763917440	872460480	682217408	680428096	532461440	1447048448	661084416	915246656	905956352	769707136	1026263104	687399744	642368640	813006976	738992960	422805984	689913920	378176768	867651968	624943680
Trimethylaminoxid	-0.49	0.70883	0.463712	76.0757	2.29	1	Plasma	Day 3	Positive	HILIC	12540159	64559096	10019661	19770006	27271092	36337596	63262636	46487104	38811424	27002552	398652096	60176712	48164116	17538656	26801434	404532512	15672694	37357072	274739136	16248768	32923386	336758528	53091212	18263134
Thymine	0.34	0.58484	0.712723	125.036	1.53	1	Plasma	Day 3	Negative	HILIC	3820735	9328977	1142311	8020672	6432990	3206624	3414002	7939698	4496832	2513939	4680311	2868468	2157583	1780396	2545444	6091891	5627421	12158733	5836919	2833966	2568261	5534389	862511	724422
Thymidine	0.5	0.40311	0.565407	241.083	1.4	1	Plasma	Day 3	Negative	HILIC	68928	1246678	208176	172197	379038	226339	575256	87783	554915	471168	1081540	547706	129392	72036	31779	1425702	42688	466725	385542	171851	629328	14125	613605	28250
Threonine	2.84	0.25905	0.316305	120.066	3.62	1	Plasma	Day 3	Positive	HILIC	325780704	17846826	4156471	2513219	7143474	5894804	5663234	4435238	6107999	2220654	6217635	3924472	1092401	4390729	5599598	8768626	11368338	35236520	2149400	1539936	9808814	13831815	8594735	1415286
Taurine	0.65	0.84075	0.823186	124.007	3.86	1	Plasma	Day 3	Negative	HILIC	2321014528	265580	2628267520	201664800	372979424	410070784	189520944	457258592	142858912	1119838336	222577632	1300725760	1164003968	211094096	127049552	108212304	285913824	924522368	273892832	845936320	184468960	294095392	678587264	208151776
Succinate	0.45	0.0484	0.154128	117.019	4.04	1	Plasma	Day 3	Negative	HILIC	85376512	113245568	96706440	163928752	111437544	32426470	91335080	79471280	38613316	110169392	110119912	122069152	154988944	96018848	43392000	97287976	85105792	116361016	34716408	52026868	67810744	64166460	128672480	35286368
Serine	0.7	0.00725	0.0614531	104.035	4.27	1	Plasma	Day 3	Negative	HILIC	396899136	531761440	263642592	364093088	305847552	250086896	259870736	311779840	114380848	257267808	138341504	257985280	384752608	116707288	244086016	180388240	271742560	545908480	101738472	189754400	178472352	120260816	408209280	244956512
Sarcosine	1.26	0.0484	0.120998	90.055	3.52	1	Plasma	Day 3	Positive	HILIC	39110936	81400784	24292158	17694506	151460336	45006904	23110102	20407700	37941716	38134812	33005256	51458076	16521174	16616283	54515676	39210604	9335922	145952352	5765432	11355848	30589148	19004318	42896556	117046576
Pyruvate	-0.05	0.6251	0.714907	87.0088	1.47	1	Plasma	Day 3	Negative	HILIC	185141152	38524280	91341720	64761720	16280557	57255892	190530352	250763152	229433296	46252736	305635232	35279920	142181776	58185408	196410832	210458048	72987672	12534419	38881256	84945856	47911324	29161772	12027441	118011112
Pseudouridine	0.03	0.88588	0.823186	243.062	2.78	1	Plasma	Day 3	Negative	HILIC	122961472	164481136	186197056	186963616	147217376	193344960	198014928	191645200	121663616	167558288	135447088	182718448	196616704	140683280	158894432	170234960	196254112	192125152	165913296	149820704	139695344	122581024	225761776	115627896
Propionyl-L-carnitine	0.2	0.25905	0.316305	218.139	1.91	1	Plasma	Day 3	Positive	HILIC	830737856	894278720	693075776	761451328	1003207424	881022336	544472320	707159936	535931712	478020224	622674560	266289040	1145048320	503164928	468028896	917565440	329986400	886539712	527316064	976488768	379838368	557832384	635176896	240141184
Proline	0.32	0.03581	0.118244	116.071	3.02	1	Plasma	Day 3	Positive	HILIC	12735376384	18292117504	14783946752	10242796544	15969112064	10875937792	13734770688	11940046848	9773698048	11805774848	14325941248	12089928704	16306786304	15649575936	12029126656	12311433216	7721119232	15581225984	7219195392	9045266432	14601841664	6854261760	15569364992	9858532352
Phenylalanine	0.29	0.15408	0.245123	166.086	2.12	1	Plasma	Day 3	Positive	HILIC	9612217344	7652285440	5576637440	7015788544	4681128960	3705239552	4473922560	5395052544	3776163584	4674415104	5592110080	5316485632	5530824704	5657731584	5002774016	6184113664	2733445376	5734966272	2882932224	4257126912	4971636736	4579044864	3799485184	2469101568
Ornithine	0.4	0.09564	0.176176	133.097	8.65	1	Plasma	Day 3	Positive	HILIC	1110473728	988304960	726669952	698062144	520989280	740640192	755552704	547504576	712459520	639227264	609343040	399590528	849808448	453429952	775205888	784082432	265706320	1065327872	329476256	633161472	499293184	416194112	858886848	241879344
Nicotinamide	-0.67	0.0737	0.166416	123.055	1.41	1	Plasma	Day 3	Positive	HILIC	126690496	1251724032	325681472	382750432	41737952	257357312	42804900	413149312	185641248	288378432	130494768	333542112	719644480	9331203	1088186240	407689376	545589632	73909176	613858688	1025441216	133381600	126801464	272386624	114542184
N-Acetyl-L-aspartic acid	0.15	0.37116	0.541009	303.083	5.4	1	Plasma	Day 3	Negative	HILIC	17620014	30887818	31434702	19487786	23545932	18044316	25966836	34064380	15597627	43895356	43647000	42318276	41134780	15959930	16373361	30297832	18561004	29133126	13063897	19199776	36881552	10461134	42312992	18317726
N-Acetylcytidine	-0.05	0.88588	0.823186	146.046	1.98	1	Plasma	Day 3	Negative	HILIC	18160508	22436370	33549438	9157313	11939976	36062736	24252962	13283356	16757878	8412263	17349264	12509032	25894976	15043241	16738349	24174132	20400228	17014026	16498147	40377300	22411026	5178989	32053856	2822620
N-Acetyl serine	0.04	0.50801	0.651115	174.041	3.79	1	Plasma	Day 3	Negative	HILIC	231241632	337575392	280861888	651504640	361679488	253361488	336869568	592780608	342127008	402614944	215207344	377583232	615177856	348255552	318932864	227458944	489873120	714873792	387266400	484078016	351078272	440317152	761665408	247024048
Mevalonic acid	2.47	0.84075	0.823186	147.066	1.47	1	Plasma	Day 3	Negative	HILIC	6601488	11819690	447736640	2330626560	26908866	18783570	92813504	84007904	16410205	105680664	9973379	62091364	54740956	166752144	24658150	12278153	41501972	27770386	32287494	51305440	19475048	84279040	83561072	35706880
Methyluridine	-0.32	0.2125	0.394923	257.078	1.68	1	Plasma	Day 3	Negative	HILIC	7302846	8964915	5091793	4225776	7359010	10380084	7566757	6879040	10254473	14312827	13765690	11457048	11941212	3547472	10946064	16754605	10046050	7074035	6711225	10361806	7164591	5652347	8255038	8423877
Methylcytidine	-0.8	0.40311	0.391906	258.108	4.41	1	Plasma	Day 3	Positive	HILIC	1473492608	10490016	24948764	1520067968	11572095	1731479	928551808	2897247	216864	4901439488	14992243	1792922	2096043	14045879	1723833088	900212032	1553442816	2737630	664490624	2321936	11583123	1619426	5637133	6991341
Methyl-2-oxovaleric acid	0.26	0.37116	0.541009	129.056	1	1	Plasma	Day 3	Negative	HILIC	875145024	1029947776	493144672	1049972928	2342609152	630269888	773991168	935246464	920958912	734908928	1296304000	749566080	407638624	640908032	1280259456	884601216	819525760	1266659328	1225895552	753376512	508559520	1176416640	94287032	779013056
Methionine sulfone	0.44	0.28468	0.480969	180.034	2.69	1	Plasma	Day 3	Negative	HILIC	3388860	3035579	3207715	10454034	3852599	4110980	2391406	4344251	1843033	8890389	4199649	1203292	1916208	3477629	2165080	3021980	4329425	7469540	773727	1010130	457019	6085381	2532418	1871107
Methionine	0.91	0.08413	0.176176	150.058	2.57	1	Plasma	Day 3	Positive	HILIC	3246593792	2867768320	1164318464	4842335232	1137099776	1186835328	1387075840	1245561728	716485696	1270931968	1189333888	1114062848	1224339200	1283789056	839236288	1543150848	522776192	779805760	391752512	1082487296	1094643584	344474528	625745792	1340824320
Melatonine	-0.29	0.72332	0.46881	233.128	1.06	1	Plasma	Day 3	Positive	HILIC	104604	62409	6502	6502	193366	120136	6502	6502	70903	13004	125958	267442	90526	6502	205753	95927	27136	126560	239544	6502	260552	100451	182157	69889
Malate	0.5	0.12227	0.282171	133.014	4.54	1	Plasma	Day 3	Negative	HILIC	127573120	342980064	218771200	409078016	155032768	104607224	340062208	258463568	75576016	152371920	283094944	251952176	269165056	172450384	92273296	296561664	154001648	140957744	60200924	181609056	144960896	79054760	196538848	97549856
Lysine	0.38	0.04172	0.118244	147.113	9.18	1	Plasma	Day 3	Positive	HILIC	3696349696	2805941760	1924433152	2876898304	2154171648	2115579520	2370214912	2359649792	1402276864	2053211392	2324177152	1569533696	2245245440	1659665920	1681928448	3211950848	800039360	2989656576	1209430144	2281047552	1526497664	1731374976	1947858176	904751488
Leucine	0.25	0.28468	0.316305	132.102	2.45	1	Plasma	Day 3	Positive	HILIC	6330307584	5237185024	3312060160	6086830080	4145979648	4443740160	4050021376	4103854592	2456207104	4148056832	2627674368	3734315264	4206803456	3511579904	4109216000	4160205824	2664191488	4808335872	3142365696	3577914368	3288597760	3239220224	3704483840	2744007680
Kynurenine	-0.13	0.47159	0.40754	209.092	2.37	1	Plasma	Day 3	Positive	HILIC	259862016	483166688	189341488	391412000	214531056	366063488	395490592	342474304	262700064	201747136	248051008	484610272	208219216	158433872	538227456	353778656	315065504	293301632	329741568	218118208	426052832	200098752	198590256	192471648
Ketoisovalerate	0.69	0.43662	0.590139	115.04	1.08	1	Plasma	Day 3	Negative	HILIC	724289088	1303683968	122382184	1118175616	1290732416	121788152	218610384	524825248	209091776	200257376	445788064	504686912	107627952	230499264	530099776	272900640	679259456	958998208	779655936	143108912	206228064	955420736	21156536	103944552
Isoleucine	0.25	0.28468	0.316305	132.102	2.45	1	Plasma	Day 3	Positive	HILIC	6330307584	5237185024	3312060160	6086830080	4145979648	4443740160	4050021376	4103854592	2456207104	4148056832	2627674368	3734315264	4206803456	3511579904	4109216000	4160205824	2664191488	4808335872	3142365696	3577914368	3288597760	3239220224	3704483840	2744007680
Isocitrate	0.72	0.75209	0.823186	191.02	6.31	1	Plasma	Day 3	Negative	HILIC	51777420	193465360	11259299	33068158	47259524	15317132	24088958	42940292	32473068	71381640	387566144	34188828	40856396	81296432	30305018	91021472	49193620	37041756	16480908	80732080	90375664	54897500	59016200	16034833
Inositol	-1.1	0.01508	0.0747349	179.056	2.68	3	Plasma	Day 3	Negative	HILIC	35297411	44102735	38291398	1563787	6786775	71150258	1563787	154302340	20719765	66739995	21018915	70801276	55762441	56824015	42101333	16750750	92779507	84703201	30219065	48832173	58276563	41921605	39672756	3127574
Inosine	0.71	0.23498	0.307307	269.088	2.4	1	Plasma	Day 3	Positive	HILIC	28978442	46416668	28471942	56950572	348120384	24124358	13643960	1985456	9361544	486410560	4888461	27290106	458108288	16977158	15564671	17714438	27355120	26622076	11448469	34659720	96244128	5562068	438228960	450675936
Hydroxyproline	0	0.93139	0.534395	132.066	3.7	1	Plasma	Day 3	Positive	HILIC	87051208	277900480	221173296	65552188	148875072	353540800	398947552	104445984	152763008	270746944	437176416	407514560	280083168	78421352	228303152	587693504	317957952	152991232	80850688	237397280	355909376	78972568	566783552	162832800
Hydroxyglutaric acid	0.39	0.05591	0.159999	147.03	4.09	1	Plasma	Day 3	Negative	HILIC	11516812	15583730	21597494	12175703	11556897	8200069	14868835	14966748	7638592	15017871	15454678	15353886	12972001	9682329	8735091	12372553	11194635	12370588	3704311	10943073	10641449	5251392	14721948	7678862
Homoserine	0.62	0.04172	0.118244	120.066	3.93	1	Plasma	Day 3	Positive	HILIC	325780704	318225056	315228736	394791104	235615520	258189200	385171904	254012096	134314368	246995936	234200768	275498016	452235200	3985758	295717088	355651872	499353600	623424192	121772696	271292512	28510462	127930952	537644608	284892832
Guanosine	0.75	0.58484	0.426438	284.099	3.2	1	Plasma	Day 3	Positive	HILIC	2731660	4635230	31257798	4716719	11019305	2014632	2135241	160456	1486949	26522798	102710	13712909	43056796	5518566	2226156	476509	7581587	4018435	4696191	5512625	12037515	454605	47876188	41704908
Guanine	2	0.43662	0.402143	152.057	2.89	1	Plasma	Day 3	Positive	HILIC	3032313	35607064	215351328	8796078	7514110	6825315	2940982	1799690	1463113	8502114	701158	21065846	18019434	11515198	1385596	382087	8690919	7509961	5299314	11421163	11410609	983428	19589964	9431764
Guanidineacetic acid	0.81	0.02202	0.118244	118.061	4.28	1	Plasma	Day 3	Positive	HILIC	139984160	121964672	36120196	209732848	66274748	41120956	92498248	70703192	49668496	35331736	99422808	107303328	57958496	107439400	27733312	81671880	46760700	109819040	35294480	45511212	61965772	44496936	96911152	42110668
Glyoxylic.acid	0.65	0.0484	0.154128	72.9931	3.03	1	Plasma	Day 3	Negative	HILIC	2698877	1845427	983025	1022198	2824453	653072	3544888	3608438	2087851	622547	2949736	3448972	784233	1345924	1002649	2854379	1063281	2222807	1298751	720012	842430	850186	2871410	2826751
Glycine	0.67	0.01855	0.0861861	74.0248	4.27	1	Plasma	Day 3	Negative	HILIC	275560640	235305872	158345856	179383872	164307856	113482592	108505280	146419072	63289856	123130296	70096032	169223072	158046624	116531856	97262536	106515208	82746656	230033504	57743784	108470576	108830040	56996480	192373760	96070136
Glutamine	0.53	0.00243	0.056699	147.076	3.96	1	Plasma	Day 3	Positive	HILIC	3477356800	4873788416	3292320512	3973165056	3528578048	3254524672	3737896704	3911871488	2041496064	3095382528	2246493184	2553730560	3015861760	3680131584	2887690240	3119524352	2575931392	6573075968	1424763392	1421644800	3065572096	1558741632	4022267648	3194648320
Glutamate	0.66	0.58484	0.426438	148.06	3.55	1	Plasma	Day 3	Positive	HILIC	1757796	1427478	2226515	4295040	2983639	3350471	2374153	1876051	1637578	1987159	323314	1873225	1581493	2315159	2770310	226673040	998352	2762151	908961	2332804	2785950	529782	1746117	263890880
Gluconate	0.84	0.84075	0.823186	195.051	3.29	1	Plasma	Day 3	Negative	HILIC	301371808	71308952	1320387584	2084217344	385452384	144997504	3192315136	2925353984	80593040	2129189120	10580341	1781415040	1870472576	10691314	777412160	2866007808	887412928	1619651072	481447328	1570441984	751142720	1068925952	426409888	12755338240
Galactitol	1.37	0.00591	0.0614531	181.072	3.46	1	Plasma	Day 3	Negative	HILIC	68048168	271473856	223591168	280540960	174456704	30002944	359014400	80738824	15529944	28976634	418026464	29903726	32051386	599923840	31006538	58611888	51233896	57397104	20018040	29943644	59396748	25734020	141404896	27297524
GABA	0.41	0.09564	0.176176	104.071	4.08	1	Plasma	Day 3	Positive	HILIC	18005688	17505160	17830816	13843452	14084092	4996115	9271881	9280545	10090996	18575622	16512763	27539690	9913630	12716684	4717664	10042321	8999655	8622244	4800503	11050064	8144968	2272662	13622456	6161020
Fumarate	0.31	0.28468	0.480969	115.004	4.54	1	Plasma	Day 3	Negative	HILIC	19335448	47873912	29270640	36786500	23122592	16392880	28798954	37179620	12162598	21188148	34682168	30887464	38685296	24622658	13448426	34747560	18375966	20513962	9205943	25073776	19470194	11783458	26411512	10941771
Erythrol	0	0.54577	0.676195	121.051	2.68	1	Plasma	Day 3	Negative	HILIC	34339516	46269916	49685904	57312204	36940068	43125172	61255672	54481040	33094538	52819816	58127400	56806716	56323920	39588044	55432248	57465936	53537744	55647556	44396188	44431716	45351704	35198288	56695512	24037226
Dihydroxyisovalerate	-0.43	0.6251	0.714907	133.051	1.18	1	Plasma	Day 3	Negative	HILIC	740555	13569444	2944310	2895876	1341806	19515578	20322570	2590177	370278	5547081	925089	2859557	4830960	2103498	2229883	22075014	2128934	2280336	1317176	2340279	1922921	22573672	3005646	988985
Deoxyuridine	0.72	0.15408	0.309569	227.067	1.63	1	Plasma	Day 3	Negative	HILIC	363750	8190817	71772	5327234	6793160	3022657	2938798	527404	4344651	1138624	9445849	5815147	470451	1398230	32039	14603377	2698278	4248384	1374303	2775548	98296	16019.5	805213	7045901
Cytosine	-0.31	0.43662	0.402143	112.051	2.5	1	Plasma	Day 3	Positive	HILIC	5573421	6078327	20156196	7955508	3661809	7821239	2766222	7342927	7724991	6859586	17659790	18292658	6311355	32856966	5491726	5082603	42748992	28146984	5053015	8251386	18558966	6691106	7613699	3278296
Cytidine	-0.66	0.2125	0.291661	244.093	2.75	1	Plasma	Day 3	Positive	HILIC	4810958	3392158	5653302	9551804	3356821	5719962	10194114	39819948	2211015	4362646	461145	4470133	4684156	17175356	8997373	245306384	3332890	8352485	690624	6123035	634056	3907690	7197351	2078457
Cystine	-2.17	0.93139	0.534395	241.031	4.36	1	Plasma	Day 3	Positive	HILIC	1630	1630	1630	716345	1630	1630	44512	39296	3260	308217	7539	1630	463172	1630	1630	9328	303423	359665	227512	194076	55362	317642	2490281	1630
Citrulline	0.76	0.04172	0.118244	176.103	4.36	1	Plasma	Day 3	Positive	HILIC	116552120	70299864	47655820	194779312	56714680	42235396	73778608	46748136	49265644	54820076	45891712	54161716	94925160	69821120	35729440	58878716	25897764	126788376	37993580	27863476	86497840	24283190	89087960	34073524
cis-Aconitate	-0.33	0.47159	0.615039	173.009	5.4	1	Plasma	Day 3	Negative	HILIC	5984721	4062951	7225137	3521320	6070965	6574096	18682658	3192321	9585713	7736333	17096756	17256174	10502708	7878715	1237863	36769176	13314314	8315841	11180078	16167157	6740840	10979550	12284883	7205844
Choline	0.42	0.79609	0.493144	104.107	8.05	1	Plasma	Day 3	Positive	HILIC	15827505152	1044357952	15275865088	856853312	1055084608	458974848	385708960	843557440	703183424	12875689984	629558592	980850240	1117008896	1508676480	426096544	637140032	6892654592	959975232	452001280	2992873984	9096872960	945399616	929506560	1226775040
Carnitine	0.24	0.12227	0.213969	162.112	3.13	1	Plasma	Day 3	Positive	HILIC	19620593664	14324517888	10857525248	18021894144	17101548544	12302242816	14225134592	13634587648	7853729280	16636538880	10271345664	10928444416	20651487232	7493885440	14031708160	10735375360	13424035840	18443180032	12793015296	12103616512	9205473280	10424708096	13497736192	9348068352
Biotin	0.01	0.70883	0.463712	245.095	1.41	1	Plasma	Day 3	Positive	HILIC	1872238	13186693	8018530	2715651	390688	5417249	4491555	892099	5453467	2953705	7687471	2844178	8692226	1067697	4259716	7901192	6564887	1452278	1360478	5347977	1757556	5945582	309900	3408399
Aspartate	0.32	0.37116	0.541009	132.03	3.76	1	Plasma	Day 3	Negative	HILIC	45769228	45539016	100702072	46705796	27685734	32089700	32131608	35591760	19454120	45269212	40858124	90068632	48854480	24686702	34473088	27559172	41318932	26352438	37890764	42684792	29176778	27553614	89104944	24741030
Asparagine	0.91	0.00478	0.0614531	131.046	4.04	1	Plasma	Day 3	Negative	HILIC	74706640	86483608	40385332	69993712	54950700	14069860	67182416	33522496	23184266	19754242	26903900	37830844	43791940	111487096	12258885	38621800	33427514	134895328	16636508	28523080	39065984	21002452	44791748	32879728
Arginine	0.41	0.17209	0.261871	175.119	9.77	1	Plasma	Day 3	Positive	HILIC	2247929856	1996538880	1560436096	2791385088	1420301696	2192114688	2181421824	1419874176	1312622848	1805442176	1035657856	1606898560	906313600	852744832	1228656896	1663422080	480457344	2913726208	1268126592	1089671680	1131534336	2174557440	832636160	1172561152
alpha-Aminoadipic acid	0.27	0.40311	0.391906	162.076	3.7	1	Plasma	Day 3	Positive	HILIC	24054062	10711774	16706409	13817502	8365587	22222400	23222470	9190992	8426800	13732509	26127808	15212183	8026849	11054047	10937523	21235788	10594808	17280132	12059444	6435596	23429806	2978534	7361332	3596378
Alanine	0.63	0.00149	0.0521491	90.055	3.83	1	Plasma	Day 3	Positive	HILIC	905588928	1000453120	817640832	1121802624	1322118528	356166752	694312832	869638784	457532736	559793984	757205056	558914752	778356672	827650688	499953248	698307456	631441024	641036864	251334208	539977280	650017856	362442464	978842240	666010176
Adenosine	-1.69	0.58484	0.426438	268.104	1.81	1	Plasma	Day 3	Positive	HILIC	2493620	49997360	6303628	1311594	6582092	4388430	1517337	1308918	12273165	161184896	5131911	63614912	48570096	2891043	38486932	122591344	5932931	8161398	5188730	2415625	3744183	711239	2733952	20533298
Adenine	0.31	0.84075	0.503004	136.062	1.94	1	Plasma	Day 3	Positive	HILIC	7948293	11164493	6378082	85002000	18817986	17981156	28284928	8739271	24029392	47906396	17472532	26586132	14621400	25771926	11196680	38417440	6368260	17723840	6789074	3133736	12507451	9561783	5390158	26733062
5,5-diethylbarbituric acid	2.06	0.02247	0.0927991	183.076	3.5	3	Plasma	Day 3	Negative	HILIC	150515	1132598	926362	1124554	463856	72786	2104091	101906	18832	58065	1764497	82814	44608	2191202	73013	9416	9416	9416	9416	9416	84840	9416	571200	9416
11296	2.07	0.45587	0.605154	378.096	3.17	-	Plasma	Day 3	Negative	HILIC	3832929	1734688	20092	12306888	20092	1340338	36298038	232202	88077	686611	7263142	48163	20092	20092	3865608	6289569	40184	4520685	20092	20092	8860781	437907	20092	20092
11166	2.24	0.18431	0.270604	496.223	1.63	-	Plasma	Day 3	Positive	HILIC	30023	629973	60045	13614076	32512065	30023	30023	304047	30023	229636	440237	966375	229363	30023	6814135	30023	4485461	8804170	851908	310936	156165	5248091	2133698	8263336
C11H20N2O8	2.08	0.00943	0.0614531	331.114	3.85	4	Plasma	Day 3	Negative	HILIC	332873	706305	15255	1055719	399148	138649	202616	335728	102617	15255	242353	50712	367652	69838	15255	15255	15255	614897	30510	47311	99772	15255	32420	381755
10437	2.31	0.07845	0.201098	326.091	3.24	-	Plasma	Day 3	Negative	HILIC	2131704	223211	52244	8183566	24848	49695	1992639	24848	24848	24848	417924	24848	24848	89126	71425	282786	772232	3168670	335804	24848	1538919	1408187	393906	24848
1-p-Coumarylglucose	3.09	0.00276	0.0570547	325.095	3.43	3	Plasma	Day 3	Negative	HILIC	290584	1237487	177794	1735411	407767	12473	1838181	309000	41203	134343	966969	12473	48822	141436	447751	183401	41302	594587	12473	73472	47528	24946	2078317	12473
10365	2.14	0.70883	0.463712	440.285	1.37	-	Plasma	Day 3	Positive	HILIC	36453	12530017	2481810	937568	1927201	1526952	1574529	2782382	1510744	314007	77064119	156730	13286452	2631484	501574	1197105	828452	1743409	2734100	1113256	402348	2799414	509341	1050083
10086	-2.01	0.01434	0.0747349	307.048	2.99	-	Plasma	Day 3	Negative	HILIC	155005	401911	294655	18206	78570	355398	36412	1131891	220413	2088565	18206	260076	748471	343622	495885	18206	18206	207788	270938	294429	558635	228988	18206	18206
10014	2.63	0.5772	0.426438	417.31	1.34	-	Plasma	Day 3	Positive	HILIC	18762	11737578	60111	69528	228269	3266675	56768558	37523	7965745	64745	7858281	351670	470851	18762	158608	4617543	49165	18762	18762	179600	226287	168693	202867	993923
9972	3.38	0.46324	0.40754	416.212	1.34	-	Plasma	Day 3	Positive	HILIC	29609	23618809	29609	2792849	29609	10555082	334187859	484389	5924670	1036212	4201326	118686	2652743	1325659	2463020	20811196	926896	29609	245882	1987664	59217	671868	726491	143991
9800	2.01	0.00607	0.0614531	295.103	3.82	-	Plasma	Day 3	Negative	HILIC	258538	272061	46880	417025	189919	13003	86475	50789	13003	13003	156098	13003	251469	119024	35804	59454	13003	547188	13003	30405	50932	30453	26007	31103
9677	-2.13	0.17367	0.339746	291.13	1.14	-	Plasma	Day 3	Negative	HILIC	203280	231820	41048	41048	41048	41048	41048	82096	41048	41048	41048	1147916	1565300	41048	41048	41048	255928	41048	41048	253205	1059746	41048	41048	41048
Phloroglucinol-1-O-.beta.-D-glucopyranoside	-2.71	0.00887	0.0614531	289.093	1.13	3	Plasma	Day 3	Negative	HILIC	21999	10999	36232	237589	10999	2226355	10999	1535426	2376528	289616	10999	462732	749917	49954	2699915	98309	1242635	71747	3119353	695933	26468	10999	950034	340915
9454	2.55	0.12526	0.282171	283.113	3.79	-	Plasma	Day 3	Negative	HILIC	2719860	294831	379502	8737	659787	8737	8737	34216	19673	8737	8737	41756	8737	656877	8737	8737	8737	690865	17475	402257	8737	8737	8737	422018
C14H29NO10	3.22	0.5777	0.426438	372.186	1.26	4	Plasma	Day 3	Positive	HILIC	1576404	20010670	31329	7366500	31329	14114224	455559191	504200	3857534	3451241	3653445	546380	6937009	3889452	8346447	25408546	3420095	62657	31329	2396672	618864	422248	2770184	276839
8997	2.16	0.03365	0.118244	361.165	3.79	-	Plasma	Day 3	Positive	HILIC	292399	126367	159986	1235235	178435	27309	27309	27309	706029	944532	4682737	256113	27309	27309	54617	27309	27309	111762	27309	62591	27309	27309	27309	421122
8890	-2.33	0.00885	0.0614531	267.008	1.55	-	Plasma	Day 3	Negative	HILIC	186263	207332	216604	887569	73339	571433	88184	3135856	801195	875603	37388	546398	1927645	160351	3669981	133108	690843	165866	2052957	305263	302534	5308288	960997	83994
C5H10F2N2O4S2	2.38	0.00307	0.0570547	262.995	3.46	4	Plasma	Day 3	Negative	HILIC	1733796	7582630	4909045	17289898	5236308	494299	10122476	2020660	247087	805283	9011889	413787	800276	6068957	995026	1549277	540669	1865476	340052	1015880	1351194	377145	5610035	123544
C7H11BrN4O2	2.34	0.00307	0.0570547	260.998	3.46	4	Plasma	Day 3	Negative	HILIC	1956337	7505848	5208314	17093675	5367998	475451	9859264	2041656	290961	844010	8884322	671111	955305	6203127	1071378	1333476	748858	1944838	315295	840802	1469663	396998	6112557	145480
8583	3.17	0.60545	0.43323	340.063	3.46	-	Plasma	Day 3	Positive	HILIC	16556	50368	397014	16556	16556	109308	16556	95775	99127	108763	16556	129535	35286	42319	33113	16556	104699	16556	16556	102158	16556	16556	3738762	1652323
8496	-3.21	0.34767	0.35897	335.11	1.54	-	Plasma	Day 3	Positive	HILIC	3315637	454074	314293	804233	81632	227705	487009	802894	81632	68037241	34525	34525	633760	266131	469907	34525	2082599	463597	1721040	2563606	243890	1221566	69049	34525
8376	-2.74	0.19758	0.276607	331.23	1.12	-	Plasma	Day 3	Positive	HILIC	352401	235199	1263185	196595	203916	842612	20845	158352	1318220	213481	124999	43198	4891492	20845	254345	19881169	99882	41691	445472	221628	701170	357661	633028	83235
8346	2.35	0.93	0.534395	330.191	1.76	-	Plasma	Day 3	Positive	HILIC	406086	666265	1321172	167354	160574	468942	21861093	815587	188895	268515	29356	270010	937780	101487	557275	260354	499552	449058	1287910	1223100	58712	571140	2179939	29356
8303	2.31	0.66648	0.452939	328.16	1.74	-	Plasma	Day 3	Positive	HILIC	5813692	58704963	3301635	49544820	1463073	29232032	817545665	4434889	9228823	28224739	7398007	11089393	17757232	13245484	42969934	79873509	14803677	3255484	5812901	7132746	3220438	6109571	16432322	5845340
8297	-4.17	0.09466	0.176176	328.15	1.54	-	Plasma	Day 3	Positive	HILIC	24892	3086305	76259	24892	24892	19818813	65544	90423	1745989	86947	77508	148597	24892	49785	24892	64405169	60901	24892	24892	170402	24892	95226	24892	24892
8205	-2.29	0.1375	0.229163	324.155	1.54	-	Plasma	Day 3	Positive	HILIC	40512	97726	902055	20256	3028746	358513	130265	11136269	118859	448902	46157	278965	193273	1855264	1872804	162744	12718977	500983	258700	7672437	177427	209160	435126	266307
8079	4.24	0.4257	0.402143	318.938	4.34	-	Plasma	Day 3	Positive	HILIC	30583261	249453	447381	25344	50689	353031	534906	494885	508471	709255	1087846	365315	25344	214232	368315	830086	25344	25344	25344	252964	378756	25344	28385854	360130
7920	3.52	0.83461	0.823186	242.098	1.42	-	Plasma	Day 3	Negative	HILIC	27376	54752	7279426	51790725	27376	107240	27376	27376	1419743	856119	139950	904229	526050	580386	2295341	165703	27376	27376	27376	326905	132626	27376	1319427	348160
7919	2.84	0.97635	0.854542	242.098	1.26	-	Plasma	Day 3	Negative	HILIC	44926	356670	8992286	39858370	44926	498508	89851	44926	3094910	545504	650979	1410669	520582	558114	2015708	860192	44926	44926	44926	278024	97594	44926	967106	449464
7885	4.68	0.86635	0.823186	241.104	1.42	-	Plasma	Day 3	Negative	HILIC	8851	8851	1614744	14364540	8851	8851	8851	8851	124606	54357	8851	110863	8851	41737	467186	8851	8851	8851	8851	8851	8851	8851	30283	17702
7884	4.74	0.32507	0.52533	241.104	1.25	-	Plasma	Day 3	Negative	HILIC	9775	9775	1835095	12151345	9775	9775	9775	9775	422454	9775	39732	24994	9775	9775	184625	9775	9775	9775	9775	9775	9775	9775	9775	19549
7846	3.6	0.9771	0.854542	240.101	1.43	-	Plasma	Day 3	Negative	HILIC	13959	269015	23808637	153245087	264988	334201	77135	115332	1476297	1947357	841583	2330301	2208624	2692528	7768718	415952	27917	270015	328871	1062421	592968	65314	4590009	2192160
7845	3.01	0.9533	0.853817	240.101	1.26	-	Plasma	Day 3	Negative	HILIC	16444	794112	27379416	127614003	435957	1841122	356690	62571	8369072	1881760	1542034	2294188	3019165	2133257	5246620	1385529	16444	181770	244208	814627	880810	32888	3373785	1039898
7787	2.41	0.66027	0.452939	306.067	2.38	-	Plasma	Day 3	Positive	HILIC	315390	1722791	18616	3429710	221204	310431	27365923	87284	272248	420490	191623	522782	1225229	606443	2558566	2046067	473485	18616	37231	84637	129572	62665	139181	18616
7720	-2.8	0.00061	0.0426992	302.905	3.86	-	Plasma	Day 3	Positive	HILIC	22720	56190	11360	232587	205716	2184459	180218	141235	224049	2476260	127938	271273	335981	326921	1384966	1566684	200643	70609	448413	163548	365817	618257	11360	181265
7685	2.42	0.50745	0.423334	301.105	1.45	-	Plasma	Day 3	Positive	HILIC	122731	299518	54055661	122731	122731	545232	37696980	122731	245461	122731	520760	122731	122731	8379633	122731	14046964	122731	122731	122731	122731	122731	122731	122731	122731
C6H10BNO4S	-2.55	0.00259	0.0570547	237.015	3.4	4	Plasma	Day 3	Negative	HILIC	54501	27250	27250	27250	128113	88863	27250	460452	82965	244969	27250	118190	801075	508569	156178	27250	278422	95125	249421	431742	27250	625325	57878	27250
7597	-2.72	0.0706	0.193811	236.071	1.5	-	Plasma	Day 3	Negative	HILIC	12114	54258	76126	12114	12114	1054065	142985	4274345	119843	6437195	12114	117657	1342206	513832	906542	63230	12114	330922	12114	693432	12114	550512	1074232	24227
7563	-3.3	0.79609	0.493144	296.973	4.29	-	Plasma	Day 3	Positive	HILIC	162211	248328	125759	11497	53509	186120	49494	202759	109564	275308	82324	97676	141781	14761126	119691	61487	62820	137519	22994	123858	70129	26186	240272	66591
7527	2.29	0.00411	0.0669188	295.096	3.67	-	Plasma	Day 3	Positive	HILIC	651992	581532	504080	4708119	619241	213972	430464	85587	55275	310834	591289	365483	204735	265033	342838	27637	366223	1498056	349667	267259	631531	537267	4438012	27637
7517	5.97	0.39538	0.565229	233.056	2.48	-	Plasma	Day 3	Negative	HILIC	20669	27816	7498	39307761	498969	7498	793771	690567	14997	7498	7498	7498	7498	7498	7498	7498	28198	7498	7498	7498	45450	60943	7498	7498
7426	2.35	0.13506	0.286861	231.077	1.35	-	Plasma	Day 3	Negative	HILIC	93557	5417364	40276	7426152	856065	40276	40276	111373	706204	255246	1301617	645459	413197	248698	80551	339151	251211	2488777	977621	216857	587424	446750	1224377	500843
7425	2.54	0.11098	0.266131	231.077	1.19	-	Plasma	Day 3	Negative	HILIC	95529	4993069	24087	8866991	1747572	24087	24087	24087	328060	451531	726785	741585	24087	24087	24087	24087	1177988	3794982	1508288	48173	520384	536337	2313548	24087
7352	2.06	0.43662	0.590139	230.013	1.47	-	Plasma	Day 3	Negative	HILIC	190850	200269	1206888598	103514032	1287409974	40675945	224879506	232222287	523193	3230312	12038727	2393287	14564306	118684	1067437	11000948	5444666	339531	42378019	29139214	670432872	888377	11062698	285660277
(D-Alpha-Aminopimelylamino)-D-1-Ethylboronic Acid	2.21	0.0362	0.118244	286.144	1.86	3	Plasma	Day 3	Positive	HILIC	103605556	53677801	23324490	10534360	5503954	269554	35644638	3151196	134777	442765	134777	1389026	765016	68005801	270771	134777	468946	38752205	134777	2763232	134777	4978135	2286238	134777
3-[[hydroxy(methyl)boranyl]amino]-5-(oxoboranylmethylideneamino)benzoic acid	-2.57	0.08413	0.20847	229.081	1.68	3	Plasma	Day 3	Negative	HILIC	3000313	56175	2985633	133696	415714	17628436	207207	37367556	1973193	14344250	266034	152915	6055832	2107811	659233	164004	28087	562953	1182623	4810899	1962952	3220395	3329300	73295
3-[[hydroxy(methyl)boranyl]amino]-5-(oxoboranylmethylideneamino)benzoic acid	-2.06	0.15105	0.309569	229.081	2.02	3	Plasma	Day 3	Negative	HILIC	10663228	34441	9330965	133206	117701	34373166	4530418	80361752	5066302	46742856	139814	467549	18655110	6572585	1359324	17220	17220	17220	783277	14344360	2943505	2214676	11657690	95924
7261	-2.31	0.02164	0.0927991	228.575	1.52	-	Plasma	Day 3	Negative	HILIC	19527	19527	640895	19527	19527	1261031	19527	3099191	19527	5505210	19527	203579	3170159	1073208	295511	19527	233955	102369	83868	1445617	365737	63773	1520994	39053
7253	3.16	0.97664	0.547166	283.213	1.63	-	Plasma	Day 3	Positive	HILIC	492946	202819	407911	783040	4669223	164836	50587915	1747396	559746	1297051	391847	943783	56583	179025	510292	294122	690336	895829	1045041	963416	56583	674731	113166	235085
C9H15BO4S	-2.25	0.04172	0.147686	228.073	1.5	4	Plasma	Day 3	Negative	HILIC	1207179	76343	3944817	693938	1193801	15771511	828808	12735316	393070	26428745	83276	1416297	24026119	6061605	3198576	111386	990328	1082758	812500	6087667	2146866	1643696	5742168	456405
7206	4.27	0.53804	0.426438	282.108	3.33	-	Plasma	Day 3	Positive	HILIC	12360	12360	12360	12360	38613	12360	12360	12360	24719	12360	12360	54369	12360	12360	12360	12360	12360	12360	12360	35979	12360	12360	40533	3285885
7064	2.1	0.9771	0.547166	276.255	12.14	-	Plasma	Day 3	Positive	HILIC	48329	140959	121656	2379265	143959	390155	195969	289202	196664	1895418	367646	429734	572201	412284	582146	693552	142176	2949714	1207628	775179	15386	30772	15995970	1001293
7061	3.67	0.09908	0.177833	276.138	3.27	-	Plasma	Day 3	Positive	HILIC	16927	16927	16927	16927	391492	49295	590546	16927	16927	58450	337320	16927	16927	16927	16927	16927	33854	773879	16927	16927	16927	86041	16927	1426364
7054	3.51	0.14963	0.243579	276.047	3.69	-	Plasma	Day 3	Positive	HILIC	4648698	208877	557621	472275	61413	368850	937232	61413	175876	325650	1805026	393470	61413	61413	552026	1357982	706780	806489	323403	213412	1348027	122826	39750897	61413
6973	4.12	0.51631	0.425189	274.103	3.35	-	Plasma	Day 3	Positive	HILIC	59734	152417	9412	773001	249026	9412	168016	285842	96862	65310	9412	92334	63594	326674	191777	9412	9412	9412	50543	59975	69426	18824	96636	15248229
6962	-2.86	0.05596	0.159999	222.583	1.05	-	Plasma	Day 3	Negative	HILIC	420623	268507	731185	26393	160997	4631866	494431	5665560	1077641	2552292	145301	26393	5832008	699213	516209	26393	26393	26393	87675	4876518	772583	612091	378176	52786
6955	-2.1	0.04976	0.154128	222.086	1.05	-	Plasma	Day 3	Negative	HILIC	1313925	385832	3325332	380955	215648	18385974	1429830	18405622	4284785	11717457	81923	185629	17142817	2084249	709565	464035	355536	81923	246549	14520373	1113836	1659676	7817185	163846
N acetylglucosamine	2.19	0.88337	0.823186	220.081	1.5	3	Plasma	Day 3	Negative	HILIC	219273	150219	93411	17036828	2561131	203841	11418	2501924	22836	11418	1010943	213841	254435	358191	295484	2099398	255811	6434769	11418	35011	335470	1868269	72140	11418
(E)-2,6-diamino-2-(fluoromethyl)hept-3-enedioic acid	2.11	0.54577	0.676195	219.077	1.5	3	Plasma	Day 3	Negative	HILIC	2474118	2376672	177225	139799215	22042395	370322	1556739	32547685	550701	2878125	134718	2751607	3598744	4066774	3176051	394681	3184189	55820296	1452578	2303841	5244686	10927707	1583519	354381
6687	3.04	0.61861	0.43323	261.097	3.36	-	Plasma	Day 3	Positive	HILIC	50002	184350	208231	11330293	1544018	453300	51075901	878589	260498	188454	1240296	208155	4192870	178426	274535	3633926	100005	386160	218092	186540	265072	224870	294156	50002
6536	-2.51	0.34619	0.541009	214.058	1.95	-	Plasma	Day 3	Negative	HILIC	317393	19346	334940	19346	19346	5350929	618895	5197007	19346	5214733	19346	38692	552285	241982	19346	19346	19346	19346	67909	312219	162387	144142	789971	19346
6277	-2.16	0.6251	0.43323	250.007	5.66	-	Plasma	Day 3	Positive	HILIC	346993	1125130	1282447	1132039	1787084	3469061	631402	1064192	1707531	196001	534862	1702014	621245	4838436	574142	50644547	527924	1387204	1308587	1253818	1124983	877865	2606647	330619
C8H10BN2O4	-2.25	0.03999	0.147686	207.068	1.28	4	Plasma	Day 3	Negative	HILIC	1361542	561837	1862121	337297	102655	57348046	51327	16732778	3002249	20357336	462849	314439	8546269	2353153	480695	792029	51327	51327	374994	5177470	1744977	1821179	12990813	51327
6266	-2.24	0.30186	0.498662	207.053	1.08	-	Plasma	Day 3	Negative	HILIC	181139	3695180	181139	181139	181139	6621292	833491	5054759	181139	1633452	5484961	14057684	181139	181139	181139	53547794	181139	5198204	362278	181139	20678474	4605446	181139	181139
C5H10FN5O3	2.5	0.01176	0.0672477	206.071	3.5	4	Plasma	Day 3	Negative	HILIC	130915	823083	738248	1400297	875128	12575	362005	265459	12575	12575	12575	12575	38296	649792	34945	12575	179746	1001923	124581	25150	90240	89438	933035	12575
6197	3.44	0.9533	0.853817	205.127	1.23	-	Plasma	Day 3	Negative	HILIC	25004	283544	9658995	108938882	272320	677313	491693	346525	3007849	2590669	860130	1759650	1123941	1245333	3084306	992528	25004	419326	167679	684262	85509	50008	1386336	548501
Bepantol	3.3	0.6251	0.714907	204.124	1.47	3	Plasma	Day 3	Negative	HILIC	553168	1108341	82190991	1010151618	7165984	2390980	2126567	4849939	12255493	25538285	3366514	19029427	11419235	21667809	37503584	3162678	1415319	4015784	5172565	8572928	2139805	5845208	14075227	5929053
6094	3.87	0.03183	0.118244	242.956	5.54	-	Plasma	Day 3	Positive	HILIC	4766	59941	4306033	65502	266895	99214	73657	89977	196727	9532	62399	24218	30016	73406	33858	4766	4766	324215	4766	201809	4766	48151	121224	3336123
Bepantol	3.22	0.88588	0.823186	204.124	1.23	3	Plasma	Day 3	Negative	HILIC	1036911	5010756	100337033	1167062273	5176652	10380158	6783381	6082897	34020156	25604503	12122031	21568819	13374333	19469806	40332846	11939592	2128858	4438740	2844226	7359652	2948055	1626667	16264007	6220382
C9H20O7	2.04	0.48132	0.410876	239.113	1.62	4	Plasma	Day 3	Positive	HILIC	764073	343535	59338	4219373	1922537	13203365	103994194	2227503	118677	464353	59338	1199541	4294787	7285708	150756	59338	4299070	2652429	1508059	431154	1551954	2418150	1384709	59338
5799	-2.82	0.24146	0.307307	234.097	3.6	-	Plasma	Day 3	Positive	HILIC	251850	420794	1768710	534804	714940	5967885	608594	24760000	267174	37208527	3849106	439352	3676005	125925	1911723	4016823	44326867	2502153	926633	20350246	344315	284097	3845991	125925
5772	2.1	0.03799	0.147686	198.05	3.8	-	Plasma	Day 3	Negative	HILIC	1374103	207660	241834	78888	179636	15169	15169	15169	46955	72208	41598	48683	15169	333912	15169	15169	15169	346127	30338	208077	31879	15169	15169	193916
5637	2.05	0.04392	0.118244	231.097	1.12	-	Plasma	Day 3	Positive	HILIC	7664749	6913089	6747121	8946775	24090	1855791	7400799	1287261	24090	24090	102393	24090	24090	4827444	24090	205553	24090	1232313	3793367	24090	1500989	48181	1342122	24090
5618	2.64	0.53832	0.426438	230.089	3.36	-	Plasma	Day 3	Positive	HILIC	415295	663851	186852	363683	23790475	29680	407030	1615603	286224	14840	201560	317914	788131	1035745	117502	213835	212507	14840	55523	226859	1251661	14840	1442120	44472
5551	2.94	0.41134	0.394429	228.12	1.3	-	Plasma	Day 3	Positive	HILIC	43253	310903	42146536	92033225	86506	895954	1304141	43253	10539092	1700133	3166623	2610545	250296	161062	3812174	3074292	43253	321222	371790	126839	2608307	43253	3649702	1219276
5518	4.41	0.04338	0.118244	227.158	7.01	-	Plasma	Day 3	Positive	HILIC	557913	7216	7216	141101	7216	7216	7216	7216	7216	14433	7216	7216	7216	7216	7216	7216	7216	653899	7216	7216	7216	7216	250456	7216
5511	-2.09	0.25466	0.450739	192.063	3.89	-	Plasma	Day 3	Negative	HILIC	378031	17070	203797	17070	17070	2665257	89211	1941993	17070	5157843	17070	17070	1116148	263593	48117	17070	17070	17070	17070	517953	34140	34510	1222089	17070
5359	2.49	0.61861	0.43323	225.056	5.46	-	Plasma	Day 3	Positive	HILIC	12827	18332	3904	3940406	52548	17437	185418	180306	19905	8411	27187	14283	36385	406337	25454	7807	99186	28267	61734	100571	34960	59643	39083	3904
5222	-2.13	0.073	0.193811	187.025	1.38	-	Plasma	Day 3	Negative	HILIC	9388	69143	9388	48877	9388	9388	9388	81315	268170	685995	9388	34226	594182	9388	138484	9388	92177	128788	102112	334654	18775	9388	9388	87536
C7H10BBrO2	-2.9	0.90657	0.533267	213.992	5.54	4	Plasma	Day 3	Positive	HILIC	6184	59079	39378	52193	173994	34308	6184	63731	35342	6184	6184	50742	35635	37746	20115	4632956	17839	233099	1849249	67564	12368	40636	68428	14389
4938	3.26	0.45869	0.40754	212.103	2.63	-	Plasma	Day 3	Positive	HILIC	323566	4159113	212231165	4841924	9549194	25441	25441	2270113	25441	784561	25441	5386226	50882	184302	521179	25441	15831599	5447968	6543050	63767	25441	3003923	25441	1727475
4779	2.89	0.34872	0.35897	207.137	1.23	-	Plasma	Day 3	Positive	HILIC	4288290	8012489	93930252	361101911	1351273	3680556	7283376	3101863	1146502	7054887	7918595	7744754	7126962	7694908	16690571	5298452	16004520	155897	311793	7257795	13947017	155897	25771326	4580424
4769	-2.15	0.22899	0.307307	206.118	1.76	-	Plasma	Day 3	Positive	HILIC	443755	377933	360716	242471	249540	13816205	55175	386390	495545	307996	55175	110350	6980285	55175	462665	55175	447340	2139374	2118618	149276	250560	1629592	242624	217285
Bepantol	2.78	0.84075	0.503004	206.138	1.23	3	Plasma	Day 3	Positive	HILIC	6347010	452316	927116714	3852160024	23736632	76587803	101621874	28250705	253536961	75235599	83710042	96223996	95057106	84054345	178865050	87416967	9107291	17633033	21120011	22749061	22837844	6345195	131256095	35160943
4739	2.54	0.18556	0.270604	205.101	1.76	-	Plasma	Day 3	Positive	HILIC	497324	1526300	23427	7131571	1253424	23427	23427	993325	23427	23427	23427	46853	447611	495684	23427	23427	23427	900901	150632	23427	108399	411929	299051	23427
4731	2.39	0.97504	0.547166	205.101	3.41	-	Plasma	Day 3	Positive	HILIC	1377189	11605	11605	7550301	316547	11605	11605	61660	11605	229350	11605	654330	23210	11605	109132	11605	2084411	8464597	609832	11605	11605	892225	11605	11605
C7H8BNO2S	2.92	0.13242	0.286861	179.035	1.28	4	Plasma	Day 3	Negative	HILIC	1502138	13518972	22568	48638153	16798758	1880338	3905579	11284	240383	504190	872131	2435664	11284	11284	846529	396313	437889	28225386	1023971	11284	2786927	10436073	11284	11284
Bepantol	-2.02	0.88588	0.525513	204.123	1.12	3	Plasma	Day 3	Positive	HILIC	2806347	719498	1823846	2653902	448138	5807915	7348586	867040	230875	843267	8503175	902660	582833	2516791	428378	6985853	72678506	73945	56758468	420652	1195633	1144120	1595182	610311
4538	3.04	0.16696	0.259711	198.056	2.33	-	Plasma	Day 3	Positive	HILIC	95028	589454	39880	1579666	13241806	39880	329604	898671	130270	39880	79760	293481	458664	989380	39880	39880	613972	1974320	323392	181608	723648	949808	875881	14706352
4536	2.69	0.03602	0.118244	198.077	1.77	-	Plasma	Day 3	Positive	HILIC	1896708	975321	8398517	33834	1359075	69680	16917	16917	975306	16917	16917	80683	1326704	16917	16917	16917	16917	498229	16917	203744	16917	275373	849354	91982
4434	-5.23	0.02237	0.118244	193.968	5.4	-	Plasma	Day 3	Positive	HILIC	5807	155109	46502	49733	119189	138438	20180	155081	123595	13764	11613	6478764	92528	211908	211275	5807	9155541	77759	7110579	72371	57776	6955926	79771	18204
4433	-2.07	0.47159	0.40754	194.138	8.49	-	Plasma	Day 3	Positive	HILIC	1625934	2075703	544531	1041248	4330709	3018067	1371621	2751221	753768	3365465	16040335	747524	303353	453228	171122201	4822580	124086	553261	248173	2011231	421028	1077374	4426134	431291
C11H9NO6	2.16	0.28468	0.316305	188.035	3.33	4	Plasma	Day 3	Positive	HILIC	2998505	3621244	969598	82553680	11975737	265352	821606	3589040	218030	2059710	76181	631640	6962600	3638902	1340614	152362	2672870	15364602	2204641	1167109	2822095	12860699	9282555	2029300
4097	2.32	0.54577	0.426438	187.071	3.41	-	Plasma	Day 3	Positive	HILIC	1611537	295387	81362	8504004	2733216	69141	69939	392833	63665	630738	40597	812500	250878	401506	274173	40354	2681199	8905776	117886	88654	96563	474744	449730	51845
3927	2.12	0.74635	0.479299	182.076	1.46	-	Plasma	Day 3	Positive	HILIC	16382	9565911	262864	16382	34592	16382	16382	228629	16382	32765	349364	423100	363020	646802	434329	267623	373762	92044	137184	123720	35112	609813	642138	483444
C6H8ClNO3	-2.32	0.28468	0.316305	178.028	4.08	4	Plasma	Day 3	Positive	HILIC	377995	554479	388593	328994	241121	18316	366684	36631	63857	62185	66863	122827	98444	564035	19019941	227992	124145	653875	1029204	99055	158990	1037155	114589	149905
3642	-2.17	0.00992	0.0614531	154.999	1.17	-	Plasma	Day 3	Negative	HILIC	11277	11277	39148	11277	11277	875713	70874	563430	877228	235361	22554	175517	63057	11277	784870	61887	535047	11277	855930	209843	11277	72262	516330	138946
C7H15N3O2	2.19	0.6251	0.43323	174.125	1.88	4	Plasma	Day 3	Positive	HILIC	260743	2744753	2041742	18192712	655580	1265288	117220292	648957	1109362	1183059	82580	232631	3676323	2676624	9174947	4762158	165161	1431542	8838662	1277985	1894161	13181504	2644731	18216881
C9H15O2	-2.13	0.52794	0.426438	173.14	8.22	4	Plasma	Day 3	Positive	HILIC	14835	14835	14835	14835	14835	14835	14835	14835	14835	29671	14835	14835	14835	14835	14835	14835	14835	14835	14835	1584364	14835	100876	173857	14835
3487	2.11	0.09487	0.176176	173.111	3.55	-	Plasma	Day 3	Positive	HILIC	781222	412205	9430	10977289	2579544	2556331	3824743	487727	18860	238742	9430	363406	940815	1868266	355256	9430	1351797	6184389	1046317	196167	289185	1642434	2442882	7874400
3397	2.06	0.78666	0.823186	150.042	2.91	-	Plasma	Day 3	Negative	HILIC	19331	2808223	7350677	209014	19331	575199	19331	19331	19331	193855	19331	778562	746922	328617	19331	19331	95720	244752	38662	581127	511705	19331	601690	469009
3393	-2.8	0.0484	0.120998	170.944	5.44	-	Plasma	Day 3	Positive	HILIC	137560	223822	312162	298163	382736	285706	108775	541697	471121	102282	162796	233278	442120	16674835	346604	97484	350837	195764	774878	330935	153763	425551	293633	61558
3351	2.02	0.70883	0.798383	148.077	1.5	-	Plasma	Day 3	Negative	HILIC	1939330	1415180	27927	97025824	15197817	34806	57226	24133586	171103	1608918	147068	1402263	3821340	2970548	1945935	112206	2807978	40451295	1553514	1641626	3594262	8599086	1656515	76909
1-Allyl-5-oxo-3-pyrrolidinecarboxylic acid	3.44	1	0.555546	170.081	3.53	3	Plasma	Day 3	Positive	HILIC	177826	592066	267417	447535	92076	40768	745313	406260	408376	40768	40768	240589	205407	920104	40768	10831277	40768	40768	164989	748058	551909	290933	81536	113392811
pantoate	2.12	0.6251	0.714907	147.066	1.58	3	Plasma	Day 3	Negative	HILIC	8992545	5201348	112783195	637462982	5774913	11675255	10979538	20044954	8192393	53039398	3159750	4327221	30522837	38114011	8346722	6177416	29125803	11498198	8079623	29576851	10262784	12141648	38877218	4397835
pantoate	2.25	0.84075	0.823186	147.066	1.11	3	Plasma	Day 3	Negative	HILIC	4969214	4940358	107493794	388667081	2488608	11654374	11054365	12345489	4327408	30718976	4129662	8472083	9992053	20541098	13806250	4025222	16247975	15769119	3235758	11658117	11452894	7688476	20487090	3583464
3159	2.22	0.00478	0.0669188	165.076	3.5	-	Plasma	Day 3	Positive	HILIC	2571659	18740303	18016043	5514466	6578635	1572485	13430427	2688376	836461	1124059	2920034	1483404	1089249	3755191	1895920	1210304	1965348	1309670	795138	1327867	2433799	356960	5323039	806637
3114	2.69	0.0737	0.166416	163.123	1.24	-	Plasma	Day 3	Positive	HILIC	1494998	3457281	17676482	846909	1211568	339789	66899269	869220	758754	532390	602783	1024559	5940347	2058046	2885583	461511	1155941	3883090	785735	4737110	2475995	495864	15718621	910703
3113	2.99	0.01295	0.11331	163.11	3.15	-	Plasma	Day 3	Positive	HILIC	796998378	29480661	21948944	36334438	33991164	24423934	28105500	27276617	15786622	32829925	428972333	22062180	41210294	14055451	27827824	20994958	28378266	36487372	26638505	24554867	18462879	21242561	533687707	18948969
3112	-2.05	0.50801	0.423334	163.016	5.73	-	Plasma	Day 3	Positive	HILIC	132096	659517	406006	359090	1264342	2000555	221361	336962	1439089	12757691	432156	629145	178233	155948	540102	12139205	505919	750596	521264	705786	310246	336144	1151071	223035
3066	2.74	0.02202	0.118244	161.129	1.66	-	Plasma	Day 3	Positive	HILIC	503396	1105376	656793	21334511	581531	387514	2625384	126936	544863	222406	3891805	737652	630605	230120	524072	903359	494514	929177	429717	791331	494365	267535	537056	179868
2969	2.09	0.30965	0.333463	160.022	5.56	-	Plasma	Day 3	Positive	HILIC	30030	6230	984204	76797	134862	48879	6230	54964	127556	6230	6230	6230	12459	67400	19404	6230	6230	91693	6230	87546	6230	6230	58975	6230
2922	-3.15	0.02602	0.118244	159.084	1.76	-	Plasma	Day 3	Positive	HILIC	1154870	1009588	871373	678456	666402	2637393	969559	5439530	1014104	734455	573316	967942	8514342	1336827	208422	1803260	217059	663302	33726519	778906	2167747	36982262	663414	541188
2916	-2.66	0.02602	0.118244	159.084	1.92	-	Plasma	Day 3	Positive	HILIC	216625	340022	309958	863425	335762	1669104	640084	687432	1455472	1484025	237422	824972	11760220	18434842	258775	187576	746637	508296	644372	4256936	430982	882308	768912	726051
2800	2.87	0.30153	0.329793	156.085	3.54	-	Plasma	Day 3	Positive	HILIC	151226	68327	31199	6462649	774657	31199	31199	5223648	31199	31199	31199	62397	167817	3915456	31199	31199	380386	1470651	351152	31199	31199	3964517	625794	64717266
2782	-2.33	0.58484	0.426438	155.991	5.54	-	Plasma	Day 3	Positive	HILIC	72390	346013	158664	466971	1022028	634062	370822	521357	981021	30040	276763	338520	230546	725523	224677	21507666	293666	963320	4695473	916223	121449	430780	770100	36114
2638	2.09	0.28468	0.316305	151.058	2.61	-	Plasma	Day 3	Positive	HILIC	2333222	9481201	32344568	13965579	546983	4242888	3654337	774923	466737	810246	29980362	3464522	4067873	4044751	2703776	997919	1446171	2375312	1143096	3729571	3580344	860070	288110	3139033
2623	-2.88	0.33355	0.353759	151.144	2.3	-	Plasma	Day 3	Positive	HILIC	40786	4777530	40786	138497	205140	2245653	2839843	1743349	2162885	207328	2241379	1983221	1044295	40786	754168	67394578	81571	543690	19601585	245936	686285	35889089	1899215	320286
2542	4.92	0.03678	0.118244	148.064	3.5	-	Plasma	Day 3	Positive	HILIC	119278	34461709	504905	119278	119278	119278	119278	119278	119278	119278	119278	119278	119278	119278	119278	119278	119278	119278	119278	119278	119278	119278	119278	238557
2270	-3.93	0.3938	0.391906	141.938	5.56	-	Plasma	Day 3	Positive	HILIC	11240	83925	5620	120384	100821	31146	37436	100005	95247	19714	5620	5620	106529	5620	44101	4423495	53619	127084	47957	5830208	32079	94920	13594	5620
C4H9BFNO2	2.21	0.01295	0.11331	133.08	4.17	4	Plasma	Day 3	Positive	HILIC	4896616	164124	2110625	3146109	3147678	724431	1470490	1267105	190976	747862	747703	1041829	2167784	3073515	732812	632180	478284	23758242	1021976	76091	264247	532667	1029437	2379888
1795	2.95	0.83692	0.503004	132.085	3.33	-	Plasma	Day 3	Positive	HILIC	232604	23567906	24525	588129	9779634	9068	9068	1188210	74125	1990858	36650	571080	34194	110911	1001549	9068	517661	286593	162659	18136	9068	613168	9068	326430
creatine	2.04	0.02202	0.118244	132.077	4.32	3	Plasma	Day 3	Positive	HILIC	45752355	19411155	19760690	2447211	52471186	2369394	11820207	4046633	15563659	7608470	4497369	3173884	2451916	29303365	1644516	4001151	1073727	45327521	8945986	43803217	1443142	1632654	168582741	2141153
C4H7N3O2	-2.31	0.5777	0.426438	130.061	4.27	4	Plasma	Day 3	Positive	HILIC	204955	424863	37018	209872	210657	2998034	106499	144420	94893	544866	89954	17418	8326320	608341	84251	34836	57986	366011	86128	329930	17418	17418	206014	63870
1697	7.19	0.362	0.541009	118.904	1.46	-	Plasma	Day 3	Negative	HILIC	116186	175809	5959	5959	65826183	39255	76386522	5959	115848	277024	11918	295228	5959	25170	122997	5959	156694	164887	86070	154099	32807	49299	69150	261899
1563	7.18	0.88311	0.823186	116.907	1.46	-	Plasma	Day 3	Negative	HILIC	94291	16866	46008	8433	63551609	8433	74942970	8433	8433	243646	8433	369366	61255	127142	64357	19279	66781	96727	86214	64309	157706	58872	131029	48570
1320	-5.01	0.37116	0.376532	122.059	5.87	-	Plasma	Day 3	Positive	HILIC	590552	2270503	1939518	1193250	3801664	8291265	320439	1492190	4789327	405459	386445	3432516	768628	8812199	2006474	811887464	1760493	2096018	1893175	2925135	1335439	98261	5038342	1225190
1212	2.1	0.06433	0.155277	119.089	2.49	-	Plasma	Day 3	Positive	HILIC	23168994	14862372	479535494	17769105	23352697	19666480	9915688	12948982	10378065	22469434	379926438	14349867	19245997	16370658	7220147	22457838	8630095	25683768	135430813	16634478	10726812	15506940	25850286	13850623
C4H5NO3	-2.33	0.02602	0.118244	116.034	4.06	4	Plasma	Day 3	Positive	HILIC	502694	634709	289821	338556	457193	57478	461719	174247	17873272	146728	203575	94894	115015	437911	8139172	272841	109567	666316	79736	93641	284948	114861	257242	164168
1118	-2.23	0.47159	0.40754	114.984	5.45	-	Plasma	Day 3	Positive	HILIC	199653	411603	401439	336893	666173	495220	364384	487912	636401	81497	230900	279028	323244	19687298	317468	51020	429437	401890	414301	503930	408117	417956	572039	152285
1085	-2.85	0.84075	0.503004	113.983	6.05	-	Plasma	Day 3	Positive	HILIC	30627	53884	95397	75764	124589	241119	13563	59623	167664	50749	55677	130807	8755	6258742	68384	4377	31133	79746	92015	75039	122572	51198	137828	61640
C5H7NO2	-4.05	0.79609	0.493144	114.055	2.21	4	Plasma	Day 3	Positive	HILIC	3066997	2609672	3006015	10549290	643904	245365	5997280	3946488	5165677	6431488	5929432	815468	1286819	6902738	4383615	4978528	969920	232865	116433	1260769	5496166	761236887	901318	1734150
1016	-4.49	0.76965	0.489769	112.112	5.49	-	Plasma	Day 3	Positive	HILIC	121445	100709	105770	92560	99718	7933	76959	93966	135341	195199	7933	52527	116869	73173	29037	15866	18103415	102805	58307	11784788	31629	82005	246638	25009
778	2.57	0.24146	0.307307	104.104	7.12	-	Plasma	Day 3	Positive	HILIC	4224876	7108532465	1154191	138336	1338237	210169	3163040110	1589395	5501350	12645073	18972309	11332734	307275	15246	3832719664	3166986	30491	6052109	890134	2818408	1235119	252541	6129086782	15246
277	2.9	0.01085	0.11331	81.0335	3.5	-	Plasma	Day 3	Positive	HILIC	357615	884057	806087	244188	196070	363639	756833	212774	84750	42375	122122	218700	87653	882150	211291	110702	341147	427839	101242	200987	310915	42375	588507	12727780
C3H6S	2.31	0.13506	0.229163	75.0263	3.35	4	Plasma	Day 3	Positive	HILIC	288638	456097	735474	6271358	1154743	7490	36349	241079	14979	125724	7490	179073	636959	320932	138169	7490	431772	2665421	474994	61077	252976	965084	2018956	41417
C3H6S	2.08	0.19758	0.276607	75.0263	3.52	4	Plasma	Day 3	Positive	HILIC	1009147	1575520	410838	14904539	2919030	370640	534088	669921	206168	500451	37504	375642	1453805	1286307	304653	37504	1176932	5582956	1337318	296150	807038	2094904	6021530	75009
115	2.4	0.08413	0.176176	74.0236	3.32	-	Plasma	Day 3	Positive	HILIC	701018	1025892	406537	10476797	2716200	368577	520131	822198	211595	735399	35298	623650	1320402	927237	509280	273991	779864	5160420	342152	367166	759329	1826036	9489865	6599679
113	2.89	0.28468	0.316305	74.0235	8.63	-	Plasma	Day 3	Positive	HILIC	556975	221682	26589198	1115524	472065	171288	328258	973668	255077	926064	139566	452007	330082	150448	799192	206657	282692	696170	312537	107323	80362	856881	109299	1123731
