# Supplementary material for: Neuroactive metabolites and bile acids are altered in extremely premature infants with brain injury
Source: Cell Rep Med. 2024 Mar 22;5(4):101480. doi: 10.1016/j.xcrm.2024.101480 (PMC11031385; doi:10.1016/j.xcrm.2024.101480)
Supplement: Table S6. Additional data regarding the metabolomics experiments of plasma samples from sampling time point day 7, related to “data processing and integration of LC-MS acquired data” in STAR Methods [file mmc7.xlsx]

## Sheet: Tabelle1
Compound.Feature	Foldchange.log2	p.value	q.Value	mz	RT.min	ICL	Matrix	Time.point	Polarity	LC	day_7_PAT_SampleID_31	day_7_CTR_SampleID_47	day_7_CTR_SampleID_51	day_7_CTR_SampleID_30	day_7_CTR_SampleID_38	day_7_CTR_SampleID_44	day_7_CTR_SampleID_45	day_7_PAT_SampleID_46	day_7_PAT_SampleID_37	day_7_PAT_SampleID_27	day_7_PAT_SampleID_28	day_7_CTR_SampleID_29	day_7_PAT_SampleID_35	day_7_CTR_SampleID_36	day_7_PAT_SampleID_42	day_7_CTR_SampleID_50	day_7_PAT_SampleID_43	day_7_CTR_SampleID_40	day_7_CTR_SampleID_41	day_7_CTR_SampleID_49	day_7_PAT_SampleID_25	day_7_CTR_SampleID_26	day_7_CTR_SampleID_32	day_7_PAT_SampleID_33	day_7_CTR_SampleID_34	day_7_CTR_SampleID_39	day_7_PAT_SampleID_48
Xanthine	0.19	0.48087	0.70913	151.026	2.45	1	Plasma	Day 7	Negative	HILIC	51287444	99703864	189099952	47730788	136593904	58631964	66235204	176247696	108989760	40198076	109459168	102690488	125455168	59323812	111444480	48468892	190106000	56977556	149997200	92722200	64128980	83020712	62631768	60281516	41866716	105341312	58407576
Uridine	0.13	0.25098	0.510725	243.062	2.78	1	Plasma	Day 7	Negative	HILIC	251646960	230525408	302456160	153068928	143141072	157235312	124919960	136484480	182394208	207029664	213371808	56766460	161362128	158390640	178700704	131298832	143088096	239421456	171073120	116801408	203123968	180786240	185719376	191347392	150312976	207400064	176342368
Uracil	-2.21	0.36757	0.619107	111.02	1.8	1	Plasma	Day 7	Negative	HILIC	756743	42073548	1852566	45733332	2467590	1395581	5459550	1912827	1451542	1760668	1987846	6584666	2207240	2806601	2143293	654715	7135942	892449	3155046	1678983	2039946	1598226	38973728	1331570	1059626	1540764	816174
Tyrosine	0.11	0.64476	0.887343	182.081	3.18	1	Plasma	Day 7	Positive	HILIC	433616672	1313899520	3471541504	434946304	2354931456	382725728	263641552	3017959936	986486592	911573312	1312207872	358824800	650790016	1408507776	911207872	244615536	907588800	1339424512	1133251840	552005120	1663728640	342681632	687115136	1032367296	1245066112	1829818880	1039924416
Tryptophan	0	0.86526	0.977814	205.097	2.69	1	Plasma	Day 7	Positive	HILIC	425119872	648514048	1125984512	599697088	955639488	754451328	481250336	631825024	991836416	546004224	689325440	226211504	655836480	453173440	777156608	337163808	832458560	756049152	495683232	638082816	668033472	992576384	1353450368	635684736	670951232	802768704	933533376
Trimethylaminoxid	-2.06	0.39428	0.721117	76.0757	2.29	1	Plasma	Day 7	Positive	HILIC	28092572	46779160	125544016	13224898	16522503	12216894	5714605	7222001	40977408	34812404	15623646	60398676	8968996	17151030	39496644	59272160	6256533	88182896	849033600	16210519	18030144	65920204	15185375	15521324	8389417	13376106	18456268
Thymine	-0.19	0.57654	0.740978	125.036	1.53	1	Plasma	Day 7	Negative	HILIC	3354193	9105548	6659901	2665857	4179140	9170921	2226337	2323749	2694708	10793378	3609264	2526929	4140271	13695803	8565103	4935311	1594381	5740398	4705122	552182	3701638	2656641	2335123	2396791	6039836	4803396	6230897
Thymidine	-0.28	0.9803	0.876103	241.083	1.4	1	Plasma	Day 7	Negative	HILIC	64056	439277	372443	56570	306493	323968	205233	312124	688010	69264	3021	1765752	80380	153029	149941	242460	3021	36797	74490	27236	440815	328461	3021	132508	6042	64148	559490
Threonine	-0.64	0.31753	0.649069	120.066	3.62	1	Plasma	Day 7	Positive	HILIC	11365222	25869128	83232568	2702540	1761612	7713557	5526478	9709777	3928565	5137109	2870177	1410841	5418649	3490115	4023033	3483947	14100718	5141380	4855146	5937605	9379133	3529061	2277475	2968130	2873419	3462913	3264887
Taurine	-0.2	0.45095	0.688237	124.007	3.86	1	Plasma	Day 7	Negative	HILIC	1235765248	1840627584	1054150528	1213369728	936266560	1394660736	363823008	785976448	1112611968	7638386	385439	140373024	872832448	216862560	308265376	407320416	973641216	1709296768	1294319488	821473216	2162633984	526997504	1003097984	662943104	4489529	1271618432	394111296
Succinate	0.02	0.86526	0.856575	117.019	4.04	1	Plasma	Day 7	Negative	HILIC	48253928	35021908	94471312	67259056	114347440	79025208	34731732	55405540	69363904	61390992	104202752	36865080	47055428	92467376	95868800	50521180	60065036	89233240	52367172	76377224	91929008	88177920	43924796	57440264	60811784	79003280	72891776
Serine	-0.21	0.61024	0.743539	104.035	4.27	1	Plasma	Day 7	Negative	HILIC	121898424	402124544	507364480	162587920	197088160	323293120	62862404	183161616	259353504	232068496	126339872	39180748	221459872	305612256	225883744	113876840	350184032	405990592	175188128	149325184	250338992	282181280	230770336	125344632	246324592	335921152	253586992
Sarcosine	-0.16	0.86526	0.977814	90.055	3.52	1	Plasma	Day 7	Positive	HILIC	17089452	70808672	88492680	16889936	18244078	11325886	4148282	12610184	21673432	35215608	15560145	50510160	31000760	64960432	47291816	24123340	24363730	37641760	39036704	13833047	61776140	10050098	12166406	22250892	26637032	24750880	27578526
Pyruvate	-2.22	0.03903	0.240791	87.0088	1.47	1	Plasma	Day 7	Negative	HILIC	15253272	56200516	690287872	25135614	888058368	43818344	52475028	8309109	149857408	4437769	202184448	466884544	261033776	21225040	39249464	47380588	58909036	158819664	45650424	357001088	16952988	2411964672	36832648	33725468	85678744	51647924	14087829
Pseudouridine	0.13	0.25098	0.510725	243.062	2.78	1	Plasma	Day 7	Negative	HILIC	251646960	230525408	302456160	153068928	143141072	157235312	124919960	136484480	182394208	207029664	213371808	56766460	161362128	158390640	178700704	131298832	143088096	239421456	171073120	116801408	203123968	180786240	185719376	191347392	150312976	207400064	176342368
Propionyl-L-carnitine	-0.23	0.51181	0.799344	218.139	1.91	1	Plasma	Day 7	Positive	HILIC	528759104	257808272	617032128	286156704	692464960	367211840	190822816	374503168	261201872	187193040	929956544	179148400	409972320	754209344	353916256	191856336	338637088	516870400	620984320	261130784	331205248	636930688	482626880	111635896	237370720	681305856	255607504
Proline	-0.08	0.86526	0.977814	116.071	3.02	1	Plasma	Day 7	Positive	HILIC	10566486016	13209297920	23841402880	11860409344	13074022400	11780951040	6385670144	9482790912	14285367296	13542202368	10300348416	7307189760	10818118656	12096972800	9652197376	7699402752	13329421312	13779194880	10102820864	8509627392	13241071616	13018262528	11346089984	9942472704	12515296256	15236171776	9455211520
Phenylalanine	0	0.98066	1	166.086	2.12	1	Plasma	Day 7	Positive	HILIC	3196902912	5339745280	8253143040	3611791872	5071144448	3119613952	2629204224	3828411136	5607461376	5610967552	6197455360	1566032896	4910981632	5931935232	5175979520	2665492736	4606203904	5846349824	4552174080	3797152256	4260211200	5649500160	4694167040	3821145600	5269572608	6224586752	3783149824
Ornithine	-0.38	0.34199	0.66953	133.097	8.65	1	Plasma	Day 7	Positive	HILIC	295157312	948049088	1501279488	327441696	537434304	433823552	211709760	559772032	433625088	646398080	554006464	90852784	864921856	1027295488	929803264	656803136	584008448	1118036736	921995840	542382016	859406592	1202494464	630435264	635578432	1033615744	1940897280	579641344
Nicotinamide	-0.41	0.54371	0.821475	123.055	1.41	1	Plasma	Day 7	Positive	HILIC	400430208	711281984	1242289280	831726528	325906720	553650240	118087000	137494880	435214464	1016643136	243736848	819710528	891867072	1101732608	419148064	1082067712	133179000	268966688	794594752	151790976	147225952	380223104	34981476	305004320	243522480	226310832	458607520
N-Acetyl-L-aspartic acid	-0.23	0.68003	0.743539	303.083	5.4	1	Plasma	Day 7	Negative	HILIC	19574538	15334132	21540284	16105205	44978184	21817404	9312062	8610263	24016112	16703826	24099742	29857332	28054038	20999736	14971472	13151980	15709667	27754378	15997577	14139475	23769140	44478656	18680596	13827889	17944962	20975080	18071870
N-Acetylcytidine	0.03	0.64476	0.743539	146.046	1.98	1	Plasma	Day 7	Negative	HILIC	33672648	62866664	54976348	22829026	15934343	24244966	8840271	14546532	13297960	64117536	27797360	8092659	25390918	15468987	27457594	19565168	10448010	47019344	31431232	11355758	36710940	30862828	20989606	26832242	17241170	43148532	25832456
N-Acetyl serine	0.11	0.71599	0.771345	174.041	3.79	1	Plasma	Day 7	Negative	HILIC	530260192	413727744	481430720	537884608	196958928	566878336	133648944	488380896	400139328	428720352	399957792	70905600	218125776	495139200	348943744	341479104	177104736	473996384	344594528	360721824	333685248	271815520	236914672	480241184	379084544	297890176	342949568
Mevalonic acid	1.13	0.68003	0.743539	147.066	1.47	1	Plasma	Day 7	Negative	HILIC	867645248	121996104	138272944	56964468	34325588	70775432	31162398	86435848	964597440	21237048	2250612480	217832064	22404524	317937888	598584320	15798021	4702924	26640124	24665160	615289600	36770636	33846532	14654659	227753616	1636028288	32211342	21351808
Methyluridine	0.14	0.64476	0.743539	257.078	1.68	1	Plasma	Day 7	Negative	HILIC	9001026	7532827	12080145	9948160	4163254	9350806	5927848	4145789	13095895	6504279	5711655	2395831	11158963	8678219	6661943	8423784	9765212	8835771	7259156	4892881	6787111	6851419	8130868	7408382	5357496	10588953	10708125
Methylcytidine	-0.45	0.29421	0.640127	258.108	4.41	1	Plasma	Day 7	Positive	HILIC	16987098	1210023	67510488	590798	4714623	2949104640	1542797184	1214529664	4213065984	1660609280	2039005696	834577024	71294	3048066816	1032945024	2022876288	2721404160	2230194176	4109277696	1738349824	2865044	2376609280	3048327168	649832	1738116608	1121022	1009025
Methyl-2-oxovaleric acid	-0.88	0.13407	0.377754	129.056	1	1	Plasma	Day 7	Negative	HILIC	327017600	1114240768	1560972544	428312000	3316923392	651178240	704506560	440593376	699731712	237455760	880091968	486964608	1205580416	3935743232	459345920	582176000	1028286912	920268672	377763456	1116918144	576059840	2454947840	696475584	344741216	659365312	830266432	1203429504
Methionine sulfone	-0.54	0.13407	0.377754	180.034	2.69	1	Plasma	Day 7	Negative	HILIC	2998798	6341606	4400800	1159165	5347827	1465448	487736	4334991	2041047	5498183	3092626	9061070	6720031	8896544	6617340	3722447	2511177	8714045	8755687	5274528	1980698	4667181	6521542	504365	6683559	7486499	5902009
Methionine	0.07	1	1	150.058	2.57	1	Plasma	Day 7	Positive	HILIC	570286976	2153406208	1630944896	784022720	1413326976	1410560640	628500160	1872938496	1242398336	1216560128	1976250112	321994304	1292011264	1056858496	1097038336	755626496	2217752064	1301873792	1241136128	941438528	693124480	1523534592	1340757120	687408896	971595264	1786709632	1063044480
Melatonine	-1.62	0.40855	0.737512	233.128	1.06	1	Plasma	Day 7	Positive	HILIC	138693	12989.5	12989.5	12989.5	416100	89598	12989.5	12989.5	12989.5	12989.5	52216	1057104	12989.5	148739	25979	70831	12989.5	95069	12989.5	73356	234920	91982	12989.5	31305	12989.5	645097	72101
Malate	-0.33	0.90354	0.859622	133.014	4.54	1	Plasma	Day 7	Negative	HILIC	130572840	81798544	512433792	110725448	318096608	231706144	65171508	56836124	155212576	68724704	263231328	43586896	142535296	125137824	127470648	86207776	160068864	224850560	97324352	150290304	140310816	311969920	114521864	84838264	101533280	124291536	147831072
Lysine	-0.04	1	1	147.113	9.18	1	Plasma	Day 7	Positive	HILIC	838940288	2469725696	3933168128	1022963264	2060488064	919332032	928393088	2028110848	1563448832	2543082240	2542420992	250935232	2674745344	2223342080	2240493056	1522519808	2240361216	2121278208	2446591488	1750244992	1411528192	2881197568	2484764672	1721968896	1910955520	3555404288	1939122560
Leucine	-0.1	0.82728	0.977814	132.102	2.45	1	Plasma	Day 7	Positive	HILIC	3264333824	4467135488	10453063680	2888369152	2907528704	3412090368	3017545728	2851061248	4555060224	3123448064	3843551744	1162232832	4097684224	4570567680	3856402176	2488955392	5604826624	4620108288	4060540672	3935784704	3723400192	4039047936	4706711040	3265478144	3408268544	5913255936	4223843072
Kynurenine	-0.22	0.71599	0.947834	209.092	2.37	1	Plasma	Day 7	Positive	HILIC	172784368	225422880	600417728	219685344	359481824	169668336	152696016	189227904	315197568	225452112	189112736	40160436	183014976	213202416	297351680	122465928	244693776	228437360	121746664	351534784	140900096	268072016	411420096	147235200	146039984	255093632	181712432
Ketoisovalerate	-1.16	0.29421	0.552642	115.04	1.08	1	Plasma	Day 7	Negative	HILIC	314575584	844953600	558242112	146478768	2021108608	280029856	262740960	286516000	164079808	107419912	961681408	92946984	325210304	2700205056	104140040	175051120	187206480	168115376	104584552	806396416	145490208	1876081536	247009888	105553392	715422336	213717136	738734080
Isoleucine	-0.1	0.82728	0.977814	132.102	2.45	1	Plasma	Day 7	Positive	HILIC	3264333824	4467135488	10453063680	2888369152	2907528704	3412090368	3017545728	2851061248	4555060224	3123448064	3843551744	1162232832	4097684224	4570567680	3856402176	2488955392	5604826624	4620108288	4060540672	3935784704	3723400192	4039047936	4706711040	3265478144	3408268544	5913255936	4223843072
Isocitrate	0.33	0.45095	0.688237	191.02	6.31	1	Plasma	Day 7	Negative	HILIC	146290640	93879224	62525728	61528884	41974732	40843880	16470086	58094940	39104828	21887890	73738856	18066012	64672724	47141440	105132848	52581568	39806880	18439802	26696848	79655016	34357496	51575904	109516968	46174424	28018404	47431612	58786764
Inositol	0.06	0.90176	0.859622	179.056	2.68	3	Plasma	Day 7	Negative	HILIC	166389035	693427	93620444	107490229	181184844	693427	38393229	693427	97724771	117468463	92229027	12683836	56576763	90542463	53883982	44648284	9422049	81349865	58385657	11561901	44805073	62169211	119560267	75260378	38756726	54095606	1386853
Inosine	0.24	0.86526	0.977814	269.088	2.4	1	Plasma	Day 7	Positive	HILIC	14763826	92278016	24282390	46172044	6885707	362148032	1837262	37416024	57263428	223156144	3491115	28250998	456285888	13369651	40952688	20193578	14616535	2315175	6543343	185308016	33523668	10258905	151845680	26364842	60325356	110682024	6428202
Hydroxyproline	-0.55	0.23105	0.590826	132.066	3.7	1	Plasma	Day 7	Positive	HILIC	137538352	545616832	1760190976	399928800	397765952	209332128	93407336	184030752	698670272	432626336	130479880	36936820	348576800	317982560	176178016	261304704	154784992	558710656	388803520	233353536	274015168	562237760	469271488	382588768	177446688	384170816	273130144
Hydroxyglutaric acid	-0.43	0.78969	0.826436	147.03	4.09	1	Plasma	Day 7	Negative	HILIC	9066857	7151963	22877160	10123354	23568344	10707882	5401068	4190446	10903212	6528827	3296505	2741145	5560375	5783288	8338194	7872779	11153033	6108801	9380447	7850361	9857571	27557964	7698967	8810851	6386097	10260299	9494899
Homoserine	-0.31	0.25098	0.591292	120.066	3.93	1	Plasma	Day 7	Positive	HILIC	76011512	740066624	466769216	264540864	387839264	387704160	138011792	659745984	335738176	299271040	156146560	61073744	244823472	221918512	273706816	141160672	433381088	540898432	305171360	287714464	171962704	511981568	315597216	222595296	347499072	520561344	263732288
Guanosine	0.39	0.57654	0.85842	284.099	3.2	1	Plasma	Day 7	Positive	HILIC	1059539	5567435	2302903	10270473	1595502	44683172	3224582	7887408	15171923	14086147	1621624	25498100	62578856	2824104	4659947	3139017	2713005	217175	1008762	19709388	7041115	1337119	3609451	10636611	15384064	4810659	2947622
Guanine	-0.55	0.64476	0.887343	152.057	2.89	1	Plasma	Day 7	Positive	HILIC	1120103	780436	10414857	13992452	168629	26457640	11871503	1430585	2406458	5969752	8377488	98061056	37090368	2132273	245183	7570705	1504526	581879	4472020	13031593	10093490	4859355	1007660	31913490	18332392	6538860	3258343
Guanidineacetic acid	0.07	0.82728	0.977814	118.061	4.28	1	Plasma	Day 7	Positive	HILIC	17997218	114919064	124105864	33229984	70204816	60409284	30343882	41576292	82220528	67841008	89500776	12699923	31953216	37214900	94673896	45177108	137394176	81948256	83847568	58657812	62703952	74036784	49106180	43118876	63795704	56638848	51152548
Glyoxylic.acid	0.25	0.17786	0.420308	72.9931	3.03	1	Plasma	Day 7	Negative	HILIC	2718741	3800920	1968354	940496	2105846	2640163	1484873	1677094	568008	2232081	1612645	984893	2955498	2877363	2244812	602682	2496016	988194	2253239	1210338	2379013	1152747	1663845	1841260	1331259	1219868	1464979
Glycine	-0.22	0.68003	0.743539	74.0248	4.27	1	Plasma	Day 7	Negative	HILIC	50774628	247079696	265837728	64331468	147662080	137256368	39744108	104196040	197902512	136099568	86862544	37901584	139951408	136910672	110542472	59735696	156294384	142844464	86575432	81536848	154716912	262239904	171781696	65065548	165853488	148484864	97752720
Glutamine	0.23	0.48087	0.786364	147.076	3.96	1	Plasma	Day 7	Positive	HILIC	1643464192	3189255168	3764988160	1365708032	2085892992	2357224704	1506183552	1683779968	4167884032	3040743680	2766792448	354347776	2755312640	2765576704	2368013056	1684903424	5222780416	4544671232	2771553280	2307218432	3942555904	3329511168	1871137536	2342875136	3645360384	3032562176	2700795392
Glutamate	-4.87	0.19451	0.540738	148.06	3.55	1	Plasma	Day 7	Positive	HILIC	1571181	5731420	22999856	968108	661628096	458566784	2406582	68752	1897962	1410727	5811050	2719557	2065833	1722285	2996847	134392624	2686419	2622431	2317766	3112710	1949813	9243585	2300425	4287871	1698222	2055175	6185495
Gluconate	-0.72	0.75257	0.799003	195.051	3.29	1	Plasma	Day 7	Negative	HILIC	2363683840	327893568	76604481536	1424208768	20130652160	1379936384	113865848	857599104	2667320320	181976544	185212640	356035360	56167844	315574048	415202144	293667456	945484672	476753440	71340808	180323888	33369352192	479729920	246586000	2235758848	1560753024	280749344	105472544
Galactitol	0	0.68003	0.743539	181.072	3.46	1	Plasma	Day 7	Negative	HILIC	30141828	21757126	910411072	45887264	26953544	39515356	9017813	12571112	97175608	21382054	674275072	12229439	14267201	25612210	187312032	16563388	197991744	398027136	242992016	137867472	33375842	20459932	34587384	51253136	156920960	51946700	157241408
GABA	-2.63	0.21223	0.567307	104.071	4.08	1	Plasma	Day 7	Positive	HILIC	5961237	6385689	368144288	9225972	19456538	8875663	2982392	4574956	6413091	5924175	12339333	17025946	4441118	47094252	7082388	2144423	7003385	172435168	5627763	4364644	9129249	16307110	14390859	10836401	4904299	10963422	5041105
Fumarate	-0.65	0.34199	0.596506	115.004	4.54	1	Plasma	Day 7	Negative	HILIC	17481660	8526881	71632024	16199020	45465940	20732860	6613970	6519056	22683224	10412838	244449	5968693	20030582	18370674	16521321	13165595	19109654	33591348	13259406	16725067	18278434	38043464	18091060	12572582	16390122	20991446	15258334
Fluconazole	2.22	0.03903	0.240791	305.097	1.47	3	Plasma	Day 7	Negative	HILIC	222357782	26207909	20297364	32522537	8302493	64493802	19383900	649347572	47070960	20825570	11365487	4969628	32874173	2455984	22565150	1712991	47251140	30537226	31621949	33895917	39443331	36893121	18685449	35026248	11729403	10860960	6451602
Erythrol	-0.01	0.82728	0.83989	121.051	2.68	1	Plasma	Day 7	Negative	HILIC	108334664	81628824	122763784	52123272	54363908	42779536	23514170	33202590	50249552	62579120	60057428	9446493	41618028	51852648	46863504	43358920	27833510	59256136	69144080	35650900	61828480	57250656	61388176	66853272	50538028	65802172	42460320
Dihydroxyisovalerate	0.19	0.54371	0.711263	133.051	1.18	1	Plasma	Day 7	Negative	HILIC	28163342	6131571	14382960	3349023	3455649	4349674	1396741	4674506	3396521	12952174	10401033	1583073	1425767	301505	7451990	3600096	848029	9765275	42286364	4366155	2072095	2890559	1422389	12203486	8187331	923141	1541209
Deoxyuridine	0.37	1	0.882618	227.067	1.63	3	Plasma	Day 7	Negative	HILIC	82035	2665943	801143	41017.5	1138109	549262	1391066	144341	395323	1241991	3614846	2418068	4719777	2097560	2042691	1901041	469878	673176	1068697	252573	292567	230446	41017.5	120387	753166	1585990	2467648
Cytosine	-0.71	0.45095	0.764415	112.051	2.5	1	Plasma	Day 7	Positive	HILIC	23141766	7557087	19062360	42842940	34283592	8134527	3399744	31094332	10543875	9414478	3789835	22711230	12313747	9025987	8401325	6813452	2956227	14395557	19145284	1718724	10291641	63048492	27207098	8811478	18237190	3787951	6184341
Cytidine	0.5	0.12143	0.540738	244.093	2.75	1	Plasma	Day 7	Positive	HILIC	10122268	6849863	19323864	26472712	8481165	5210127	3003419	4424981	10327721	7352325	8150918	298865	9940189	5815524	4655117	1175479	5119568	17401740	5055026	6744986	11112640	577175	3065424	5684486	4585263	3926505	7899337
Cystine	0.06	0.14767	0.540738	241.031	4.36	1	Plasma	Day 7	Positive	HILIC	55025	1437	1437	461715	24579	1437	1437	25378	1437	1437	4821	860781	2874	626393	449387	25587	5861	286643	19755	18781	1845962	12995	1437	48106	100539	26701	100352
Citrulline	0.12	0.90354	0.988914	176.103	4.36	1	Plasma	Day 7	Positive	HILIC	37260212	43497492	76494192	14927676	46804164	36301168	22526406	21783392	98242160	23947882	113178728	9251123	27001598	27012686	51984124	37790088	68951696	86910336	55637908	46782872	50542840	67940056	48880228	55490740	58679760	91267280	26144082
cis-Aconitate	-0.47	0.98066	0.876103	173.009	5.4	1	Plasma	Day 7	Negative	HILIC	8450122	17086200	5509291	8657549	28004156	15656252	680863	9084022	4155104	5474340	1638393	624679	3681247	2272956	1737113	13213193	6475292	1129512	1271312	8324313	6299847	11684042	4765435	4630925	3557499	3516882	10793402
Choline	-0.11	0.23105	0.590826	104.107	8.05	1	Plasma	Day 7	Positive	HILIC	709324992	1145078400	705435584	9935644672	14908939264	2734837760	302822752	10752368640	607216512	884163904	534420224	276717184	964764672	982239040	401839392	661592768	465525792	1002651328	863483136	660731264	14668495872	1434086400	11700062208	509371072	666129024	765550592	510601408
Carnitine	-0.12	0.51181	0.799344	162.112	3.13	1	Plasma	Day 7	Positive	HILIC	12374339584	8371889152	18082328576	10249517056	13860554752	8356691968	4666009600	8981996544	9938411520	6450294784	14061031424	3766158848	9644689408	15496723456	9764242432	3924153344	11126129664	14403243008	10837777408	5643658240	11304621056	14525534208	16212803584	3593344768	9890030592	11551642624	9861516288
Biotin	0.16	0.25098	0.591292	245.095	1.41	1	Plasma	Day 7	Positive	HILIC	1953763	15840533	2694652	767771	1404856	5136405	4026969	2970455	10118177	10962416	4452668	1407813	6800145	8569930	7311563	8033233	3315204	4253461	20613602	1464857	511770	2667671	290268	8274672	1933333	6472205	9101673
Aspartate	-0.1	0.68003	0.743539	132.03	3.76	1	Plasma	Day 7	Negative	HILIC	66502132	25602592	79689616	48492912	72250592	77643896	17603776	16511593	81623160	31422954	69746008	2362400	47417136	44679388	50753080	23474816	64039076	77506168	58870076	94623760	47657104	113298008	69146136	65314516	58072060	35324896	35298492
Asparagine	-0.21	0.94204	0.87356	131.046	4.04	1	Plasma	Day 7	Negative	HILIC	13184131	72545496	59143908	18002142	60055992	29406964	8915256	47357020	42150824	27205426	33129514	14439032	32221594	55996024	30034826	10515317	63070940	36714964	25570776	14504820	36302296	89382720	56864296	20098178	17256092	58202852	28436194
Arginine	-0.11	0.48087	0.786364	175.119	9.77	1	Plasma	Day 7	Positive	HILIC	812519296	3633784576	1867152000	522621184	1268339712	878361216	1500787840	1528488320	1927154304	1957483776	1465326208	475581888	1496708608	1857912832	1085637504	2080626176	3268307968	2599409920	1751389696	1521062912	1093174272	1156908416	1809389312	1178163200	2121031424	2397817600	1643966592
alpha-Aminoadipic acid	0.12	0.16225	0.540738	162.076	3.7	1	Plasma	Day 7	Positive	HILIC	10594524	37093664	7369969	9631510	8385513	7421583	9062235	14438484	23246374	17556424	12958955	4891295	8840627	34510072	16269148	14934571	41739728	14295908	30002694	9725082	19596310	4759338	8010494	11362248	10268824	37292016	8392723
Alanine	-0.32	0.78969	0.977814	90.055	3.83	1	Plasma	Day 7	Positive	HILIC	280660320	1131506560	1384834048	492208416	1308860416	878209344	263304048	512741888	641159680	690277824	750247616	260896928	826697600	712227968	602992320	259973568	747197632	611465024	573342912	402483008	574984192	1494503424	674365568	291239168	568268864	622967552	512527840
Adenosine	-2.7	0.31753	0.649069	268.104	1.81	1	Plasma	Day 7	Positive	HILIC	3842906	5772934	4842993	18611908	22143102	5004206	2595978	2128354	5943056	10681994	2275767	477795456	6139867	114724952	14949395	1612553	3131437	3322190	4180546	4099525	3956638	8422872	4728747	1365214	3367301	63118820	24387844
Adenine	0.69	0.45095	0.764415	136.062	1.94	1	Plasma	Day 7	Positive	HILIC	8468665	17515948	9507784	4278943	9420992	7620228	13743619	6406733	22662028	14759742	174690496	108082568	13662302	30490912	15258301	8647721	13487571	12970955	10639844	19323230	1573606	3664025	7589342	8879679	10794151	8142092	32817008
C7H12O7	-2.25	0.54371	0.711263	207.051	3.01	4	Plasma	Day 7	Negative	HILIC	2478749	1524976	5853912	1385898	65651121	605650	2737183	649881	4093300	111987	7631330	2112198	6776041	1172131	370067	795300	3119225	1168882	259623	2396406	688813	95519356	1049922	528631	1036070	408094	111191
Epitope ID:153762	2.49	0.08367	0.326111	665.216	4.8	3	Plasma	Day 7	Negative	HILIC	12813379	19313	907886	17797	754204	528406	102299	277402	3091942	608335	135635	8899	456723	129783	806200	32490	8899	8899	8899	156686	195277	237267	1740102	35850	165914	28716	352727
12328	3.03	0.17411	0.540738	689.209	4.81	-	Plasma	Day 7	Positive	HILIC	42259413	96656	1589853	17895	1287669	986754	121914	642350	5299839	1371811	346719	8947	783325	184316	1499046	112269	8947	33611	8947	496847	793793	557315	3513728	8947	362600	97354	277840
11887	2.04	0.001	0.0732573	439.136	1.75	-	Plasma	Day 7	Negative	HILIC	701453	612071	41884	639889	41884	41884	105857	259618	919469	278457	4674936	83769	531062	158882	653314	440056	738302	712743	602032	106736	1336019	41884	231939	408018	41884	190086	1069602
11493	-2.37	0.08458	0.326111	396.072	2.07	-	Plasma	Day 7	Negative	HILIC	10216	168046	1964965	1651353	1376085	2165357	10216	189357	10216	619773	10216	10216	49303	2262722	209252	172094	10216	453705	988568	55345	853616	1257470	10216	182573	10216	3692447	20431
10982	-2.17	0.51181	0.711263	355.105	3.07	-	Plasma	Day 7	Negative	HILIC	602023	309747	20417709	609682	50137	597455	34933	391917	552044	95897	311851	43028	263636	81146	251011	125635	264587	221243	46572	387513	543595	352598	526813	402343	444795	14841	29682
10820	2.12	0.03172	0.240791	343.07	1.44	-	Plasma	Day 7	Negative	HILIC	4146959	28086	942193	808143	396303	1229598	1216239	26884589	1414353	368590	28086	558090	1186854	889154	1193730	56172	1233602	531483	1568114	4363558	3866610	983239	786253	1712400	957316	28086	3909503
C10H21NO8	-2.19	0.15022	0.393025	318.096	3.68	4	Plasma	Day 7	Negative	HILIC	11898	249242	11898	117646	3491913	3254237	723122	1478515	11898	129346	179651	23797	293292	442265	150692	5231651	232022	11898	1081647	2824988	371901	337342	1563500	11898	70952	11898	59538
10211	-2.4	0.58669	0.85842	428.248	1.45	-	Plasma	Day 7	Positive	HILIC	27812	244210	109428	61215	398112	419993	55623	1139657	27812	124043	93585	18000350	130842	7896436	699133	968484	697528	75887	304513	579958	27812	419710	783150	609637	92816	27812	390272
9769	2.35	0.10574	0.334877	294.112	1.04	-	Plasma	Day 7	Negative	HILIC	89148	4671226	89148	285312	1265595	463040	89148	351274	2167204	4369128	20822478	1368121	211643	89148	365355	89148	7408594	364540	1327740	89148	7910719	89148	1660406	178295	332446	643409	1244406
9703	2.14	0.00936	0.240791	292.821	5.52	-	Plasma	Day 7	Negative	HILIC	150165	43993	2537	44857	118830	108075	2537	88808	321113	44687	1280662	2537	41311	162089	163522	104191	59637	66164	2537	2537	82123	42365	5073	111570	52026	58189	132607
9626	-2.14	0.20583	0.456926	289.052	5.67	-	Plasma	Day 7	Negative	HILIC	284603	382724	9613	23920	3677	73188	4108479	7355	25724	3677	3677	69718	522181	111813	10025	28685	3677	3677	1822229	834627	249429	21348	28078	3677	99803	13078	73904
9455	-2.19	0.05669	0.516559	385.226	1.06	-	Plasma	Day 7	Positive	HILIC	65742	347046	2308866	638047	216783	935179	332795	586760	393332	233817	65742	231160	683929	937873	329788	1123041	65742	441482	131484	12578964	597331	65742	609033	175305	504217	287671	65742
9376	-2.82	0.75257	0.959699	381.187	1.85	-	Plasma	Day 7	Positive	HILIC	381234	429033	202508	291341	254252	240998	113725	149626	232505	259042	207443	13484276	207186	11444961	413755	33511	38446	345220	241621	360622	239885	100793	166245	467810	99581	410375	157671
9308	2.02	0.05647	0.29005	279.068	1.78	-	Plasma	Day 7	Negative	HILIC	5828261	8943728	16134325	4727586	7941453	789578	466872	11735759	4818651	5125810	137716654	1770434	2822141	2118810	5989837	3613831	2624155	8274675	5331700	4322773	14454769	233436	3427418	3962966	1858443	2134834	5337591
9258	2.34	0.06351	0.290786	278.071	1.77	-	Plasma	Day 7	Negative	HILIC	1325279	1811926	2926290	691302	1105111	80779	107158	2444532	413802	1327217	33172523	521582	395456	89292	1313258	604873	315986	2091566	1132926	690032	3182515	40390	607660	727003	244112	377713	1128324
9226	2.59	0.14028	0.540738	372.872	5.53	-	Plasma	Day 7	Positive	HILIC	121033	101125	5106	10212	57499	55614	5106	5106	105073	2191561	11216	5106	87766	41812	157475	27732	5106	5106	84205	202994	49030	5106	19677	10954	47093	5106	55734
9099	2.27	0.09289	0.334877	273.075	2.37	-	Plasma	Day 7	Negative	HILIC	5528682	293515	4583	635968	44792	684221	401954	312978	322831	265673	508202	9167	4583	265310	275753	610082	4317084	339592	452898	414280	1116947	4583	26090	1144658	100536	4583	394533
8797	3.66	0.50399	0.799344	350.191	4.32	-	Plasma	Day 7	Positive	HILIC	1686503	424305	36473	11135	76048	32895	286559	165231	3390120	22270	532016	11135	11135	270173	43275	54185	17670988	72874	96601	928118	11135	11135	60610	54197	83775	272772	114922
8712	-2.27	0.63871	0.743539	260.98	3.65	-	Plasma	Day 7	Negative	HILIC	490221	120908	22552389	964351	27579	301117	295165	211799	953495	161510	114869	27579	59828	1201745	564549	55159	76567	214870	97351	179313	152721	27579	27579	722723	415947	729257	381348
8675	4.61	0.74204	0.959699	344.196	1.66	-	Plasma	Day 7	Positive	HILIC	79610	21960	21960	21960	319055	490123	660397	677145	21960	21960	322246	21960	21960	135134	58428	202167	21960	21960	129077	74996	65724	43920	21960	3986006	496902	258834	44116232
8605	2.48	0.00182	0.12649	340.804	5.88	-	Plasma	Day 7	Positive	HILIC	1419029	28374	403676	90473	44247	216076	6319	249416	66628	928141	1026948	70324	21628	103077	248107	239989	327552	66429	12638	29054	1032674	143053	17320	725050	78946	66069	158925
8604	2.7	0.05742	0.516559	340.804	5.8	-	Plasma	Day 7	Positive	HILIC	26234	26134	546740	49314	18285	172447	5146	279518	42062	871410	1327398	79293	10291	63379	3526951	294354	301108	114310	12611	5146	52117	28667	50666	518428	49549	64931	115652
8326	2.15	0.05757	0.516559	329.206	1.05	-	Plasma	Day 7	Positive	HILIC	38351	548982	901676	424151	716099	38351	38351	38351	1043287	576669	2948033	38351	76701	156708	1565261	38351	4116133	38351	150648	322682	140895	38351	38351	371082	111910	38351	196206
8313	2.07	0.01807	0.418622	328.927	5.52	-	Plasma	Day 7	Positive	HILIC	88825	49589	4923	18492	4923	29032	4923	26810	4923	497174	260304	63684	109902	70643	47696	4923	4923	15631	55704	4923	110772	29593	46944	67919	36885	9846	81781
8297	-2.29	0.14183	0.540738	328.15	1.54	-	Plasma	Day 7	Positive	HILIC	38304	23682861	38304	77028	38304	85687	38304	38304	38304	38304	11113762	234232	38304	38304	38304	16945602	38304	233290	22791137	38304	80556	38304	38304	76609	38304	18023954	38304
8169	2.03	0.01668	0.418622	322.825	5.52	-	Plasma	Day 7	Positive	HILIC	221536	135916	179033	104300	458548	24275	12138	146815	385971	2719430	725936	12138	120949	63102	44764	83002	114851	68229	200918	138723	166443	56572	119955	130332	53557	54965	192623
Acetyl-L-trp	4.89	0.52113	0.711263	245.093	1.14	3	Plasma	Day 7	Negative	HILIC	34027	470620	343164	403329	922471	354898	183410	285801	267065	9603087	516416	213946	193492	925357	901758317	369586	17013	326947	271388	38041974	90434	17013	1222425	261530	253417	402818	1148165
8079	-2.93	0.61714	0.866489	318.938	4.34	-	Plasma	Day 7	Positive	HILIC	91148	80674	1048351	26310	1443835	26310	242561	26310	544102	26310	899920	244631	515750	26310	52620	493286	404599	656115	122503	26841548	26310	1217454	26310	309652	26310	266376	54369
7981	-3.13	0.04026	0.240791	244.06	2.37	-	Plasma	Day 7	Negative	HILIC	12760	188926	133595	12760	12760	33134	537197	12760	25519	12760	225699	42652	12760	12760	12760	2025276	12760	12760	93580	1257926	12760	12760	12760	12760	253181	12760	12760
7979	2.86	0.14541	0.540738	314.787	5.87	-	Plasma	Day 7	Positive	HILIC	135320	63477	1234631	315123	405500	511874	11264	526794	404657	17523748	5827527	487382	22529	354906	465796	682376	1128627	479412	11264	80259	291772	238005	210418	1645199	179348	385624	266899
7977	2.01	0.05647	0.516559	314.787	5.96	-	Plasma	Day 7	Positive	HILIC	283044	111868	480360	283989	363456	419862	5426	439654	342421	5449920	2236347	177187	44663	221030	328624	396618	578634	651567	10853	106879	353413	290409	244006	1239858	172500	225838	210437
7932	2.14	0.34199	0.66953	312.227	2.67	-	Plasma	Day 7	Positive	HILIC	380464	96217	2471433	556457	2346409	50675	33207	210005	84229	81836	3422906	102906	306664	431211	223628	82837	18065494	36904	239230	126471	495745	184417	43176	479968	357047	676017	69894
7785	-2.23	0.88679	0.859622	239.097	2.76	-	Plasma	Day 7	Negative	HILIC	7365	7365	7365	7365	7365	7365	114238	7365	7365	231754	114212	17743	7365	7365	377516	4423184	14731	7365	21472	601723	7365	7365	7365	7365	138058	7365	7365
7784	-3.96	0.09543	0.530591	306.154	3.41	-	Plasma	Day 7	Positive	HILIC	468137	490780	23685006	233632	79331	306112	7380	7380	45912	248385	26851	14761	183756	244723	7380	27780	7380	409104	330309	7380	7380	328374	289062	140611	7380	416109	43716
7769	-2.02	0.18525	0.424091	239.054	5.67	-	Plasma	Day 7	Negative	HILIC	205033	330784	3150	29855	3150	20901	3389999	3150	3150	3150	3150	85645	524542	125860	24907	14165	3150	43029	1729979	854747	248232	12360	13764	3150	64518	6300	115323
7695	-2.66	0.1255	0.540738	301.948	5.56	-	Plasma	Day 7	Positive	HILIC	189753	162881	34912	47507	6686	110920	5997926	6686	14164	6686	6686	107508	208191	179025	74148	115711	13373	43429	212294	214418	102868	57046	75906	14709	141315	62051	186728
7634	2.33	0.07889	0.516559	299.207	1.77	-	Plasma	Day 7	Positive	HILIC	1443181	152137	19888	463304	453176	317633	19888	562382	1245611	10858761	361015	19888	19888	341521	489642	39775	19888	111340	316588	326154	444392	396197	182760	476657	1310386	169816	98460
7626	-2.36	0.17411	0.540738	299.055	3.79	-	Plasma	Day 7	Positive	HILIC	61601	98243	45593538	365423	566940	22291	52588	53087	386598	105073	5361242	7685030	163395	44583	244185	71972	396221	22291	77072	66221	78556	115165	22291	412848	22291	139991	73342
7563	-3.11	0.14541	0.540738	296.973	4.29	-	Plasma	Day 7	Positive	HILIC	70885	189695	11832411	128258	111121	141613	15105	137354	35203	30210	57285	15105	126532	269094	122783	31167	157372	251590	152871	132685	176662	155828	203079	56634	183790	121500	141259
7544	2.05	0.27203	0.609874	296.149	1.95	-	Plasma	Day 7	Positive	HILIC	10393049	733918	1339242	707305	1391751	642340	272991	1014418	64818	477804	34208510	806848	14045965	1501450	343664	599434	143051	1481744	3612238	95192	187681	1001905	5262586	32409	715238	1445249	577670
7517	2.41	0.13975	0.379174	233.056	2.48	-	Plasma	Day 7	Negative	HILIC	7254	7254	7254	7254	7254	7254	7254	7254	83272	7254	338627	7254	7254	7254	7254	7254	7254	7254	7254	26207	7254	7254	7254	7254	7254	7254	14508
7505	-3.56	0.17451	0.420308	233.03	6.73	-	Plasma	Day 7	Negative	HILIC	37045	87708	63714	8996	2873705	106688	51300	13575	66799	4206	381952	2109376	198434	48432	14825	109736	59395	100623	47027	187337	2103	8094857	2103	26004	2103	15561	4455
7502	3.03	0.05939	0.29005	233.012	2.02	-	Plasma	Day 7	Negative	HILIC	1305340	237058	8983	8983	8983	8983	8983	241873	58721	298665	4650938	121997	8983	8983	8983	8983	24498	121556	299864	8983	122004	228568	8983	64582	8983	111563	17966
7402	-2.42	0.23378	0.590826	290.134	3.52	-	Plasma	Day 7	Positive	HILIC	215590	1624885	17718	17718	172401	437777	142959	38927	275188	17718	700422	758858	117038	431297	17718	365055	294242	330300	147112	364775	17718	11561415	17718	199254	35435	235875	243081
7366	2.48	0.03693	0.240791	230.089	1.11	-	Plasma	Day 7	Negative	HILIC	62733	2258203	305693	62733	62733	125466	62733	62733	62733	864735	836892	62733	5798667	62733	635036	62733	351664	180667	62733	62733	1129504	62733	690548	62733	62733	62733	6458500
7273	-5.01	0.08919	0.516559	284.003	3.25	-	Plasma	Day 7	Positive	HILIC	1386847	18886	185896857	175018	46476	42059	18886	407384	73870	37771	61522	138186	18886	71081	97912	18886	203816	18886	200957	18886	84028	18886	18886	1534669	48397	788496	98381
7227	3.34	0.66689	0.899978	282.948	5.54	-	Plasma	Day 7	Positive	HILIC	56286	246209	3210	6421	3210	39977	3210	9790	3210	5685535	3210	3210	195068	77457	64780	24808	3210	9500	99172	324111	17514	3210	3210	3210	27806	10233	100219
7206	-3.98	0.75168	0.959699	282.108	3.33	-	Plasma	Day 7	Positive	HILIC	11328	11328	11328	11328	2930455	11328	11328	11328	11328	11328	11328	11328	11328	11328	11328	11328	11328	11328	11328	11328	11328	11328	36755	11328	11328	11328	22656
7189	2.89	0.15955	0.540738	281.185	1.26	-	Plasma	Day 7	Positive	HILIC	109003	370798	435145	27300	725495	52436	166356	37521	2539508	3724008	45137364	2859360	2792926	13650	3761716	1757727	260772	174784	3089851	1544015	137516	13650	160811	305856	467662	1518203	9276807
6962	2.4	0.92126	0.995078	273.162	1.41	-	Plasma	Day 7	Positive	HILIC	383109	1822673	2333034	1580125	369027	22172922	142562	7177372	29450	353512	29450	29450	681436	58899	6572889	1844629	29450	884495	590115	693070	113702475	1253462	667852	4165325	1914798	608016	1038970
6899	-2.3	0.02466	0.240791	221.003	5.44	-	Plasma	Day 7	Negative	HILIC	79757	198454	187616	31947	9215	226945	1196037	85654	54759	4607	4607	243519	136313	134252	20458	336406	64883	215216	1067247	1402481	53774	78486	29936	4607	88876	45020	259356
6816	4.62	1	1	266.975	5.54	-	Plasma	Day 7	Positive	HILIC	109771	88880	2994	2994	2994	10085	44317	2994	2994	8470538	2994	2994	76735	32578	16692	16649	2994	2994	126146	162330	2994	5988	2994	2994	10196	2994	45263
C7H14BNO4S	-3.05	0.09887	0.334877	217.071	2.42	4	Plasma	Day 7	Negative	HILIC	1195836	4031642	2741380	591983	87241130	2950651	1126038	877166	1776409	184221	5279417	4245478	5167666	2730066	416119	1112416	2483173	2760683	1943305	3499241	659626	115073448	890221	704278	641915	1043395	594686
C6H6B3NO6	-2.11	0.42207	0.687104	217.052	2.16	4	Plasma	Day 7	Negative	HILIC	1986596	3911138	45257053	1976494	38556662	1631322	89802	2930068	1992364	2158314	4044272	724248	4517572	3846148	2888218	4905695	517130	2664904	3073572	3592644	1269181	38844024	8309808	4194911	644208	35187739	4369512
6673	-2.11	0.04427	0.516559	260.139	1.76	-	Plasma	Day 7	Positive	HILIC	266138	309375	1354240	1507530	1067222	358188	53206	983564	14569	422330	44196	2084764	29138	5564999	164748	96615	139197	4116898	74442	751143	237233	805228	238700	533604	2020776	91902	422291
6619	-2.55	0.19451	0.540738	258.144	4	-	Plasma	Day 7	Positive	HILIC	1863287	285248	1154727	1230088	1303767	73774383	334510	1039469	655670	1278767	2114599	19652	220523	514447	1298272	294098	686141	1166992	614559	18571999	855448	157514	896829	1205617	199417	591252	617835
6583	-2.24	0.53383	0.821475	256.82	3.57	-	Plasma	Day 7	Positive	HILIC	14650	60809	7117834	31634	14650	312033	63218	444428	62809	14650	14650	321646	98716	108360	160235	234728	82154	14650	34851	14650	29300	54077	43301	14650	95054	596685	390937
6520	2.43	0.04427	0.516559	254.042	3.55	-	Plasma	Day 7	Positive	HILIC	1479242	227720	17629	148484	1376922	398845	256036	353737	113584	13827555	524730	781951	1218972	1048987	6061879	1278031	1746744	259736	65199	277345	332311	251477	99483	554366	35257	610732	156097
6494	-2.13	0.04273	0.240791	213.024	5.44	-	Plasma	Day 7	Negative	HILIC	43803	125086	57013	39027	5003	45574	1104579	14193	11574	5003	5003	152645	101698	41003	21266	204738	27577	48479	565727	741880	125419	51168	10006	5003	82232	53514	162717
6492	-2.67	0.89589	0.988914	253.12	1.54	-	Plasma	Day 7	Positive	HILIC	671111	19530	2182752	733924	7003711	186731	371392	61348	19530	44287	107710	19530	19530	19530	19530	39059	307152	19530	19530	2812002	96304	19530	19530	19530	19530	19530	94796
C8H8N4O3	-2.12	0.95881	0.876103	207.051	2.57	4	Plasma	Day 7	Negative	HILIC	156402	197961	21785	21785	58459909	43570	1279273	1077427	1249207	21785	9566922	4768675	7122667	21785	21785	21785	2176648	21785	21785	5017792	21785	65842499	148993	21785	60615	21785	21785
C8H8N4O3	-2.17	0.54371	0.711263	207.051	2.42	4	Plasma	Day 7	Negative	HILIC	3403221	4593131	11449332	458855	208996316	532037	3056440	2726432	6425605	352170	25996570	1780911	24742082	786678	38542	372879	3927145	854356	621005	11302089	599841	200436418	3053061	73245	420592	735275	200171
6220	-2.16	0.96043	1	247.079	3.39	-	Plasma	Day 7	Positive	HILIC	43621	41379	3385276	29819	91508	29192	13469	263905	54497	42749	125689	643134	37127	13469	26938	106871	13469	201665	35293	13469	116687	190104	13469	32152	13469	266389	27812
6218	-2.23	1	1	247.107	1.27	-	Plasma	Day 7	Positive	HILIC	199503	394798	16540984	353301	1346337	507390	40094	1112339	340624	1901929	6933243	18222	99936	5585839	5219371	229563	49306	5349455	799097	124132355	231750	36443	698268	372184	86688	3277306	6837624
6193	-3.05	0.06805	0.516559	246.124	1.3	-	Plasma	Day 7	Positive	HILIC	17109	395414	100991850	21407531	1626664	17109	832849	240562	2763951	531807	2960939	2356266	17109	34810593	17109	17109	17109	619364	47656	531981	17109	44131929	34218	17109	1141726	872886	10804235
6183	2.2	0.29934	0.640127	246.079	4.05	-	Plasma	Day 7	Positive	HILIC	546965	291011	628630	22036	58625	44072	175984	22036	355806	332513	8381118	22036	433058	22036	616458	171772	170292	769754	200306	413477	135659	88223	191860	143806	189147	278478	162699
6119	-3.07	1	1	243.905	5.56	-	Plasma	Day 7	Positive	HILIC	42284	6079	35087	24421	17551	12770	3709358	13029	56404	6079	45623	44838	6079	94353	62567	36434	24494	41851	6079	6079	25611	24682	26337	47112	27623	62497	12158
6094	-2.23	0.93742	0.999569	242.956	5.54	-	Plasma	Day 7	Positive	HILIC	206959	182193	4153	4153	4153	4153	2684095	4153	13241	4153	4153	4153	145027	65852	46558	26559	4153	8307	407141	245724	25360	4153	4153	4153	29364	4153	81610
6035	-3.1	0.3236	0.592651	203.056	3.51	-	Plasma	Day 7	Negative	HILIC	376565	1036319	13641	27281	19309671	1163879	268399	247331	248423	13641	1011764	1380894	1685429	1396911	363997	329128	682504	418638	489600	969281	235755	37055267	68512	172286	39733	275807	123433
6003	-2.04	0.27141	0.609874	241.053	4.24	-	Plasma	Day 7	Positive	HILIC	7573	4370397	7573	622691	2713270	609424	7573	201120	7573	209210	7573	7573	7573	519780	195796	111810	7573	141524	72157	15145	398701	66420	21122	516081	312499	145910	66715
5904	-2.4	0.37368	0.692554	237.112	1.49	-	Plasma	Day 7	Positive	HILIC	106021	46350	1003409	1847130	5021349	1569421	106894	1223629	110973	2152687	23175	108831984	1292555	18412859	23175	116661	288414	541501	48189	1150215	399891	150562	461647	23175	23175	593420	12542531
C8H17N3O5	-2.54	0.82119	0.977814	236.122	1.79	4	Plasma	Day 7	Positive	HILIC	13664	13664	13664	13664	13664	13664	13664	13664	13664	13664	13664	13664	13664	27329	13664	13664	93734	13664	1732619	13664	13664	13664	13664	13664	13664	13664	13664
5826	2.04	0.82728	0.977814	235.101	3.52	-	Plasma	Day 7	Positive	HILIC	1941825	2080583	1147849	266871	537716	687012	89847	227578	989673	1779140	30456527	751801	591752	1058284	1550990	1322158	257090	974081	1389215	349827	393421	548568	528821	882339	1257673	988588	503514
5816	-6.35	0.21223	0.567307	235.03	4.08	-	Plasma	Day 7	Positive	HILIC	536800	502161	5599393	223793	133196	297861	118520625	127729	352594	427179	332420	145578035	270760	117658965	248945	6160772	35061	479235	354072	163496	455122	282916	421506	251674	212687	262066	297721
5623	3.51	0.60387	0.865544	230.169	8.43	-	Plasma	Day 7	Positive	HILIC	5023	5023	5023	5023	5023	5023	5023	5023	347723	5023	5023	5023	5023	5023	5023	5023	408030	5023	5023	22201	5023	5023	10046	5023	5023	5023	5023
5611	-2.37	0.03005	0.516559	230.138	1.68	-	Plasma	Day 7	Positive	HILIC	867540	1990305	3007623	761644	1740154	1117504	270198	834937	414340	720879	1632043	176031	451954	1680694	1513130	30364022	1293299	2515392	3639930	25439833	933502	966810	884922	621466	2416052	1493060	1148745
5598	-4.08	0.60431	0.865544	230.102	3.42	-	Plasma	Day 7	Positive	HILIC	1108795	1830819	503098076	460390	159610	1432712	190872	377865	232513	2890574	226212	180061	376810	178696	234425	196863	125120	3654834	1495370	1169036	1734936	62560	62560	13348889	624848	330800	335757
5572	-6.78	0.14767	0.540738	229.068	3.38	-	Plasma	Day 7	Positive	HILIC	871365	3268200	3478888467	1324209	487359	4837645	1826856	281746	1047344	3516135	3745548	14936128	2260084	2271296	540451	874199	763806	4643222	887414	4566604	343618	647623	603797	7368357	2969757	16007941	1453715
Carboxyibuprofen	2.63	0.484	0.70913	191.108	2.14	3	Plasma	Day 7	Negative	HILIC	10970	43512477	283397	297727	10970	21940	152768493	671411	10970	990773458	19835333	1617411	31797	279494	419531878	37453429	10970	1326280	91681553	7026774	10970	114848	10970	10970	10970	59344	309804
2-Propanone, 1,3-bis(1H-1,2,4-triazol-1-yl)-	2.33	0.0343	0.240791	191.069	1.46	3	Plasma	Day 7	Negative	HILIC	133724194	8587588	10275021	6112490	4144996	39279942	13846964	345842714	22858808	9303739	4747096	203401	16878422	10174743	15215823	7843751	5073797	3959850	19238785	17885588	19845339	15475749	10025230	30025616	6618861	6544010	21502979
5370	2.62	0.83694	0.83989	189.092	2.33	-	Plasma	Day 7	Negative	HILIC	51123	3601829	51123	51123	51123	51123	7502722	51123	51123	62150854	499348	102247	51123	51123	22242087	3372148	51123	51123	4807339	295784	51123	51123	51123	51123	51123	51123	51123
5175	-2.01	0.41545	0.740353	217.943	5.4	-	Plasma	Day 7	Positive	HILIC	102015	93464	2725523	112992	8500	138898	36835	66302	68442	4250	4250	109908	150538	121182	102432	103998	48528	82954	1625258	42010	185655	71489	137363	46453	171829	45674	182150
N,N-bis(2-chloroethyl)-methylboronamidic acid	-2.62	0.64671	0.743539	183.052	2.53	3	Plasma	Day 7	Negative	HILIC	32846	16407	16407	16407	16407	16407	417609	16407	16407	16407	33948	32815	16407	16407	16407	16407	60137	61913	1551790	16407	16407	16407	70025	16407	16407	16407	16407
5046	-3.51	0.12258	0.540738	214.138	2.75	-	Plasma	Day 7	Positive	HILIC	11185	11185	11185	11185	400328	29839	165710	724475	11185	11185	41761	11185	11185	267151	66172	11185	130465	12755371	22371	1258006	11185	150622	215064	11185	1942992	11185	11185
4941	2.27	0.01092	0.37947	212.061	3.61	-	Plasma	Day 7	Positive	HILIC	712421	965719	25431	25431	223428	1342454	25431	1037928	343628094	452311761	350851	451703	102982	248303083	6318399	50862	333352199	355052249	209968	25431	326606350	2049019	678910	258667465	396967	469574	303898642
4915	-3	0.12143	0.540738	210.937	5.44	-	Plasma	Day 7	Positive	HILIC	226787	72547	1064095	345134	90813	54852	7908572	41819	157104	51367	129243	373078	271268	154114	92904	256211	226258	239583	4321978	4156790	171619	187393	118260	106486	134500	196347	217239
4820	-2.57	0.93891	0.87356	180.041	1.26	-	Plasma	Day 7	Negative	HILIC	9991	104672	9991	2121721	33918	538924	9991	9991	9991	58759	135634	19983	9991	2216233	44206	169095	27346	9991	9991	9991	180505	9991	37021	121171	443588	9991	60268
4731	-3.16	0.16679	0.540738	205.101	3.41	-	Plasma	Day 7	Positive	HILIC	273501	186469	1461677	31078186	1203978	326558	14637	758058	14637	14637	14637	14637	14637	177796	83261	12580356	14637	14637	14637	103882	66268	298275	154852	108804	1945766	29274	2456129
4716	-2.89	0.84329	0.977814	204.106	1.6	-	Plasma	Day 7	Positive	HILIC	138606	16824	16824	750589	35286	337183	2499400	64410	109728	122956	2649603	33647	16824	560022	121824	2883053	104273	2177898	16824	3502629	196910	65735317	52700	406246	15175832	70568	4781711
4686	-5.7	0.68003	0.908886	203.103	2.69	-	Plasma	Day 7	Positive	HILIC	446343	379946	1024971173	6619484	805185	796221	317130	4637042	175589	856514	831655	118164	589194	1545316	863267	300495	276801	638840	545545	163158	1038511	177478	1362492	425303	458186	1353077	3616682
4616	2.15	0.08886	0.516559	201.01	5.68	-	Plasma	Day 7	Positive	HILIC	1073465	884988	9575973	563199	228798	664025	189296	390527	489638	16050553	25300310	2181820	1302529	859715	559510	793127	6767516	734879	1541344	744640	987326	661209	360693	9968973	467569	400867	718763
4436	-2.1	0.36056	0.686546	193.983	3.95	-	Plasma	Day 7	Positive	HILIC	191959	25039	385767	74350	90650	25039	3931705	25039	156567	74889	512301	3333121	56134	139243	215711	89255	133651	266834	150612	99096	25039	62720	208847	67199	50079	518646	56286
4404	-3.42	0.15095	0.540738	193.101	1.86	-	Plasma	Day 7	Positive	HILIC	43844	262781	429850	43844	127949	121021	43844	87687	43844	390130	43844	43844	43844	43844	322152	43844	43844	879866	263210	245088	43844	125626	43844	43844	43844	15134946	43844
4381	-2.64	0.44407	0.764415	192.123	2.82	-	Plasma	Day 7	Positive	HILIC	190991	251300	17281198	35739	758952	35739	195849	1366498	89325	319549	231305	5675301	308768	440197	267327	309126	137955	227528	318743	142015	71478	35739	204374	202405	202053	3679548	102987
4312	-2.55	0.46853	0.784647	190.119	8.3	-	Plasma	Day 7	Positive	HILIC	129698	4669	4669	79090	180605	246278	50390	656027	4669	9969	4669	4669	4669	149453	166745	9338	4669	12562	4669	283104	163340	590215	303617	82951	8793578	29618	32312
4276	-2.55	0.03694	0.240791	169.014	2.28	-	Plasma	Day 7	Negative	HILIC	53159	3941891	251175	40380	2179822	24907	12215	24431	215374	89241	12215	357197	681111	264123	12215	75109	12215	101743	423966	504989	12215	1415565	49372	12215	12215	12215	12215
4192	-2.15	0.37185	0.619107	167.048	1.13	-	Plasma	Day 7	Negative	HILIC	62985	67564	21538	620283	65296	1061391	280894	385464	81180	21538	21538	5858058	21538	386640	43076	102949	202006	54575	21538	237571	167044	43704	57421	213004	614494	21538	249543
4090	2.47	0.42732	0.751867	187.035	5.68	-	Plasma	Day 7	Positive	HILIC	106618	140139	2847	5693	2847	12019	416263	4682986	2847	2847	1108708	19526	128039	68239	51265	14307	4846379	664370	939093	565908	58657	2847	7121	2847	27285	7875	42217
phenylpyruvate	2.23	0.03903	0.240791	163.04	1.76	3	Plasma	Day 7	Negative	HILIC	2289331	3649333	2305189	1472715	1498504	232885	447794	3923463	801800	1791173	46741966	777192	916832	539786	2406540	1207155	799827	3195426	1888247	1269586	4286248	116442	297861	1307451	1390875	606433	2260775
3862	2.19	0.0013	0.12649	179.07	1.94	-	Plasma	Day 7	Positive	HILIC	279468	133267	16898	16898	35404	45657	16898	94866	244179	99809	2266573	16898	103012	16898	45897	16898	57578	305222	16898	16898	235588	16898	16898	299894	599661	33795	428342
3852	-2.45	0.31166	0.649069	178.989	5.66	-	Plasma	Day 7	Positive	HILIC	335223	213772	13820261	334705	64469	161312	231933	199206	197711	32234	32234	3252488	347566	264023	214073	229080	148999	288948	322155	83965	571410	303586	319221	89591	428434	227603	409452
3821	-3.09	0.18963	0.540738	178.059	5.66	-	Plasma	Day 7	Positive	HILIC	610979	919915	3183	39266	13374	10582	8949904	256367	376461	3183	3183	409794	6453	571004	81608	97617	44811	9351	4045621	2248884	30791	10121	40944	6367	234817	3183	3183
3711	-4.5	0.28456	0.548581	157.014	3.07	-	Plasma	Day 7	Negative	HILIC	156224	136310	333160	191300	13207573	100733	110894	54013	777446	24729	107724	489740	1035207	178464	24729	24729	210236	330620	49458	283646	51457	66729360	24729	24729	24729	57552	24729
3692	-2.25	0.28456	0.548581	156.895	6.12	-	Plasma	Day 7	Negative	HILIC	1968	1968	6118	12193	199052	4661	3937	10147	1968	1968	6470	1569016	1968	643946	4495	4596	5369	4316	1968	5083	4518	5765	1968	4875	17608	7467	315187
3687	-4.68	0.10291	0.540738	176.885	5.54	-	Plasma	Day 7	Positive	HILIC	85413	45610	60920634	25742	22617	57170	4495	45027	140251	4495	934146	4495	21472	45783	130753	89394	59872	63005	4495	14491	21270	31180	38822	114104	8990	45171	89008
3630	-2.02	0.24591	0.510725	154.919	5.5	-	Plasma	Day 7	Negative	HILIC	178054	88493	5355182	69310	152902	50990	18926	82143	171743	18926	139567	316858	97917	159019	105383	60371	69433	74681	53428	18926	105363	70572	57321	43783	59555	37853	110227
3361	-3.41	0.35871	0.686546	170.064	1.69	-	Plasma	Day 7	Positive	HILIC	81403	256498	5291691	249875	17253	510323	131060	777772	17253	387050	84268	17253	17253	303227	162468	62542	34506	245689	3699382	490369	254561	17253	17253	162862	20675888	3057213	291417
3284	-4.59	0.24591	0.591292	168.995	5.52	-	Plasma	Day 7	Positive	HILIC	144351	85557	22871489	15553	56095	12073	4340	32346	82088	4340	37470	4340	86322	64468	76573	17981	10240	17974	48742	32219	103388	33142	18687	8679	36338	19655	81067
3168	-3.2	0.0642	0.516559	164.93	5.31	-	Plasma	Day 7	Positive	HILIC	388765	33819	182893	647576	2740749	33184	3659	60216	68924	83534	96485	4192264	7318	807637	17256	326864	89989	212367	353092	1189238	596775	5019464	153461	69184	5575025	3659	129929
3131	2.33	0.08063	0.516559	163.054	1.73	-	Plasma	Day 7	Positive	HILIC	69086	85544	14408	182730	35804	14408	85820	33369	418441	28816	14408	14408	14408	30735	775713	14408	195668	33535	14408	14408	2051698	55984	14408	235082	494580	14408	31040
2935	-2.12	0.19263	0.540738	159.095	1.29	-	Plasma	Day 7	Positive	HILIC	247508	5809638	2791546	8397280	357582	11260375	19332	19332	2362096	19332	19332	19332	3313057	19332	117947	2726950	19332	4332946	19332	19332	276752	6325122	5686584	19332	19332	38664	1139396
2932	-2.06	0.02625	0.240791	140.013	5.45	-	Plasma	Day 7	Negative	HILIC	830455	1367175	1651790	712704	210561	592317	13841112	261843	643338	4640	107203	1746522	1451961	836370	593601	2250514	376654	1331402	10565871	6535027	1337641	834317	437692	347407	1217921	662050	1424855
2800	2.53	0.29492	0.640127	156.085	3.54	-	Plasma	Day 7	Positive	HILIC	23222	11611	11611	158199	168972	246636	11611	18432741	11611	5885393	27965698	11611	11611	379874	7454911	11611	11611	11611	198266	177562	1703613	475306	7919913	11611	5714589	11611	320129
C5H9F2OP	-3.05	0.36757	0.690436	155.043	4.06	4	Plasma	Day 7	Positive	HILIC	294866	2046197	2316427	391959	1415450	682076	95848	990431	885442	627359	792259	87914243	843166	1417120	713674	306871	1634071	1017776	678512	434141	783809	1957213	1373834	518766	303190	1659034	557089
2623	-3.63	0.11238	0.540738	151.144	2.3	-	Plasma	Day 7	Positive	HILIC	127297	4071721	1926557	1174860	63649	694926	407607	63649	480214	2796686	2289015	2920074	63649	783482	2478871	5623932	63649	8322419	142689556	931639	145106	3791431	63649	580493	63649	151664	586143
2542	-5.79	0.92349	0.995078	148.064	3.5	-	Plasma	Day 7	Positive	HILIC	59907	59907	59907	59907	59907	59907	59907	59907	59907	59907	59907	59907	59907	59907	161612	59907	142558	59907	330756	119815	59907	59907	59907	59907	76202885	127423	181628
C6H8FNO2	-3.62	0.90354	0.988914	146.06	1.73	4	Plasma	Day 7	Positive	HILIC	2817858	1227214	478230163	4989927	4467527	2977795	1851183	2130157	1944834	1544121	2537595	1710269	4655497	4449209	3886824	789956	988112	1848723	1138017	2614637	2636881	2366328	4212050	1412586	1438639	1347113	4203768
Actinine	-2.24	0.90354	0.988914	146.118	4.21	3	Plasma	Day 7	Positive	HILIC	30924	66605	25746	191856	1538523	4908661	16157	38071	127596	21158	272771	86093	50426	138986	165504	31695	41971	36726	67954	31549	24475	135669	19262	239373	68297	213261	91434
2401	-2.8	0.8162	0.83989	131.037	2.4	-	Plasma	Day 7	Negative	HILIC	8630	8630	144277	18179	1232887	28145	8630	21220	91936	42134	72912	8630	8630	8630	8630	8630	19570	97876	1518622	8630	22038	58764	95455	17260	8630	8630	8630
2388	2.5	0.00825	0.37947	144.987	3.69	-	Plasma	Day 7	Positive	HILIC	404922	74719	37359	412453	37359	37359	253112	8309517	653738	471738	1899882	272285	13440016	588525	488523	801010	553578	880328	342940	232741	676809	483114	421661	646572	560846	1888743	967946
2309	-2.35	0.33563	0.66953	142.948	5.32	-	Plasma	Day 7	Positive	HILIC	239979	17632	85105	402225	2555610	710213	5585	17508	69028	15515	63234	3926703	11169	353881	21968	228552	43816	168486	340091	5585	384244	2187237	88054	45839	5585	11408	579478
2300	-2.03	0.94204	0.999569	143.082	1.3	-	Plasma	Day 7	Positive	HILIC	1511538	10410843	298624	2221803	1396095	1358892	837076579	11402750	97576084	646839	1721954	15388365	1634256	10372827	8312625	4026131	453120063	2175860674	1076751	23770697	6525248	2076703	1379878	698644844	1616094433	2970580499	8108330
2270	-3.31	0.98029	1	141.938	5.56	-	Plasma	Day 7	Positive	HILIC	90381	3140303	225772	8921	3594313	41720	4461	4461	57109	4461	79247	31050	58168	62919	75020	49839	12045	25218	52100	87195	26249	12101	4461	35029	29212	26834	70303
2237	-5.04	0.58669	0.85842	140.059	2.61	-	Plasma	Day 7	Positive	HILIC	203560	45691065	305213	424406	197335	184295	19005	99561	320441	329592	182466	97546	19005	258387	209646	19005	38010	47092885	554586	65108	96313	198778	19005	419856	289394	201840	78960
2191	-2.65	0.10971	0.334877	129.017	3.79	-	Plasma	Day 7	Negative	HILIC	168470	303025	66553425	936048	1985752	1756453	556063	1747509	733669	912013	1079954	7252892	1717165	823091	890990	1430026	456150	1199590	1124322	426866	794107	3179829	2727533	426528	449085	4285691	1485806
1885	3.03	0.54371	0.821475	133.097	4.37	-	Plasma	Day 7	Positive	HILIC	48088	179142	193499	38029	130266	74960	32240	126352	257830	76623	351038	16120	112578	117553	147714	96607	148994	204723	111443	208436	12928262	349176	163348	220182	297373	380349	142770
C7H16S	-2.31	0.05008	0.516559	133.105	2.5	4	Plasma	Day 7	Positive	HILIC	3541966	54342187	5028538	2928610	3053872	80945261	36728529	2879495	3908530	2850377	3150808	18087787	4539444	3975790	3161617	2879538	6456335	4755528	5119700	62969973	3351868	4504565	5167332	3098357	2710837	6631119	4608478
1795	-2.21	0.86215	0.977814	132.085	3.33	-	Plasma	Day 7	Positive	HILIC	87910	116453	59265	27992	1437316	9258	289992	49342	3122104	25439	219028	58003	9258	85415	95546	9258	1791412	9258	9258	2342282	9258	65402	606492	18515	378383	32193216	164900
C6H11NS	2.95	0.08886	0.516559	130.069	3.29	4	Plasma	Day 7	Positive	HILIC	308041	622362	449836	47571	210451	64326	206602	20417	224030	403152	6546340	86591	3963696	524999	478430	45390	92559	74911	53280	193634	532601	137716	3039163	20595343	40833	458954	188204
1716	-2.58	0.17786	0.540738	130.123	5.49	-	Plasma	Day 7	Positive	HILIC	3847043	5549358	1228846	4722007	2916691	3966119	43558	3178845	5478245	1677546	3379831	278387529	2233753	3176348	2799228	4870944	7804160	5657254	4767958	7997698	5032564	3480813	3242696	822895	8455823	4194914	3050140
CHNO3S	-3.18	0.78969	0.977814	129.957	5.13	4	Plasma	Day 7	Positive	HILIC	9883549	8062674	6857435	10738385	9445844	21468646	20588880	8953986	12312972	8442272	8540561	1611514063	10657833	8768071	9057431	12548220	12157587	13475051	6524387	5631650	14770128	9456041	14514605	27526577	10697994	9054970	12872800
1602	-2.2	0.07096	0.305784	117.044	1.01	-	Plasma	Day 7	Negative	HILIC	63036	670213	63036	63036	4876098	63036	278128	63036	63036	63036	612423	134824	435274	6862835	63036	63036	63036	211334	63036	1195213	63036	4184776	126072	63036	701226	129985	1391418
1435	-2.88	0.34199	0.596506	114.02	1.28	-	Plasma	Day 7	Negative	HILIC	3964406	10770434	685398	1404997	132049331	3012260	2626707	1242720	555737	1143104	20748530	569316	1023235	32543191	41748	348265	33343	252599	129674	20529368	1114100	161509529	2530319	1732402	4925146	494821	3448433
C5H6O3	-2.02	0.45095	0.688237	113.025	3.04	4	Plasma	Day 7	Negative	HILIC	3742019	644663	13551164	3649552	34201772	1900713	1281958	645049	7916140	1977627	2313066	5281219	8814366	6030243	1532090	3311136	6443637	5738683	4455964	2538290	6045392	162269656	5325239	4448635	4308173	6779282	443856
1286	-2.32	0.07123	0.516559	121.974	3.63	-	Plasma	Day 7	Positive	HILIC	21682321	37504	1736390	55919266	69947993	107039449	706920	979773	924587	2643710	43668686	3228927	582929	43900911	545855	873917	643372	407359	274997	80024396	726689	76870656	1313769	188956	84284299	2202384	207765
1259	-3.25	0.61024	0.865544	121.078	2.15	-	Plasma	Day 7	Positive	HILIC	1055707	1591345	100109512	1522831	1566718	1102931	1210965	2333379	2265889	2363111	1498106	311381	1362401	71294914	1735057	1332760	2547960	1029001	1641377	1129192	5977455	1237538	2178478	663485	61634094	79779841	1962256
1186	-4.45	0.07125	0.516559	117.102	3.64	-	Plasma	Day 7	Positive	HILIC	20697	35411696	98055	2106629	287181	586362	117895	316232	55967	71728	161816	386510	20697	66735	244326	94648	120014	172173	71899	41394	20697	172282	112518	204566	108699	259715	20697
C2H8B2O4	-2.16	0.51181	0.799344	117.074	3.02	4	Plasma	Day 7	Positive	HILIC	16306591	27517918	35090658	18839682	21207709	759193	193466562	18920464	21715285	21001242	16659970	11013418	19688817	20088738	18736636	12548259	25704462	23170136	20356312	14734623	22361523	327511700	1085842	15466101	306306763	367160647	19455432
C4H5NO3	-2.02	0.19071	0.540738	116.034	4.06	4	Plasma	Day 7	Positive	HILIC	18996	666596	279117	70307	640035	156025	18996	144465	193587	54997	175979	18996	198021	356834	234475	37992	339629	266045	418563	62191	162206	555804	304836	233503	6641642	230545	65851
1093	2.06	0.80509	0.977814	114.071	5.66	-	Plasma	Day 7	Positive	HILIC	701859	136489	4049	135030	60593	59415	425331	401798	88048	4049	8097	276488	415161	234946	6646142	70971	23015	100829	694258	254781	310535	226326	106516	88545	209009	100336	157880
1085	-3.47	0.03903	0.516559	113.983	6.05	-	Plasma	Day 7	Positive	HILIC	135392	67391	12451154	80332	40980	67831	240185	36278	67337	3311	6622	100544	227843	173915	60982	71907	10414	110371	223304	175748	196818	125417	147372	33957	123660	68230	106210
1078	-2.34	0.65691	0.895201	113.977	5.99	-	Plasma	Day 7	Positive	HILIC	251563	105899	8676	75525	57810	61823	210994	338452	97546	8676	17352	114138	264718	211732	80858	88938	31429	169119	260963	247813	233358	118235	135747	83548	168671	9175183	112580
1016	4.34	0.75257	0.959699	112.112	5.49	-	Plasma	Day 7	Positive	HILIC	32188	25108	67806	98415	89649	87735	41622	35376467	125768	26639	21613	1560626	60447	62746	69323	13877	171960	89864	33680	43627	154527	65875	156102	63918	142834	26895	76899
998	2.63	0.24475	0.591292	112.062	3.52	-	Plasma	Day 7	Positive	HILIC	24146	133282	9327	68801	18654	20320	69863	217233	9327	22527	8177151	127119	74460	30084	462544	37817	30290	256471	118549	9327	556025	90887	9327	37612	1283871	9327	139350
528	-3.17	0.10855	0.334877	88.0121	1.28	-	Plasma	Day 7	Negative	HILIC	1132703	2904279	1622965	217632	37119549	908966	784536	191504	233203	40444	4460704	890080	353333	7351051	37597	18798	105852	229150	58238	4653088	18798	41436305	934484	81024	982707	18798	979108
pyruvate	-2.65	0.16225	0.409862	87.0089	1.27	3	Plasma	Day 7	Negative	HILIC	42307808	96046802	44198906	7497486	1100159071	30668414	28473468	13054294	14687813	6479144	156964269	35192571	8203684	240190906	10614562	5339525	7850413	9080032	7860587	178045358	5964002	961262848	26850876	11303738	32834118	6954053	31013317
513	-2.7	0.26614	0.609874	95.0684	2.37	-	Plasma	Day 7	Positive	HILIC	207893	380142	786733	105029	580563	34864	101027	170846	393854	162563	222564	16796446	270759	356330	328517	99769	283236	185146	34864	332906	34864	481834	715017	34864	69728	457207	170976
277	2.95	0.19451	0.540738	81.0335	3.5	3	Plasma	Day 7	Positive	HILIC	569737	438306	1891077	367325	91799	319984	108946	33062436	323148	165603	1587070	32667	128058	173825	673157	154599	536286	1203594	756110	326881	297564	152723	321368	400512	435923	443912	572023
Undecanedioic acid	0.17	0.75257	0.702015	215.129	9.4	3	Plasma	Day 7	Negative	RP	12270210	5345640	7325876	4199323	1499295	10156671	2287640	3442102	6151170	3893315	1742112	251096	6772280	7221179	4561114	3251867	1316211	6521295	4336649	1294668	3164672	6601098	1745376	5076422	3367390	4445537	5822998
Tyrosol	2.22	0.16225	0.385982	119.05	4.36	3	Plasma	Day 7	Negative	RP	189538	338513	255986	90846	195825	18775	4853	296549	77311	131522	3858659	3800	52070	118349	133108	44552	38110	168146	94696	61039	341565	1900	75870	119205	101218	77696	59164
Tryptamine	-1.38	0.04831	0.160821	146.165	0.61	1	Plasma	Day 7	Positive	RP	12052	769465	77010	321487	88394	66325	19177	242292	4067.5	47926	4067.5	14097	4067.5	135155	4067.5	37287	105737	49848	4067.5	8135	4067.5	22334	37614	4067.5	25748	4067.5	12732
Tauro-1-hydroxycholic Acid	-0.71	0.71127	0.691147	530.281	8.32	3	Plasma	Day 7	Negative	RP	116292	3297555	6125715	22869	3100219	487874	167462	54040	2362804	1859380	82857	22869	889658	266171	2042097	557293	601577	5212673	1628145	182536	45737	568808	362170	496636	1083233	1934540	1936455
Tau-CDCA	0.14	0.28119	0.464219	498.2	19.21	1	Plasma	Day 7	Negative	RP	104555	275346	NA	670083	143174	134720	17888	315592	47866	284771	245438	13595	45590	62886	118995	26511	146373	17371	69249	61116	99167	89964	177044	28599	64783	51624	81560
Tau-CA	-0.03	0.57438	0.658201	514.2	15.4	1	Plasma	Day 7	Negative	RP	89564	403164	NA	286285	150940	104037	9696	244727	58142	327328	72060	12091	8753	23361	46793	12683	46593	23091	24314	29394	61228	21249	197838	7531	32758	55952	33942
Succinylacetoacetate	0.03	0.98066	0.770194	183.066	8.26	3	Plasma	Day 7	Negative	RP	300416	661394	602214	166022	45156	306510	128134	127714	82413	517122	472367	59737	201135	163871	321409	119972	92563	408417	359584	260180	668496	328122	304516	272180	167716	492171	153151
Spermidine	-0.31	0.98066	0.770194	115.04	2.98	1	Plasma	Day 7	Negative	RP	811934	993468	8171612	7276980	1351240	7812819	1620902	1154119	1476877	3100708	3806895	2102133	3311040	1038925	1443092	6409431	1539846	3158256	3236029	620185	4628712	1292319	3032205	8485088	487730	9496384	2432888
Skatole	-0.12	0.78969	0.709795	145.014	1.13	1	Plasma	Day 7	Negative	RP	2803498	5251881	8339826	2818742	5220735	3610305	2667293	3739820	5135035	3309747	3721373	769271	3654949	3815128	4152150	2633731	3636485	4605011	3589784	4068510	3867205	5387066	6702082	4500193	3641874	4167364	4186151
p-Phenolsulfonic acid	-0.21	0.42207	0.580452	172.992	4.11	3	Plasma	Day 7	Negative	RP	39945712	63195214	71845225	46545709	21083293	11588077	6982820	10184460	27621210	31742518	43360078	4696936	39760365	63523690	44881558	28586986	16482069	21235065	41865479	45310394	57042982	63557557	30937822	38123792	44403999	40385341	10974203
Phenol sulfate	0.16	0.51181	0.627312	172.992	4.91	3	Plasma	Day 7	Negative	RP	19088083	18293779	19238331	24118935	8551967	3934711	4480229	9974261	12741317	15845383	19501166	1028634	9263050	15967874	8858809	6871190	3815945	5220535	11220256	9511593	22114421	15068490	12478050	12572131	15282996	8624270	4883461
p-cresol sulfate	-0.49	0.71599	0.271865	161.107	4.25	1	Plasma	Day 7	Positive	RP	158611104	54900064	633687	150656064	28311370	110994120	24343504	9322216	101518984	42580780	30378612	1267374	149782336	5774007	108258224	151742912	41037164	110273440	28959912	49904472	72800784	702987520	320677760	106327296	107590248	22755288	98735496
N-acetylcitrulline	0.06	0.75257	0.283797	218.114	1.15	3	Plasma	Day 7	Positive	RP	1644211	2079482	352826	4883880	2000269	1743553	741956	3657980	1151836	693482	2381001	59757	197646	1641642	752456	913495	941104	717808	191582	831581	2286023	587094	1710862	599060	1529216	144113	119514
Methylindole	-0.33	0.30545	0.168172	176.071	7.05	1	Plasma	Day 7	Positive	RP	21440	21440	289910	467262	42880	56937	308496	125235	300302	442497	21440	251607	135923	44267	325814	201930	21440	131661	282216	264240	21440	47638	21440	21440	116441	119390	21440
Mercaptocaffeine	-2.67	0.02625	0.265435	225.045	6.89	3	Plasma	Day 7	Negative	RP	7121	7121	701196	7121	179749	161229	219521	7121	7121	7121	7121	7121	137334	7121	7121	176790	85069	177164	1659441	7121	14243	179085	119704	18875	120611	205289	125559
Lanthionine	-1.1	0.03903	0.160821	191.049	1.03	3	Plasma	Day 7	Positive	RP	208761	223922	348257	350004	1071228	915759	188928	514964	152755	369979	126582	563770	149849	470082	324163	385454	445962	764486	450264	62462	327083	2410526	461663	340838	124924	933599	148806
Kynurenic acid	0.46	0.2266	0.163934	132.081	4.23	1	Plasma	Day 7	Positive	RP	164556976	275216896	182399408	114473568	74012888	3.56386e+06	27559822	89452640	122877216	152281600	180941984	7127719	20432302	68729800	109167696	27526366	24777544	30436526	57512336	44743992	125044160	68652632	70522768	59259840	3.56386e+06	78018360	20384148
Ketoisovalerate	-0.81	0.68003	0.260004	132.081	9.22	1	Plasma	Day 7	Positive	RP	43957832	17614168	303344992	36266940	363078496	79107728	55269016	44180660	97893696	1229900	19640180	47165832	103842264	614950	10240207	17024452	123943616	60503792	15476298	105373376	57343772	243611760	38567184	46709588	22455744	14333370	9468799
Indolpropionic acid	1.23	0.17709	0.397933	187.007	5.4	1	Plasma	Day 7	Negative	RP	245771	48484	2154443	104301	24242	88731	183628	24242	24242	24242	1021099	24242	1337437	24242	3337260	50731	411258	1077078	24242	644307	209951	69827	642807	334667	24242	56700	1458703
Indolelactic acid	0.98	0.04427	0.160821	188.071	6.89	2.b	Plasma	Day 7	Positive	RP	6433417	3068058	10898137	6641435	3010526	8220074	13348757	9878181	16941663	6164817	35272739	79406	16686978	13396463	9043230	14787292	25340158	5711737	2490093	16372784	5587799	5794251	6687803	30288931	3703996	11143706	8397734
Indoleacrylic acid	1.07	0.04427	0.160821	188.07	7.06	3	Plasma	Day 7	Positive	RP	4605184	2448485	7499252	6576246	2155528	5287718	10395286	6701160	13449513	4454905	27658447	84355	12278944	4259184	5524058	9212854	16826511	5543833	2361674	6403251	5929476	4917451	6728990	18658143	2207320	8226380	5621099
Indoleacetic acid	0.12	0.68003	0.679144	144.045	6.73	1	Plasma	Day 7	Negative	RP	174056432	138739936	341667040	168003376	209231680	161632032	74244600	250723696	214419184	86963544	296448320	13648961	124719104	167292240	127186432	188799568	115944072	156852208	85124336	101926336	164916240	115968072	248114768	106645888	130365208	133703216	162911104
Indole	0.48	0.93642	0.328387	190.05	5.04	1	Plasma	Day 7	Positive	RP	35294	38761	98491	405348	17647	17647	251486	17647	17647	17647	17647	65004	57263	17647	521212	17647	114583	17647	17647	37587	701918	17647	270303	17647	296430	17647	17647
Indolaldehyd	-0.31	0.64476	0.24835	118.065	8	1	Plasma	Day 7	Positive	RP	6532196	4550527	12166245	27978462	15908180	17146430	7187538	6295250	6992124	2801802	14681958	1787172	10894093	6154258	3373476	9844333	6611938	8310040	4770543	7717516	18323674	7962821	27571904	12023630	5954618	5347624	5827427
Hydrocinnamic acid	-0.03	0.55369	0.225812	151.075	11.17	1	Plasma	Day 7	Positive	RP	757089	295505	619211	401340	20213.5	297886	455081	20213.5	282031	322795	941386	286750	562754	668654	312134	483626	40427	830110	319941	916829	1735606	551980	1170835	370412	473211	649302	355726
Gly-CDCA	0.31	0.47423	0.607808	448.2	9.34	1	Plasma	Day 7	Negative	RP	1388	6075	NA	10967	5413	4569	742	11897	1234	9341	5088	189	1981	2071	2711	480	5336	175	2257	1413	3624	4562	9245	777	2264	1336	3640
Gly-CA	-0.47	0.799	0.710271	464.2	8.08	1	Plasma	Day 7	Negative	RP	441	9693	NA	3668	5886	3997	531	3885	2489	4537	2623	142.5	574	567	3408	285	1247	624	560	899	2672	1248	14730	580	1221	3839	2946
Galactonic acid	0.02	0.98066	0.770194	195.051	1.24	3	Plasma	Day 7	Negative	RP	240565952	67555811	43907308	163276334	158263902	114110681	61358744	84513166	93265936	177092611	176488719	5870993	58453073	155318423	156391090	150768062	72433069	192902731	184876793	137465406	35264002	173340160	166153601	231245076	96811931	184955323	106225550
Estriol 3-sulfate	-0.18	0.94204	0.769756	367.122	7.21	3	Plasma	Day 7	Negative	RP	10412729	8624586	28088677	636414	5820561	3671325	1963715	1334816	12804703	9296437	2593755	129217	13328888	7173181	9612216	14110081	2851927	17065608	14095647	6809684	1600553	9647753	866172	7117185	6855266	14357213	13891321
Dopamine 3-O-sulfate	-0.27	0.42207	0.580452	232.028	5.81	3	Plasma	Day 7	Negative	RP	7486	1199417	1080202	134330	128263	394003	806867	88774	678816	799154	135252	14972	662823	777754	466657	168938	392618	557491	528544	526757	876956	694807	929055	704281	201412	990624	393810
Dopamine	-0.14	1	0.344108	154.086	1.21	1	Plasma	Day 7	Positive	RP	438259	24301	860383	1038053	238243	234619	5300	377186	337334	906.5	68110	655501	906.5	906.5	906.5	906.5	386606	255359	906.5	182499	1813	224604	906.5	925906	353453	906.5	906.5
Cortisol 21-sulfate	-0.67	0.67442	0.679144	441.16	9.03	3	Plasma	Day 7	Negative	RP	605925	1465070	2893238	143058	1680884	569208	257779	376818	746079	593354	535776	28362	861667	3393084	14181	1398958	898222	1647217	859628	91244	509032	14181	14181	14181	127732	839075	1497463
CA	1.82	0.755	0.702015	407.2	9.38	1	Plasma	Day 7	Negative	RP	36867	1734	NA	3562	2239	2388	56.5	2839	436	1940	113	56.5	646	260	2014	3013	56.5	372	1786	56.5	223	919	1154	1042	56.5	428	503
Biliverdin IXb	0.32	0.34199	0.175972	585.271	7.9	1	Plasma	Day 7	Positive	RP	53952876	21392996	67144752	1914990	46935204	7958685	22080164	51131892	58065956	121813720	45576224	3599513	47031548	50848640	60548272	14573819	23121440	112541728	17384954	89284768	79968480	77782296	124062112	35912400	59448760	64150164	91657392
Biliverdin IXa	0.33	0.54371	0.223397	585.271	9.4	2.a	Plasma	Day 7	Positive	RP	147676800	134800048	190373776	60891892	136062944	170271488	92397264	270570912	190189904	97986480	106356216	1612733	118779168	230374288	135170192	170328128	96764728	93488248	31406502	234022464	228675472	150012624	108618712	392032160	234438624	200412656	155799456
Bilirubin IXb	0.05	0.90354	0.318887	583.256	11.7	1	Plasma	Day 7	Positive	RP	150938624	195598112	364591	74056.5	102345952	148113	1196685	64500940	81648560	132179688	1265336	5646790	4600601	90262088	120546184	5458904	3558579	159326688	41822496	151447840	68159328	10643706	104700744	5253214	68192624	71397864	84794032
Bilirubin IXa	0.19	0.48087	0.210122	583.256	10.4	2.a	Plasma	Day 7	Positive	RP	826895616	1206997632	891388288	824262	749494080	17829604	257898832	533317056	1038672704	772139904	691771776	3915704	524801056	487906240	769843456	229725408	423075680	1373195392	357976512	1240578176	815013568	928848192	699384768	231115456	263821616	666530048	749069120
alpha-Ketoglutarate	-0.75	0.23105	0.163934	190.086	7.98	1	Plasma	Day 7	Positive	RP	7806905	14448002	54857904	4842047	51690156	6757187	13838251	1970174	18717018	1863243	34526068	11686216	17607194	16133370	9037517	28318126	15772223	19077668	11083511	19728452	5549621	53160452	6316114	14234298	1577450	18690266	9028693
5-Oxo-delta-bilirubin	0.27	0.34199	0.175972	599.25	11.3	3	Plasma	Day 7	Positive	RP	6513615	5269410	7500816	725710	3908774	747376	3235921	5948545	6598952	2135006	5864955	2204124	2245201	3854567	2864214	2904048	3251299	6782994	1462724	5238621	5840165	7595185	4838826	4333598	2682101	2158106	4975190
4-Pyridoxic acid	0.31	0.57654	0.231699	166.05	2.58	3	Plasma	Day 7	Positive	RP	17181733	17318632	18289885	9146252	8997082	7511819	2745989	10015746	13980304	13759826	3799683	581367	3636567	4934245	4882597	4513781	6374479	6223337	5090230	5108026	16587744	11166178	7163818	11250663	8583539	5694745	3137929
3-Hydroxyoctanoic acid	0.46	0.23105	0.445016	159.103	8.48	3	Plasma	Day 7	Negative	RP	21633516	4536825	9184035	10004103	6662467	7371354	2652726	5901255	6026470	6547187	6270234	1622905	4547242	6373365	7448259	5533812	4357760	7482560	6021907	4103876	9806720	5627208	3769807	7471151	3575619	4559826	4251278
3-Hydroxybenzoic acid	1.03	0.02285	0.265435	139.04	5.87	3	Plasma	Day 7	Negative	RP	367678	966249	595816	61779	534121	379523	264496	650245	940450	254022	2808614	247523	1407681	588438	1228662	1124828	4029209	406275	3193290	940335	1261258	311749	387937	2467759	886422	835259	1077896
3-beta,16alpha-Dihydroxyandrostenone sulfate	-0.16	0.86526	0.311238	385.168	8.61	3	Plasma	Day 7	Positive	RP	26366852	39810637	66370417	8730948	19549919	15073809	5662127	11806565	30334269	31242447	15785393	1128275	21765325	28192723	16945977	25239578	15688206	28278486	35037324	19161119	16662241	22516105	8272197	26774416	15654474	31656300	14682692
3,5-Tetrahydroaldosterone sulfate	-0.15	0.64476	0.668686	427.18	9.74	3	Plasma	Day 7	Negative	RP	24798902	75956633	52475425	8824516	37488653	35393881	19627045	21923121	28776192	47096164	28660951	6511658	35193951	49204116	29602303	37519788	28845358	50108377	57090028	29291438	58814835	22998669	17266208	24105628	19302572	37718879	18293943
2-hydroxybenzenesulfonic acid	-0.26	0.45095	0.588377	172.992	4.23	3	Plasma	Day 7	Negative	RP	23548247	57551901	45490223	29161709	24933117	49157663	9732033	41946440	35483143	68153811	43162796	1957888	13431014	75487413	6993749	21900954	10417476	15231119	38701692	27543425	39974440	63964597	44041738	34597718	28953051	36871506	9883899
19-nortestosterone sulfate	0.04	0.61024	0.658201	399.148	5.99	3	Plasma	Day 7	Negative	RP	19976579	26498159	59466988	6908918	23077895	18478100	6728333	10207888	32078073	75886676	33816297	2453133	47059707	47488437	30789256	46819547	28893958	59598243	59656187	13340537	23532426	23388761	8354828	13719524	15452464	60237364	22369517
1,11-Undecanedicarboxylic acid	-0.01	0.90354	0.745831	243.16	10.65	3	Plasma	Day 7	Negative	RP	11414366	7375074	9534295	4413942	2750533	6238459	2442282	2909503	7942891	3224068	2663471	472650	5977812	7619740	5556162	5576769	7561490	10224480	4044072	8632882	7542957	7359258	4559524	4551267	4777642	8337075	4954979
22738	2.93	0.18276	0.163934	710.45	9.11	-	Plasma	Day 7	Positive	RP	2145816	97491	44250	318200	11589	11589	34361	11589	52972	26270	5561293	11589	11589	95467	546542	11589	23178	11589	94626	610274	167988	11589	11589	672556	261107	131104	51076
22733	2.52	0.17786	0.163934	709.445	9.12	-	Plasma	Day 7	Positive	RP	7641519	160489	51830	1042336	158758	1994717	179834	157789	483396	135610	18879586	50395	40684	183387	2358494	16446	144581	50074	314341	2486705	504957	39779	32891	2672116	893202	782774	203330
22602	2.43	0.24475	0.163934	687.934	9.05	-	Plasma	Day 7	Positive	RP	5995646	470114	57815	841008	22365	1710062	106945	178313	153877	126168	15963765	70263	22365	79578	2671757	98971	211148	22365	473872	2126105	440706	22365	44731	2664749	755888	783586	22365
22598	2.23	0.09826	0.160821	687.431	9.05	-	Plasma	Day 7	Positive	RP	7987375	674268	165198	1413627	20408	3113296	208446	382842	760760	116922	21089214	74445	175417	115454	3725670	138672	312256	20408	825333	2566881	572465	40816	70254	3105450	1375782	1108306	195394
22486	2.64	0.63901	0.24835	669.753	9.7	-	Plasma	Day 7	Positive	RP	2683317	86167	99838	263351	22482	239395	7198	13692	40879	40377	2302035	3599	19310	55740	227493	20369	8813	3599	78572	159233	69060	44874	3599	335792	159037	93574	8966
22365	2.96	0.23105	0.163934	655.413	9.66	-	Plasma	Day 7	Positive	RP	3903177	123508	37100	379612	50459	317042	69069	55440	120698	12782	4562627	7615	54307	81745	465012	34249	60162	3808	132618	394392	222556	41289	20055	563468	114421	67325	14332
22361	2.8	0.2266	0.163934	655.079	9.66	-	Plasma	Day 7	Positive	RP	3730053	114020	58994	456301	20683	317732	72424	72930	93504	44838	4473430	6841	41909	145852	493672	13683	45153	6841	111768	286588	219983	78329	19939	617024	161780	201244	61165
22289	-3.86	0.57654	0.231699	645.968	14.14	-	Plasma	Day 7	Positive	RP	69634	28217	308093	1110321	212971	1055911	414436	94506	65099	31892	612102	35911	203949	152000	31814	62242	135592	46595	106177	48368	231383	40594574	215541	553656	656351	58884	107354
22234	2.77	0.50399	0.215106	641.073	9.63	-	Plasma	Day 7	Positive	RP	2328628	66489	14826	215773	40061	369900	48586	28458	53051	7413	3645598	7413	7413	45385	518911	17908	22493	7413	79041	272112	145417	65354	7413	438254	154149	123221	27063
22232	2.57	0.44428	0.197265	640.738	9.63	-	Plasma	Day 7	Positive	RP	5703423	172226	143953	542968	15105	632660	65657	50533	173850	58680	6160846	7553	62193	271708	835398	100919	60700	7553	194301	620521	316148	72570	40619	960820	361349	275650	35037
22228	2.67	0.51181	0.215106	640.403	9.63	-	Plasma	Day 7	Positive	RP	6707083	169529	130876	691140	47430	664462	39985	96947	168719	35620	6509594	7898	29167	230575	800313	36389	114260	3949	103790	640226	221325	72122	40629	551190	369686	231313	36408
22078	3.02	0.26275	0.163934	626.397	9.59	-	Plasma	Day 7	Positive	RP	4166296	93630	76314	263474	8232	509701	14264	42361	71607	3973	4000691	3973	3973	3973	625498	8799	22152	3973	32642	430508	156812	3973	3973	349202	109202	128610	7946
22072	2.73	0.23105	0.163934	626.063	9.59	-	Plasma	Day 7	Positive	RP	8268967	164153	166525	612602	127839	1193563	154752	149784	299628	76684	10420214	9146	85381	237158	1404303	55725	121788	18292	268250	910659	439279	34114	58862	997422	583106	290337	78551
22044	-3.3	0.80509	0.29749	623.954	14.15	-	Plasma	Day 7	Positive	RP	229543	16041	238929	1147327	255525	1291338	562900	351449	100522	157261	724339	41579	382646	233880	16041	32082	365182	112376	94007	229128	365565	46005224	186194	751715	790193	56989	125018
21871	2.84	0.27507	0.163934	612.057	9.55	-	Plasma	Day 7	Positive	RP	2209378	49490	20306	218210	19772	297703	43409	7617	48066	9868	2781658	3361	3361	3361	376849	3361	23496	3361	13079	290863	104198	13090	3361	269404	139666	65416	6721
21869	2.64	0.31753	0.172723	611.72	9.55	-	Plasma	Day 7	Positive	RP	6092594	171825	150064	762843	97966	683609	76704	118083	202326	42413	6975735	6357	56979	142736	746218	29976	98940	15327	180423	634809	270062	92725	14970	1068161	389931	205269	9746
21864	2.64	0.36757	0.179092	611.388	9.55	-	Plasma	Day 7	Positive	RP	11595351	404581	220073	888829	135233	1744172	232830	114590	418638	61969	14467001	9969	129123	181384	1733346	65053	158578	11301	390465	1484733	478390	109988	24218	1713593	860467	464338	28012
21723	-3.26	0.90354	0.318887	601.44	14.17	-	Plasma	Day 7	Positive	RP	619981	138658	577444	2044651	546858	2119094	988952	345839	128563	134947	1227813	110368	401938	512023	61643	30822	832937	158531	568018	186264	812745	78118290	503118	1154763	1553256	188886	602510
21645	3.43	0.13666	0.160821	597.383	9.51	-	Plasma	Day 7	Positive	RP	3113043	65393	34082	231055	4336	349433	33228	9100	112151	25741	4746610	4336	4336	21432	519347	4336	53150	4336	62290	262723	58869	8673	4336	396654	100456	28001	9522
21638	2.57	0.12003	0.160821	597.045	9.51	-	Plasma	Day 7	Positive	RP	8546062	404826	219669	767618	206193	1278467	89092	135261	395979	106661	10950965	18620	83445	37239	1619761	64055	112790	18620	303199	1322435	445512	37540	52113	1422834	675467	362460	77370
21636	2.7	0.27203	0.163934	596.713	9.51	-	Plasma	Day 7	Positive	RP	16083178	356095	283493	1645637	162342	1626450	341881	205954	622627	204645	22229922	10336	52677	292491	3000617	105558	332556	56652	590176	2718398	852679	199138	81831	2602767	1211637	701078	117838
21631	2.49	0.23105	0.163934	596.377	9.51	-	Plasma	Day 7	Positive	RP	18369324	813423	395865	1876345	321861	2551672	356831	296727	914527	282672	22857714	23146	145089	300843	2957362	123482	434831	48954	556458	2959917	917908	246484	181056	3040937	1486160	830548	188428
21399	2.96	0.0782	0.160821	582.373	9.47	-	Plasma	Day 7	Positive	RP	11257652	366061	140448	1137501	8798	1390823	127494	59146	378055	123365	17162437	8798	17595	18727	2403246	8798	187637	8798	300963	2027440	551112	8798	8798	2123193	588469	266958	73481
21391	2.58	0.21223	0.163934	582.036	9.47	-	Plasma	Day 7	Positive	RP	22356644	1053440	543706	2323564	325203	3383780	427079	341917	1175535	297744	33540768	47337	174197	424877	4868749	126157	562248	64159	851890	4259730	1339578	276210	192795	3993294	1555279	901973	248156
21389	2.48	0.34199	0.175972	581.701	9.47	-	Plasma	Day 7	Positive	RP	24693161	1150593	712128	2614843	488338	3498086	472015	462686	1199794	118196	36593135	42035	224830	531680	3240057	196295	635737	75781	1057793	4522954	1352361	74518	100682	2012296	1718725	1208562	120987
21175	2.66	0.12143	0.160821	567.694	9.42	-	Plasma	Day 7	Positive	RP	16837726	372940	238522	1419566	212869	2273248	200786	342860	959375	249529	21080715	8240	103886	247481	3042801	114969	325000	4120	609085	3322410	872373	192711	19902	2982585	961330	620082	166653
21168	2.65	0.16225	0.163934	567.361	9.42	-	Plasma	Day 7	Positive	RP	32562461	1201188	303799	2989092	526912	4344761	726225	577235	1592443	543475	49403846	42323	179003	571727	6737791	162819	764234	21161	1358724	6781490	1887511	331382	175677	6318896	2128055	1763209	288395
21160	2.57	0.21223	0.163934	567.027	9.42	-	Plasma	Day 7	Positive	RP	40148184	2277726	795621	3634774	498057	5413948	678544	832507	1869483	565762	60743437	50782	334991	873547	8551255	267163	835932	11314	1726782	8359181	2446472	642084	164071	7341405	2686610	2372981	318295
21125	2.5	0.03403	0.160821	565.23	10.48	-	Plasma	Day 7	Positive	RP	9786	4893	136656	4893	4893	4893	183747	34825	255910	4893	130933	4893	294567	4893	4893	168816	1113819	4893	4893	334633	19774	89505	4893	1877094	4893	4893	17879
21054	2.23	0.11671	0.160821	560.378	12.6	-	Plasma	Day 7	Positive	RP	777455	11303	11303	1290107	11303	144021	32570	151955	125924	11303	3874266	11303	11303	11303	26852	11303	11303	11303	11303	321712	1454373	11303	22606	119931	118851	11303	11303
21017	-3.38	0.95961	0.334389	558.417	14.2	-	Plasma	Day 7	Positive	RP	14311	14311	54105	93276	14311	533008	235069	107832	14311	14311	184201	33191	14311	68626	14311	14311	105024	28679	28621	14311	376932	17922850	34287	305460	479181	14311	143103
20928	2.78	0.12517	0.160821	554.002	9.38	-	Plasma	Day 7	Positive	RP	1538037	48451	6625	164851	6625	284202	6625	13250	49153	30860	2567408	6625	6625	15897	307888	6625	20397	6625	30862	248982	129046	19975	6625	422855	91448	129577	6625
20922	2.76	0.14202	0.160821	553.357	9.38	-	Plasma	Day 7	Positive	RP	6500187	294567	13509	673810	6755	906799	48241	6755	256588	24401	11217391	6755	14356	31785	1500514	6755	113787	6755	167419	1669260	489114	6755	6755	1500649	374436	410925	18353
20913	2.65	0.19451	0.163934	553.02	9.38	-	Plasma	Day 7	Positive	RP	18194182	857605	365909	1694885	324126	2998091	295394	252315	982435	279437	31375723	5492	105654	397450	4656245	132113	492563	62073	696641	3889173	1387906	145019	78800	3965960	1249220	1162089	172463
20911	2.63	0.17786	0.163934	552.685	9.38	-	Plasma	Day 7	Positive	RP	36724998	1994460	856674	3454947	611702	5911859	571945	766385	1851721	433682	62342368	80558	343002	917836	7655078	131277	880988	108359	1388398	7365510	2856335	409381	172684	7493282	2463261	2279529	533836
20901	2.65	0.13407	0.160821	552.351	9.38	-	Plasma	Day 7	Positive	RP	44890959	2243462	832871	4376706	745954	7030886	797334	892217	2454911	824864	75550598	108797	488967	1126009	10761267	231323	1059928	68040	1323934	9087461	3432256	543828	275693	9021649	3135837	2921639	548009
20793	-3.38	0.01796	0.160821	545.402	11.37	-	Plasma	Day 7	Positive	RP	25326	2956	2956	2956	2956	2956	26881	2956	33495	2956	12039	2907493	5912	2956	19053	2956	18965	21225	2956	2956	12658	12939	2956	34511	2956	2956	30658
20713	-3.51	0.01112	0.160821	541.45	11.37	-	Plasma	Day 7	Positive	RP	35724	2598	2598	2598	2598	2598	36735	2598	59132	15423	10240	5457435	30742	11585	25264	2598	38526	36830	2598	7460	27567	7701	2598	46638	5196	23181	47351
20695	2.94	0.60387	0.240923	540.685	9.66	-	Plasma	Day 7	Positive	RP	7668	7668	7668	15337	7668	7668	7668	7668	7668	7668	290534	7668	7668	7668	7668	7668	7668	7668	7668	7668	500812	7668	40180	7668	7668	7668	7668
20633	2.75	0.14486	0.160821	538.344	9.33	-	Plasma	Day 7	Positive	RP	17737377	784189	256625	2141748	46288	3673314	329952	54573	1062158	121701	30619194	18190	96079	65309	4199600	36380	231766	18190	617183	2561054	890670	18190	18190	1073809	1167285	429436	141061
N-(4-chloro-5-methyl-2-sulfanylphenyl)sulfonyl-N''-(4-chlorophenyl)sulfonyl-4-methylmorpholin-4-ium-4-carboximidamide	2.57	0.14767	0.160821	538.012	9.33	3	Plasma	Day 7	Positive	RP	31053818	1687608	229331	4319349	341643	6592791	711643	506096	1766836	365087	64214601	42824	239530	978443	11183887	157831	921756	44169	859557	7229290	2108634	450226	138727	8373644	3181724	2709370	332731
20624	2.56	0.21223	0.163934	537.677	9.33	-	Plasma	Day 7	Positive	RP	47867105	3092146	768108	5339332	603065	9042206	911639	898360	2695681	435516	84668918	36856	447934	1221677	13733364	244113	1004711	93985	1831379	9585075	3276805	425520	125852	10750042	4505140	3248591	236751
20465	2.71	0.26046	0.163934	530.298	9.37	-	Plasma	Day 7	Positive	RP	3082	197562	3082	211238	19434	3082	3082	405454	58149	302270	1816772	6165	3082	3082	3082	3082	69915	3082	25851	3082	351401	3082	59622	3082	57337	69031	3082
20456	2.67	0.26658	0.163934	529.34	9.76	-	Plasma	Day 7	Positive	RP	2953813	18140	32092	350791	21865	188103	68489	20766	70566	57197	1866588	4298	28051	71652	227871	9098	14127	4298	4298	171609	71359	126359	17856	202121	115637	55483	8595
20446	2.67	0.38754	0.185538	528.838	9.76	-	Plasma	Day 7	Positive	RP	4091559	54320	94334	373019	6342	456619	54255	64901	73655	6342	3175302	6342	25618	110175	346552	18565	18685	12684	122460	296253	118805	158060	25129	464288	119805	16047	34818
20368	2.75	0.24008	0.163934	524.986	9.28	-	Plasma	Day 7	Positive	RP	1298052	31025	25620	130904	4064	401475	26287	14185	61317	19426	3118179	8127	4064	4064	498277	4064	23237	4064	45137	280664	82796	4064	4064	383257	124215	92943	4064
1-18:0-lysoPC	-4.12	0.29976	0.16684	524.375	14.07	3	Plasma	Day 7	Positive	RP	53981	53981	53981	1293429	225590	1319287	53981	221869	53981	53981	107961	53981	53981	192167	53981	53981	165310	53981	53981	197002	53981	24660570	251760	136509	174118	53981	178514
20323	-3.57	0.07723	0.160821	523.42	11.38	-	Plasma	Day 7	Positive	RP	185032	4128	29625	4128	4128	4128	362824	4128	276011	4128	55531	21730390	59781	15451	72064	28668	127130	96003	4128	63101	85893	56395	8257	211822	31888	28130	217750
20305	2.43	0.25098	0.163934	523	9.28	-	Plasma	Day 7	Positive	RP	47911809	1666140	1353852	5574693	723466	11194635	1288123	1040955	2845018	681911	61901315	63776	404702	1224660	15511670	242432	482895	78394	2589444	7991317	2910468	727097	396294	12719424	1155298	3455083	763444
20199	2.41	0.54371	0.223397	517.831	9.73	-	Plasma	Day 7	Positive	RP	5528336	262398	52257	809224	79998	768176	139089	154058	110019	85039	6584168	26801	58949	250107	676644	71777	36028	15601	171723	462517	217433	211125	62815	1196057	387619	246905	80530
20144	2.32	0.09289	0.160821	515.341	11.39	-	Plasma	Day 7	Positive	RP	10448	392765	11367	54507	3407	3407	3407	3407	105207	138984	1372651	6814	63171	16395	18245	18824	430751	71808	33726	51700	818050	44688	185741	11904	13566	12854	201792
20127	2.03	0.06408	0.160821	514.338	11.67	-	Plasma	Day 7	Positive	RP	18052	481876	113172	168473	36611	30147	4984	17846	321144	502608	2088046	9967	77322	4984	164378	108962	597582	103464	16361	272475	1535047	169654	446578	22958	4984	43853	299602
20018	2.99	0.12899	0.160821	509.977	9.23	-	Plasma	Day 7	Positive	RP	1830723	109077	34279	182770	6631	540887	18819	13281	78686	6631	4865975	6631	20485	6631	770861	6631	13261	17086	63022	395660	114950	6631	6631	587344	39800	83948	24717
19997	2.69	0.14767	0.160821	508.995	9.23	-	Plasma	Day 7	Positive	RP	15284167	753549	256937	2358548	265129	4169975	418293	345416	1117513	204192	44409649	191801	218974	544235	6125830	152744	486838	23739	807932	3441305	1199362	201139	47477	5438215	2041909	1303391	299728
19981	2.7	0.16225	0.163934	508.327	9.23	-	Plasma	Day 7	Positive	RP	43450213	2510679	644322	5500231	811052	11302300	1317575	993893	2542122	646417	126420449	284643	624948	1529934	17447335	460948	1334060	153076	2643519	10223234	3726394	472378	101570	14954295	5567660	4199534	711430
19971	2.75	0.27691	0.163934	507.577	9.7	-	Plasma	Day 7	Positive	RP	2246012	15951	43143	203433	21990	257633	9065	44556	29113	30487	2413051	8771	11395	73384	212726	4386	4386	4386	21022	238491	54993	57369	4386	333955	80709	129700	34768
19967	3.06	0.47293	0.208306	507.326	9.7	-	Plasma	Day 7	Positive	RP	5544640	65193	74624	498842	39743	404669	35889	22535	43498	33186	5602780	4758	9516	4758	532475	4758	17932	12067	104431	332960	152656	76706	4758	699840	359043	185201	4758
19957	2.84	0.42207	0.188927	506.826	9.7	-	Plasma	Day 7	Positive	RP	7732656	139751	100141	854137	36262	641366	129782	52511	182969	84195	9439944	25250	73817	223847	834186	73765	79405	14868	172762	513647	304838	253349	22688	1385436	501105	410516	33580
19755	3.42	0.0782	0.160821	496.571	9.67	-	Plasma	Day 7	Positive	RP	2676864	5708	5708	253962	14643	216050	44715	22848	29017	23734	3577811	11416	17091	60680	428428	5708	11585	5708	5708	101634	104603	36345	5708	425400	127074	99111	15096
19714	2.87	0.29421	0.16684	496.07	9.66	-	Plasma	Day 7	Positive	RP	11746646	522032	272942	1108258	19329	811865	167537	169324	399008	139563	15319886	30661	91626	386306	1891995	75571	157601	9665	357298	988994	624227	210575	81420	2058693	876881	569560	61755
19646	2.41	0.14767	0.160821	493.986	9.17	-	Plasma	Day 7	Positive	RP	29945755	1591382	277479	5383293	482867	6578689	946298	957941	2703879	456283	75316020	501856	459054	1129803	11580142	366866	1335897	106642	2708838	8212333	2654173	433562	238694	11364926	5130793	3418665	600902
19644	2.32	0.17786	0.163934	493.65	9.17	-	Plasma	Day 7	Positive	RP	42216828	3289194	1145696	7363905	881261	12481341	1305420	1279762	4045761	819677	104564265	594707	589732	1563512	18475325	558041	1839628	184545	3493653	11444420	3711781	753736	428141	16428542	6715376	4428319	980763
19524	2.54	0.17451	0.163934	487.974	9.17	-	Plasma	Day 7	Positive	RP	3661439	252106	61706	510057	37287	832910	126555	123942	283445	73624	10661012	106561	74053	282290	1455865	14080	140449	14080	266204	891945	244031	28159	14080	999791	533901	496855	90950
19482	3.12	0.08594	0.160821	485.563	9.63	-	Plasma	Day 7	Positive	RP	3313813	42525	3547	318740	22099	285924	3547	7094	123528	64835	3652416	3547	22737	83713	543117	3547	54202	3547	45956	244370	103260	44539	3547	468532	123355	169268	3547
19466	2.74	0.42207	0.188927	485.061	9.63	-	Plasma	Day 7	Positive	RP	14611410	364179	267133	1309974	149466	1840166	111243	208012	358398	162197	15462347	43987	85004	569432	2070283	164227	160161	16239	381408	1193042	412109	213901	118161	2271112	784238	292495	112189
19464	2.69	0.27203	0.163934	484.812	9.63	-	Plasma	Day 7	Positive	RP	13429741	499088	167486	1323047	65136	1629707	206155	218570	516572	113408	16935226	29042	88008	541057	2261841	169691	188374	17563	613060	1450332	704811	180965	90767	2252082	713833	579975	113849
19307	2.38	0.0978	0.160821	479.978	9.11	-	Plasma	Day 7	Positive	RP	4103554	192239	71625	634445	61098	1228284	67451	27434	383081	68204	10305620	43240	62368	11374	1016640	11374	116080	11374	280564	1277937	304563	22748	11374	1322260	550911	490871	91119
19283	2.29	0.13407	0.160821	478.974	9.11	-	Plasma	Day 7	Positive	RP	40861898	2842171	415659	7387375	978815	12587689	1411193	1492621	3727733	1074720	105766803	744102	626172	1757833	17447676	889022	1718180	165587	3136444	11519394	3349192	904741	511072	16295726	6682159	5386709	1003440
19184	3.24	0.22267	0.163934	474.307	9.59	-	Plasma	Day 7	Positive	RP	7498234	148297	84331	603698	10630	907136	33819	10630	141886	10630	9964973	21259	27176	10630	1258133	10630	106964	10630	140524	678250	288393	66381	33947	496734	292526	10630	35617
19171	2.69	0.51181	0.215106	474.055	9.59	-	Plasma	Day 7	Positive	RP	12935532	392832	226358	1196110	172516	1938046	201795	178257	407635	81409	17946588	23196	78563	140413	1032304	80245	145747	16692	335681	1430811	509828	163316	99680	1943042	1035058	532580	90595
19169	2.82	0.29421	0.16684	473.805	9.6	-	Plasma	Day 7	Positive	RP	12924915	315710	204772	1078149	129829	1887418	198020	179237	394674	58870	20466987	24102	72153	527626	2316943	57154	213931	8040	464038	1446167	591299	156654	43114	2095192	938190	631404	61534
19167	2.93	0.26541	0.163934	473.634	9.12	-	Plasma	Day 7	Positive	RP	2989584	92024	26377	206623	57844	887333	47769	10446	86559	51192	8175169	87325	10446	10446	916304	47761	137682	20892	86811	736173	135766	10446	10446	1210267	167239	133154	42087
19089	-2.27	0.13113	0.160821	470.364	14.27	-	Plasma	Day 7	Positive	RP	7959	31201	26789	285607	80140	263601	348499	23156	7959	71491	37229	21421	7959	139401	7959	47089	174799	15917	256867	76934	883666	8418097	123923	197761	326039	7959	68705
19035	-4.25	0.35982	0.179092	468.388	10.79	-	Plasma	Day 7	Positive	RP	197163	5233	120049	5233	5233	76225	244923	12822	242060	10466	5233	25538809	28746	29924	58662	22627	95809	81785	10697	47172	68582	68818	5233	104059	25304	22304	126648
18917	2.23	0.07976	0.160821	465.302	9.06	-	Plasma	Day 7	Positive	RP	3821742	207951	38217	761306	39318	1279507	48621	72130	245880	132064	9624270	16829	70983	80123	1852710	53116	64942	16829	246402	1371038	320013	65281	33659	1259068	577854	608161	98277
18902	2.29	0.10971	0.160821	464.968	9.06	-	Plasma	Day 7	Positive	RP	10487790	841842	199894	1995194	221527	4451459	311612	531483	1218396	383499	33996534	199628	110983	382303	5855930	277690	510089	43887	1008600	3806571	1027057	159834	164994	4778853	1795142	1790934	294861
18899	2.21	0.14767	0.160821	464.634	9.05	-	Plasma	Day 7	Positive	RP	25216020	1817091	388861	5266454	282079	9313668	315683	491146	3170956	1040720	75375682	599982	526674	1128733	12930561	604039	1426492	180723	2380358	9573818	1752229	711870	526463	10759116	4438298	4333332	782755
18876	2.12	0.14767	0.160821	464.299	9.05	-	Plasma	Day 7	Positive	RP	37630764	3005263	821959	8041157	1341626	14251461	1382339	2085716	4181902	1262225	106638610	951404	900165	1756010	19402306	863335	2011362	291484	3741935	13183694	2750752	1165099	485450	15489523	7283871	6269199	1216048
18863	3.09	0.06641	0.160821	463.55	9.55	-	Plasma	Day 7	Positive	RP	2393716	48835	3182	242683	15012	312034	6364	26693	60529	7730	3234547	3182	3182	23436	402561	3182	20429	3182	13302	253850	59535	3182	7613	445034	160329	41977	16742
18858	3.12	0.14767	0.160821	463.301	9.55	-	Plasma	Day 7	Positive	RP	5729416	79298	143378	434121	23352	664815	91853	76038	225156	36096	8105191	5325	10650	16116	1012414	22118	108652	14219	99449	587040	216147	52277	29972	897488	313232	185281	39675
18843	2.74	0.13225	0.160821	463.049	9.55	-	Plasma	Day 7	Positive	RP	10478928	254249	71242	1052200	52059	1623280	152598	158113	329326	119569	15354317	20099	67970	181857	1771794	40197	160758	20099	299284	1530940	410903	125526	42839	1853080	876281	374993	60574
18840	2.84	0.25098	0.163934	462.798	9.55	-	Plasma	Day 7	Positive	RP	11887065	333441	208646	990683	179099	1762651	146475	136179	407934	153706	17141618	27157	80936	207236	2030032	46183	169312	27859	232496	1262085	518877	133421	71280	2271708	993930	449146	77295
C26H41NO6	2.1	0.07723	0.160821	462.284	9.82	4	Plasma	Day 7	Positive	RP	21073	149902	20433	16687	45124	6526	6526	812891	21701	581707	313371	56283	20768	15478	22754	14898	120760	6526	6526	19180	100329	13052	188597	6526	6526	117031	6526
18763	2.32	0.22418	0.163934	458.958	9.06	-	Plasma	Day 7	Positive	RP	2234125	151145	19057	463457	19057	1203638	67345	19057	132514	132832	8821217	19057	19057	49274	1378743	53088	165368	19057	152961	932011	59308	38115	50491	1376697	456994	504431	54230
18757	2.4	0.37368	0.180472	458.623	9.06	-	Plasma	Day 7	Positive	RP	3813028	151699	21694	886886	7606	2039349	94551	89682	438186	105988	12622338	27358	7606	126230	2703636	117768	49690	7606	280277	928084	136715	7606	42702	1718759	699475	522105	15213
18581	3.02	0.27691	0.163934	452.043	9.51	-	Plasma	Day 7	Positive	RP	8306455	106968	106903	662843	5343	1069329	122299	72369	432419	56129	13279650	10686	5343	106396	1621800	43926	96424	5343	135923	1203681	354836	68800	5343	1352656	644380	299180	28017
18580	2.84	0.36757	0.179092	451.791	9.51	-	Plasma	Day 7	Positive	RP	9744656	224949	171505	879681	121112	1223947	183271	135721	384225	42397	14149287	9022	28809	141899	2003090	41673	129597	11362	280797	1398766	370516	73754	46865	1622368	647585	351764	38144
18255	3.21	0.13172	0.160821	441.286	9.47	-	Plasma	Day 7	Positive	RP	3340971	92950	18298	216493	17203	538783	46218	37678	85326	12131	6936300	6065	12522	23354	785077	6065	49320	6065	55657	535788	123842	17287	6065	562497	167898	128243	47868
18244	2.39	0.20799	0.163934	441.035	9.47	-	Plasma	Day 7	Positive	RP	6309831	251310	63535	496616	51404	274571	114662	27521	356362	65523	2394879	9547	34970	97204	1396724	19094	78598	9547	205036	978186	256818	46456	9547	1107531	436289	279649	36260
18241	2.98	0.19091	0.163934	440.785	9.47	-	Plasma	Day 7	Positive	RP	7180010	262144	123454	613954	88454	935500	101188	75988	469643	54828	12355705	15607	17811	81052	1684938	36763	150940	7804	85908	1212666	274725	64901	7804	1406444	483502	251924	69393
18104	2.25	0.13407	0.160821	435.616	8.93	-	Plasma	Day 7	Positive	RP	6477592	655281	227117	1317639	25549	2534977	428719	418425	805486	198880	19608332	51098	219252	216657	3233778	289208	320938	52300	370226	2853736	450008	170863	153204	2271559	683166	441978	202069
18097	2.09	0.09887	0.160821	435.282	8.92	-	Plasma	Day 7	Positive	RP	15733941	1593436	528458	4085622	252454	6369369	882735	1021025	2303116	731855	49954156	1275692	672372	776628	10190618	729139	1408492	149035	1382554	6927178	1779751	719625	561748	6899643	2922818	2269444	1014281
17929	3.25	0.28864	0.16684	429.779	9.42	-	Plasma	Day 7	Positive	RP	5765289	183532	109778	95939	80399	806220	78212	53623	166011	18986	12147869	10224	12406	180112	1712968	29360	84026	5112	119524	847266	345989	31389	5112	1154064	422809	288226	44649
17606	3.05	0.20688	0.163934	419.023	9.38	-	Plasma	Day 7	Positive	RP	2809482	55103	30767	185342	35521	554411	23074	13642	108243	24916	6341220	6821	6821	61299	960920	16823	89809	6821	72996	541799	156163	6821	6821	695708	176236	185682	16871
17600	3.17	0.10159	0.160821	418.772	9.38	-	Plasma	Day 7	Positive	RP	3492085	210314	6260	368220	45788	414949	31312	81296	162748	24929	7824963	6260	6260	70099	1141653	6260	74860	6260	95207	621398	212774	12521	6260	652880	157374	160945	22268
16976	-3.7	0.27203	0.163934	399.357	12.63	-	Plasma	Day 7	Positive	RP	116047	205296	123757	11664308	38459	22779761	186596	344110	373641	148193	335260	246449	278328	404891	103030	250975	341899	92918	229826	1111628	175994	255774	223382	142646	432608	8490819	121878
N-[1-[3-(dimethylamino)pyrrolidine-1-carbonyl]pyrrolidin-3-yl]-2,2,2-trifluoro-N-(3-methoxypropyl)acetamide	7.95	0.09222	0.160821	393.216	9.45	3	Plasma	Day 7	Positive	RP	8600	8600	8600	8600	8600	8600	8600	23339480	8600	8600	8600	8600	8600	8600	8600	8600	8600	8600	8600	8600	17200	8600	8600	8600	8600	8600	8600
3-Oxochol-4-en-24-oic acid	2.41	0.78969	0.29577	373.273	11.74	3	Plasma	Day 7	Positive	RP	83214795	2077869	3506260	3814043	2070020	3070381	38271	2118691	577320	4085595	497093	12034	1172536	538516	3345246	4341863	335031	835371	2254149	225055	762407	1441606	1941602	1746165	294321	532908	504765
16090	-4.31	0.13871	0.160821	372.33	12.05	-	Plasma	Day 7	Positive	RP	43297	173891	126948	10343421	90139	19243312	94141	159568	246285	111934	393285	110414	59853	303928	128371	196041	21649	133274	172613	569769	121519	68982	21649	131822	335830	11888443	98129
15897	2.7	0.41301	0.580452	655.31	8.86	-	Plasma	Day 7	Negative	RP	142818	10186	85147	362257	9389	595680	4694	380114	4694	103621	86355	4694	76033	4694	591709	75828	4694	114589	4694	43644	7400633	109427	244483	169439	161294	175273	18887
C32H43NO10	2.04	0.03158	0.275284	600.286	8.73	4	Plasma	Day 7	Negative	RP	132051	21702	147227	131198	95062	8331	8331	716847	59500	8331	1609150	8331	23250	16663	170886	8331	130564	8331	8331	237638	693147	56724	506262	17176	38637	8331	132018
C25H27N5O8S2	2.14	0.58238	0.658201	588.127	5.04	4	Plasma	Day 7	Negative	RP	115633	47168	295884	682901	3104	13698	3104	3104	3104	3104	9444821	546386	113762	6208	3104	183554	29161	57395	654313	6972	1522553	92383	1147631	3104	3104	9069	155199
15449	2.44	0.12003	0.160821	357.278	12.32	-	Plasma	Day 7	Positive	RP	26721366	588816	831118	2738154	1028322	750907	30475	1748830	481107	2593742	166559	15237	1052367	441585	2316562	1553471	121977	245689	619201	81636	215943	691991	15237	1369323	241598	120290	571736
15032	-2.48	0.85997	0.733263	520.15	7.82	-	Plasma	Day 7	Negative	RP	6337	6337	6337	19090	6337	6337	474463	12673	6337	6337	6337	6337	6337	6337	108197	6337	15138	1954765	6337	6337	6337	6337	6337	222675	410765	351081	6337
Ecosette	-2.37	0.82269	0.723381	516.155	8.69	3	Plasma	Day 7	Negative	RP	674738	674738	674738	674738	674738	674738	30288134	674738	674738	674738	674738	674738	674738	674738	28070941	674738	7196423	30595094	674738	674738	674738	674738	674738	1349476	99997182	147768673	674738
C29H37NO7	2.02	0.23105	0.445016	510.252	9.36	4	Plasma	Day 7	Negative	RP	1131714	2961745	808238	4339273	449819	940537	254992	6759132	910046	5717276	23257456	136632	241219	385720	658545	308777	1686569	605683	691547	1019340	3507940	357306	868573	287757	970839	778378	252211
Pregnanediol glucuronide	2.1	0.08886	0.347741	495.298	11.39	3	Plasma	Day 7	Negative	RP	187015	1937830	537953	213149	7653	109349	23845	3826	1337945	1953121	10601441	95457	785684	298250	683829	717673	5156273	645590	235049	1519142	6256347	578851	2455342	27000	152130	319154	1944491
14591	-4.74	0.43842	0.588377	489.231	12.87	-	Plasma	Day 7	Negative	RP	10029	5589	225397	2794	1510503	1043647	2794	192702	2794	2794	33494	2794	106607	10675	351935	48633	2794	2794	36380991	55895	69066	392303	30265	258023	385168	62377	2794
C33H31NO3	-4.53	0.62115	0.660141	488.227	12.86	4	Plasma	Day 7	Negative	RP	41546	39412	632135	4450	4606825	3076185	4450	662776	40611	51594	175232	4450	401047	79812	1064975	143652	4450	54587	110575849	255554	345105	1290147	80201	847494	1203067	269558	8900
14415	-2.25	0.50623	0.627312	476.291	13.17	-	Plasma	Day 7	Negative	RP	20521	20521	1025249	20521	1570285	791395	20521	165740	20521	20521	54007	20521	64611	20521	20521	20521	20521	20521	86235	20521	160596	1279021	96976	210617	344069	41041	20521
13662	2.48	0.08367	0.347741	438.294	12.31	-	Plasma	Day 7	Negative	RP	2263011	39077	55907	256869	55885	57329	6017	75743	24412	181023	3008	3008	81026	11473	140188	143958	9317	3008	40030	8372	57913	21741	41473	63954	16389	3008	22108
methyl 3,6,7,12-tetrahydroxycholan-24-oate	2.04	0.08886	0.347741	437.291	12.31	3	Plasma	Day 7	Negative	RP	8635515	315008	353723	1272028	270791	390799	24135	542871	135303	787066	123995	7046	441659	134269	724005	616125	169906	109064	276343	85738	147526	192714	215370	665515	77922	84785	183163
C13H18BNO6	-3.38	0.40569	0.188746	317.118	5.19	4	Plasma	Day 7	Positive	RP	2526	6463	228454	2526	460292	2526	2526	2526	10775	2526	2526	2526	24784	2526	2526	2526	11042	14629	2526	34855	2526	268728	2526	2526	2526	15624	5052
C29H21N3O	-2.24	0.3027	0.489735	426.159	7.95	4	Plasma	Day 7	Negative	RP	743454	991514	9815	713462	992355	370570	228135	409826	9815	601075	166793	9815	9815	5708184	19629	9815	9815	9815	9815	1872757	9815	1397188	99765	294445	7404543	39898	617624
C29H21N3O	-2.1	0.71768	0.691147	426.159	7.42	4	Plasma	Day 7	Negative	RP	1070600	47134	18438	36877	1436542	441082	233311	548030	18438	585198	43119	18438	18438	8136157	18438	18438	18438	18438	18438	2122374	18438	916078	18438	360886	7987683	18438	751689
13345	-2.21	0.86215	0.733263	425.219	5.48	-	Plasma	Day 7	Negative	RP	41112	750383	220107	15258	15258	30516	129875	15258	534193	114977	392925	15258	75497	11981311	147185	170123	637220	488236	148990	112258	99016	55458	15258	172704	752463	234188	15258
13137	-3.89	0.54371	0.646811	415.318	12.05	-	Plasma	Day 7	Negative	RP	76130	79373	48221	5399738	31964	8942833	63009	107008	135567	56128	142648	142629	85830	123830	82392	73328	66729	57789	86904	341962	78520	79915	67038	93193	177049	5390640	51395
13060	2.03	0.18717	0.409217	412.205	11.39	-	Plasma	Day 7	Negative	RP	234030	143707	160858	30290	23390	15593	3927	3927	60325	51806	986247	7854	51949	46962	153431	45597	401165	62546	14943	125725	34491	3927	3927	3927	3927	15416	3927
Cholalin	2.1	0.48087	0.607808	407.281	11.74	3	Plasma	Day 7	Negative	RP	51723677	2306129	2012994	2665368	2051675	1682461	34908	2075055	698562	3239074	467934	37462	1087062	300530	3035406	3478609	528319	675014	2630895	339522	436969	798508	2402849	1783292	470068	394210	668628
12934	-2.45	0.87283	0.733263	407.14	8.46	-	Plasma	Day 7	Negative	RP	22862	22862	22862	22862	22862	22862	722312	22862	22862	22862	22862	22862	22862	22862	62272	22862	135967	88846	22862	22862	22862	22862	22862	45724	1920483	392450	22862
12864	-5.21	0.14897	0.160821	307.248	9.02	-	Plasma	Day 7	Positive	RP	341418	13167	182611	13167	13167	13167	577618	13167	491445	36535	116628	108826204	149919	13167	13167	26334	214539	217752	13167	133689	228193	223218	13167	179884	47557	13167	258772
12752	-6.01	0.87056	0.311238	305.267	9.04	-	Plasma	Day 7	Positive	RP	28230	14115	14115	14115	14115	14115	14115	14115	14115	14115	14115	15672829	14115	14115	14115	14115	14115	14115	14115	14115	14115	14115	14115	14115	14115	14115	14115
3-bis[4-[2-(dimethylamino)ethyl]phenyl]phosphanylpropanoic acid	2.07	0.02571	0.265435	399.222	10.56	3	Plasma	Day 7	Negative	RP	369437	9948	9948	166083	9948	9948	9948	890642	9948	511171	725852	9948	9948	9948	9948	9948	19896	9948	9948	9948	757186	9948	848949	9948	9948	9948	9948
12561	-2.45	1	0.777832	393.036	3.25	-	Plasma	Day 7	Negative	RP	335781	140031	19407	86795	128553	15374989	7914	575937	100111	15827	19480	7914	776793	7914	53275	205050	7914	7914	484998	7914	886122	5626421	559379	274247	499658	1178558	7914
C18H32O9	2.42	0.00474	0.197383	391.198	10.16	4	Plasma	Day 7	Negative	RP	62236	142270	54319	5425	5425	10850	5425	164885	696624	36716	179219	19119	12341	49260	64452	5425	268174	5425	5425	5425	17998	26963	25322	42816	5425	53759	16216
C20H40N2O5	-3.85	0.98066	0.770194	387.286	11.24	4	Plasma	Day 7	Negative	RP	387398	286784	211353	23761733	188450	32981135	248881	210009	544577	299661	687500	351745	251510	448114	357221	376247	278033	273648	269731	1055064	441296	328171	242724	575047	816877	29401147	314516
12337	2.68	0.11327	0.160821	300.092	4.4	-	Plasma	Day 7	Positive	RP	85199	106753	22762	16777	11655	3805	24264	57971	64663	28234	1202539	3805	9058	42319	3805	3805	7610	33582	3805	3805	24885	3805	3805	44439	50471	13170	3805
12221	2.57	0.42335	0.580452	379.198	9.9	-	Plasma	Day 7	Negative	RP	10949	51468	72161	21074	10666156	14396	5474	9390007	5474	43131	35734119	199975	172186	5474	18983	5474	5474	5474	14207	5474	79671	67002	5474	5474	5474	5474	5474
12197	-2.59	0.02293	0.265435	378.201	9.32	-	Plasma	Day 7	Negative	RP	71929	912628	46704	7771	7771	7771	15542	61878	147664	58555	590439	7771	26571	12390217	57748	82393	369384	48006	7771	7771	59458	7771	7771	87049	48554	74149	32337
C21H30O6	-2.32	0.25098	0.464219	377.197	9.32	4	Plasma	Day 7	Negative	RP	438493	3670327	525276	114769	394453	323877	191915	240090	1478818	505499	2503744	6187	230625	53905560	292827	321623	1753825	351999	340185	241628	436427	181130	43438	463535	741329	150404	143870
12088	2.55	0.01112	0.265435	373.169	7.36	-	Plasma	Day 7	Negative	RP	155156	61660	3556	134746	3556	76371	3556	395646	164220	1199974	267063	3556	7113	3556	66909	3556	60835	3556	7546	8493	211546	65336	162602	17794	3556	87043	3556
12020	-2.07	0.70892	0.691147	370.203	12.77	-	Plasma	Day 7	Negative	RP	27925	32552	45097	51771	442345	245115	3223	11833	12815	3223	60792	3223	24703	3223	51451	6447	8101	3223	985324	3223	70731	226594	29847	89981	128046	17229	3223
11909	2.58	0.29421	0.16684	293.135	9.19	-	Plasma	Day 7	Positive	RP	3186487	1409126	808309	348932	250021	155964	235619	210249	944053	601344	434375	77982	511471	1239250	678865	951002	676634	1208577	588228	466284	32553021	758916	490870	575684	413342	672106	1149154
11570	-2.99	0.64476	0.24835	287.233	8.32	-	Plasma	Day 7	Positive	RP	697328	721986	1151163	63781281	98342	63086202	217278	274524	2379906	455228	6751159	89431	466683	488603	115047	648647	508800	324819	608656	555301	470146	142062	81023	1040923	422379	28402087	770063
11510	2.24	0.01751	0.160821	286.26	11.39	-	Plasma	Day 7	Positive	RP	4917	240929	4917	24706	9867	4917	4917	10136	99910	160559	742182	4917	37061	4917	42422	4917	330075	11424	4917	122544	518281	9834	186298	4917	4917	4917	164283
11449	-2.77	0.40146	0.188746	285.29	10.55	-	Plasma	Day 7	Positive	RP	57271	29368	16446	497766	4877	1729113	31189	34800	24347	49393	82929	33404	4877	61032	11302	11274	43883	14767	32687	243556	42141	57691	46022	52764	67181	1214188	9754
C16H26O8	2.06	0.86286	0.733263	345.155	8.22	4	Plasma	Day 7	Negative	RP	30445586	1958197	2088205	1318805	19393	90972	5170	10340	469976	358345	280162	5170	2577397	4152964	163052	78527	74858	588547	345381	83770	98125	918377	250349	69168	84171	90100	126583
11339	2.11	0.0194	0.265435	344.659	9.18	-	Plasma	Day 7	Negative	RP	14162	5167	5167	5167	5167	5167	5167	16525	100420	17509	16422	5167	416943	44618	10334	5167	177371	74719	5167	44087	278439	95245	36461	30572	21739	38253	109626
11304	-2.09	0.57654	0.658201	343.227	12.31	-	Plasma	Day 7	Negative	RP	3122739	583767	12357150	1744830	7008389	9120043	251460	2748044	1034699	3198960	344256	916970	6886978	2101598	1217113	1841470	1053993	1148424	65060165	601359	2044129	31462933	11504296	2152793	234000	7340513	965711
11299	2.03	0.167	0.385982	343.192	10.33	-	Plasma	Day 7	Negative	RP	502567	30231	147618	653205	55775	130102	7851	3252997	135991	342658	387881	8017	139436	255613	29984	99099	11990	96843	32276	30209	437609	130613	145006	3925	3925	79178	115731
11096	-4.12	0.26067	0.163934	281.184	5.52	-	Plasma	Day 7	Positive	RP	4298	12099	59911	2199377	4298	5498526	8596	4298	253848	4298	22665	4298	9640	28680	11088	54303	16149	72245	11765	30634	4298	4298	4298	193240	134181	5642725	20059
10782	2.03	0.07063	0.347741	328.213	11.49	-	Plasma	Day 7	Negative	RP	10767	31810	12479	20142	20615	13371	4525	53919	31342	32431	286705	4525	9453	24686	30718	4525	15503	4525	4525	9050	4525	4525	4525	4525	4525	4525	4525
10781	-6.77	0.41481	0.188746	276.758	10.55	-	Plasma	Day 7	Positive	RP	7741	21032	26486	209058233	194876	363950225	2834273	272581	7741	2855414	414594	217073	90193	69891	98947	45439	44881	121933	15482	65095	7741	65057	27224	7741	47220	81792410	339874
10776	-6.61	0.33585	0.175972	276.256	10.56	-	Plasma	Day 7	Positive	RP	19006	86060	176665	529639056	274381	914826123	7377393	872061	9503	7601666	1372566	669396	166680	176158	392757	154602	125442	407566	80389	111790	9503	152650	148351	42004	260447	214608017	1110257
10682	2.12	0.10871	0.351762	325.973	4.36	-	Plasma	Day 7	Negative	RP	54809	18386	20228	45391	64151	5405	1339	106091	22911	8803	529834	2679	10501	7240	49004	15646	5560	37577	6731	12222	134505	1339	24818	12504	37945	16390	16677
10554	3.07	0.05427	0.337703	322.099	4.31	-	Plasma	Day 7	Negative	RP	19764	64290	2280	46838	31255	2280	2280	15266	4561	41454	1458422	2280	5493	7267	83698	2280	17854	17446	2280	2280	51473	2280	59074	7866	21714	40314	58614
13-Kodda	-2.02	0.23105	0.445016	317.212	12.03	3	Plasma	Day 7	Negative	RP	1730814	270293	5207657	1068335	1015257	5116399	238227	1032718	495415	1065826	259024	711079	2489796	724129	367036	923632	378158	496292	27564941	449442	542526	5937968	2980603	635006	243906	2588960	404312
9985	2.73	0.66931	0.679144	307.16	10.3	-	Plasma	Day 7	Negative	RP	586898	8092	8092	16183	59494	8092	8092	103938	8092	8092	1656673	8092	8092	302437	8092	8092	8092	8092	8092	21032	8092	8092	25141	8092	28339	8092	37092
9713	-3.17	0.76714	0.705198	301.083	6.65	-	Plasma	Day 7	Negative	RP	2780	105181	12106	5989	9793	7679	5560	13425	22887	36256	146507	2780	137870	69688	31239	86725	22123	99272	19001	21362	9999	49623	5896449	16733	7504	148614	60351
9701	3.67	0.51958	0.627331	301.01	4.35	-	Plasma	Day 7	Negative	RP	5787	7210	1791	11135	1791	1791	3583	1791	1791	1791	342543	1791	1791	1791	1791	1791	1791	1791	1791	1791	34224	1791	1791	1791	1791	1791	1791
9655	-2.7	0.36122	0.179092	259.202	5.52	-	Plasma	Day 7	Positive	RP	126369	61176	265433	3496372	21741	6938442	72001	3058	422120	22058	975400	6115	60416	85852	59852	102973	36411	229546	115277	81590	3058	6183	8928	451124	241400	8977945	26928
9505	4.35	0.31999	0.172723	257.132	9.63	-	Plasma	Day 7	Positive	RP	8891	8891	8891	8891	8891	8891	17783	8891	8891	8891	8891	8891	785919	8891	8891	8891	8891	8891	8891	8891	8891	8891	8891	8891	8891	8891	1257963
9353	-2.55	0.34742	0.177111	255.026	6.61	-	Plasma	Day 7	Positive	RP	2853	5706	16834	2853	39597	2853	2853	2853	2853	2853	6746	2853	26002	2853	2853	2853	2853	24247	402682	2853	2853	2853	2853	2853	7259	12003	7302
9095	2.12	0.27973	0.464219	286.617	9.03	-	Plasma	Day 7	Negative	RP	5204	360848	22318	109295	5204	5204	5204	10408	13981	155527	1496096	22102	14012	5204	16102	12733	252293	5204	16897	59045	742669	93561	182514	5204	5204	5204	23531
9058	-3.72	0.3	0.16684	250.118	6.07	-	Plasma	Day 7	Positive	RP	84007	243517	182266	7284366	41082	59730	13816	48207	53263	104226	5450	5450	60435	88854	64366	11985	51187	80518	65980	44401	68939	2989928	67391	10900	45653	133903	40550
8782	-2.03	0.31753	0.503655	279.197	11.64	-	Plasma	Day 7	Negative	RP	55546	64553	139590	745517	44964	3416163	9652	416827	53723	90086	37580	136842	55227	161518	17025	7608	32932	42620	56922	33529	89391	102590	240881	15642	32435	386787	80855
8773	2.46	0.07151	0.347741	279.127	9.08	-	Plasma	Day 7	Negative	RP	777723	25774	60115	442718	2989	60258	54197	34184	148463	152351	5608921	5977	211995	263286	95269	110801	101586	16164	18228	158344	407241	2989	296561	246613	549021	2989	21344
8764	-7.65	0.41301	0.188746	246.124	5.16	-	Plasma	Day 7	Positive	RP	2052	359529	90230	68591699	11818	2052	53403	275145	2052	179687	38424	131129	5836	181647	2052	4103	111328	4903	33227	2052	36175	145387904	45531	2052	14226	4512	79970
8484	-2.38	0.10871	0.351762	273.08	7.06	-	Plasma	Day 7	Negative	RP	39843	29709	87408	18089	45737	64153	21631	9045	9045	42427	41161	41911	114942	74437	61706	92045	61945	83847	97221	92245	104617	3187933	126357	21621	57238	172619	59899
8395	-3.05	0.49746	0.215106	241.097	6.25	-	Plasma	Day 7	Positive	RP	2360	2360	2360	2360	6291	2360	2360	2360	2360	4890	2360	2360	2360	2360	2360	2360	2360	2360	4719	2360	2360	2360	300428	2360	2360	2360	2360
8344	-3.98	0.39428	0.187138	240.123	3.19	-	Plasma	Day 7	Positive	RP	66766	70372	261000	36600	25723	60737	38224	36250	61900	54548	110855	56999	51221	26551	93642	67833	61380	16215	16398999	56672	93615	41878	70428	87422	49475	99472	41889
8202	2.68	0.03403	0.275284	267.032	4.34	-	Plasma	Day 7	Negative	RP	42016	3002	3002	33999	45836	6004	3002	138613	3002	9402	328809	3002	3002	3002	34702	6280	13451	3002	3002	3002	85761	3002	15379	6282	13894	3002	3002
7933	-5.43	0.2213	0.445016	261.015	7.39	-	Plasma	Day 7	Negative	RP	3999	9748	3999	7844767	117304	254345	3999	196491	3999	3999	3999	3999	35390	7998	3999	3999	3999	44604	1404869	3999	3999	12825882	11577045	252860	3999	3999	30086
7852	2.74	0.80409	0.29749	232.027	2.91	-	Plasma	Day 7	Positive	RP	1585	14386	1585	1585	615252	195010	23278	351840	18975	1585	46934366	3169	6131	97364	417349	1585	6656001	10722458	22832	8206	6053	11373	9044	1585	25488	119673	241557
7847	2.52	0.08886	0.347741	259.028	8.8	-	Plasma	Day 7	Negative	RP	36103539	788788	103939	553421	46351	3091386	504851	824868	4122239	922225	52881031	123241	301797	6190493	4068459	3245108	290628	62091	431282	7804128	724471	11897	349583	547557	2433487	39235	555544
7846	2.72	0.09887	0.347741	259.028	10.44	-	Plasma	Day 7	Negative	RP	55609039	439611	74549	693589	87874	4212587	123914	820885	2810411	586438	41013388	110355	187985	6888029	3284171	1852873	217649	18138	224957	6629814	629175	9069	395391	363737	1629958	75878	824593
7845	2.25	0.12003	0.373453	259.028	10.84	-	Plasma	Day 7	Negative	RP	56517050	778717	79457	1056827	73453	4063163	216309	1326776	4359071	470810	23429238	55209	258037	6979150	2474741	1955732	295997	15149	418573	8501478	686557	15149	392639	701109	3363626	30299	865463
7843	2.81	0.13407	0.385982	259.028	11.07	-	Plasma	Day 7	Negative	RP	47807344	474003	112032	762325	60992	2437620	250499	848955	3584513	335589	24488416	35510	169564	4238325	1637120	1074581	156739	26958	199089	5482148	416801	13045	227140	270973	1267732	26090	489755
7841	2.18	0.09887	0.347741	259.028	8.94	-	Plasma	Day 7	Negative	RP	38434547	800447	79195	463249	34395	3139570	303477	933723	2912872	996868	28791889	90047	255463	6939203	4346381	2552531	314803	34408	388974	8361011	628405	6013	289283	302695	1804788	12026	798522
7839	2.41	0.16225	0.385982	259.028	9.41	-	Plasma	Day 7	Negative	RP	71339048	978884	121688	1045338	119631	2388333	454867	2126455	3914336	514354	30269254	141678	241613	7584418	3230909	1978067	352166	12661	1301601	12510496	563902	6330	409884	958378	2371681	25473	1029887
C10H12O6S	2.09	0.09887	0.347741	259.028	8.4	4	Plasma	Day 7	Negative	RP	29153476	676905	136349	451794	78273	1569321	427985	436997	3429970	298426	20718844	124881	240042	4286739	4903669	1378079	464546	87279	152440	7167258	536315	16314	337636	402857	4056013	76813	1023344
C7H18N4O4	2.05	0.26658	0.464219	257.101	4.14	4	Plasma	Day 7	Negative	RP	4518	4338667	4518	4518	94006	320370	929005	17128	517326	3155226	23843649	9036	1643640	240117	1856637	1056099	3549615	2137219	273556	134796	244172	771280	1050211	201463	697810	3106449	8270765
7649	2.94	0.82416	0.300503	229.097	6.6	-	Plasma	Day 7	Positive	RP	22644	58571	61850	30540	99610	3552	7177	3552	27963	378048	29757	3552	13554	46189	49072785	17756	7104	51283	28912	8900428	26779	10437	84649	25817	15698	13712	33607
7585	-5.48	0.04933	0.160821	228.113	5.16	-	Plasma	Day 7	Positive	RP	4624	4624	9526	970845	4624	4624	4624	4624	4624	4624	4624	4624	4624	4624	4624	9249	4624	4624	76535	4624	4624	2192975	4624	4624	4624	4624	4624
C9H14FO2P	-2.42	0.04027	0.160821	227.06	6.9	4	Plasma	Day 7	Positive	RP	57881	243385	1425928	4578	188499	130459	73370	4578	56992	105234	4578	4578	84451	68819	34503	284239	21042	236265	1640042	9156	10758	142213	79019	101715	70390	198644	134845
7294	-2.66	0.72638	0.691296	249.008	2.9	-	Plasma	Day 7	Negative	RP	2003	109000	18593	2003	9485	5734	2003	36716	5450	37074	7761	2003	4005	72325	31069	2003	10271	12359	1123443	2003	6000	2003	20237	5345	2003	96800	16066
7185	2.43	0.16679	0.385982	246.081	4.71	-	Plasma	Day 7	Negative	RP	365619	29065	138792	35128	1873	23606	1873	3745	54026	6605	720915	1873	1873	1873	27521	6159	4729	36340	30492	1873	126944	1873	1873	219938	83740	17845	1873
7183	2.6	0.27973	0.464219	246.081	4.26	-	Plasma	Day 7	Negative	RP	356744	18938	103018	7600	3667	7334	15222	3667	68099	15345	732718	3667	3667	3667	34847	22410	3667	29802	35041	31156	172874	3667	12643	231689	88575	3667	3667
Acetyl-L-trp	3.48	0.60431	0.658201	245.093	6.77	3	Plasma	Day 7	Negative	RP	92844	75250	225298	29857	314900	64378	55002	36891	106136	1058398	16425	4361	8722	50222	137813715	9320	49587	70467	4361	16880192	28690	11977	289675	84435	41207	10425	45252
Acetyl-L-trp	2.96	0.61024	0.658201	245.093	6.6	3	Plasma	Day 7	Negative	RP	654719	940922	1188810	625828	1225159	535457	289396	896052	530391	4525710	609231	41534	216079	799304	520633613	182332	387768	506495	357779	89397077	455675	513629	1253933	740916	580792	376090	621098
Aldrithiol 4	2.54	0.0978	0.160821	221.021	4.35	3	Plasma	Day 7	Positive	RP	172953	390226	195225	43761	269928	4737	9475	425119	85674	158181	4796400	4737	13364	76911	93164	36620	28902	192596	115204	4737	338314	4737	85420	55891	61706	80528	124660
6882	-2.69	0.36757	0.179092	217.119	4.89	-	Plasma	Day 7	Positive	RP	121702	11716	70665	31982	4968	50596	32363	52981	127037	38839	95017	7188431	22625	11541	75496	72578	53111	58863	57032	94817	78132	72219	58823	149187	200542	54973	48667
6866	-2.12	0.37434	0.560779	241.044	5.25	-	Plasma	Day 7	Negative	RP	102225	243510	94389	21258	887314	84455	20931	81359	48418	98373	94470	2668	18708	2113532	2668	46853	43834	5336	38521	575822	26150	514872	70434	35629	349409	89760	262780
6863	2.36	0.04946	0.337703	240.989	4.81	-	Plasma	Day 7	Negative	RP	2669	7943	2669	2669	2669	2669	2669	67939	27971	2669	2669	2669	14828	2669	2669	2669	27316	5337	46928	2669	2669	2669	6561	100427	2669	2669	98044
6601	-2.81	0.17786	0.163934	212.201	10.06	-	Plasma	Day 7	Positive	RP	287536	152470	523990	7603722	751470	9990278	112440	77534	404205	103884	529724	114832	691914	326671	162940	251526	166978	285736	714551	168419	463871	639824	636144	367621	299194	12719683	193490
6556	2.2	0.18888	0.163934	212.088	3.9	-	Plasma	Day 7	Positive	RP	1663	1663	1663	1663	11116	1663	30344	3358	112732	1663	1663	1663	1663	1663	1663	1663	219360	1663	1663	1663	3326	1663	49091	4444	1663	1663	1663
6537	2.65	0.26526	0.464219	235.098	8.79	-	Plasma	Day 7	Negative	RP	2953	15846331	51446	2953	5905	2953	35722250	150336	2953	282653657	5029217	20189	2953	11610	126377156	13940857	2953	42735	28753542	1696283	2953	7720	9138	2953	62002	2953	2953
6240	-7.91	0.64504	0.24835	206.118	6.68	-	Plasma	Day 7	Positive	RP	6904	3372	3372	3372	3372	14184	10641	10065	7365	3372	3372	8502	3372	3372	3372	3372	14626	22665	23025806	3372	3372	7395	13903	3372	3372	3372	6745
C7H15FN2O2	2.9	0.53728	0.223397	201.102	6.61	4	Plasma	Day 7	Positive	RP	24248	148134	98863	68967	161610	2592	35447	52040	36419	705306	55124	2592	5184	158446	68540919	49890	30887	109364	46878	12451281	106138	70515	84733	97527	71821	42636	32969
Vanilloylglycine	-2.49	0.62836	0.660141	224.054	5.27	3	Plasma	Day 7	Negative	RP	42995	369151	10307	10307	786418	10307	10307	20613	10307	21533	10307	10307	10307	3226556	10307	10307	10307	10307	10307	512299	10307	395635	10307	10307	476864	10307	560376
5508	2.89	0.39428	0.579911	217.145	10.59	-	Plasma	Day 7	Negative	RP	114235	97719	69900	65750	9433618	76225	161989	33726424	84784	28546	19783621	117015	519476	156509	67548	100887	55157	60128	12627	68705	98302	230238	10659	41712	52190	36437	181832
5474	-5.8	0.50504	0.215106	193.108	3.88	-	Plasma	Day 7	Positive	RP	70467	1965	48500	18103	4066	37780	31027	36156	42255	1965	58189	45049717	8176	25372	70170	52753	31431	46865	35188	162826	59025	1965	3929	158116	143927	38766	29832
5426	-6.23	0.61024	0.241713	192.124	3.56	-	Plasma	Day 7	Positive	RP	188828	27185	173213	34551	35191	72888	124796	144530	76927	5678	228063	123760690	14784	27468	100844	96794	23013	83625	139591	161217	66262	142111	27865	269036	248184	52894	25058
5158	-2.02	0.26275	0.464219	210.038	3.41	-	Plasma	Day 7	Negative	RP	178519	220246	8658	7530	1239583	85997	72353	265701	2007	52611	67414	2007	2007	1060750	31338	4015	2007	7073	2007	625326	9980	913258	112874	2007	396398	2007	195589
2-(4-prop-2-enylphenyl)propanoic acid	2.55	0.35982	0.549197	191.108	8.79	3	Plasma	Day 7	Negative	RP	5217	37779542	221377	132397	5217	5217	82743951	465338	20531	616413197	11172261	93166	5217	118716	265749235	33932735	22413	627142	61748077	4402827	11398	10434	46550	5217	26302	39017	16615
3993	-3.76	0.25912	0.163934	169.033	1.64	-	Plasma	Day 7	Positive	RP	2642	2642	2642	430130	2642	60864	2642	2642	2642	2642	2642	2642	2642	96013	2642	2642	2642	6660	2642	2642	2642	2642	2642	2642	2642	2642	5284
3986	-2.06	0.23405	0.163934	168.993	8.08	-	Plasma	Day 7	Positive	RP	49809	650014	4238188	22431	2362105	1482511	22431	22431	583710	44861	129128	22431	712320	22431	22431	228407	22431	22431	870595	22431	22431	2018735	487115	352129	818746	334821	281428
3611	2.12	0.00488	0.197383	184.904	1.63	-	Plasma	Day 7	Negative	RP	305493	4575	4575	46837	4575	4575	4575	40237	185465	4575	63843	4575	4575	9151	17679	31529	144118	4575	30524	159756	65361	4575	4575	174813	35383	4575	64633
3590	2.68	0.15096	0.385982	184.058	4.36	-	Plasma	Day 7	Negative	RP	8952	13317	27729	2613	6471	2613	2613	16325	5225	2613	290517	2613	2613	2613	2613	2613	2613	2613	2613	2613	23118	2613	2613	2613	2613	2613	2613
3505	2.71	0.87925	0.733263	182.054	4.23	-	Plasma	Day 7	Negative	RP	8185	1861548	8185	8185	18395	8185	8185	8185	8185	1218852	22205569	97560	643297	30560	1084556	686020	78893	984022	948701	34458	8185	8185	16370	8185	28353	1046336	784204
ACMC-20anjv	2.98	0.44407	0.588377	181.05	4.24	3	Plasma	Day 7	Negative	RP	3559	19624799	17306	1780	232014	63751	31331	532157	164232	8145536	225175375	772229	6609496	3919911	7816710	6936946	734291	7160964	5818022	430731	20420	53185	1780	1780	360871	1940776	8441166
3462	3.09	0.21138	0.445016	181.043	4.36	-	Plasma	Day 7	Negative	RP	132139	114310	225291	59269	3343	3343	3343	227416	3343	58125	3033852	3343	3343	13732	71184	14530	3343	57470	24905	42143	103238	3343	32598	28570	19660	6687	15260
3134	2.61	0.41301	0.188746	155.068	3.56	-	Plasma	Day 7	Positive	RP	971819	8331	32206	93776	5016	24916	68541	49144	48217	2508	1183699	6798	2508	7078	2508	59364	128718	2508	39309	6223	110512	6068	2508	141587	255876	12522	2508
Citrovit	-3.98	0.06351	0.347741	175.025	1.11	3	Plasma	Day 7	Negative	RP	147041	736365	1141295	68050	19598905	254288	75851	10977	287711	185371	1364160	13530263	1179508	370728	229081	412219	167956	492910	439301	601537	28301	46626918	131138	56327	21954	310710	47394
2924	-3.38	0.98066	0.339575	151.087	5.62	-	Plasma	Day 7	Positive	RP	291748	125950	193452	312799	181403	188353	58217	324726	180511	155411	113092	27526627	146243	190684	160644	144993	105781	148730	114488	167006	180576	205072	79165	204957	154921	125703	117501
2866	2.05	0.25098	0.163934	150.055	4.05	-	Plasma	Day 7	Positive	RP	27508720	2212262	927527	700116	193542	1357374	224995	1246543	1184109	1107282	5090795	80607	423010	2148137	2142866	261957	773329	2567765	693651	437249	333209	751869	115639	475032	729842	842485	389721
coumarate	2.63	0.78969	0.709795	163.04	4.24	3	Plasma	Day 7	Negative	RP	20016	310649	10755	4552	3586	6678	3713	12821	4588	79258	4222849	43369	96222	129906	142014	82562	32575	126003	125645	22172	5993	11586	16189	1793	18253	204262	151610
coumarate	2.01	0.14767	0.385982	163.04	4.36	3	Plasma	Day 7	Negative	RP	727457	1201678	1042723	380200	639882	159038	114631	1019862	304840	716434	14117427	86963	405843	487532	731807	422656	247083	691048	515804	339028	1190899	125296	356282	444423	383626	347875	256341
2430	-5.45	0.82416	0.300503	142.123	1.08	-	Plasma	Day 7	Positive	RP	223570	175151	159435	72052	20084	65928	161742	138116	311077	20084	397839	162661775	42851	221280	187255	569593	191802	141750	40167	230665	275552	685217	20084	663851	473971	362605	167631
2374	2.32	0.14499	0.385982	160.897	3.7	-	Plasma	Day 7	Negative	RP	4058	4058	4058	4058	4058	4058	4058	4058	8598156	4058	8115	651082	4058	4058	4058	4058	4058	4608975	4058	4058	4058	4058	4058	7553597	4058	4058	2100966
2325	2.35	0.01321	0.160821	139.148	9.88	-	Plasma	Day 7	Positive	RP	36703	4386	4386	8771	4386	10483	4386	4386	415566	4386	71043	4386	12679	4386	203138	33973	43307	64466	31148	39734	65290	4386	4386	112879	52113	4386	9761
1966	7.09	0.35715	0.549197	153.056	11.85	-	Plasma	Day 7	Negative	RP	6038	8256	2465	2465	12710	14812	18143	7343	5028	28278	288532	35287	2465	245404	203532	2465	2465	4929	2465	140443	56501126	6179	2465	31029	86849	26128	27385
1881	2.46	0.32568	0.174088	131.068	6.5	-	Plasma	Day 7	Positive	RP	4644	4644	4644	4644	72330	4644	4644	4644	4644	4644	54813	4644	4644	4644	435665	9289	4644	4644	4644	4644	26806	4644	4644	4644	4644	4644	4644
1838	-4.27	0.60414	0.658201	150.002	12.86	-	Plasma	Day 7	Negative	RP	56689	62302	414291	2747	2368359	1742796	2747	373701	20887	26601	103213	5494	275960	65118	635928	65824	2747	9563	56712115	179289	224502	772405	92952	489257	678150	172417	52235
1828	-5.3	0.86526	0.311238	130.123	1.07	-	Plasma	Day 7	Positive	RP	1233967	334972	645940	1584762	550493	854814	795653	1342027	963681	189123	971540	609319271	430053	484557	826767	545263	1485730	984608	562947	1447082	1221619	838702	789891	1940374	3156159	1164791	321775
1175	3.09	0.05427	0.337703	134.037	4.35	-	Plasma	Day 7	Negative	RP	35832	41974	71695	16172	45703	2524	2524	62633	10461	9236	1277472	2524	7152	2524	36383	2524	5047	37646	8915	8143	73766	2524	14198	27739	2524	2524	6099
4-Vinylphenol	2.22	0.16225	0.385982	119.05	4.36	3	Plasma	Day 7	Negative	RP	189538	338513	255986	90846	195825	18775	4853	296549	77311	131522	3858659	3800	52070	118349	133108	44552	38110	168146	94696	61039	341565	1900	75870	119205	101218	77696	59164
