# Supplementary material for: Neuroactive metabolites and bile acids are altered in extremely premature infants with brain injury
Source: Cell Rep Med. 2024 Mar 22;5(4):101480. doi: 10.1016/j.xcrm.2024.101480 (PMC11031385; doi:10.1016/j.xcrm.2024.101480)
Supplement: Table S7. Additional data regarding the metabolomics experiments of plasma samples from sampling time point day 28, related to “data processing and integration of LC-MS acquired data” in STAR Methods [file mmc8.xlsx]

## Sheet: Tabelle1
Compound.Feature	Foldchange.log2	p.value	q.Value	mz	RT.min	ICL	Matrix	Time.point	Polarity	LC	day_28_CTR_SampleID_61	day_28_CTR_SampleID_69	day_28_PAT_SampleID_65	day_28_PAT_SampleID_53	day_28_CTR_SampleID_68	day_28_PAT_SampleID_57	day_28_CTR_SampleID_71	day_28_PAT_SampleID_60	day_28_CTR_SampleID_62	day_28_CTR_SampleID_64	day_28_CTR_SampleID_52	day_28_CTR_SampleID_67	day_28_PAT_SampleID_56	day_28_CTR_SampleID_70	day_28_PAT_SampleID_59	day_28_CTR_SampleID_54	day_28_CTR_SampleID_63	day_28_CTR_SampleID_58	day_28_CTR_SampleID_55	day_28_PAT_SampleID_72	day_28_CTR_SampleID_66
Xanthine	0.2	0.36006	0.703754	151.026	2.45	1	Plasma	Day 28	Negative	HILIC	53680816	12204832	70966880	24189414	46099384	57020228	92478344	91455936	45142556	77182264	30529746	39982372	127764840	113453952	62149808	37088740	116030144	83505120	218526992	NA	8038312
Uridine	0.14	0.44297	0.793655	243.062	2.78	1	Plasma	Day 28	Negative	HILIC	84602656	103351200	86193944	93182496	42699188	108135224	112892184	74886512	188235104	94038456	115490704	70975072	129823560	87101464	96666264	96600856	107843104	93851392	85028048	NA	58672204
Uracil	-0.11	0.67959	0.95546	111.02	1.8	1	Plasma	Day 28	Negative	HILIC	160166	160166	591682	1285379	160166	559883	590437	620554	769582	635819	781094	320332	916640	843301	160166	855215	160166	1883898	5398636	NA	1009924
Undecanedioic acid	0.11	0.93847	0.920037	215.129	9.4	3	Plasma	Day 28	Negative	RP	436051	496496	455454	592936	202754	631282	2424703	312838	2572971	1053290	1565816	662374	798388	732478	1090047	813679	694343	740422	NA	3435827	237691
Tyrosol	0.23	0.53555	0.732014	119.05	4.36	3	Plasma	Day 28	Negative	RP	184286	86826	136015	171978	10614	81590	16711	339589	342128	250623	297197	932932	127189	81382	667629	323945	230451	87273	NA	296697	31993
Tyrosine	0.45	0.11008	0.438283	182.081	3.18	1	Plasma	Day 28	Positive	HILIC	1732026752	304267392	1736248064	1307512576	714044480	1295100800	293181792	2529959168	1469134208	1870298752	1421634432	4455711232	2140106752	1327748608	2646564864	2189602048	764831360	1345685120	1590529280	NA	575143360
Tryptophan	0.28	0.32231	0.542925	205.097	2.69	1	Plasma	Day 28	Positive	HILIC	1061956608	264929696	620485568	594267008	270470720	1031632576	1079128704	1281828608	977595904	561680640	631906944	1008862080	1027119808	949181440	884106560	726266880	517799584	793706496	776567744	NA	511560640
Tryptamine	0.87	0.77865	0.784233	146.165	0.61	1	Plasma	Day 28	Positive	RP	134.5	2547	63581	19370	134.5	52537	37569	134.5	25861	3183	23382	19280	134.5	102119	134.5	5084	4620	269	NA	84208	134.5
Trimethylaminoxid	2.49	0.74333	0.707723	76.0757	2.29	1	Plasma	Day 28	Positive	HILIC	100773584	8567657	33073384	11469334	9593602	10745763	13866218	17693502	44154600	48986348	42014656	8078820	20997092	17044888	20385650	78128800	22095478	24382826	9495842	NA	8595677
Thymine	-0.2	1	1	125.036	1.53	1	Plasma	Day 28	Negative	HILIC	2731823	1491897	2562680	352410	352410	1267710	1429379	1782645	2507064	1876684	1590999	704821	2015897	1843216	1251688	942292	1336669	6298403	2234803	NA	908080
Thymidine	1.29	0.0484	0.362759	241.083	1.4	1	Plasma	Day 28	Negative	HILIC	53163	19564	78044	82697	19564	50329	19564	54415	19564	19564	19564	19564	19564	39128	145956	186636	19564	19564	84354	NA	141833
Threonine	-2.35	0.07933	0.434297	120.066	3.62	1	Plasma	Day 28	Positive	HILIC	3389356	19266638	780794	519132	276162592	3493147	6397829	259566	5130499	2540403	7668960	25144948	6509465	1789954	48699828	16610358	2794673	4703426	2508669	NA	257437024
Tauro-1-hydroxycholic Acid	0.16	1	0.93521	530.281	8.32	3	Plasma	Day 28	Negative	RP	5367747	160677	2446733	740465	1031967	1237761	1371356	7494994	3559487	680185	3961052	2726921	1396009	1117685	367633	1191631	1124693	1019956	NA	429165	97378
Taurine	0.05	0.91312	0.99414	124.007	3.86	1	Plasma	Day 28	Negative	HILIC	800642304	558266240	548901376	374666784	347609984	685517312	387809184	549857152	14016200	1046818880	846770176	579646464	785537856	1000056896	460789728	544306368	232570592	562823360	689885888	NA	725384448
Tau-CDCA	-1	0.892	0.918838	498.2	19.21	1	Plasma	Day 28	Negative	RP	97358	80152	17250	76522	38736	196600	113017	46726	324576	33789	26924	115516	31647	118484	222121	69269	90615	7830	NA	NA	NA
Tau-CA	-1	0.892	0.918838	514.2	15.4	1	Plasma	Day 28	Negative	RP	195194	107405	32207	164293	80047	227007	77095	145678	373892	34275	70433	145933	88967	239078	99234	67084	180717	16002	NA	NA	NA
Succinylacetoacetate	0.51	0.15743	0.414426	183.066	8.26	3	Plasma	Day 28	Negative	RP	41780	108549	110682	196290	21326	89449	60186	5244	287141	10488	98962	65339	184539	78307	177138	71265	93463	81859	NA	71987	69130
Succinate	0.28	0.14895	0.492681	117.019	4.04	1	Plasma	Day 28	Negative	HILIC	81322856	34008644	92664280	79940976	50364120	84554328	78055752	49557904	84578680	78610848	53960716	79154888	113134936	45487580	45511700	90390128	42431000	99218960	55701828	NA	41310248
Spermidine	0.57	0.58803	0.766877	115.04	2.98	1	Plasma	Day 28	Negative	RP	8754741	2473872	11728954	733549	2086201	2136067	1012396	2683911	2195786	4561786	562714	3588386	6835619	3186040	5623255	5426304	760851	3015640	NA	1894163	2063938
Skatole	0.17	0.8168	0.886334	145.014	1.13	1	Plasma	Day 28	Negative	RP	7156982	2441579	5430411	3947627	2396147	5877972	6867492	11281900	8038786	4697012	5540583	8733516	6657646	6058676	6396127	5560124	5868580	5527138	NA	4492947	3689995
Serine	-0.02	0.97102	0.99414	104.035	4.27	1	Plasma	Day 28	Negative	HILIC	161052752	143695104	237903664	101361016	39516296	212299344	250004384	150257808	211969120	191766320	231401728	110835912	238606640	158559776	143970496	108412232	195872944	243250272	347655488	NA	56321788
Sarcosine	-0.42	0.55375	0.679252	90.055	3.52	1	Plasma	Day 28	Positive	HILIC	1354454	1354454	1354454	1354454	5880325	1354454	1354454	1354454	1354454	19491788	48380004	36022840	5036245	5679378	47767184	2708908	21854340	38045184	1354454	NA	1354454
Pyruvate	1.62	0.02474	0.35002	87.0088	1.47	1	Plasma	Day 28	Negative	HILIC	1911470	2014273	63746996	427586	427586	141384144	56025928	176035952	76027112	18286664	79864888	427586	104469272	52568612	169813184	855172	51386956	33974200	95002064	NA	427586
Pseudouridine	0.14	0.44297	0.793655	243.062	2.78	1	Plasma	Day 28	Negative	HILIC	84602656	103351200	86193944	93182496	42699188	108135224	112892184	74886512	188235104	94038456	115490704	70975072	129823560	87101464	96666264	96600856	107843104	93851392	85028048	NA	58672204
Propionyl-L-carnitine	0.54	0.17176	0.460155	218.139	1.91	1	Plasma	Day 28	Positive	HILIC	481958560	118976136	420509120	242551904	247507824	398999744	93509416	922297728	155328896	565004480	959158144	1158399360	391475328	84227384	592251712	609964544	289664384	379622016	140325568	NA	110764288
Proline	0.24	0.53526	0.679252	116.071	3.02	1	Plasma	Day 28	Positive	HILIC	4877800960	3747124736	5844562432	5702133760	4058786304	6748795392	8257986048	6657202688	7799184896	5860758528	8099342848	6420290560	7380774912	6941329408	7692149760	5877108224	6159214592	7087122944	7865228288	NA	5264161792
p-Phenolsulfonic acid	-0.6	0.8773	0.916985	172.992	4.11	3	Plasma	Day 28	Negative	RP	6963824	2142403	3491677	6309337	2723060	3563818	6205140	17582514	28027697	10187390	49096212	1456664	15214785	28425520	3382473	3761861	9355745	4569602	NA	6424409	4236672
Phenylalanine	0.16	0.44297	0.645405	166.086	2.12	1	Plasma	Day 28	Positive	HILIC	1707109120	1469841536	1880866176	1750293248	535484608	2223705600	2690194432	2264221952	2370724096	1754329984	1680001280	2009068288	1789668096	1864166400	2224103680	1303573120	2574179840	2763245824	2889362176	NA	1025254848
Phenol sulfate	-0.36	0.93847	0.920037	172.992	4.91	3	Plasma	Day 28	Negative	RP	3024032	913208	2179250	3250369	961528	1819267	3223146	3393711	6791573	5860522	9571419	626398	2881934	4207967	1475849	735119	2242433	3306743	NA	2880981	1087328
Pentamethylene Bisacetamide	-2.11	0.0297	0.189515	187.144	4.03	3	Plasma	Day 28	Positive	RP	1438964	1926016	406459	601122	340044	180960	30467	291862	1542337	2156667	30207	957444	115911	849277	291493	1979565	5517998	1678150	NA	483322	521145
p-cresol sulfate	1.07	0.06749	0.23078	161.107	4.25	1	Plasma	Day 28	Positive	RP	26691668	3805247	32058450	2721304	3647740	19004128	25108448	22786918	29365580	2482868	9479.5	18959	44493248	34046720	55658644	12596065	2324665	21173114	NA	28637544	20703494
Ornithine	-0.59	0.63588	0.679252	133.097	8.65	1	Plasma	Day 28	Positive	HILIC	146285200	155456416	427315456	288941920	146172304	374566752	1078536064	314772256	412846624	182549328	283897056	318414688	238360960	239768912	154551856	241540768	514515712	710495488	956536064	NA	209230448
Nicotinamide	-0.11	0.97102	0.773223	123.055	1.41	1	Plasma	Day 28	Positive	HILIC	182606288	62895400	76909440	91779192	74779840	125501688	403322368	270841312	111344512	150120144	186994832	148872016	152972416	173958176	159896256	18707948	125919976	129140256	223346912	NA	65170160
N-Acetyl-L-aspartic acid	-0.12	0.85574	0.99414	303.083	5.4	1	Plasma	Day 28	Negative	HILIC	20310104	39339368	13266621	13792740	7226969	16929580	26045352	12324620	16610398	11841735	20769356	12904228	13364325	16139542	8712510	13896267	8553671	12847450	26172000	NA	9742196
N-Acetylcytidine	-0.27	0.68882	0.95546	146.046	1.98	1	Plasma	Day 28	Negative	HILIC	9205251	1369028	5347629	10273770	4085134	21754932	20991542	10984161	19536684	5159157	20734784	10890165	15534637	15772575	5661791	9420944	14780845	8772076	15485465	NA	13794032
N-acetylcitrulline	-1.58	0.02387	0.16214	218.114	1.15	1	Plasma	Day 28	Positive	RP	1070573	1209276	29911	713163	869619	93907	635135	458631	652547	1708062	2314503	317132	14955	14955	290204	454392	1053063	497084	NA	562076	1182126
N-Acetyl serine	0.08	0.799	0.981629	174.041	3.79	1	Plasma	Day 28	Negative	HILIC	389105184	292577600	268110688	484694592	233467392	201897824	127195040	138272784	155339600	197570000	151655920	369664640	165509104	95352624	119654000	390693728	104348536	338914944	76702496	NA	238953744
Mevalonic acid	1.55	0.22448	0.643509	147.066	1.47	1	Plasma	Day 28	Negative	HILIC	7459953	10655565	17564462	11675784	12553098	4291771	5837445	14535364	2834191	9247748	24707894	9365696	879324	6034604	22012036	12541896	3675169	5213775	9781277	NA	6127331
Methyluridine	0.62	0.22448	0.643509	257.078	1.68	1	Plasma	Day 28	Negative	HILIC	1947464	679547	2289796	2131420	1692369	1397070	3475252	2024596	1729490	2039859	2250027	1710655	2600185	2883794	3637339	2562723	1966335	2140900	3411579	NA	1354002
Methylindole	0.06	0.60636	0.709347	176.071	7.05	1	Plasma	Day 28	Positive	RP	538429	561904	18335	257099	81338	836497	349374	146074	286686	522997	271571	457859	139004	166922	36670	18335	56779	311291	NA	718318	222192
Methylcytidine	9.64	0.45683	0.645405	258.108	4.41	1	Plasma	Day 28	Positive	HILIC	18002	18002	18002	18002	969292	18002	36004	18002	18002	18002	18002	18002	18002	1315555	239519	637247	18002	995838	289863	NA	4915907
Methyl-2-oxovaleric acid	0.74	0.11008	0.473344	129.056	1	1	Plasma	Day 28	Negative	HILIC	11247383	1196464	946019520	4384132096	3160210944	2891418624	541246848	6182078976	1127774976	1337086592	767347264	3271175424	1953726080	1129307264	1396348160	435324032	684258304	5706757120	537639552	NA	3873238784
Methionine sulfone	-0.07	0.799	0.981629	180.034	2.69	1	Plasma	Day 28	Negative	HILIC	6295885	5038264	5138970	2494548	1088839	4228001	3958902	3717404	4886399	3400373	2890106	4498840	2718694	4119389	3113517	2641408	2831955	5795479	1831016	NA	3708928
Methionine	0.65	0.17176	0.460155	150.058	2.57	1	Plasma	Day 28	Positive	HILIC	21649916	7913261	576468864	533241152	205736928	1514181248	1306788864	1202999168	874081408	552188160	702342144	813985280	1421540096	639752896	1183555840	421924352	1097230592	653766080	1217969152	NA	394241472
Melatonine	0.19	0.18912	0.460155	233.128	1.06	1	Plasma	Day 28	Positive	HILIC	36574.5	36574.5	36574.5	36574.5	36574.5	73149	36574.5	36574.5	36574.5	36574.5	36574.5	36574.5	36574.5	36574.5	36574.5	36574.5	36574.5	36574.5	36574.5	NA	36574.5
Malate	-0.29	0.91312	0.99414	133.014	4.54	1	Plasma	Day 28	Negative	HILIC	44642724	70014688	54571928	26307776	11156961	88013968	163669408	47860888	59846468	42409020	33206190	27755282	45369320	22431794	9904428	17647502	77157208	97509544	98607920	NA	22016116
Lysine	-0.41	0.44297	0.645405	147.113	9.18	1	Plasma	Day 28	Positive	HILIC	587888512	477258304	1227241088	859977600	269867200	1354616064	2648393216	1296719104	1851244416	777330816	1314183552	1578088960	134933600	382912608	876280640	1062168128	1476836096	1775001344	1989582592	NA	742814144
Leucine	0.3	0.07933	0.434297	132.102	2.45	1	Plasma	Day 28	Positive	HILIC	2636091648	1574326784	2397697280	2850040064	761908096	3339601920	3014987264	3059929088	2886324992	2121481216	2673461504	3263797504	3663884800	2238648064	3115828224	2032594304	2760180480	3374117632	2550904320	NA	1799751296
Lanthionine	0.4	0.48542	0.651056	191.049	1.03	3	Plasma	Day 28	Positive	RP	115841	58778	322931	118953	243726	151961	149889	792221	274872	271675	122394	485765	342145	314461	85505	341578	294018	246591	NA	411304	202397
Kynurenine	0.59	0.14895	0.460155	209.092	2.37	1	Plasma	Day 28	Positive	HILIC	438983520	45101868	138660576	163492992	77819224	276318592	186324672	464496800	205455664	198704928	255039952	323182464	237675904	189875408	420160640	428612000	132876400	195363424	229499856	NA	125530904
Kynurenic acid	0.1	0.4378	0.598626	132.081	4.23	1	Plasma	Day 28	Positive	RP	14765218	5446241	3748218	23826632	5826517	7405738	12442932	26035258	46787056	16404981	98151384	17311976	15070608	7956668	37072940	22319658	13040018	4240323	NA	42188788	4921526
Ketoisovalerate	1.31	0.06749	0.362759	115.04	1.08	1	Plasma	Day 28	Negative	HILIC	1314985	657492	194002096	922463680	460520064	1114565760	136209200	1438664832	224292016	349548672	82304648	367658816	236107552	93769024	93826192	15787949	158864800	1371036544	76841400	NA	657492
Isoleucine	0.3	0.07933	0.434297	132.102	2.45	1	Plasma	Day 28	Positive	HILIC	2636091648	1574326784	2397697280	2850040064	761908096	3339601920	3014987264	3059929088	2886324992	2121481216	2673461504	3263797504	3663884800	2238648064	3115828224	2032594304	2760180480	3374117632	2550904320	NA	1799751296
Isocitrate	1.02	0.25452	0.643786	191.02	6.31	1	Plasma	Day 28	Negative	HILIC	1249284	14845333	84748952	13249375	3795985	59332196	59517620	31484704	34316620	1681027	47568284	74735552	140000160	12563215	1109879	2489151	34423532	2708408	69087200	NA	12817337
Inositol	0.86	0.05067	0.362759	179.056	2.68	3	Plasma	Day 28	Negative	HILIC	2362168	145202	698878	452079	132879	1272791	623585	187538	431073	141361	414894	290858	821905	468573	1443892	539590	217677	219746	59582	NA	211027
Inosine	2.31	0.11008	0.438283	269.088	2.4	1	Plasma	Day 28	Positive	HILIC	4518258	1111321	76731024	5279005	2599781	273602336	15480031	49964624	2164111	9180447	22529182	4725124	51274208	2703882	1979299	13513697	31439452	48145620	24573738	NA	6525833
Indolpropionic acid	0.77	0.11029	0.391063	187.007	5.4	1	Plasma	Day 28	Negative	RP	216711	13491	125145	74754	119746	218766	58272	92669	142074	13491	60366	72688	13491	347529	360458	31454	13491	13491	NA	155461	26982
Indolelactic acid	0.03	0.64265	0.727549	188.071	6.89	2.b	Plasma	Day 28	Positive	RP	345513	678177	746922	335634	206257	671314	454255	609818	1074877	2223204	361721	1349532	312790	127858	1067461	556803	2335381	315913	NA	1879586	191788
Indoleacrylic acid	0	1	0.866551	188.07	7.06	3	Plasma	Day 28	Positive	RP	1121029	553600	739208	628057	389036	1171324	959789	901748	1471425	2332114	1296718	1754147	468210	628782	1740076	1110295	2704677	472103	NA	2484393	269666
Indoleacetic acid	0.14	0.58803	0.766877	144.045	6.73	1	Plasma	Day 28	Negative	RP	309821696	82252576	149295856	191311328	85055784	159866688	179024592	390209920	269815168	264123520	374395712	303290592	212287344	184728016	286568800	287118240	307339424	146701312	NA	311972032	64132848
Indole	-0.21	0.51716	0.659484	190.05	5.04	1	Plasma	Day 28	Positive	RP	41117	19720.5	19720.5	19720.5	40884	200098	305237	72427	40382	19720.5	164453	69126	19720.5	73185	133861	99406	19720.5	39441	NA	19720.5	106479
Indolaldehyd	0.13	0.7573	0.784233	118.065	8	1	Plasma	Day 28	Positive	RP	24604156	14733042	14938454	10455731	7019851	9623601	6744105	22749772	42267048	18964244	12164639	20629104	14555320	8862107	14390037	12938210	15272060	15366361	NA	35330988	8070567
Hydroxyproline	0.57	0.11008	0.438283	132.066	3.7	1	Plasma	Day 28	Positive	HILIC	444484768	121958880	706166784	323904992	278415872	980995456	1204974464	344776096	371788800	421251296	323920736	541469312	1228003968	414746048	597557824	387502400	591106432	451696256	499345920	NA	241369104
Hydroxyglutaric acid	-0.01	0.97102	0.99414	147.03	4.09	3	Plasma	Day 28	Negative	HILIC	13994867	14326571	12895651	8477301	5784992	11767241	15875742	9975922	9338431	11992276	12733044	9675647	15142348	13977044	6437437	10245230	8370810	10092138	14287726	NA	5920375
Hydrocinnamic acid	0	1	0.866551	151.075	11.17	1	Plasma	Day 28	Positive	RP	190665	489637	447844	507820	332852	909121	438461	120815	359587	307184	708537	638805	783837	847268	823419	674381	912649	933031	NA	398497	597043
Homoserine	3.52	0.39749	0.644765	120.066	3.93	1	Plasma	Day 28	Positive	HILIC	5486894	9620	9620	9620	651074	2222752	3967807	9620	5788870	9620	9620	4743094	9620	9620	9620	35413552	9620	19240	9620	NA	231105
Guanosine	1.08	0.84931	0.729349	284.099	3.2	1	Plasma	Day 28	Positive	HILIC	2874584	787885	6285628	452746	226373	28380278	2226802	226373	226373	226373	3359997	226373	549940	1679959	226373	226373	1733417	7174796	12174764	NA	4832087
Guanine	1.24	0.87035	0.733044	152.057	2.89	1	Plasma	Day 28	Positive	HILIC	190354	139701	69850.5	69850.5	69850.5	69850.5	69850.5	69850.5	69850.5	69850.5	69850.5	69850.5	69850.5	69850.5	69850.5	69850.5	69850.5	69850.5	69850.5	NA	428872
Guanidineacetic acid	0.04	0.74333	0.707723	118.061	4.28	1	Plasma	Day 28	Positive	HILIC	88145752	84644760	55540140	65165200	48299932	79728656	79771952	50017684	92459568	60908236	52569236	49498532	72347408	55779272	50078344	49882400	38461276	44327588	80964104	NA	18931516
Glyoxylic.acid	0.75	0.03089	0.35002	72.9931	3.03	1	Plasma	Day 28	Negative	HILIC	1290191	642400	3630252	2000761	723466	2309766	873432	1642691	4240557	192238	1031692	1615498	2761061	1720914	1651897	2697701	599992	1063290	583119	NA	384476
Glycine	-0.19	0.97102	0.99414	74.0248	4.27	1	Plasma	Day 28	Negative	HILIC	44821916	44489128	56927780	31595772	13108084	68518608	139199248	45202724	94911472	39196716	68871960	32311632	69693072	59826716	52897180	37154476	99251248	74725576	119633568	NA	21620810
Gly-CDCA	-1	0.494	0.702231	448.2	9.34	1	Plasma	Day 28	Negative	RP	4007	13557	586	2925	11927	12358	7423	11280	19876	948	1890	14851	2480	11559	5323	8783	4324	576	NA	NA	NA
Gly-CA	-1	0.75	0.868159	464.2	8.08	1	Plasma	Day 28	Negative	RP	3624	9149	846	53284	22599	5261	3899	19848	8576	554	2847	7736	3558	13738	1368	8628	25715	2080	NA	NA	NA
Glutamine	0.21	0.25452	0.506686	147.076	3.96	1	Plasma	Day 28	Positive	HILIC	2111860096	1596268928	2255024128	1976941696	1418326016	2623379200	2124474752	1405521280	2168907520	1600173696	3222500096	1823371648	2810573312	2079612288	1731538944	1972120704	1217867776	2110180224	2522296320	NA	1329809408
Glutamate	-1.52	0.799	0.714151	148.06	3.55	1	Plasma	Day 28	Positive	HILIC	538528512	991935616	1415497	805264	201839792	1228862	1075126	364755264	511820	296993952	5402259	148155	818798	1463037	1826051	1543995	590050	834523	1264699	NA	99199472
Gluconate	-2.46	0.67959	0.95546	195.051	3.29	1	Plasma	Day 28	Negative	HILIC	11054093	37962528	48462564	188296	88044656	188296	188296	354935968	449791392	448327680	117233720	253676864	13125012	144276160	31506590	376593	188296	188296	4655583	NA	5845373440
Galactonic acid	-1.77	0.53555	0.732014	195.051	1.24	3	Plasma	Day 28	Negative	RP	563250	19099438	31577999	1109159	492843	3192332	23066072	1452544	142285632	1433574	3085880	539026	866246	14614154	1126118	1177205	279744	36138831	NA	331705	7659517
Galactitol	-1.38	0.799	0.981629	181.072	3.46	1	Plasma	Day 28	Negative	HILIC	20058328	419888480	88562720	25030626	9529509	15547121	26862242	16375528	527997920	21647664	23700934	20422130	177297712	11337330	18342878	15408799	81440816	39648160	26649754	NA	663106560
GABA	-0.03	1	0.78208	104.071	4.08	1	Plasma	Day 28	Positive	HILIC	6801182	9180835	10463029	4700655	9937233	4734790	5419109	6964277	10473036	5345368	4338548	7506501	7068154	7481365	2268968	4335665	6422324	839456	9521795	NA	1678913
Fumarate	-0.16	0.97102	0.99414	115.004	4.54	1	Plasma	Day 28	Negative	HILIC	6331224	7535350	6816097	3847438	1749687	10852918	18687742	6310066	7180028	5931870	4743739	4289847	6088521	3439391	2120047	2836805	10503687	11638446	11501953	NA	2693621
Estriol 3-sulfate	-0.54	0.7573	0.868159	367.122	7.21	3	Plasma	Day 28	Negative	RP	592861	187509	465100	648999	288207	557489	1419319	1614137	4215043	2422899	4794691	526301	605055	622231	1140190	731167	909916	333778	NA	1313020	45254
Erythrol	0.09	0.58457	0.941732	121.051	2.68	1	Plasma	Day 28	Negative	HILIC	12299505	9570924	15975681	14635084	5023439	14642332	20802246	16989666	36520896	20724182	38253784	13756329	23471138	15612860	16537192	16441914	22523384	17324438	15108958	NA	10654071
Dopamine 3-O-sulfate	-0.32	1	0.93521	232.028	5.81	3	Plasma	Day 28	Negative	RP	117704	279300	118582	239094	61551	351740	528658	55053	970624	260102	65952	84240	235735	324854	91362	123469	200570	133787	NA	274456	26324
Dopamine	1.13	0.06733	0.23078	154.086	1.21	1	Plasma	Day 28	Positive	RP	764	16721	54650	74401	764	23257	764	201936	764	1528	91250	324099	83485	224547	206176	13799	39633	53424	NA	371456	92007
Dihydroxyisovalerate	1.19	0.35089	0.703754	133.051	1.18	1	Plasma	Day 28	Negative	HILIC	1050596	893414	4914732	1721676	10633	1874806	1220948	369018	3245548	2743676	5316.5	116337	765717	1801767	218212	2877735	2780939	603599	351335	NA	5316.5
Deoxyuridine	-0.15	0.68882	0.95546	227.067	1.63	1	Plasma	Day 28	Negative	HILIC	117205	303328	323490	539697	297528	752110	305340	314020	35065	70130	400773	417394	547567	231048	470792	767799	917793	692866	1776340	NA	632957
Cytosine	0.1	0.58457	0.679252	112.051	2.5	1	Plasma	Day 28	Positive	HILIC	11630400	1824636	674068	7791366	3753195	4376859	1439939	6801875	6131699	2976377	4151497	4714060	5658814	5856962	4843551	1753309	1962388	1225661	8267549	NA	4803362
Cytidine	0.51	0.17176	0.460155	244.093	2.75	1	Plasma	Day 28	Positive	HILIC	1085695	8975362	2532007	1721073	1423370	4760575	4303828	3021916	2500611	2430596	7318709	2574268	3629977	5918233	1751773	1724867	185770	1676726	3746591	NA	1157634
Cystine	-0.12	0.58457	0.679252	241.031	4.36	1	Plasma	Day 28	Positive	HILIC	6581609	13909580	204329	121503	811672	21417	10708.5	10708.5	10708.5	257006	10708.5	1716112	10708.5	179213	10708.5	2018339	10708.5	367016	209193	NA	143465
Cortisol 21-sulfate	0.09	1	0.93521	441.16	9.03	3	Plasma	Day 28	Negative	RP	575673	123935	488710	1133851	510916	311886	478403	1581069	288141	1539561	1655819	621886	483879	976731	402266	744034	954122	610585	NA	935323	247870
Citrulline	0.03	0.63588	0.679252	176.103	4.36	1	Plasma	Day 28	Positive	HILIC	135926544	103104760	63159888	69704608	66055564	105254040	50492144	83498232	78628808	84537360	157096096	93418432	102290448	63850004	70458800	80156680	53539484	40068856	105084400	NA	36254568
cis-Aconitate	2.02	0.53526	0.920647	173.009	5.4	1	Plasma	Day 28	Negative	HILIC	4533106	3619731	266391	480784	562219	2140010	404429	2081837	1066249	922045	2179483	447375	1591866	79155	103711	219725	502050	470657	91551	NA	1127385
Choline	1.9	0.799	0.714151	104.107	8.05	1	Plasma	Day 28	Positive	HILIC	984262208	198145584	448530080	648788928	99072792	335006528	425904992	1208502016	604039488	1182122752	731756992	1119774720	568941440	712483776	643693952	579810688	406938592	476377344	686192640	NA	1089199744
Carnitine	0.58	0.07933	0.434297	162.112	3.13	1	Plasma	Day 28	Positive	HILIC	12995235840	6810624512	11969240064	9241950208	7565431296	13418118144	4862740480	16561352704	8472971264	21244975104	18244358144	17300056064	15772713984	5790393856	14495951872	16495868928	8791245824	8760569856	4209182720	NA	3793600256
Biotin	0.21	0.22448	0.468164	245.095	1.41	1	Plasma	Day 28	Positive	HILIC	1506485	4193066	3319206	3529259	2272251	3392846	5363549	3489595	3954476	3331411	5709799	3126881	4656176	5533135	3969029	3380658	3157679	2504116	2155841	NA	1732310
Biliverdin IXb	0.07	0.8168	0.784233	585.271	7.9	1	Plasma	Day 28	Positive	RP	6589101	12833	85229	7344556	3277716	20312726	30631090	7880766	32114900	27470566	4242465	31028492	1972159	3781050	30148372	5456653	6614383	3053168	NA	19925468	1272236
Biliverdin IXa	-0.13	0.93847	0.86295	585.271	9.4	2.a	Plasma	Day 28	Positive	RP	1040807	70533	217086	4070678	952535	22417106	14039605	8166761	23177910	38712552	1369123	46371440	825327	798465	3345716	4104530	9338137	3262870	NA	31777984	599826
Bilirubin IXb	-0.57	0.66284	0.738495	583.256	11.7	1	Plasma	Day 28	Positive	RP	15188631	1335450	218295	436590	509489	53953680	157861712	12060023	113151904	120393280	26914240	58608188	3703047	12132694	68552056	6569786	7793438	3487251	NA	50698392	218295
Bilirubin IXa	-0.01	1	0.866551	583.256	10.4	2.a	Plasma	Day 28	Positive	RP	45634288	2336457	1226573	3449084	1505446	521861600	653562816	83338192	980805952	783747392	163909536	190781136	43318288	102209224	618426688	45743484	194141344	908844	NA	420965888	562732
Aspartate	-1.36	0.36006	0.703754	132.03	3.76	1	Plasma	Day 28	Negative	HILIC	15967312	227092784	37832084	5383262	6003205	17838800	21943334	15598992	15591104	11363823	7463922	7141790	12686286	42259380	4419235	6110120	22054064	46499432	95616856	NA	8136357
Asparagine	0.33	0.28717	0.686017	131.046	4.04	1	Plasma	Day 28	Negative	HILIC	124766672	578724	49653824	54872424	47429532	53423148	45165064	101259808	93978784	73328960	154179712	113343936	140461232	52441388	139241040	60120612	32644014	51311576	83172688	NA	24361308
Arginine	-0.03	0.91312	0.754556	175.119	9.77	1	Plasma	Day 28	Positive	HILIC	1171754752	977149120	1089334656	1206243328	442583712	1613270656	1116806016	1357631360	1609794688	767624768	1312370432	2118142976	679640192	946312768	1047362240	1152524416	676275392	1140913664	750584128	NA	1202853120
alpha-Ketoglutarate	0.7	0.04556	0.214877	190.086	7.98	1	Plasma	Day 28	Positive	RP	2331277	776307	24725750	10412657	3714895	20041856	29530270	22869686	13781184	9443973	19668268	3784044	14183124	10209256	11470412	1327384	13791955	20188610	NA	14754565	7276222
alpha-Aminoadipic acid	-0.13	0.48796	0.667842	162.076	3.7	1	Plasma	Day 28	Positive	HILIC	9006213	37833928	10246166	6935897	3722728	5424747	2557579	8873584	4890036	6841779	8526108	9275403	2603588	3757559	7640510	9519619	3271319	7380693	1.27879e+06	NA	8202267
Alanine	0.11	0.63588	0.679252	90.055	3.83	1	Plasma	Day 28	Positive	HILIC	698003584	246009952	442114432	250870768	225518576	606353856	498188768	747227584	601417728	401339648	618625664	489553056	450425440	444152480	514488032	385687040	300511680	518692416	694385984	NA	326072736
Adenosine	0.44	0.44297	0.645405	268.104	1.81	1	Plasma	Day 28	Positive	HILIC	1824455	1478034	7295682	2196076	3226385	2281941	5320935	7302170	3297707	3907376	4585918	734913	4005801	3331266	2083684	3169345	4161524	7085746	2775587	NA	4727910
Adenine	1.2	0.22448	0.468164	136.062	1.94	1	Plasma	Day 28	Positive	HILIC	1682898	9264316	10711709	5977960	4191022	3437603	9509488	2917252	7207326	12620354	3265434	4803863	13909922	10153011	13494031	6106814	10350086	7607163	1332671	NA	3628923
5-Oxo-delta-bilirubin	-0.31	0.90503	0.839533	599.25	11.3	3	Plasma	Day 28	Positive	RP	384791	19341	19341	38682	19341	696769	739048	282244	2844510	3218321	692143	2263844	69152	112809	1167445	207288	1139882	118787	NA	2848463	19341
4-Pyridoxic acid	-1.11	0.64265	0.727549	166.05	2.58	3	Plasma	Day 28	Positive	RP	292276	1846455	180907	909952	156904	5935	3803846	936999	7325614	1210316	2320314	310636	929073	3501522	849910	438730	785763	491083	NA	1811154	2967
3-Hydroxyoctanoic acid	0.75	0.04556	0.386369	159.103	8.48	3	Plasma	Day 28	Negative	RP	8002926	1076209	25441762	12055592	9816521	26157165	3179681	16301134	9676658	6910190	7238480	17791381	21795708	40350897	43912176	12704339	27991727	17738476	NA	12006467	11348444
3-Hydroxybenzoic acid	0.45	0.24136	0.497244	139.04	5.87	3	Plasma	Day 28	Negative	RP	1300081	1507644	3581009	1294854	921371	2448553	2453324	4460479	1749110	1781880	4374549	2198770	3012049	1750113	1479029	3434445	828984	398863	NA	2176703	2380521
N-(dodecanoyl)-ethanolamine	4.75	0.0046	0.0605394	244.227	9.19	3	Plasma	Day 28	Positive	RP	4135	36684	118901	704739	25849	356795	4135	4135	16451	4135	8269	13791	232153	4135	914766	71540	4135	4135	NA	669787	9743
3-Cresotinic acid	2.15	0.0968	0.391063	197.046	6.53	3	Plasma	Day 28	Negative	RP	96750	126196	668281	73206	104036	650701	422737	1235205	98433	207692	144351	126110	79869	183111	977100	91681	138519	64360	NA	1472878	356321
3-beta,16alpha-Dihydroxyandrostenone sulfate	0.14	0.64265	0.727549	385.168	8.61	3	Plasma	Day 28	Positive	RP	5657632	3364133	4423193	11864817	4267554	3587760	13061008	14056911	16203022	15932891	22547508	5133235	15513046	8748183	9925453	9010411	6687987	5161588	NA	10293404	1382033
3,5-Tetrahydroaldosterone sulfate	-0.3	1	0.93521	427.18	9.74	3	Plasma	Day 28	Negative	RP	35529129	25544509	30559102	45400719	22898627	31079490	39288143	55280741	61788397	125293711	89753872	37451101	37642172	28916341	17572353	34484092	29105927	25177047	NA	28416527	6643084
2-hydroxybenzenesulfonic acid	0.36	0.48542	0.697004	172.992	4.23	3	Plasma	Day 28	Negative	RP	6620624	904256	9962862	6305176	2430575	2346087	4759414	22711075	19071024	10209831	21310338	695143	13535658	6929703	3554839	4905388	6245138	3362422	NA	5704799	5064476
19-nortestosterone sulfate	-0.29	0.8168	0.886334	399.148	5.99	3	Plasma	Day 28	Negative	RP	4234889	1298183	9154237	15314343	9426319	10250779	30668918	15858676	53205542	26342799	28768746	7992237	13344974	11197127	15174035	12974894	16255503	10305213	NA	15491502	1444860
N-(decanoyl)-ethanolamine	2.99	0.00882	0.0886316	216.196	7.41	3	Plasma	Day 28	Positive	RP	5153	723949	855711	2802288	147300	1876235	10305	5153	695288	23666	13267	836546	1257893	27922	3903708	241220	15547	5153	NA	1399855	76249
1,11-Undecanedicarboxylic acid	0.18	0.8168	0.886334	243.16	10.65	3	Plasma	Day 28	Negative	RP	1308698	672524	1399971	1197270	826507	1123993	2815123	1324798	2680859	1847826	2373130	1458539	3463352	1857063	2311189	1338774	1662678	1179974	NA	1775481	657005
23094	-2.19	0.65872	0.737808	801.541	16.61	-	Plasma	Day 28	Positive	RP	26124	9147	22898	46322	121681	25105	9147	19289	60501	9147	1895777	56871	35559	9147	111166	9147	39001	18293	NA	9147	18946
23062	2.74	0.03695	0.194516	786.599	16.69	-	Plasma	Day 28	Positive	RP	382142	125491	18372	44900705	799120	1437758	585788	13078021	958358	152479	5641735	11985178	1064545	354620	3962382	58257	104391	891895	NA	18367669	948609
22903	-2.69	0.81181	0.784233	743.342	6.57	-	Plasma	Day 28	Positive	RP	20800	5698	318712	41621	24698	5698	18323	36818	30620	11396	105166	18535	27601	3006523	5698	49294	1042927	1255332	NA	31507	13498
22833	-2.15	0.26708	0.457232	730.594	15.45	-	Plasma	Day 28	Positive	RP	238445	67651	393236	338320	344962	221383	276052	361867	72129	118592	12955963	97288	126025	33826	90743	130609	33826	1508971	NA	423250	256632
22817	-2.52	0.72039	0.784233	726.561	14.75	-	Plasma	Day 28	Positive	RP	23608	9423	187764	9423	213184	72113	269267	87730	9423	137816	4441194	9423	179155	18847	44126	35774	69987	2316376	NA	131283	29203
22722	-2.81	0.34147	0.502825	705.58	14.62	-	Plasma	Day 28	Positive	RP	46219	9634	240248	56536	123020	141130	308623	47783	25945	88607	13872811	19376	44084	9634	130718	126404	69753	2349212	NA	653794	19268
22533	2.05	0.93847	0.86295	675.541	16.71	-	Plasma	Day 28	Positive	RP	175567	226654	706178	452679	446469	286406	46345	83435	645173	83710	419112	227103	116220	450444	142908	388021	1180738	308361	NA	9006317	239865
21839	-5.54	0.32283	0.492601	609.388	10	-	Plasma	Day 28	Positive	RP	12937	12937	12937	12937	12937	12937	12937	12937	12937	12937	12937	12937	12937	7631584	12937	12937	25873	12937	NA	12937	12937
21818	-2.36	0.52455	0.659484	608.312	5.72	-	Plasma	Day 28	Positive	RP	12972	492020	13348	39667	29862	45495	4903	2452	707893	10873	87359	2452	108871	54229	2452	17780	13404	2452	NA	12966	705950
C26H48N6O9	-2.01	1	0.866551	589.356	11.26	4	Plasma	Day 28	Positive	RP	4223	2143259	250595	236845	4223	836684	3736932	4223	3784748	42612	566014	12686	56192	301897	10298	4223	8446	62534	NA	31896	4223
21077	3.38	0.0015	0.029831	562.108	9.85	-	Plasma	Day 28	Positive	RP	3233	3233	221875	34045	6466	3233	3233	27236	3233	3233	18708	3233	9638	3233	13668	3233	3233	3233	NA	29779	3233
20263	-2.28	0.12396	0.293286	520.377	14.1	-	Plasma	Day 28	Positive	RP	116948	1334992	14335	70522	14335	33821	72860	14335	144053	14335	95011	52487	28670	14335	52163	60855	14335	82105	NA	14335	39110
20234	-2.96	1	0.866551	519.292	11.39	-	Plasma	Day 28	Positive	RP	15351	334136	11006	10244	2966	2966	27011	9263	963096	2966	6122	2966	45177	15955	10838	5932	2966	9991	NA	9771	44714
20127	-2.41	0.68973	0.76237	514.338	11.67	-	Plasma	Day 28	Positive	RP	5189	294348	5189	46725	5189	49305	158515	22145	1445221	10378	21606	27878	14924	46583	35896	29935	5189	5189	NA	37277	26685
19869	-2.66	0.05436	0.223606	501.355	12.41	-	Plasma	Day 28	Positive	RP	44941	691741	74211	7361	14722	22252	76397	7361	46113	60044	16941	7361	7361	255163	7361	7361	24820	307921	NA	7361	7361
19834	-3.93	0.31138	0.492601	500.285	10.1	-	Plasma	Day 28	Positive	RP	356382	560401	171239	216469	66755	285698	289044	144623	37527449	236816	270121	66031	354985	2029582	204928	302009	165015	38027	NA	142736	1036822
19707	-2.03	0.1763	0.3489	495.424	15.97	-	Plasma	Day 28	Positive	RP	3012343	9287856	2217328	290174	1102130	291417	126838	65266	98285	423183	32633	256718	91243	99079	32633	1881647	32633	4759852	NA	32633	1779360
19289	-2.37	0.09559	0.261325	479.225	10.68	-	Plasma	Day 28	Positive	RP	86370	174593	53090	100618	3137	55947	422595	59779	1547671	204995	224333	110931	19848	3137	6275	63795	120489	3137	NA	21998	88187
19173	-2.47	0.78143	0.784233	474.255	6.14	-	Plasma	Day 28	Positive	RP	16523	2346317	107197	44501	8868	27942	61956	4434	433118	12472	196993	12582	40482	102119	46265	48283	4434	36800	NA	54319	53912
19125	-3.44	0.18937	0.362509	472.218	6.63	-	Plasma	Day 28	Positive	RP	2468	463187	41660	13096	34764	4936	228664	2468	907213	15557	137012	2468	20559	168955	5258	38829	2468	146058	NA	19306	10841
18818	-2.82	0.54373	0.665664	462.232	9.51	-	Plasma	Day 28	Positive	RP	1579	11866	1579	4331	1579	1579	134221	1579	195709	13543	67946	1579	1579	5781	3157	1579	1579	1579	NA	19754	1579
18513	2.93	0.08424	0.246369	450.161	1.15	-	Plasma	Day 28	Positive	RP	102395	19777	1404931	105428	39554	3000998	19777	1860657	19777	228497	623507	179691	761691	19777	72467	257387	19777	115606	NA	19777	111831
18457	2.43	0.05635	0.223606	448.234	10.1	-	Plasma	Day 28	Positive	RP	3065	3065	3065	2896990	3065	1529298	3065	1814665	9930	3065	3065	3065	3065	120495	721053	6129	3065	3065	NA	8549	2238407
18162	-2.3	0.09873	0.263162	437.322	12.53	-	Plasma	Day 28	Positive	RP	195019	53699	9142	30851	23060	9142	315485	9142	134691	9142	44549	18284	9142	67568	9142	9142	9142	9142	NA	21791	9142
18109	2.76	0.14115	0.312866	436.144	2.44	-	Plasma	Day 28	Positive	RP	11004	4402	887826	8804	4402	2589635	203405	418183	21200	89832	359563	27400	272032	4402	4402	62346	116747	277136	NA	192055	18350
18035	2.29	0.00547	0.0677546	433.273	11.89	-	Plasma	Day 28	Positive	RP	11395	11395	2260930	297415	30016	185052	75795	402852	220209	22790	162938	293083	201859	170464	203378	213196	11395	175047	NA	248112	45414
C17H31BN6O5	2.5	0.11463	0.287355	432.238	10.1	4	Plasma	Day 28	Positive	RP	29178	48033	34184	22925054	12175	14563504	32233	19065744	13720	30655	55232	20042	25460	1210208	17328398	66926	21445	38349	NA	31567	22702948
17934	-2.02	1	0.866551	430.228	5.8	-	Plasma	Day 28	Positive	RP	58514	5278547	304532	233311	110692	136036	184734	16976	2575340	118336	517315	77245	258446	245866	153487	169958	55070	84127	NA	210237	427489
17913	-2.13	0.05682	0.223606	429.24	14.35	-	Plasma	Day 28	Positive	RP	160756	2746198	123768	12488	80238	78631	127316	38274	159393	189455	24975	12488	110236	104448	166069	232242	209874	209692	NA	12488	158190
17586	2.66	0.15743	0.341756	418.223	10.1	-	Plasma	Day 28	Positive	RP	24839	33323	33911	35220126	31306	21215558	57546	27867312	19022	81264	63248	31974	41882	2126199	24672515	72982	6706	43527	NA	28321	29567195
17468	-3.21	0.85803	0.813861	415.195	11.08	-	Plasma	Day 28	Positive	RP	2848	319523	2848	5696	2848	27748	483086	2848	86361	9701	2848	2848	9457	2848	2848	2848	2848	2848	NA	2848	8452
17385	2.4	0.69917	0.7668	412.143	5.74	-	Plasma	Day 28	Positive	RP	67559	23797	2451576	37923	57449	9537	7837	44606	79228	113020	33948	7787	80825	142882	22778	76030	352942	102065	NA	397335	3893
17068	-2.38	0.07899	0.240556	402.299	12.6	-	Plasma	Day 28	Positive	RP	3119279	973011	148700	21720	836723	21720	21720	350624	43440	320396	21720	173622	53726	94680	21720	196490	1225582	177211	NA	160333	327833
16976	2.97	0.8168	0.784233	399.357	12.63	-	Plasma	Day 28	Positive	RP	600268	883682	20829022	291708	35093	764541	115241	770572	318712	43742	679637	307121	238435	287015	291484	298271	311543	741995	NA	282008	933600
16937	-3.33	1	0.866551	398.239	9.9	-	Plasma	Day 28	Positive	RP	4843	4843	93788	4843	4843	4843	4843	4843	4843	4843	4843	4843	4843	4843	4843	4843	2233550	9687	NA	4843	4843
16694	-3.82	0.12595	0.294684	390.272	10.76	-	Plasma	Day 28	Positive	RP	8409	17922	8409	8409	8409	8409	8409	8409	41374	8409	16818	8409	8409	1391040	8409	8409	8409	8409	NA	8409	8409
3,12 Dioxocholanic acid	-4.42	0.23104	0.415817	389.268	10.76	3	Plasma	Day 28	Positive	RP	19883	161519	23854	3467	6933	33529	96324	62741	250246	94639	327003	24179	30579	5370775	3467	10598	13594	3467	NA	3467	3467
2-[2-[2-(2-aminopropanoylamino)propanoylamino]propanoylamino]-5-(diaminomethylideneamino)pentanoic acid	-2.15	0.53555	0.659484	388.233	6.62	3	Plasma	Day 28	Positive	RP	37633	3001484	3949	40334	33766	10469	14917	37651	116797	219441	520170	55970	76063	164673	327925	51341	7898	10229	NA	20243	14362
C17H27ClN4O4	2.83	0.57622	0.688261	387.18	10.1	4	Plasma	Day 28	Positive	RP	13051	21909	4906	17044259	4906	9731583	35610	12443831	13011	11453	23319	9813	4906	1059158	11793869	39225	10666	4906	NA	4906	12089643
16592	-3.07	0.86227	0.814215	387.164	9.97	-	Plasma	Day 28	Positive	RP	3793	159122	10353	15603	3793	12514	631953	3793	58637	7586	31102	3793	9073	3793	3793	3793	3793	3793	NA	3793	3793
16563	-2.98	0.39288	0.562711	386.202	5.42	-	Plasma	Day 28	Positive	RP	32908	6421501	289451	93381	77079	23731	163196	12710	3857459	46836	1488430	63053	171989	423644	178400	248576	25668	128906	NA	175322	892273
16117	-2.42	0.03695	0.194516	373.237	12.53	-	Plasma	Day 28	Positive	RP	2662786	1889766	122277	1116059	14311839	60996	380728	1583332	342534	1422683	22055	4712104	346986	279789	152015	2154268	249613	5081354	NA	240027	2593953
16111	-2.4	0.8773	0.916985	748.569	14.64	-	Plasma	Day 28	Negative	RP	153612	23084	248852	233341	259252	187926	301164	149170	89922	261989	12469342	102982	249858	17287	180791	246077	286957	2747726	NA	488294	136974
C41H80O11	-2.25	0.31138	0.557739	747.564	14.65	4	Plasma	Day 28	Negative	RP	192957	82272	529249	404852	675541	291313	425986	489270	124997	463128	21116350	192025	492520	77039	341503	301001	526666	6030431	NA	884398	189194
16090	3.04	0.53555	0.659484	372.33	12.05	-	Plasma	Day 28	Positive	RP	347220	50875	18074119	289493	110042	514177	226792	531619	267393	113540	1003408	343577	101750	230359	515224	389460	157073	733775	NA	134925	589857
15960	-2.7	0.69151	0.862688	671.306	8.35	-	Plasma	Day 28	Negative	RP	2057139	718175	46374	12956	29439	4626	4626	19413	39160	19828	4626	181802	44381	40738	53849	226338	27566	9251	NA	100977	54975
15934	2.78	0.17729	0.3489	369.012	2.46	-	Plasma	Day 28	Positive	RP	23483	3359	648903	7316	14037	1808981	68727	431159	3359	40466	161658	24547	253006	6718	3359	70397	167192	242491	NA	40164	35808
15884	-4.29	0.32283	0.492601	367.258	10.4	-	Plasma	Day 28	Positive	RP	9294	9294	9294	9294	9294	9294	9294	9294	9294	9294	9294	9294	9294	2245643	9294	9294	9294	18587	NA	9294	9294
15733	-5.34	0.81069	0.784233	364.169	6.31	-	Plasma	Day 28	Positive	RP	17434	6329313	1752	4972	3504	1752	5092	23369	10258	6460	10090	6879	21321	1752	1752	10839	15712	8378	NA	30707	1752
15698	-4.94	1	0.866551	363.169	6.3	-	Plasma	Day 28	Positive	RP	140695	35819152	138734	63326	64342	8501	19764	134495	85536	101612	50912	84211	141221	77247	17002	62610	152266	102266	NA	142494	31696
15602	-9.56	0.76097	0.784233	361.151	6.55	-	Plasma	Day 28	Positive	RP	4456	49918054	8912	4456	4456	4456	4456	4456	4456	4456	4456	4456	4456	4456	4456	4456	4456	4456	NA	4456	4456
15545	-2.37	0.01599	0.134682	359.312	14.26	-	Plasma	Day 28	Positive	RP	117539	197431	19764	9882	288305	9882	64541	9882	164727	9882	20636	78873	85525	177187	9882	77583	229677	180570	NA	23395	9882
15445	-2.05	0.03566	0.194516	357.242	12.63	-	Plasma	Day 28	Positive	RP	7843231	2975297	141345	110729	2793826	55365	196566	1282915	588090	1295554	55365	1431443	282633	259522	120051	942887	867889	974308	NA	742831	841158
15408	2.53	0.81069	0.784233	356.291	9.18	-	Plasma	Day 28	Positive	RP	90211	3827	3827	3827	7655	1521903	3827	51275	3827	16854	32523	20085	19400	87563	62222	100889	56728	88717	NA	142383	69305
15303	-3.89	0.31138	0.492601	353.279	10	-	Plasma	Day 28	Positive	RP	203852	87159	70085	29241	99917	49119	144385	91363	39882	12919	39050	62408	18134	12946537	154697	33764	613408	206067	NA	119089	159759
15215	3.03	0.01582	0.386369	540.13	4.29	-	Plasma	Day 28	Negative	RP	2832	2832	12344	26276	2832	43633	2832	577872	2832	100178	2832	14745	16771	2832	2832	2832	2832	5664	NA	43462	18208
15169	-2.14	0.23388	0.497244	534.166	7.35	-	Plasma	Day 28	Negative	RP	892520	360250	56364	8102	8102	8102	97460	190151	16204	82465	1167911	305290	45885	208849	368441	138082	57647	19537	NA	117006	3140066
15139	-6.2	0.23587	0.497244	530.271	15.69	-	Plasma	Day 28	Negative	RP	2897	2897	27375	2897	13029	2897	2897	5793	2897	2897	13089488	2897	15878	2897	14407	6417	2897	962124	NA	34102	5865
15102	2.24	0.87312	0.916985	527.298	11.11	-	Plasma	Day 28	Negative	RP	23316	64752	4349	1988900	46874	9053	13656	375420	296138	4349	23107	91394	15654	326990	4349	65178	4349	8698	NA	79692	4349
15098	-2.19	0.31138	0.557739	527.288	9.19	-	Plasma	Day 28	Negative	RP	104478	59214	72225	129822	50720	17585	143192	49914	4637920	136986	384219	86286	255399	303601	77886	106691	93343	47005	NA	156613	270261
14928	-2.67	0.14501	0.404186	512.293	9.69	-	Plasma	Day 28	Negative	RP	4627	4627	25085	4627	9342	4627	91430	4627	754829	52075	148737	10618	4627	54157	19648	58272	4627	12320	NA	39772	9254
14923	-2.31	0.06159	0.223606	346.186	4.2	-	Plasma	Day 28	Positive	RP	23425	630354	9467	26442	52951	9467	9467	9467	152734	358609	428789	42886	29427	146136	110671	58079	89594	23766	NA	26203	18935
2-amino-N-[1-[[1-[[1-[(2S,4S)-2-(hydroxymethyl)-1,3-dioxolan-4-yl]-2-oxopyrimidin-4-yl]amino]-4-methyl-1-oxopentan-2-yl]amino]-1-oxopropan-2-yl]-4-methylpentanamide	-2.77	0.47406	0.694728	509.276	9.57	3	Plasma	Day 28	Negative	RP	32941	248062	8339	122673	11738	4170	73741	4170	3591176	108298	70192	4170	127398	20003	17615	43543	25154	4170	NA	56042	80139
Tetrahydro 11-Deoxycorticosterone 3|A-|A-D-Glucuronide	-2.21	0.4378	0.662065	509.276	10.41	3	Plasma	Day 28	Negative	RP	139550	353616	140206	113697	108106	10501	322129	131119	5199007	248772	249786	119930	115646	26491	27462	33157	108737	224844	NA	292418	16376
Pregnanediol glucuronide	-2.06	0.7573	0.868159	495.298	11.39	3	Plasma	Day 28	Negative	RP	74620	1753379	192575	284770	54026	23530	231496	118841	9279051	179017	162017	182967	583169	288404	184720	119407	77188	47240	NA	253669	280185
6-[(17-acetyl-10,13-dimethyl-2,3,4,5,6,7,8,9,11,12,14,15,16,17-tetradecahydro-1H-cyclopenta[a]phenanthren-3-yl)oxy]-3,4,5-trihydroxyoxane-2-carboxylate	-2.55	0.37313	0.613722	493.281	11.24	3	Plasma	Day 28	Negative	RP	3888	511629	16900	62901	3888	17030	92708	7777	1290095	3888	27561	3888	43860	23561	25312	3888	3888	3888	NA	9191	21603
9,12,15-Octadecatrienoic acid, 2-propynyl ester, (Z,Z,Z)-	-2.41	0.08082	0.240556	339.231	12.6	3	Plasma	Day 28	Positive	RP	3444918	1149628	179371	61286	921528	18610	18610	535470	212775	444509	18610	699729	37221	118140	47713	330204	2721219	514336	NA	211635	141926
14558	-2.22	0.65473	0.737261	338.208	10.91	-	Plasma	Day 28	Positive	RP	4747	98724	9494	4747	4747	32644	267450	4747	96749	4747	4747	4747	4747	81310	4747	4747	4747	33453	NA	10068	4747
14515	-2.18	0.8168	0.886334	482.249	8.11	-	Plasma	Day 28	Negative	RP	35096	114072	90453	72963	5180	13836	90644	50831	3693774	154555	31283	10359	237147	87997	26425	64629	69669	45483	NA	38094	56887
C26H39FO5S	-3.71	0.64265	0.823009	481.244	10.1	4	Plasma	Day 28	Negative	RP	480454	645323	203317	479420	123112	448041	438461	161372	53020896	352445	379677	82409	584176	2202826	289879	341463	246690	66256	NA	287677	1419178
14479	-2.78	0.04725	0.216294	336.274	10.05	-	Plasma	Day 28	Positive	RP	2817	72566	2817	26141	319093	36894	46012	51796	12094	249078	123786	5634	2817	167322	26440	370862	255200	13989	NA	8138	332675
14464	-2.03	0.53555	0.732014	479.23	9.75	-	Plasma	Day 28	Negative	RP	578098	810765	701092	670854	164581	580844	770895	484527	34366503	1142457	1176811	232456	1903993	1851606	896313	1063718	742187	247281	NA	719323	1984362
14457	-2.91	0.80318	0.784233	336.216	10.65	-	Plasma	Day 28	Positive	RP	2619	7719	10937	5239	2619	7643	57290	2619	2619	2619	64373	2619	2619	1822217	17169	2619	18662	31273	NA	98564	2619
14435	-2.06	0.71782	0.868159	477.358	14.34	-	Plasma	Day 28	Negative	RP	327332	1140175	201122	22018	127253	46938	12920	2062	2062	2062	2062	294200	32648	2062	15092	428534	2062	84603	NA	4125	82031
14187	-4.5	0.52298	0.659484	332.161	10	-	Plasma	Day 28	Positive	RP	12640	56182	107517	6320	50790	6320	196551	111600	15340	6320	6320	57702	6320	13588376	78846	39816	1141152	550643	NA	58986	79446
C22H30O10	-2.21	0.28989	0.556871	453.177	10.68	4	Plasma	Day 28	Negative	RP	3860	354948	3860	3860	3860	3860	7719	3860	3860	11985	27299	10405	13595	3860	24309	7788	3860	10621	NA	3860	40937
13988	-2.76	0.19322	0.457777	453.177	8.52	-	Plasma	Day 28	Negative	RP	14285	120896	129559	14285	14285	14285	266981	14285	976273	14285	65616	14285	28569	834522	14285	14285	14285	449168	NA	14285	89857
13987	-2.99	0.0968	0.391063	453.178	6.63	-	Plasma	Day 28	Negative	RP	24879	1117500	111827	38294	74241	17677	671166	7928	1932342	79626	339304	22324	84449	591220	47315	127685	15855	388398	NA	60740	43640
13946	2.15	0.03174	0.193305	327.079	5.19	-	Plasma	Day 28	Positive	RP	3157	3157	99352	6313	3157	44364	23346	437902	104534	61855	18643	10250	129663	98538	192355	3157	44787	8130	NA	32246	10626
13818	-4.56	0.3486	0.509294	324.227	9.71	-	Plasma	Day 28	Positive	RP	7457	2337	2337	2337	2337	2337	2337	2337	2337	2337	2337	2337	2337	761190	4674	2337	8150	20449	NA	2337	2337
13814	-4.25	0.09359	0.261325	324.202	7.02	-	Plasma	Day 28	Positive	RP	39083	2400800	26661	2425	14789	24864	96312	2425	38646	7558	47438	12062	11181	17880	6982	2425	2425	26805	NA	2425	4849
1-N,3-N-bis(4-aminobutyl)-5-hydroxybenzene-1,3-dicarboxamide	-2.43	0.78143	0.784233	323.205	10.4	3	Plasma	Day 28	Positive	RP	10282	4574	39311	49334	19833	30961	39204	75139	40239	40802	18052	36832	9148	2350091	65416	22402	14744	113280	NA	4574	33563
13653	-2.2	0.16392	0.423665	438.136	12.89	-	Plasma	Day 28	Negative	RP	25231	122013	43239	2725	5450	41610	641679	25101	35412	16632	6945	2725	8453	117827	2725	13194	6002	43446	NA	2725	43841
13542	-2.08	0.32283	0.492601	319.263	9.69	-	Plasma	Day 28	Positive	RP	5654	5654	5654	5654	5654	5654	11309	5654	237160	5654	5654	5654	5654	5654	5654	5654	5654	5654	NA	5654	5654
13534	2.07	0.06795	0.386369	431.259	11.89	-	Plasma	Day 28	Negative	RP	75814	4865	983760	37103	20422	9729	27412	151541	94447	4865	90508	102982	125471	36151	57158	86716	4865	87739	NA	105288	11322
13512	-3.11	0.7573	0.784233	319.138	6.11	-	Plasma	Day 28	Positive	RP	35141	5475538	47694	83075	43616	74390	143260	7908	171532	117871	135693	23668	50023	74887	54571	71138	15817	31258	NA	78670	21838
13496	4.14	0.56658	0.685666	319.105	5.67	-	Plasma	Day 28	Positive	RP	1954	6666	4661	9610	1954	35190	10450	842294	34124	10890	1954	1954	1954	10194	1954	1954	5822	5185	NA	3908	1954
13452	-4.39	0.04296	0.214877	318.221	8.87	-	Plasma	Day 28	Positive	RP	36624786	8670427	139759	69879	3999998	69879	69879	232401	69879	1371549	69879	7758298	69879	380779	69879	8243909	201691	459287	NA	1100752	338644
13446	-2.49	0.06159	0.223606	318.206	6.35	-	Plasma	Day 28	Positive	RP	1355990	162685	9885	80291	35158	2668	54387	64281	82565	86420	68317	144479	2668	2668	2668	150837	11858	21878	NA	46319	5336
13417	-2.14	0.38267	0.613722	427.3	10.65	-	Plasma	Day 28	Negative	RP	139818	5838	43490	12975	485751	5838	29105	654567	678114	5270681	11677	482572	437496	868762	182952	626335	3216097	59493	NA	115700	5838
2-[2-(2-aminopropanoylamino)propanoylamino]-5-(diaminomethylideneamino)pentanoic acid	-3.52	0.25037	0.432138	317.192	9.99	3	Plasma	Day 28	Positive	RP	193801	90067	162642	27949	131080	13974	253815	105052	54415	56472	13974	93101	48525	14308463	315013	157064	1379442	835074	NA	171966	386177
13368	-3.69	0.07899	0.240556	317.115	9.75	-	Plasma	Day 28	Positive	RP	21686	23866	3026	8122	3026	13769	593298	18073	523442	55574	76981	6051	3026	795633	3026	55250	8609	12223	NA	41583	3026
13341	-2.98	0.42194	0.651952	425.181	8.06	-	Plasma	Day 28	Negative	RP	6715	221188	14896	32938	6715	104166	1765513	6715	1298452	32037	148363	13430	6715	53638	25945	80709	6715	234703	NA	72944	6715
13330	-2.57	0.57622	0.766877	425.146	7.42	-	Plasma	Day 28	Negative	RP	6510	282620	61267	17697	3255	64470	655540	3255	1183827	17062	105239	3255	51174	119069	3255	17170	3255	132171	NA	29794	10172
13240	-3.12	0.1348	0.391063	421.13	8.29	-	Plasma	Day 28	Negative	RP	1876693	1790922	34715	13437	34939	29062	67674	33722	47160	61591	133935	119542	35076	87423	64776	325516	28158	12150	NA	76077	30609
13198	3.23	0.12396	0.293286	314.145	2.48	-	Plasma	Day 28	Positive	RP	3212	3212	315018	3212	3212	354970	18814	37144	3212	6591	16717	6424	92834	3212	3212	6550	15993	67979	NA	8732	6427
13137	3.06	0.8773	0.916985	415.318	12.05	-	Plasma	Day 28	Negative	RP	206320	285338	10039049	79841	69739	267850	60929	231805	104572	66841	467045	122120	74461	123674	328322	246863	113014	348387	NA	27545	248925
13134	-4.43	0.54697	0.66576	313.085	4.77	-	Plasma	Day 28	Positive	RP	5109	2704725	1506065	5109	5109	17400	153024	28404	503814285	56784	5109	5109	11074802	13341	10217	18122	5109	12833	NA	104627	3773376
13089	-2.3	0.96828	0.866551	312.155	5.7	-	Plasma	Day 28	Positive	RP	1908	74392	39312	94211	7865	45474	123612	173371	238083	68157	3085938	3817	5962	1908	1908	100979	24187	1908	NA	48694	9142
13070	2.72	0.12088	0.391063	413.004	2.47	-	Plasma	Day 28	Negative	RP	10130	2843	369698	8379	2843	1055108	46467	232641	2843	35706	98592	5687	175914	5835	2843	30124	103585	167534	NA	26659	16795
13012	-2.95	0.24478	0.425982	310.212	9.72	-	Plasma	Day 28	Positive	RP	34591	18714	7021	11313	2734	2734	5467	30287	58291	2734	2734	16458	2734	639622	2734	28014	2734	37310	NA	2734	2734
13006	-2.48	0.4378	0.598626	310.201	9.75	-	Plasma	Day 28	Positive	RP	160363	209232	173551	75631	82359	594558	3862634	174601	4977473	321596	1114053	101366	235380	5086881	164624	438025	176500	176158	NA	192247	24088
12954	-3.24	0.11844	0.290002	309.173	10.28	-	Plasma	Day 28	Positive	RP	398351	43798	43798	170641	2283029	43798	43798	87595	43798	187565	43798	2056754	43798	43798	43798	2300763	43798	647868	NA	43798	235806
12880	2.94	0.06159	0.223606	308.047	2.19	-	Plasma	Day 28	Positive	RP	17345	3626	1444517	14999	7251	2110731	217503	708326	3626	40618	139190	7715	221181	3626	3626	50266	433620	305797	NA	787461	50155
12841	2.55	0.10297	0.391063	403.048	2.47	-	Plasma	Day 28	Negative	RP	7132	2744	312514	6942	5488	811447	55101	169005	2744	44480	79912	6364	148370	2744	2744	31343	97215	128933	NA	30812	5805
12817	2.34	0.0735	0.240556	307.044	1.13	-	Plasma	Day 28	Positive	RP	153109	22373	2328356	159688	146320	4278768	127192	1560471	22373	145482	530847	272261	988505	44746	154172	402178	22373	1151192	NA	22373	434249
12816	2.76	0.12088	0.292574	307.044	1.18	-	Plasma	Day 28	Positive	RP	131133	22152	2257635	150100	144874	4933461	148886	1485967	22152	144044	467756	194462	661498	44304	53332	347035	22152	535739	NA	22152	392791
C18H26O10	-2.59	0.05682	0.386369	401.146	8.15	4	Plasma	Day 28	Negative	RP	74575	978234	20204	10102	10102	10102	2860161	23786	1617537	398383	517170	66782	207898	837247	246656	141955	33110	318761	NA	185692	25152
12696	-2.07	0.14501	0.404186	398.191	8.71	-	Plasma	Day 28	Negative	RP	3308	3308	18550	3308	3308	3308	37563	3308	148615	33975	23882	6617	24757	192192	3308	12551	23850	6646	NA	8057	8845
12659	-4.73	0.92873	0.920037	397.15	7.61	-	Plasma	Day 28	Negative	RP	6333	368436	37893	6333	6333	6333	13553	6333	5164659	6333	6333	6333	40906	6333	6333	6333	6333	26821	NA	12665	125897
12647	3.07	0.0378	0.386369	397.031	2.47	-	Plasma	Day 28	Negative	RP	2641	2641	179336	5283	2641	486070	23205	84639	2641	2641	46749	2641	60370	2641	2641	6506	21963	62168	NA	5861	2641
12543	3.69	0.69151	0.76237	303.132	5.68	-	Plasma	Day 28	Positive	RP	25024	2872	5745	33289	2872	17850	15998	2070293	78926	54944	7883	33195	18491	26600	19556	6371	25213	31622	NA	17640	2872
C20H40N2O5	3.48	0.8168	0.886334	387.286	11.24	4	Plasma	Day 28	Negative	RP	886405	882489	47330666	373080	262295	718321	352642	620695	363731	252958	1338712	386500	338521	282216	963820	763068	499655	1413859	NA	307826	756035
15-Keto Latanoprost Acid	-2.45	0.13158	0.391063	387.219	12.03	3	Plasma	Day 28	Negative	RP	545301	544545	14114	68546	1035213	4106	4106	214588	22195	172362	4106	923713	36784	8212	19270	265652	80525	331415	NA	48349	192827
12479	-2.41	0.74944	0.868159	387.186	8.2	-	Plasma	Day 28	Negative	RP	4312	8624	12016	41894	4312	45362	31739	62777	1591433	58948	71385	28923	28934	54512	4312	41482	39600	37030	NA	4312	4312
12449	-2.26	0.52549	0.659484	301.252	9.69	-	Plasma	Day 28	Positive	RP	3049	21560	64443	67686	9430	3049	148545	70353	2223952	117565	268964	7061	3049	137110	22502	69822	6097	55426	NA	114374	9615
12424	-2.52	0.48542	0.651056	301.141	9.74	-	Plasma	Day 28	Positive	RP	70399	91959	75367	53062	9286	121840	1544343	55496	1594192	170201	326111	49170	55097	1974720	83441	152306	89866	43529	NA	129831	6708
12275	3.81	0.32858	0.494212	299.138	14.84	-	Plasma	Day 28	Positive	RP	7566	7566	7566	7566	7566	15132	23819	7566	82331	184861	7566	7566	7566	7566	1962767	7566	7566	7566	NA	761007	7566
12252	2.67	0.11463	0.287355	299.079	6.82	-	Plasma	Day 28	Positive	RP	38658	4582	48403	20305	9754	37933	14552	1384521	19313	40319	46347	60245	104311	103555	51351	46062	9164	63781	NA	52390	40068
12222	-2.58	0.6602	0.837935	379.198	10.29	-	Plasma	Day 28	Negative	RP	4802	4802	9604	4802	4802	4802	4802	4802	62447	17211	65811	4802	4802	4802	4802	4802	315247	4802	NA	11754	4802
Ambcb5109965	-2.89	0.15314	0.410739	379.083	8.56	3	Plasma	Day 28	Negative	RP	104499	584788	80925	112468	4426	233134	1885703	8852	1956743	56655	734871	23573	4426	1030535	9267	304614	4426	343462	NA	63167	12525
C11H23NO8	-2.84	0.1763	0.3489	298.15	4.2	4	Plasma	Day 28	Positive	RP	5685	879186	120902	41346	47855	11370	225519	5685	3352466	14752	577579	60741	134028	89292	104302	165240	5685	44416	NA	5685	150967
12170	-4.3	0.20406	0.380259	297.253	11.68	-	Plasma	Day 28	Positive	RP	2934735	78275	12014	12014	12014	12014	12014	24028	12014	12014	12014	205460	12014	12014	12014	102046	12014	111095	NA	12014	12014
12088	-2.6	0.55215	0.747516	373.169	7.36	-	Plasma	Day 28	Negative	RP	44277	139787	31075	20838	6016	25137	17130	6016	1030864	18150	88960	12032	40700	321324	18066	50443	14013	13180	NA	54505	459014
12038	2.12	0.13202	0.391063	371.121	2.45	-	Plasma	Day 28	Negative	RP	19486	2047	648169	4094	2047	640784	133252	422586	45325	92740	85608	36079	80427	5737	71537	26447	55824	294085	NA	34792	13485
12037	-3.72	0.92592	0.920037	371.117	10.08	-	Plasma	Day 28	Negative	RP	4356	4356	4356	13907	4356	8712	98665	4356	1033393	13271	365518	4356	4356	4356	23348	4356	4356	4356	NA	4356	4356
C14H26B2O5	-3.84	0.42637	0.598626	295.21	10	4	Plasma	Day 28	Positive	RP	62353	1331010	1244312	62353	194391	437581	2806735	780911	124707	1096515	62353	841155	62353	162945019	3139876	591437	9915873	4957636	NA	1317004	2487031
12016	-2.46	0.01895	0.140575	295.172	12.58	-	Plasma	Day 28	Positive	RP	477964	121348	44279	4858	36755	4858	47866	41846	110279	196611	4858	212294	45310	177293	4858	24605	145694	123621	NA	18871	9715
11815	-2.39	0.09559	0.261325	291.236	10.19	-	Plasma	Day 28	Positive	RP	10233	138905	3717	21518	433868	7434	29757	59892	3717	212643	208183	3717	44184	253567	77469	297243	228561	40040	NA	14889	372277
11810	-2.45	0.8773	0.821043	291.195	9.31	-	Plasma	Day 28	Positive	RP	68307	45242	87547	155367	29885	76178	97986	139189	7267187	305987	400094	102093	179709	164831	98777	99980	162958	92399	NA	137885	37628
C9H16O9	2.5	0.21761	0.401952	291.069	1.83	4	Plasma	Day 28	Positive	RP	104741	2366	1369717	2366	4732	2578182	134065	1008413	2366	127208	159582	15766	305522	2366	15204	108394	801056	191278	NA	62077	104923
C9H16O9	2.89	0.16536	0.348202	291.069	1.18	4	Plasma	Day 28	Positive	RP	543080	49888	7213497	315541	218597	14497908	750158	3887797	35119	685507	961488	329642	1987561	175628	381096	952296	17559	1832376	NA	17559	521225
11739	-2.37	0.31138	0.557739	358.105	8.56	-	Plasma	Day 28	Negative	RP	187638	1054126	124403	194858	30209	497162	3921692	11500	4034419	193599	1579831	52483	152222	1986927	94703	627145	9817	599375	NA	415013	6869
C16H22O7S	-2.9	0.17729	0.442143	357.101	9.41	4	Plasma	Day 28	Negative	RP	285304	1660724	124622	60925	3367	619208	6359308	3367	8544737	402915	1103310	128736	266696	2806178	174338	487389	3367	563463	NA	368357	6735
11719	-2.67	0.32009	0.557739	357.101	10.11	-	Plasma	Day 28	Negative	RP	169332	1036879	84271	173382	7324	293586	3417364	7324	5245340	135627	766077	20207	77494	1015422	14649	383025	7324	356734	NA	413393	7324
11716	-2.86	0.47406	0.694728	357.101	7.58	-	Plasma	Day 28	Negative	RP	5370	375617	19947	23562	2685	33144	624136	14408	1112684	193402	282679	2685	7651	195988	52288	68722	2685	59882	NA	66892	2685
C16H22O7S	-2.18	0.27492	0.535348	357.101	8.56	4	Plasma	Day 28	Negative	RP	1155118	5882279	744030	1108561	200007	3017879	22665566	171616	20626291	1255054	9316673	516144	1454806	10846600	707624	3443717	105423	3670006	NA	2309532	213708
11570	4.8	0.7573	0.784233	287.233	8.32	-	Plasma	Day 28	Positive	RP	1169484	481250	93927405	106466	136259	701541	193326	314577	251346	100423	1678378	253199	100192	245988	594902	1075019	136212	525538	NA	256324	167402
11568	-4.76	0.25037	0.501276	351.181	8.22	-	Plasma	Day 28	Negative	RP	43603	27079	19976	61160	6521	19930	78239	87151	10935996	319583	225176	3006	32894	96365	3006	20865	80460	38680	NA	11534	6012
11547	2.61	0.04487	0.386369	351.035	2.47	-	Plasma	Day 28	Negative	RP	2543	2543	258913	2543	2543	769389	35363	145235	2543	2543	94343	2543	125089	2543	6428	25679	82659	137880	NA	5576	5086
11472	2.52	0.39288	0.613722	349.018	6.75	-	Plasma	Day 28	Negative	RP	13030	244109	152683	267286	140574	4834241	275171	219938	271768	299162	92314	6515	120844	86094	43693	206939	169813	23242	NA	218246	72169
11449	3	0.48542	0.651056	285.29	10.55	-	Plasma	Day 28	Positive	RP	51355	56600	2475876	35034	8790	44888	70568	72447	40353	8178	96755	39180	27751	26854	98681	60777	41836	65972	NA	43134	83118
11441	-2.32	0.52596	0.659484	285.257	11.39	-	Plasma	Day 28	Positive	RP	64283	735358	43165	92483	4201	36477	86078	39446	2982497	27136	54444	55667	110316	58662	59486	21130	4201	8403	NA	69931	77512
11427	-2.85	0.00116	0.0271404	285.182	12.22	-	Plasma	Day 28	Positive	RP	165410	699159	21914	14276	1261078	68957	321384	364045	50702	728197	637107	60221	17912	788200	46186	787691	806136	285350	NA	22402	867359
C12H23N5O3	-2.29	0.01936	0.140575	284.173	12.63	4	Plasma	Day 28	Positive	RP	3993708	1433385	44123	51902	1272139	17568	74228	653915	276748	1027143	17568	1331744	211851	296358	35135	787592	657978	747947	NA	326883	305286
11316	-2.19	0.90412	0.920037	343.995	1.93	-	Plasma	Day 28	Negative	RP	227275	282685	222012	44992	21428	22822	10714	35302	10714	139387	10714	197279	10714	10714	29915	192077	10714	67698	NA	88179	2668755
11289	-3.36	0.08925	0.391063	343.086	9.16	-	Plasma	Day 28	Negative	RP	5361	37188	5361	14877	5361	5361	471249	5361	229550	64633	40069	5361	5361	5361	5361	10723	5361	13993	NA	5361	5361
11287	-2.49	0.32173	0.557739	343.086	8.05	-	Plasma	Day 28	Negative	RP	26420	503239	56642	93499	6813	124255	2256503	3406	702065	100037	300284	25463	27099	262023	22086	101359	13870	333093	NA	117797	3406
11285	2.07	0.03014	0.386369	343.071	5.19	-	Plasma	Day 28	Negative	RP	2702	2702	76918	5404	2702	42063	6019	262578	49382	39401	7002	2702	54852	61262	24132	2702	26786	9035	NA	19130	2702
11225	3.01	0.17729	0.3489	283.105	6.82	-	Plasma	Day 28	Positive	RP	46428	13254	3760	14824	3760	28849	9433	1423913	82566	52567	57300	9467	116209	73303	50641	35613	3760	12024	NA	123391	7520
119-47-1	-2.2	0.04556	0.386369	339.233	12.54	2.b	Plasma	Day 28	Negative	RP	10459461	8898540	213525	5982958	79437180	106518	1208465	11410685	2012594	7470808	241837	28727536	3030488	1951733	796303	11523104	2417158	25979909	NA	1086590	13325239
C12H25N3O2	-2.19	0.03907	0.20066	282.157	12.63	4	Plasma	Day 28	Positive	RP	3823932	1434532	76408	52939	1314707	26469	26469	603897	345795	686369	26469	1019590	81836	223763	82942	650178	615146	621895	NA	383960	268199
11109	-3.87	0.1348	0.391063	337.202	10.74	-	Plasma	Day 28	Negative	RP	86479	33465	10564	42754	22723	17598	97674	46682	9149288	91350	140594	63122	143482	87541	54548	77331	76644	49043	NA	52655	40367
C12H25FN2O4	-4.12	0.49818	0.659484	281.186	7.93	4	Plasma	Day 28	Positive	RP	10696	10696	31508	10696	10696	10696	81314	10696	10696	10696	21391	10696	26908	7610507	152398	55083	49192	227859	NA	10696	90442
11095	-2.09	0.90412	0.839533	281.186	3.69	-	Plasma	Day 28	Positive	RP	6086	1744903	100156	29708	3043	105017	231319	7955	1200317	3043	3043	3043	181254	39884	3043	3043	13617	203549	NA	26259	122063
Tetradecanoic acid, 9-oxo-	-2.04	0.06795	0.23078	281.153	12.75	3	Plasma	Day 28	Positive	RP	6290196	1903423	36333	155310	5966284	18166	18166	2360496	186253	869907	18166	2714643	291239	455328	225580	1673644	561170	2472068	NA	181678	1891809
11078	4.28	0.52298	0.659484	281.15	5.68	-	Plasma	Day 28	Positive	RP	1910	1910	10894	32692	1910	8944	5822	2097392	59618	39903	8057	10007	1910	10803	5595	3819	51661	9635	NA	8607	1910
11055	-3.64	0.53555	0.732014	335.187	9.31	-	Plasma	Day 28	Negative	RP	76968	80136	37992	334896	50808	45088	292105	118110	20098132	538185	529475	110270	93786	226467	124489	127221	141467	60523	NA	208070	23790
4-oxo-4-(6-sulfohexoxy)butanoic acid	3.27	0.00926	0.0886316	281.069	6.64	3	Plasma	Day 28	Positive	RP	2071	2071	2071	7266	2071	4142	2071	144767	6647	2071	2071	2071	29343	2071	6518	5011	5876	2071	NA	4182	2071
11038	2.29	0.10297	0.391063	335.062	2.15	-	Plasma	Day 28	Negative	RP	22416	1911	634116	3822	1911	1234466	39192	236703	1911	44873	101175	15471	135299	4797	1911	30446	514105	86244	NA	183972	56607
11004	-3.66	0.01727	0.386369	334.145	8.87	-	Plasma	Day 28	Negative	RP	7017046	4177750	218842	8695	825542	4348	36116	239406	27663	316178	4348	1706457	20370	263562	4348	2177710	362236	695153	NA	260746	97802
10970	-2.43	0.0017	0.029831	279.272	12.22	-	Plasma	Day 28	Positive	RP	858758	3093304	232331	212995	5237149	274604	1553553	1822176	281781	2762462	2517053	264331	117208	2570061	397826	3580292	2965583	1382375	NA	47060	4075351
10942	-2.26	0.3955	0.562711	279.149	9.43	-	Plasma	Day 28	Positive	RP	2288	2288	5081	9773	2288	2288	74997	2288	66010	56777	8172	2288	2288	7853	2288	4577	2288	2288	NA	2288	2288
[4,5-bis[(propan-2-ylamino)-$l^{2}-boranyl]azaborinin-6-yl]-(propan-2-ylamino)boron	-2.24	0.00243	0.0365493	278.269	12.22	3	Plasma	Day 28	Positive	RP	5875963	17043832	1435486	1563726	32968161	2120839	9474655	11488383	2438154	16939927	17914259	1465309	1223736	16128992	2866149	23657176	16272876	9090073	NA	1318356	23929329
10864	-2.72	0.8168	0.784233	278.15	6.61	-	Plasma	Day 28	Positive	RP	291480	14909244	57527	371962	156387	190295	55677	239545	395211	133575	183777	315587	100173	64895	172790	238521	324457	207248	NA	293216	122110
10858	2.33	0.07899	0.391063	330.096	5.17	-	Plasma	Day 28	Negative	RP	2444	2444	2444	34628	4888	12625	6166	112800	54823	26604	476415	2444	305565	45225	420307	34446	29809	8510	NA	994314	2444
10857	2.52	0.0571	0.386369	330.096	4.99	-	Plasma	Day 28	Negative	RP	2329	2329	21657	87299	4903	46032	54893	500022	204058	97056	675144	36091	1148269	126851	2108515	174885	43722	16268	NA	551002	4658
10840	-2.68	0.02881	0.189515	277.22	10.19	-	Plasma	Day 28	Positive	RP	5117	84545	5117	16209	377651	5117	43716	90429	5117	174836	165761	5117	5117	167715	5117	218448	149541	40815	NA	10234	194905
10812	-2.22	0.32173	0.557739	329.07	7.45	-	Plasma	Day 28	Negative	RP	12538	446333	37208	26110	11993	82343	1007901	2828	365713	97657	280853	12991	41335	55368	27278	112977	5655	146499	NA	78400	2828
10781	6.42	0.2344	0.418289	276.758	10.55	-	Plasma	Day 28	Positive	RP	6696	6696	282374305	75251	60687	298886	74984	113233	13391	34535	3235084	201989	65124	1696422	500255	654382	56541	65877	NA	15270	33992
10777	-2.56	0.00703	0.08224	276.253	12.22	-	Plasma	Day 28	Positive	RP	179147	426542	15196	72302	983494	42717	247408	294194	37810	623697	534999	33611	30393	484632	63502	798785	548209	259569	NA	15196	669926
10776	6.37	0.31138	0.492601	276.256	10.56	-	Plasma	Day 28	Positive	RP	19650	42008	711261505	234581	92436	803587	316321	249827	48538	67606	8654694	406433	176744	4193918	1615948	1787595	68492	301545	NA	73493	74298
10736	-2.29	0.8773	0.916985	327.095	2.8	-	Plasma	Day 28	Negative	RP	276900	859111	180058	215672	86695	249980	436279	270259	16366570	344243	455567	234744	1436366	218025	330861	264864	174907	131264	NA	392898	8129296
EPIANDROSTERONE	-2.71	0.74804	0.784233	273.221	9.18	2.b	Plasma	Day 28	Positive	RP	3258	3258	3258	31666	6516	41572	53496	3258	3784475	126866	236919	20924	132022	143242	45434	39292	3258	3258	NA	122583	203070
C16H20N2O2	-4.07	0.08111	0.240556	273.163	8.87	4	Plasma	Day 28	Positive	RP	661528122	176839439	6397823	1787133	61623271	49983	966398	9237119	2182511	23562500	99966	122324718	1479481	6634158	420913	137941937	6155671	16113941	NA	19735591	4306216
10562	-2.18	0.86803	0.815994	273.073	6.25	-	Plasma	Day 28	Positive	RP	1533	1533	6856	1533	1533	8442	35652	5299	39959	1533	109931	1533	5252	1533	3066	11244	1533	54062	NA	1533	7033
10465	-2.19	0.18269	0.447754	319.176	10.26	-	Plasma	Day 28	Negative	RP	463625	77773	111957	88175	6948	9183	285958	9785	3047631	141675	199820	218467	181494	151662	13118	113270	190814	56660	NA	172845	3474
C15H27BNO	-2.87	0.00428	0.0600832	270.212	12.22	4	Plasma	Day 28	Positive	RP	164117	707318	20039	9867	1546408	61352	301004	464554	60268	801196	732782	19735	9867	758717	82762	1307501	1005310	465770	NA	9867	1048161
10283	-3.67	0.53555	0.659484	269.09	6.77	-	Plasma	Day 28	Positive	RP	55068	8882048	25004	137048	53417	37712	35650	73786	154727	62774	64892	26977	12681	18310	30255	75920	170485	26597	NA	92316	42044
4687 - 30.0 eV	2.46	0.03695	0.194516	269.087	2.1	2.b	Plasma	Day 28	Positive	RP	188430	26398	4193191	172890	82865	7777681	684451	1879561	8991	170304	991010	116013	1291896	35936	41910	232161	2346990	1080482	NA	2853221	173742
C13H27NO3	-2.03	1	0.866551	268.19	9.75	4	Plasma	Day 28	Positive	RP	93674	315383	205550	71913	88041	49722	148442	67046	14818000	127785	173338	133944	365956	88537	183402	196317	95694	152235	NA	1241250	158503
10172	-2.3	0.32283	0.492601	267.149	9.33	-	Plasma	Day 28	Positive	RP	2405	2405	2405	2405	2405	2405	122644	2405	2405	2405	2405	2405	2405	4810	2405	2405	2405	2405	NA	2405	2405
10034	-2.95	0.02339	0.16214	265.257	12.22	-	Plasma	Day 28	Positive	RP	4553	560538	4553	32785	1127518	9107	302645	511197	4553	702540	908812	4553	4553	795894	4553	1604562	873030	300203	NA	4553	1031762
9996	-3.47	0.18515	0.357683	265.128	4.94	-	Plasma	Day 28	Positive	RP	5185	187712	7595	9205	2592	2592	9649	2592	444169	2592	127983	5859	10206	2592	2592	9598	40294	18340	NA	9808	59465
9985	-3.61	0.08262	0.391063	307.16	10.3	-	Plasma	Day 28	Negative	RP	318262	17089	8544	112605	1276813	8544	8544	110117	8544	143530	8544	1351934	8544	8544	8544	2032030	8544	613956	NA	8544	211661
9980	3.45	0.01269	0.116181	265.095	6.64	-	Plasma	Day 28	Positive	RP	1587	1587	1587	4340	3174	18439	1587	220201	6078	1587	1587	4522	35197	1587	10134	6953	18390	1587	NA	15919	1587
C10H29N7O	-2.14	0.00049	0.0171967	264.253	12.22	4	Plasma	Day 28	Positive	RP	2273830	5265732	338347	647689	11779888	699651	3115028	5170141	946452	5707156	8753788	999765	707221	6796292	625110	10250412	6055592	3310856	NA	703816	7745270
9940	-2.79	0.15991	0.343598	264.207	9.77	-	Plasma	Day 28	Positive	RP	443379	66340	10048	28297	1037371	2316	8604	278111	2316	63244	2316	1044812	13404	2316	2316	1106072	4632	484467	NA	2316	67660
9922	-2.11	0.10414	0.274112	264.136	9.32	-	Plasma	Day 28	Positive	RP	22729	99189	21499	17865	6126	110020	826968	8968	316163	38424	95904	43924	3063	346333	19953	164172	3063	312875	NA	105293	26286
9870	3.78	0.12705	0.391063	305.047	1.17	-	Plasma	Day 28	Negative	RP	49300	23832	2260745	130431	23832	5984686	137004	880383	23832	101318	318744	111355	427174	69958	23832	47664	23832	188756	NA	23832	194823
9868	2.78	0.11029	0.391063	305.047	2.46	-	Plasma	Day 28	Negative	RP	17621	3132	746878	6264	3132	1451235	103088	275675	3132	23115	116607	13201	219715	3132	3132	39513	134762	261349	NA	63986	28027
9814	3.05	0.1348	0.301969	262.238	9.37	-	Plasma	Day 28	Positive	RP	46253	74705	73486	105261	74220	60288	25214	2240680	50133	96261	98323	97578	77997	101472	1358308	137317	83272	104940	NA	689913	43348
9788	2.47	0.30221	0.557739	303.05	1.13	-	Plasma	Day 28	Negative	RP	531924	183562	9032053	526427	335253	22452355	1060450	2539768	91781	652704	1780774	551651	3042276	364135	257904	974923	91781	5080578	NA	91781	1037539
9787	2.68	0.23388	0.497244	303.05	1.17	-	Plasma	Day 28	Negative	RP	412168	180769	10691922	547407	306570	23934036	1199964	4228466	90384	368933	2010195	625460	3342692	358594	253979	960088	90384	4897491	NA	90384	1021751
9737	2.14	1	0.866551	261.123	6.82	-	Plasma	Day 28	Positive	RP	3759	3759	3759	3759	3759	3759	3759	118083	7519	3759	3759	3759	3759	10281	3759	3759	3759	3759	NA	3759	3759
9626	4.03	0.11753	0.290002	259.107	5.53	-	Plasma	Day 28	Positive	RP	11199	2091	2091	9907	2091	2091	4182	366594	2091	2091	2091	2091	8818	2091	17639	7413	4922	2091	NA	2091	2091
9625	3.51	1	0.866551	259.108	6.1	-	Plasma	Day 28	Positive	RP	14996	1950	1950	1950	1950	1950	1950	273586	4000	4284	1950	1950	4458	1950	1950	1950	3899	1950	NA	1950	4036
9601	-3.01	0.03213	0.386369	298.942	5.16	-	Plasma	Day 28	Negative	RP	2304656	1313544	43649	4176	315719	4176	36498	209300	10277	169134	18307	208499	69401	169502	4176	182583	67406	307305	NA	8353	19294
9597	-2.41	0.23104	0.415817	258.715	5.73	-	Plasma	Day 28	Positive	RP	10687	822820	349044	4159	9350	2080	25691	2080	226313	4359	2080	8963	70752	14059	2080	155892	2080	1473130	NA	22126	1718941
9584	-2.08	0.33799	0.502825	258.214	5.73	-	Plasma	Day 28	Positive	RP	67753	2392262	985154	66332	49588	10077	46720	10077	702109	20154	10077	107311	324610	102094	10077	224796	10077	3318632	NA	93485	4761726
9536	-3.43	0.80704	0.784233	257.226	9.69	-	Plasma	Day 28	Positive	RP	2720	2720	2720	6248	2720	2720	15641	2720	470387	2720	11540	2720	2720	5440	6537	2720	2720	2720	NA	2720	2720
9529	-3.55	0.04592	0.214877	257.19	8.31	-	Plasma	Day 28	Positive	RP	2663186	2291183	7955	58861	7955	67075	250239	7955	97242	340796	236435	204220	7955	96842	122532	484955	58474	7955	NA	38528	15911
O-Demethylmetoprolol	-2.14	0.4378	0.598626	254.175	9.75	3	Plasma	Day 28	Positive	RP	55260	275096	262823	116958	120147	108671	214809	192371	24192721	154616	244441	111384	680231	152865	248131	244502	188942	323918	NA	1612258	40126
9299	-3.5	0.07665	0.240556	254.123	3.62	-	Plasma	Day 28	Positive	RP	5420	24803	2710	2710	2710	2710	2710	2710	312094	2710	23665	2710	2710	2710	2710	2710	2710	2710	NA	2710	10652
9177	-4.19	0.26905	0.531194	288.147	8.35	-	Plasma	Day 28	Negative	RP	3392065	3903658	95226	13876	314531	6938	6938	25530	6938	6938	6938	104893	6938	6938	6938	407669	30801	162790	NA	91870	44343
9132	-3.41	0.24136	0.497244	287.144	8.35	-	Plasma	Day 28	Negative	RP	25026662	28081751	940260	365544	2090152	38787	77573	349856	375092	307397	263092	2181113	513775	221122	170626	2704111	718231	1004832	NA	832140	365257
9058	-2.69	0.06035	0.223606	250.118	6.07	-	Plasma	Day 28	Positive	RP	1975	32661	1975	1975	5793	3950	71672	1975	35456	1975	1975	1975	1975	17525	1975	1975	1975	4725	NA	1975	9930
9055	2.43	0.533	0.659484	250.119	5.06	-	Plasma	Day 28	Positive	RP	2974	7016	2974	5949	2974	2974	2974	2974	2974	2974	2974	2974	2974	2974	2974	2974	60083	2974	NA	269360	2974
8990	2.96	0.03213	0.193305	249.121	6.2	-	Plasma	Day 28	Positive	RP	24233	3712	20860	7423	10560	39737	3712	845268	18859	65537	68860	15344	115387	9462	41939	14000	17977	3712	NA	67854	15278
8931	-2.25	0.00049	0.0171967	248.23	12.22	-	Plasma	Day 28	Positive	RP	1553352	3534938	153421	418186	7598771	410237	1999131	3263019	452298	3673605	5435109	526283	253168	4270180	365650	6188566	3854542	2041434	NA	360273	4965851
Epitope ID:151526	2.6	0.01895	0.386369	282.085	2.15	3	Plasma	Day 28	Negative	RP	6348	2594	45146	17706	9452	158525	7065	230223	2594	5244	16045	2594	52336	5189	2594	10496	126302	5299	NA	236012	27589
Guanosin	2.07	0.01447	0.386369	282.085	2.48	3	Plasma	Day 28	Negative	RP	127610	20726	253569	147654	76179	1052578	93842	1768605	78553	113128	333271	73167	397454	76115	81926	185312	213341	186641	NA	278699	178118
8891	-2.26	0.07899	0.391063	281.942	2.58	-	Plasma	Day 28	Negative	RP	4516	76875	2258	16009	2258	2258	136351	2258	285176	28702	56752	5553	10835	156642	17154	19667	22241	33031	NA	42827	2258
C14H30O3	-2.23	0.00049	0.0171967	247.227	12.22	4	Plasma	Day 28	Positive	RP	9227130	22170358	1476819	2439852	47781112	2085276	12658706	21297285	3297442	24381169	35323603	3854107	2294325	29018113	2513712	40470552	24829241	13469692	NA	2245415	31834008
8-Amino-dG	2.49	0.09559	0.391063	281.101	4.72	3	Plasma	Day 28	Negative	RP	2638	2638	227674	5276	12630	298568	517741	3668566	151228	338541	112945	193959	680195	591179	1153791	2638	13086	21645	NA	18236	36959
8798	4.1	0.0735	0.240556	246.243	9.15	-	Plasma	Day 28	Positive	RP	23797	85161	11899	194383	128827	68187	56561	2603946	11899	178072	144292	38432	64548	58006	3512284	229791	11899	11899	NA	3038801	51384
8670	-4.26	0.57853	0.688261	245.063	3.62	-	Plasma	Day 28	Positive	RP	2243	513837	20833	17805	8494	6405	114196	2243	4581326	4486	707985	2243	16543	65322	42923	8937	16205	18851	NA	68777	196382
8648	4.95	8e-05	0.0168458	244.264	10.39	-	Plasma	Day 28	Positive	RP	4838	4838	34933	231782	4838	40218	4838	9675	4838	4838	4838	4838	91502	4838	523755	33379	4838	4838	NA	591657	4838
8545	2.43	0.24136	0.42353	243.113	6.63	-	Plasma	Day 28	Positive	RP	61176	2261	17177	20595	5819	31601	4523	958947	49368	48505	64095	70419	129901	33420	70804	26279	39400	26459	NA	39481	6452
8544	2.53	0.3507	0.509294	243.113	6.82	-	Plasma	Day 28	Positive	RP	69010	79656	96551	56750	26574	78175	63472	4073134	196057	177406	241693	94047	232259	180874	143226	136415	128165	121448	NA	203073	54869
C13H24N2O2S	-4.39	0.08831	0.391063	271.149	8.87	4	Plasma	Day 28	Negative	RP	156486124	49118695	2451445	251648	13756694	42931	170659	1695125	305998	2648033	42931	22233850	279505	1180861	85863	30640134	1638322	6386916	NA	2539678	907122
8398	-3.19	0.05682	0.386369	271.097	7.11	-	Plasma	Day 28	Negative	RP	1091405	408283	13092	71005	24981	4066	40912	2033	28220	45755	12269	102186	18017	11874	6259	166927	5154	32899	NA	2033	2033
8339	-2.28	0.22456	0.411183	240.107	3.49	-	Plasma	Day 28	Positive	RP	2186	157810	2186	12399	2186	2186	36068	2186	402390	5018	56951	5916	2186	4373	36392	16372	6359	2186	NA	27983	75301
8337	-2.8	0.58803	0.695633	240.108	3.62	-	Plasma	Day 28	Positive	RP	6577	539524	45014	56984	13285	15451	88055	10585	2362893	10290	351643	18900	18449	65445	74408	32746	28031	31404	NA	72102	235693
8305	2.37	0.11029	0.391063	269.078	2.47	-	Plasma	Day 28	Negative	RP	2184	2184	373097	4863	2184	881081	54902	255159	2184	18730	84330	13404	145569	4368	2184	57279	128882	220062	NA	44394	20372
8260	2.27	0.06248	0.386369	268.077	2.15	-	Plasma	Day 28	Negative	RP	14292	3977	1012349	35012	21845	1961128	61149	293626	1989	19781	127899	18939	221927	9796	1989	36489	911982	211516	NA	342714	53336
8258	2.41	0.1348	0.391063	268.077	2.46	-	Plasma	Day 28	Negative	RP	220465	35932	4148726	213880	145273	10010589	707882	2393577	112845	458161	1190666	239367	1606243	168288	98446	469455	860343	1729581	NA	493119	307873
8257	2.74	0.16869	0.428208	268.07	2.47	-	Plasma	Day 28	Negative	RP	5710	2508	349634	2508	2508	718010	6588	116913	2508	35512	74974	2508	124670	5016	2508	28741	38251	158872	NA	7215	2508
3-[[hydroxy(methyl)boranyl]amino]-5-(oxoboranylmethylamino)benzoic acid	2.59	0.21917	0.494531	267.073	1.13	3	Plasma	Day 28	Negative	RP	975947	289581	20600519	1634914	1144544	48586804	2469056	10619597	521032	897633	3853322	568176	6785073	882578	462070	3065859	144790	9630238	NA	144790	3036108
INOSINE	2.45	0.11463	0.391063	267.073	2.46	2.b	Plasma	Day 28	Negative	RP	2300765	798584	40895040	1806014	1525564	97912162	6143782	24070644	1267892	4980350	10789452	2349475	15795484	1459158	1103657	4499796	8547193	16539831	NA	6453381	2866999
3-[[hydroxy(methyl)boranyl]amino]-5-(oxoboranylmethylamino)benzoic acid	2.97	0.25037	0.501276	267.073	1.17	3	Plasma	Day 28	Negative	RP	862597	128510	22788565	1266879	766689	46436777	1933219	10927809	496695	975871	2552329	92914	1089660	785995	269710	1032526	46457	7223846	NA	46457	2720942
8130	-2.92	0.30221	0.557739	265.093	4.2	-	Plasma	Day 28	Negative	RP	3123	426551	37985	26415	13441	6246	52344	11734	1474454	14984	297801	26413	28776	34658	64674	39529	3123	27030	NA	3123	102344
8129	-2.61	0.48542	0.697004	265.093	4.36	-	Plasma	Day 28	Negative	RP	55400	900334	85432	116291	89375	67377	204935	27716	5667739	44952	887191	69298	134385	127332	159747	138303	52326	108352	NA	175277	368676
8111	2.87	0.39288	0.613722	265.02	6.75	-	Plasma	Day 28	Negative	RP	19135	623472	99468	8864531	75745	148920	206352	424305	295596	148948	136415	9568	109095	48127	64747	396811	483042	38239	NA	394201	78703
2-Hydroxymethyl-2-octylamino-propane-1,3-diol	3.98	0.16392	0.348202	234.206	7.79	3	Plasma	Day 28	Positive	RP	8917	25440	8917	143167	153818	60315	22564	1262344	8917	250739	56742	70438	23831	126125	3231131	171642	55131	17834	NA	3584035	8917
Massbank:LU096103 Melatonin	2.65	0.0186	0.140575	233.126	6.5	2.b	Plasma	Day 28	Positive	RP	185293	5470	132004	147093	71132	212042	32454	3093402	93339	192550	115483	97448	598011	31245	46921	294348	105022	125978	NA	354054	10940
7902	-3.12	0.15314	0.335906	233.026	0.99	-	Plasma	Day 28	Positive	RP	4898	1848508	410753	41715	9796	4898	2670342	13621	3411051	81704	235272	44838	73643	1403896	17641	4898	165599	383153	NA	108576	532766
C8H17FNO2P	-3.13	0.24136	0.42353	232.087	3.36	4	Plasma	Day 28	Positive	RP	30928	970516	48895	56852	40986	3800	60634	7557	2245605	33194	627720	7003	111715	135188	34768	80404	1900	20713	NA	7463	167112
7795	2.62	0.01544	0.134682	231.11	6.71	-	Plasma	Day 28	Positive	RP	4259	4259	8517	4259	4259	4259	4259	129014	4259	4259	4259	4259	28611	4259	4259	4259	4259	4259	NA	4259	4259
7649	-3.29	0.4378	0.598626	229.097	6.6	-	Plasma	Day 28	Positive	RP	120167	9656746	25590	85370	57131	73763	25272	121254	155316	70226	58096	142842	58433	55794	112786	121922	144510	135184	NA	121317	95735
7589	-2.08	0.11164	0.391063	255.15	10.16	-	Plasma	Day 28	Negative	RP	1666452	292545	5435	514560	4334909	5435	48900	867227	52982	282815	26091	1643859	32427	5435	10870	991987	5435	1536962	NA	12335	506354
7572	3.62	0.1763	0.3489	228.066	5.19	-	Plasma	Day 28	Positive	RP	4366	4366	7079414	112957	4366	8731	152299	46812	17311	60168	669022	57179	17782	22835	109718	26801	30549	75826	NA	112530	4366
7516	-2.34	0.193	0.457777	254.065	4.77	-	Plasma	Day 28	Negative	RP	2475	18296	16810	2475	2475	2475	191957	2475	42978	4951	2475	8491	2475	2475	2475	2475	2475	12908	NA	2475	2475
7514	-4.07	0.78845	0.784233	227.132	3.64	-	Plasma	Day 28	Positive	RP	2083	352474	15496	2083	2083	5095	2083	2083	505117	2083	92946	2083	2083	2083	2083	2083	4963	2083	NA	4166	56427
7450	-2.58	0.78071	0.784233	226.155	4.17	-	Plasma	Day 28	Positive	RP	86259	914070	14748	10697	4308	11418	2154	6650	2154	14375	12822	11775	2154	2154	8124	23146	12893	32948	NA	47573	5300
7438	-2.43	0.53555	0.659484	226.129	3.36	-	Plasma	Day 28	Positive	RP	65535	1615894	86858	202527	64761	41164	48429	66536	3468678	80007	877691	88265	181244	158567	125564	149271	13837	44319	NA	6919	432354
7414	-2.34	0.34092	0.570147	251.113	4.18	-	Plasma	Day 28	Negative	RP	33575	942348	101272	82363	78697	18926	59757	24548	1049651	9417	674146	3869	128935	149774	7738	59345	3869	65352	NA	3869	333165
7413	-2.14	0.39288	0.613722	251.113	4.36	-	Plasma	Day 28	Negative	RP	165840	1967218	221808	194618	191329	145397	213801	136032	4685419	123894	2601420	57166	399759	332225	129258	200678	299383	184059	NA	227051	885389
7387	-3.29	0.0968	0.261325	225.196	7.41	-	Plasma	Day 28	Positive	RP	92952854	13507305	1156193	475244	15137698	95931	424882	4875882	581990	5237875	34752	14305392	549637	872936	418721	13250435	1262650	4810496	NA	1442986	951748
7189	-3.59	0.17466	0.3489	222.082	7.27	-	Plasma	Day 28	Positive	RP	17466	61899	4748	92456	4748	30892	110181	51835	1611987	616380	2029137	75220	4748	4748	11254	95600	110830	4748	NA	16964	9496
7140	-2.83	0.63395	0.727549	221.102	4.35	-	Plasma	Day 28	Positive	RP	4668	275050	36902	32664	11243	21154	48859	26290	1032417	12781	424048	21669	4668	13830	18601	25492	4668	14497	NA	9336	90939
Acetyl-L-trp	-3.31	0.7573	0.868159	245.093	6.77	3	Plasma	Day 28	Negative	RP	178021	35222681	109625	501801	266223	217471	194984	326923	453590	150491	142091	330123	202382	201523	303967	311710	397111	291867	NA	424174	256865
Acetyl-L-trp	-2.95	0.93847	0.920037	245.093	6.6	3	Plasma	Day 28	Negative	RP	1268196	125933599	459380	2413157	1169409	1372787	840389	1521857	1945630	896822	844411	1456837	1021248	899256	1507479	1698756	2276600	1958890	NA	1619562	1233288
7077	2.09	0.77446	0.880728	245.057	6.38	-	Plasma	Day 28	Negative	RP	6474	5550	2775	31644	23792	473944	2775	310604	41134	2775	2775	57810	34027	2775	2775	84525	2775	102773	NA	2775	38835
N-caprylyl di-ethanolamine	5.16	0.00077	0.0210572	218.212	7.38	3	Plasma	Day 28	Positive	RP	74664	40648	183736	1217085	303287	233224	24697	3067435	36136	112845	37264	82695	229124	156484	4653487	666128	40112	12348	NA	21434238	27603
6841	3.95	0.0008	0.0210572	216.232	9.23	-	Plasma	Day 28	Positive	RP	12762	12762	110174	341041	28455	321828	12762	12762	12762	12762	12762	12762	134933	12762	448398	25525	12762	12762	NA	243248	12762
6765	3.24	0.82065	0.784233	215.118	6.82	-	Plasma	Day 28	Positive	RP	3339	65082	3339	3339	3339	3339	3339	588360	14488	3339	3339	3339	3339	3339	3339	6679	3339	3339	NA	3339	3339
6684	-2.67	0.80808	0.784233	214.035	3.43	-	Plasma	Day 28	Positive	RP	2708	196660	5416	350487	2708	91405	1958934	32046	3743519	2708	452790	2708	91401	257606	2708	2708	2708	427561	NA	33086	125792
6661	3.79	0.32858	0.494212	213.151	6.5	-	Plasma	Day 28	Positive	RP	15277	3645	3645	3645	3645	3645	3645	474724	3645	10234	3645	3645	33713	3645	7289	9362	3645	3645	NA	3645	3645
6601	2.87	0.8168	0.784233	212.201	10.06	-	Plasma	Day 28	Positive	RP	530272	170698	11219911	163597	173476	148833	312444	339435	347719	128039	278750	244136	306542	106666	231558	235789	196222	405304	NA	191483	82469
Massbank:LU084503 1,3-Diphenylguanidine|1,2-diphenylguanidine	2.1	0.03695	0.194516	212.118	5.55	2.b	Plasma	Day 28	Positive	RP	1148286	1293766	1076816	1333389	623126	1455211	1268174	2160887	1411932	865904	1496785	1228512	1395149	1022588	3334727	1098713	1476546	1445468	NA	24156108	727146
6483	-2.1	0.69184	0.862688	233.99	2.73	-	Plasma	Day 28	Negative	RP	1841	101094	10450	54599	3682	24668	30204	24816	8667030	152189	74756	1841	887810	133700	88722	26778	5868	34828	NA	69467	11481
6481	-2.39	0.05568	0.223606	210.205	7.25	-	Plasma	Day 28	Positive	RP	47383109	13333041	684775	41363	3387700	31677	1952717	3778736	2780107	2692177	72850	12486243	2694497	4560856	316661	9177635	1798468	5660491	NA	3295206	404087
C10H17BNO3	2.15	0.0017	0.029831	210.142	4.88	4	Plasma	Day 28	Positive	RP	20917	97234	95883	180707	11801	232488	23781	28527	44663	31262	20327	39259	96551	19546	310822	28196	34450	26131	NA	75914	28319
C13H24N2	-2.29	0.08111	0.240556	209.201	7.25	4	Plasma	Day 28	Positive	RP	336457089	96659295	5760856	1268509	24545895	219921	13538588	27825350	20674605	18643048	1124441	88916902	21516066	33509394	2689302	68334509	12246303	41303950	NA	24141360	3114538
6414	2.18	0.00846	0.0886316	209.128	6.28	-	Plasma	Day 28	Positive	RP	85822	41994	58605	85738	77975	84993	30266	1311718	76240	128640	114328	47198	221154	19815	143115	60839	47236	71568	NA	189453	56231
6413	-5.24	0.61815	0.719144	209.128	2.75	-	Plasma	Day 28	Positive	RP	1316	11747	3766	1316	2632	1316	10212	1316	8451	1316	1316	1316	3960	1745316	10617	1316	12639	52701	NA	4064	1316
6411	2.24	0.31138	0.492601	209.128	6.98	-	Plasma	Day 28	Positive	RP	44509	25500	14731	33318	29202	36971	27210	759481	6942	8394	6332	57236	225135	16300	23183	78619	77792	42853	NA	53489	30347
6410	2.1	0.0968	0.261325	209.128	6.2	-	Plasma	Day 28	Positive	RP	149602	99267	179859	148678	136188	170906	52612	3622830	272214	260065	293830	160911	578492	83104	226623	253834	158993	229986	NA	290616	105275
6407	2.46	0.0968	0.261325	209.128	6.52	-	Plasma	Day 28	Positive	RP	87101	5638	82509	96495	91642	67541	18572	1623789	136873	78100	143667	152196	622543	11276	75735	109210	50976	49374	NA	241422	11845
6406	2.25	0.1348	0.301969	209.128	6.71	-	Plasma	Day 28	Positive	RP	279794	30933	235551	118805	175944	162697	67931	3849208	136817	339296	237447	226589	1004839	42276	212111	288065	392447	102733	NA	447637	40148
6327	-5.49	0.73381	0.784233	207.149	5.19	-	Plasma	Day 28	Positive	RP	1379	1379	1379	1379	1379	1379	2759	5363	1379	1379	1379	3448	1379	1379	1379	1379	1379	1115314	NA	1379	1379
6294	-3.21	0.32858	0.562751	231.937	6.15	-	Plasma	Day 28	Negative	RP	450569	37461	1684	1684	1684	1684	3815	1684	1684	1684	1684	1684	20306	13128	1684	1684	1684	1684	NA	1684	3369
6198	-2.46	0.10741	0.279229	205.143	1.05	-	Plasma	Day 28	Positive	RP	7166	638068	7166	7166	7166	7166	267162	7166	735902	7166	7166	7166	7166	446064	7166	7166	80918	44104	NA	179103	14332
L-TRYPTOPHAN	2.02	0.82307	0.784233	205.1	3.25	2.b	Plasma	Day 28	Positive	RP	4248	14856	4248	4248	4248	4248	4248	4248	4248	22208	56878	4248	4248	8496	130799	4248	1041573	4248	NA	2560153	71739
1,3-benzothiazol-2-yl-hydroxy-oxo-sulfanylidene-$l^{6}-sulfane	-2.51	0.0571	0.386369	229.941	6.15	3	Plasma	Day 28	Negative	RP	4606097	560154	14745	5316	250116	53657	201231	252205	334716	23703	11813	197882	356970	451869	5316	207052	125505	324911	NA	10633	74497
N-Decyl -ethanolamine	2.47	0.00031	0.0171967	202.216	9.32	3	Plasma	Day 28	Positive	RP	68553	109404	120224	478643	161644	401398	12374	371035	45966	133188	24747	87231	252611	74117	1169095	369334	60421	62952	NA	945404	44601
C7H15FN2O2	-2.78	0.7573	0.784233	201.102	6.61	4	Plasma	Day 28	Positive	RP	121501	14820358	92553	376764	161231	126763	122118	213209	339440	136119	120358	248486	148814	103240	172542	265935	274499	279456	NA	218003	184580
5847	-2.77	1	0.866551	200.035	3.85	-	Plasma	Day 28	Positive	RP	16212	8133580	262335	389335	159222	229001	121831	298887	8561032	176742	125517	308414	32424	111314	198932	278512	33445	400925	NA	48229	54228
5775	2.18	0.12925	0.391063	223.109	8.02	-	Plasma	Day 28	Negative	RP	7057	2460	13188	2460	4920	7940	2460	207420	7071	26542	19838	9747	100677	2460	21243	7905	29910	30265	NA	20113	2460
N-[4-(3-hydroxypropyl)-1,3-thiazol-2-yl]-methylboronamidic acid	-3.77	0.28454	0.479329	198.076	2.55	3	Plasma	Day 28	Positive	RP	31255	4145679	23151	5125	1806	3612	104436	1806	427792	10388	52395	6530	92507	31443	43039	7101	24929	86049	NA	25581	8108
2-[(2S,3R,4S,5S,6R)-3,4,5-trihydroxy-6-(hydroxymethyl)oxan-2-yl]oxyacetaldehyde	-2.38	0.39288	0.613722	221.067	3.61	3	Plasma	Day 28	Negative	RP	14294	434453	57902	40339	31871	19522	67808	5189	1668747	10378	272507	27625	27098	66175	82915	55107	30964	41026	NA	68881	199288
5527	-3.16	0.69917	0.864247	218.013	2.88	-	Plasma	Day 28	Negative	RP	70183	411879	69962	89002	10800	88690	138499	153263	9482014	181204	175149	60259	197469	5400	25222	57214	147962	35266	NA	40139	207892
5526	-2.99	1	0.93521	218.013	2.8	-	Plasma	Day 28	Negative	RP	81215	520271	107570	126839	14090	120262	169078	214270	14339742	235747	266451	71217	384528	7045	50664	83010	212221	58959	NA	91775	160473
5525	-2.63	0.75036	0.868159	218.013	3.01	-	Plasma	Day 28	Negative	RP	14167	135092	20454	36776	2170	105318	204016	37307	2313259	30515	26120	29175	48517	2170	2170	4340	19701	62608	NA	2170	67116
5508	-2.43	0.7573	0.868159	217.145	10.59	-	Plasma	Day 28	Negative	RP	128273	70000	231459	50410	32257	46551	53609	51806	45227	37588	43973	57345	41074	20998	37931	46949	4386614	59547	NA	47017	94641
C7H10N2O6	-2.5	0.93674	0.920037	217.048	0.81	4	Plasma	Day 28	Negative	RP	961714	140236161	11683110	261191	1337850	1554018	2539435	2572866	193492628	3197959	6078132	25886	30974789	25886	25886	51773	393630	1028690	NA	2599805	171961072
C6H3NO6S	-2.06	0.06749	0.386369	215.96	5.16	4	Plasma	Day 28	Negative	RP	3866042	2004755	95073	6668	491936	9671	69762	831594	65078	194368	27461	448652	112403	239129	17726	415214	81583	842389	NA	63344	60662
5326	-2.25	0.06749	0.386369	213.964	5.32	-	Plasma	Day 28	Negative	RP	42392394	11205027	740144	160005	2852959	159160	1036744	3814186	944153	2178500	772398	2511274	2244705	1842629	314154	3504909	1433672	2579787	NA	913595	272627
5250	-2.73	0.80808	0.886334	212.02	3.44	-	Plasma	Day 28	Negative	RP	1825	123793	8726	148544	1825	54908	755570	5112	1571213	1825	188194	1825	21265	101854	1825	1825	1825	191826	NA	3650	61221
5190	-2.43	0.32283	0.492601	189.069	1.15	-	Plasma	Day 28	Positive	RP	51196	2910775	51196	51196	51196	51196	51196	51196	51196	51196	51196	51196	51196	51196	51196	51196	51196	51196	NA	51196	102391
C11H25NO	2.56	0.00906	0.0886316	188.201	7.48	4	Plasma	Day 28	Positive	RP	6011	213968	269816	786577	71975	831836	6011	6011	217641	6011	6011	323692	322208	12021	802074	137107	41948	6011	NA	395895	29524
5128	-3.62	1	0.866551	188.061	2.68	-	Plasma	Day 28	Positive	RP	2019	163501	2019	4039	2019	4387	2019	2019	412779	2019	22459	2019	2019	2019	9408	2019	4513	2019	NA	4152	19205
allarate	-2.47	0.58803	0.766877	209.03	1	3	Plasma	Day 28	Negative	RP	46719	9605837	2600800	550912	111547	645100	12634168	288336	16423506	541396	956723	211425	443508	4752435	173257	127438	377244	1233788	NA	649745	8107659
2-[2-[2-(2-hydroxyethoxy)ethoxy]ethoxy]acetate	-2.69	0.2106	0.482858	207.088	3.35	3	Plasma	Day 28	Negative	RP	44907	1102513	54373	89797	45494	36159	87802	36456	1953510	39303	487593	23136	92107	111549	46550	99589	2862	53820	NA	1431	226812
2-[2-[2-(2-hydroxyethoxy)ethoxy]ethoxy]acetate	-2.05	0.7573	0.868159	207.088	3.64	3	Plasma	Day 28	Negative	RP	106835	2381420	216744	196418	101582	101300	142002	102342	4168399	66661	1150274	79279	216914	263249	152601	146346	239356	130648	NA	257518	561024
4926	-2.61	0.06159	0.223606	184.097	1.15	-	Plasma	Day 28	Positive	RP	41037	2372456	10293	10293	10293	10293	392385	54015	242174	50345	229379	20587	77749	203212	31742	22602	81074	151207	NA	149439	80640
4888	-3.43	0.11445	0.287355	184.033	2.99	-	Plasma	Day 28	Positive	RP	1570355	673253	103024	2320	38373	20303	2320	2320	2320	18454	2320	127666	2320	4640	2320	198995	2320	14845	NA	2320	38536
C8H12N2O3	-2.88	0.19516	0.370227	183.074	3.89	4	Plasma	Day 28	Positive	RP	280743	935964	34299	50763	5263	13990	22967	10526	54875	15573	46491	113499	5263	5263	5263	5263	5263	206846	NA	5263	15599
4728	2.42	0.4378	0.598626	181.134	5.84	-	Plasma	Day 28	Positive	RP	22136	1531	6442	4863	10471	3740	15379	431071	27734	15450	41708	4109	68587	8044	23769	12881	24479	11475	NA	31950	3062
4726	2.26	0.08111	0.240556	181.134	6.2	-	Plasma	Day 28	Positive	RP	47441	3087	32642	38621	26581	66519	10913	990966	86490	84119	80486	55059	174465	38650	75767	60496	45309	38339	NA	129504	6175
4677	-6.15	0.05533	0.223606	181.037	6.34	-	Plasma	Day 28	Positive	RP	15871	6285312	1351	1351	2702	3966	27192	1351	1351	18586	10294	12063	21059	83171	15352	33429	27103	1351	NA	5923	142921
C10H17N3	-2.04	0.81069	0.784233	180.15	5.55	4	Plasma	Day 28	Positive	RP	201737	21507	130821	1807736	6686146	4512	2256	1928929	42443	634797	2256	9678449	64890	2256	2256	4585523	2256	8698519	NA	113462	299612
hippurate	2.25	0.18269	0.356198	180.065	5.17	3	Plasma	Day 28	Positive	RP	1138036	970206	632662	3165755	899708	641713	376489	2327165	1790257	897267	18517464	563944	4557179	1056647	10042145	20086622	761066	811891	NA	102533782	490653
4573	-4.33	0.0452	0.214877	178.084	5.21	-	Plasma	Day 28	Positive	RP	2964	160915	2964	2964	2964	2964	68265	2964	480062	25271	2964	2964	2964	5928	2964	2964	15441	2964	NA	2964	2964
4483	-3.42	0.33799	0.570147	198.041	2.82	-	Plasma	Day 28	Negative	RP	22822	244911	3859	54410	1930	56055	1310548	4998	715093	48142	267072	1930	13111	170261	9477	1930	1930	61256	NA	1930	12738
4425	4.17	0.00041	0.0171967	175.189	7.59	-	Plasma	Day 28	Positive	RP	10088	10088	29548	327126	10088	135487	10088	10088	10088	10088	10088	20175	81008	10088	284343	10088	10088	10088	NA	502450	10088
4395	2.97	0.31187	0.542925	193.081	2.14	-	Plasma	Day 28	Positive	HILIC	2861610	2248385	177221064	1641196	967996	4213600	732375	2104285	884983	373836	3539056	1427486	234128	346978	5803036	2183022	76366	2683272	35325721	NA	3114679
4356	-2.44	0.13021	0.492681	171.056	1.19	-	Plasma	Day 28	Negative	HILIC	8056	841195	315943	8056	8056	26505	1242313	8056	855930	8056	16111	8056	8056	595894	8056	8056	342462	217130	435888	NA	149474
4355	2.14	0.30221	0.492601	175.028	1.85	-	Plasma	Day 28	Positive	RP	680948	4742	41642	196973	9484	3358354	4742	221859	135972	970246	518495	439599	3744217	59634	282957	81970	365274	57081	NA	57370	4742
Octyl -ethanolamine	3.09	0.00243	0.0365493	174.185	7.59	3	Plasma	Day 28	Positive	RP	256340	564833	853966	3219929	396455	2424369	21109	224515	694930	152906	41616	458637	1793126	270609	5198528	684736	275568	26891	NA	5159305	268069
4327	-2.89	0.06218	0.362759	170.833	3.21	-	Plasma	Day 28	Negative	HILIC	2858228	18208260	931365	2310218	270993	4047016	52207047	67380	50154791	1938219	17932788	842461	2380712	27145494	1389807	5345359	4130245	4984210	5916012	NA	428736
4320	-2.3	0.06795	0.386369	195.103	12.53	-	Plasma	Day 28	Negative	RP	228245	215573	4046	140079	1865821	4046	20746	243266	63466	162831	4046	716237	73974	30750	8092	296957	40806	595547	NA	27798	342978
gulonate	-2.41	0.4378	0.662065	195.051	0.82	3	Plasma	Day 28	Negative	RP	10844264	946388302	391795103	12470573	5867477	37289791	1011369251	10914360	1241313937	12162436	28538139	6987081	8117223	534714309	7215984	8409966	3362759	445270923	NA	9227150	442788301
Chemfill	-3.15	0.03695	0.386369	191.02	0.98	3	Plasma	Day 28	Negative	RP	2067800	26318348	1848316	2162065	1191543	1965464	2945562	2556050	67766220	2637766	14181202	25680541	2643744	3054627	1289394	56699820	2025358	51942432	NA	3418668	5978954
1-Allyl-5-oxo-3-pyrrolidinecarboxylic acid	-3.19	0.53555	0.659484	170.081	3.97	3	Plasma	Day 28	Positive	RP	851595	953226	528090	202514	161105	279915	379566	399829	445566	306795	312635	228820	191739	313610	241060	328450	319955	234726	NA	592676	36582070
4018	-3	0.71011	0.706826	186.112	2.18	-	Plasma	Day 28	Positive	HILIC	26125	7318545	264610	521905	203685	149026	596190	26125	19076201	26125	2924955	52250	409746	157459	396713	459904	62856	212383	326648	NA	1511437
3864	-2.82	0.59132	0.679252	179.111	2.75	-	Plasma	Day 28	Positive	HILIC	25365	3852583	356482	178492	50729	276731	319077	60094	6720487	25365	2628742	71664	25365	238504	84162	112423	56900	403246	80601	NA	1602882
3849	2.44	0.82065	0.784233	167.045	3.77	-	Plasma	Day 28	Positive	RP	28377	8042	2706	2706	2706	2706	2706	2706	2706	5412	2706	2706	2706	2706	2706	2706	2706	2706	NA	184876	2706
C10H8BN2	-2.66	0.52549	0.659484	165.076	2.27	4	Plasma	Day 28	Positive	RP	49289	552434	95369	13419	10461	1854	1854	16222	933847	36784	291319	3707	55746	25765	15804	5205	5415	13030	NA	1854	426701
3747	-3.21	0.60636	0.709347	165.076	0.87	-	Plasma	Day 28	Positive	RP	142882	9932125	391261	80937	29447	52665	85074	47900	11425131	47614	87435	14723	1359375	46693	14723	53622	46053	96159	NA	35074	12086534
C6H10N2O2	-2.44	0.13202	0.301969	165.063	1.94	4	Plasma	Day 28	Positive	RP	179926	1600438	190335	10106	16167	5053	60921	5053	12793	168087	41294	13203	16205	186396	61790	136390	13404	186370	NA	48606	788193
3740	-4.34	0.20242	0.380259	165.063	6.94	-	Plasma	Day 28	Positive	RP	7653	1814740	7653	7653	7653	7653	7653	7653	7653	15307	7653	7653	7653	7653	7653	7653	7653	7653	NA	7653	110641
3738	-2.57	0.32283	0.492601	165.063	6.34	-	Plasma	Day 28	Positive	RP	113541	7285851	113541	113541	113541	113541	113541	113541	113541	113541	113541	113541	113541	113541	113541	113541	113541	113541	NA	113541	227081
3678	-2.61	0.7433	0.784233	164.038	4.68	-	Plasma	Day 28	Positive	RP	1438	25733	6023	25912	1438	1438	195196	2877	198073	60260	248343	1438	4044	4154	26536	1438	1438	33043	NA	1438	1438
3655	-5.6	0.03305	0.434297	175.99	5.46	-	Plasma	Day 28	Positive	HILIC	112453710	15902594	658123	22136	5383935	22136	44272	722509	22136	781648	22136	8573616	22136	222406	22136	20502207	1288497	854189	291559	NA	346873
3641	-2.07	0.27492	0.466858	163.096	3.64	-	Plasma	Day 28	Positive	RP	153640	2715294	326928	166851	185966	104516	206239	193992	5581717	177263	1546029	141453	295156	308505	158653	258439	378545	214932	NA	347309	538732
3567	-3.86	0.06035	0.223606	162.052	2.58	-	Plasma	Day 28	Positive	RP	2459	136822	2459	2459	2459	2459	72251	2459	185828	10084	2459	2459	4918	76937	2459	12539	2459	22415	NA	2459	2459
3501	-4.87	0.01092	0.386369	182.046	7.28	-	Plasma	Day 28	Negative	RP	4002	461149	16530	2001	4601	2001	50507	2001	64560	10538	8590	10312	24548	73211	2001	36183	18867	25632	NA	6614	2251602
bmse000930	-2.18	0.11463	0.391063	182.046	2.03	3	Plasma	Day 28	Negative	RP	3892779	10924219	657931	1592602	440931	214423	11343594	3481502	31945037	5578510	10271286	1267702	1938781	15361309	3546778	2394196	42048	3126277	NA	69263	256208
3491	-2.99	0.01561	0.386369	181.992	3.71	-	Plasma	Day 28	Negative	RP	785885	275289	10142	5071	411999	71028	161227	194539	5071	220212	125770	15783	45365	2083899	11210	164833	800181	87861	NA	33146	336575
Sorbogem	-2.05	0.64265	0.823009	181.07	1.49	3	Plasma	Day 28	Negative	RP	392942	4940231	488617	151176	15644	31288	137757	193403	7152686	213412	408029	234684	786538	204208	118559	81994	843283	74538	NA	557191	3187413
Sorbogem	-2.26	1	0.93521	181.072	0.81	3	Plasma	Day 28	Negative	RP	1043473	30386136	2606715	711131	111488	297838	1774539	678773	48743242	1761476	1360111	427233	6836655	250079	596858	517021	75834	824094	NA	1093310	26711551
1-ethenyl-1,2,3,4-tetrahydronaphthalene	-2.07	0.57853	0.688261	159.117	8.82	3	Plasma	Day 28	Positive	RP	369009	867575	88159	172987	31809	113454	315651	31809	9353724	103827	308146	104349	63618	93881	239665	150772	94937	31809	NA	821073	117933
3308	-3.22	0.01538	0.35002	147.049	3.77	-	Plasma	Day 28	Negative	HILIC	116859	619504	119023	227471	347239	509061	8149424	10056	483120	234305	201088	185127	20114	42664	27790	661846	2434741	879585	3964223	NA	1500133
3249	-2.88	0.77905	0.981629	146.018	3.01	-	Plasma	Day 28	Negative	HILIC	1658132	120848690	547214	2227367	1284202	1581126	1264875	1023181	1992749	1163043	801121	1522672	1096420	1045306	1564292	1710580	919306	1675873	662984	NA	1127289
3161	-2.06	0.77905	0.714151	165.048	1.2	-	Plasma	Day 28	Positive	HILIC	496257	12960574	1403390	1701375	21892	770706	2183056	409869	37000420	735209	6693654	904292	1078516	1836848	1606322	1741079	524417	1389856	724783	NA	508757
Citrovit	2.13	0.02361	0.386369	175.025	1.11	3	Plasma	Day 28	Negative	RP	25104	49001	428277	294833	254309	2586822	987288	2601587	236385	34255	225706	74866	427943	333853	1235700	12552	43499	491430	NA	115580	500366
guanine	2.56	0.37978	0.547747	152.056	1.08	2.b	Plasma	Day 28	Positive	RP	222237	13272	55590	13272	61273	98329	43999	1833794	13272	26544	29515	13272	68607	61123	13272	110379	51933	53342	NA	632390	152737
guanine	2.21	0.0174	0.140575	152.057	2.48	2.b	Plasma	Day 28	Positive	RP	90075	24400	241013	92092	62723	864469	66709	1941318	24400	88653	302106	48800	368096	52810	63872	179031	201975	189707	NA	263297	207933
2956	2.11	0.03333	0.386369	173.987	3.19	-	Plasma	Day 28	Negative	RP	19860	7371	31576	43323	3685	496705	3685	40083	8274	15198	50010	3685	53228	20527	3685	3685	169129	3685	NA	71328	9622
Dialanine	-3.32	0.53309	0.679252	159.076	2.01	3	Plasma	Day 28	Positive	HILIC	92255	5601	12353	11202	5601	47494	5601	5601	21617	119818	31685	32351	36331	544422	76061	243016	21148	2949475	5601	NA	316055
2910	-2.45	0.12967	0.460155	158.19	3.58	-	Plasma	Day 28	Positive	HILIC	628736	16008691	642206	1885476	1403141	670243	1558324	422262	34641122	848985	5739675	668248	1330316	2799734	705589	1579201	569318	859181	1275336	NA	3357763
AmbotzAAA1938	-2.03	0.05067	0.434297	157.097	1.21	3	Plasma	Day 28	Positive	HILIC	102432808	15832253	3185221	538832	13071201	215755	4779213	14712373	13063336	10204213	431511	35421250	11269674	8424605	5464176	37396467	42132061	10521748	32313127	NA	10539424
2729	-2.01	0.83541	0.729349	154.026	3.02	-	Plasma	Day 28	Positive	HILIC	16909438	20358541	2525804	1787373	944500	1076803	66803	785648	27944	658365	8874	11505525	17748	8874	8874	3560307	8874	2013510	8874	NA	2313459
2697	-2.25	0.65898	0.687167	153.113	3.38	-	Plasma	Day 28	Positive	HILIC	179018	12266306	316190	83329	66123	331086	290519	372541	919839	323351	1138907	127428	191396	379474	246431	196602	616678	161407	395285	NA	13614
2617	-2.4	0.96796	0.773223	150.945	5.54	-	Plasma	Day 28	Positive	HILIC	247742	8336075	697546	763238	295307	325251	496414	253741	18392878	208918	3413425	153098	618466	856859	245983	622219	417374	231505	234931	NA	1761118
2523	-2.05	0.34092	0.502825	144.085	1.73	-	Plasma	Day 28	Positive	RP	239899	733702	100195	18927	10868	5434	52848	17158	5434	69626	32064	33012	15449	58654	34414	115540	5434	20609	NA	67854	613413
2522	-4.03	0.30368	0.492601	144.085	6.93	-	Plasma	Day 28	Positive	RP	40626	522580	1718	1718	1718	1718	1718	14008	1718	4124	6800	1718	1718	1718	3435	20880	1718	1718	NA	1718	183273
Actinine	-2.66	0.20743	0.468164	146.118	4.21	3	Plasma	Day 28	Positive	HILIC	589414	34719	178018	77400	19694	128448	7242	3621	207198	462505	425949	247826	84314	1807257	616894	952507	270541	8176728	20093	NA	2876343
NCIStruc1_001676	-2.74	0.18014	0.460155	145.049	3.32	3	Plasma	Day 28	Positive	HILIC	3408856	2247824	292264	450329	658898	19250	19250	19250	19250	997255	75662	845321	19250	19250	19250	4267619	110870	38499	19250	NA	19250
dimethylboranylformohydrazide	2.35	0.06749	0.23078	138.049	2.46	3	Plasma	Day 28	Positive	RP	250479	32173	3771920	278563	177410	9543915	865146	2546434	39327	283032	1183669	276537	1607038	59280	99816	564704	929082	1712464	NA	664954	387276
2226	-6.5	0.02672	0.434297	140.043	4.29	-	Plasma	Day 28	Positive	HILIC	194694	1597362	20992	20992	334132	20992	7637280	198333	20992	41985	20992	738850	20992	47663	20992	20992	177025	654082	193864	NA	52528876
2225	-6.5	0.02672	0.434297	140.068	2.44	-	Plasma	Day 28	Positive	HILIC	194694	1597362	20992	20992	334132	20992	7637280	198333	20992	41985	20992	738850	20992	47663	20992	20992	177025	654082	193864	NA	52528876
itaconate	-2.3	0.10934	0.473344	129.019	1.58	3	Plasma	Day 28	Negative	HILIC	4528500	268611722	131198733	3533748	4058135	25381441	607925023	2845976	299326031	8501024	14815879	3448913	7980369	79090974	3536163	6224017	523800299	67663987	80113302	NA	42502275
N-Acetylpyrrolidone	-2.09	0.59132	0.941732	128.072	2.87	3	Plasma	Day 28	Negative	HILIC	89657	11302	90052	72071	43850	292931	621698	295265	256832	633147	438201	11302	35074	11302	22604	33621	1078353	1318570	3425957	NA	76239
C5H6N5	-2.12	0.28344	0.517237	137.069	2.73	4	Plasma	Day 28	Positive	HILIC	265596	6827	69007	44335	4939	145088	2299	2299	150165	217148	210217	87800	176379	717019	182353	409154	106626	3194606	4597	NA	908674
METHYLSUCCINIC ACID	-2.15	0.8168	0.784233	133.049	0.88	2.b	Plasma	Day 28	Positive	RP	555385	15535591	2935055	926678	597453	1359184	15164446	768907	13086041	442502	722220	669755	1484884	9448426	881910	506730	448945	4431713	NA	283802	9817855
1826	2.84	0.67994	0.692535	132.089	8.53	-	Plasma	Day 28	Positive	HILIC	1334715	723006	38812906	1040158	350801	66134	267419	339488	132268	3628676	66134	233858	1459207	1335918	413675	2777696	325790	1407302	355922	NA	783943
1765	2.21	0.03256	0.35002	119.011	1.96	-	Plasma	Day 28	Negative	HILIC	1904848	36778	1709831	194134	664444	16563639	1505381	2754174	1320197	1247935	2174966	142732	2523524	665844	1593264	612772	220415	2127366	18389	NA	96224
C5H2ClFO2	2.3	0.02339	0.386369	146.964	0.98	4	Plasma	Day 28	Negative	RP	12874	12874	196941	12874	12874	498440	117517	479574	206335	25749	66758	12874	390153	155357	490984	12874	61878	86449	NA	41467	12874
Oprea1_060549	-2.2	1	0.93521	141.019	3.15	3	Plasma	Day 28	Negative	RP	28359	1642576	202317	377571	14179	39605	2398471	120777	4133318	74296	118919	125512	150574	318752	142110	108604	65013	252707	NA	57843	53842
1224	-2.51	0.23282	0.497244	135.011	15.69	-	Plasma	Day 28	Negative	RP	19852	14058	6408	3204	15727	14627	14934	20778	3204	3204	1128450	11660	11201	36967	104592	69294	67032	338243	NA	3204	11940
1107	-4.93	0.27405	0.517237	115.087	8.63	-	Plasma	Day 28	Positive	HILIC	841945	139162788	6445951	2438164	1513168	1033490	4494854	780703	437100	970310	1079228	1188057	842859	2252916	652126	1174523	705099066	5718524	2559011	NA	1427702
1030	2.36	0.1348	0.301969	113.057	1.85	-	Plasma	Day 28	Positive	RP	561063	5201	123571	411210	28223	2794933	24596	220378	168453	548702	589836	337546	3965519	67460	274570	108303	344724	72467	NA	106443	5545
897	-2.13	0.31187	0.703754	98.9669	3.62	-	Plasma	Day 28	Negative	HILIC	54782727	22677310	2577617	3463374	5531433	1050367	1732680	1902463	870645	2748951	899786	8389970	1006611	1352722	1294475	6265968	2449555	5002899	687879	NA	2277149
896	2.56	0.05727	0.223606	107.068	6.42	-	Plasma	Day 28	Positive	RP	3091	3091	3091	3091	3091	105956	3091	3091	3091	3091	3091	3091	6182	3091	3091	3091	3091	3091	NA	3091	3091
858	2.44	0.31138	0.492601	106.037	5.17	-	Plasma	Day 28	Positive	RP	66060	44540	31454	152564	34938	18136	47057	112698	128310	30506	943640	23206	278969	60232	574838	1202728	53777	26727	NA	6759172	44859
555	-2.54	0.1483	0.492681	89.0402	2.48	-	Plasma	Day 28	Negative	HILIC	94556	18732924	11781143	13209	13851810	4929933	79606	13209	24404027	26418	39775	38740041	79729	48924	41285	25721109	13209	21692786	85284581	NA	68897
2-Methyl-3-pyridinol	-2.15	0.15066	0.410739	108.046	2.03	3	Plasma	Day 28	Negative	RP	9719	84808	2422	26190	4845	2422	83587	17524	300565	31964	75534	2422	20352	173891	29110	22053	2422	21270	NA	2422	15945
231	-2.3	0.47238	0.694728	99.02	1.91	-	Plasma	Day 28	Negative	RP	2200128	1526594	420947	91290	167040	37733	6803	9599	2332	189476	2332	536127	2332	2332	4665	598041	2332	86051	NA	28886	121546
230	-2.31	0.20313	0.473366	99.0201	2.08	-	Plasma	Day 28	Negative	RP	3542434	2975775	797637	38812	300350	42018	7043	2587	2587	343399	5572	1037153	2587	2587	5174	1021816	14347	88635	NA	141940	150322
128	3.54	0.17466	0.3489	76.0743	10.89	-	Plasma	Day 28	Positive	RP	11711	46771	1803091	59142	3669	82851	20402	10571	3669	46993	50971	3669	3669	8234	58710	32088	3669	85489	NA	8943	7339
