# Supplementary material for: Neuroactive metabolites and bile acids are altered in extremely premature infants with brain injury
Source: Cell Rep Med. 2024 Mar 22;5(4):101480. doi: 10.1016/j.xcrm.2024.101480 (PMC11031385; doi:10.1016/j.xcrm.2024.101480)
Supplement: Table S8. Additional data regarding the metabolomics experiments of plasma samples from sampling time point week 32, related to “data processing and integration of LC-MS acquired data” in STAR Methods [file mmc9.xlsx]

## Sheet: Tabelle1
Compound.Feature	Foldchange.log2	p.value	q.Value	mz	RT.min	ICL	Matrix	Time.point	Polarity	LC	term_age_CTR_SampleID_114	term_age_CTR_SampleID_107	term_age_CTR_SampleID_108	term_age_PAT_SampleID_120	term_age_CTR_SampleID_98	term_age_CTR_SampleID_99	term_age_PAT_SampleID_105	term_age_CTR_SampleID_106	term_age_CTR_SampleID_119	term_age_PAT_SampleID_96	term_age_CTR_SampleID_97	term_age_CTR_SampleID_111	term_age_CTR_SampleID_104	term_age_CTR_SampleID_112	term_age_PAT_SampleID_116	term_age_PAT_SampleID_117	term_age_CTR_SampleID_103	term_age_PAT_SampleID_101	term_age_CTR_SampleID_102	term_age_PAT_SampleID_115	term_age_CTR_SampleID_109	term_age_CTR_SampleID_110	term_age_CTR_SampleID_113	term_age_PAT_SampleID_100	term_age_PAT_SampleID_118
Xanthine	-0.02	0.9337	0.383911	151.026	2.45	1	Plasma	Term	Negative	HILIC	106623416	147000640	245573632	252505888	81046864	210129632	66807832	130564800	147601280	87775280	262219056	184791248	76684048	165722848	317691712	104031736	182274464	194076992	155335008	149189584	145687744	151364336	373912832	171264096	195843200
Uridine	-0.22	0.20715	0.150693	243.062	2.78	1	Plasma	Term	Negative	HILIC	119304336	91359408	150769504	109242216	132836632	110528872	115614008	89474680	106882416	115059896	135932000	109744552	103404112	146098336	112608256	61782388	103904088	129229872	93003864	81872008	166685136	123186320	121445872	79713432	112729072
Uracil	-2.31	0.25132	0.172226	111.02	1.8	1	Plasma	Term	Negative	HILIC	438766	173022	2989313	525811	1102650	1311036	445752	99170200	123994256	553398	141952352	1477777	396353	60135672	938919	53430648	188251	553897	78002632	612147	1921821	364326	1361438	629432	853030
Undecanedioic acid	-1.08	0.00094	0.0323681	215.129	9.4	3	Plasma	Term	Negative	RP	793488	327600	300537	273538	610832	943791	204081	404995	762005	289616	422051	1064625	609262	424488	249848	203552	593101	171569	363960	614754	873862	270626	891430	280876	NA
Tyrosol	-1.07	0.0576	0.0592953	119.05	4.36	3	Plasma	Term	Negative	RP	234037	129235	129590	82713	160442	148010	14495	72510	311743	3354	3354	6708	213896	173991	41413	47607	72284	209818	187638	144109	315815	75583	197467	35653	NA
Tyrosine	0.12	0.88971	0.577317	182.081	3.18	1	Plasma	Term	Positive	HILIC	5272631808	2605209856	2267657728	3105273600	2139553664	3621208832	1147345408	2107848320	2786733568	3160479488	2843744512	2041746944	2390562048	3251138816	2535649792	1218133120	2467987712	2835408384	3319087360	2117758592	2893922560	1741010304	2611229696	2743202048	8335521280
Tryptophan	0.14	0.52246	0.437758	205.097	2.69	1	Plasma	Term	Positive	HILIC	2998084096	2658504448	2127625728	3072369664	1851642624	3000756224	1267175424	1577833344	980310208	3335657728	2170139136	1996438784	1515705088	2752013824	3362241024	1813108864	3075520000	2423321088	2181243136	1402782208	2064360320	2081218048	2105331712	2114039168	2962292224
Tryptamine	0.47	0.97491	0.97491	146.165	0.61	1	Plasma	Term	Positive	RP	89930	110616	875677	743166	77040	26323	46668	23195	11009	22018	75226	42811	87970	22146	11009	136520	11009	51838	11009	11009	11009	11009	11009	11009	NA
Trimethylaminoxid	1.13	0.71823	0.508068	76.0757	2.29	1	Plasma	Term	Positive	HILIC	7360605	808405440	37424308	13321967	29001260	154324656	9338477	157075712	29988256	16889538	66928896	59855548	15791974	8598483	811387584	613720128	8219160	33801136	12145811	282059424	42166584	14937915	31744130	8355076	35927264
Thymine	0.21	0.59759	0.291308	125.036	1.53	1	Plasma	Term	Negative	HILIC	9112816	6007961	8829256	13163874	8144985	3140571	3094587	8194424	11778341	6587989	7231750	15055061	3982463	5036854	9166214	1881089	3158241	9114637	4172081	14510330	4132335	10139092	2689483	11177887	3298175
Thymidine	-0.88	0.26924	0.181871	241.083	1.4	1	Plasma	Term	Negative	HILIC	107243	10767.5	10767.5	10767.5	296825	94728	137608	110250	280537	42312	198438	340330	152588	43074	94088	277849	21535	38716	483116	200089	513233	29478	260186	36422	65774
Threonine	-0.54	0.55943	0.455468	120.066	3.62	1	Plasma	Term	Positive	HILIC	32425394	1206396	24533388	3766844	3319261	43547572	2343176	21098628	6684787	3069420	29158836	8000345	4650040	1179550	3176438	1744338	806960	21493936	10348562	3009489	6931083	1259515	15933487	29641248	13528657
Tauropine	-2.36	0.04364	0.0837485	178.018	1.47	3	Plasma	Term	Negative	HILIC	272757	1345067	291215	6291	168044	138126	6291	188130	608079	96880	103411	2347120	6291	164407	6291	23284	46829	402840	6291	199765	529984	1911570	271235	12582	168692
Tauro-1-hydroxycholic Acid	0.51	0.88098	0.310794	530.281	8.32	3	Plasma	Term	Negative	RP	4361539	1900836	3742063	5182748	1560567	2317767	241952	584150	1123779	8005938	138201	1969088	3058237	3353912	2204261	1294598	3312005	7955196	1614462	1446043	6317384	2323583	849884	1109598	NA
Taurine	0.13	0.80283	0.354781	124.007	3.86	1	Plasma	Term	Negative	HILIC	576584320	409544000	538154048	714524032	107510456	789144192	308402656	746786176	158785696	605609088	906866368	539319552	354408352	352504736	895012928	327333376	545782528	574028416	833111680	331282784	661033792	589385024	222209184	1005429184	358470048
Tau-CDCA	0.74	0.13583	0.0852949	498.2	19.21	1	Plasma	Term	Negative	RP	48092	133516	93855	361125	319678	48213	53247	46306	23088	1103661	9082	51489	825423	512281	170507	183785	323340	609155	132338	618387	871438	276525	83958	77499	NA
Tau-CA	0.53	0.6968	0.259575	514.2	15.4	1	Plasma	Term	Negative	RP	58379	71770	71435	203344	239668	44031	23273	46961	11504	925969	6878	80017	503285	339139	83075	58012	421475	673611	83395	151463	737331	261400	18494	38166	NA
Succinylacetoacetate	1.22	0.01074	0.0405214	183.066	8.26	3	Plasma	Term	Negative	RP	57010	239346	250371	262390	46067	118179	66100	159908	192988	341387	21911	53093	135794	247201	402425	363171	209812	169833	330272	254019	134427	299990	101372	1175500	NA
Succinate	-0.02	0.80283	0.354781	117.019	4.04	1	Plasma	Term	Negative	HILIC	161144096	99137640	58257456	131035928	175996848	130703768	18826496	124535800	62779384	67123512	94338584	61585140	80988960	128460248	155609776	60427236	42004944	56367792	89732480	82086600	146148704	133790112	45979924	99857504	235702000
Spermidine	-0.25	0.88098	0.310794	115.04	2.98	1	Plasma	Term	Negative	RP	2227255	1440178	6954513	1375842	3519980	2636175	580370	6437203	3936630	2050637	28030528	1272675	1665444	1106158	5302058	14075040	2575626	1582413	3668822	4822270	1028065	562295	8246736	1932322	NA
Skatole	0.09	0.78746	0.285831	145.014	1.13	1	Plasma	Term	Negative	RP	18049882	11744658	12060645	15041059	8519939	14703611	6475448	8894219	8039491	18695978	11640789	9516106	8957100	13860862	16065231	10998098	14089565	11505669	11117128	7915736	9985897	8982191	10965642	9606124	NA
Serine	0.13	0.59759	0.291308	104.035	4.27	1	Plasma	Term	Negative	HILIC	253472096	154592848	126682152	230124352	174774240	162974176	60564112	121035392	88668056	144351104	116979096	149367968	129467304	164336256	355772352	81392448	146030800	127352440	170537648	103019936	156148784	163838192	188127984	138704800	273544192
Sarcosine	-0.35	0.63683	0.486366	90.055	3.52	1	Plasma	Term	Positive	HILIC	61606228	8438139	20982984	26220384	18023430	46470524	8270941	28451604	18600618	34005788	53457076	31086494	23246234	20159910	36872416	4747516	6071545	11859557	11945854	6930590	5440607	6711433	30632560	11428449	31981934
Pyruvate	-0.7	0.08424	0.0948396	87.0088	1.47	1	Plasma	Term	Negative	HILIC	480721472	335563360	509517536	9329112	72566112	93405336	146274304	37058040	71677312	63961408	98564568	846909888	32479700	35923432	93746528	18593774	82969208	882166336	62485456	52471368	254029456	131814872	651521536	31078316	17122762
Pseudouridine	-0.22	0.20715	0.150693	243.062	2.78	1	Plasma	Term	Negative	HILIC	119304336	91359408	150769504	109242216	132836632	110528872	115614008	89474680	106882416	115059896	135932000	109744552	103404112	146098336	112608256	61782388	103904088	129229872	93003864	81872008	166685136	123186320	121445872	79713432	112729072
Propionyl-L-carnitine	0.26	0.20715	0.270869	218.139	1.91	1	Plasma	Term	Positive	HILIC	1022764608	975279616	1196916096	1439141120	413395072	1525958272	353938048	1347987200	820394944	1681360640	627601088	736235968	410004192	1102472320	1537873152	1175592832	656042304	960763776	1098895360	899664320	554508864	861418688	1916330368	1202129024	1042532480
Proline	0.14	0.27561	0.31714	116.071	3.02	1	Plasma	Term	Positive	HILIC	12355745792	10758766592	11206376448	12365307904	13980378112	14212412416	11488239616	10951555072	8129128960	13449055232	11122236416	8463786496	9938919424	8970455040	13097835520	7147233280	10427804672	11949818880	12142849024	8705934336	7940145664	8288341504	11021932544	10196771840	17229991936
p-Phenolsulfonic acid	-0.4	0.85421	0.306517	172.992	4.11	3	Plasma	Term	Negative	RP	2824269	677239	9662096	9046753	1252491	25203945	2000873	1364570	2574947	196867	196867	393735	2009540	1603809	4738486	1238187	5189193	7724018	15677974	5418845	10983946	1656202	2106975	1146538	NA
Phenylalanine	0.06	0.9337	0.58391	166.086	2.12	1	Plasma	Term	Positive	HILIC	5990319104	3140716032	4511642112	3951521536	2962057984	6619853312	2708222976	3315110656	2400709120	5590472192	3862098432	4002882560	3487287296	3420946944	4244151552	3449082624	4275067136	3313529088	4304040448	2397216512	3638682880	3727719680	3103970048	5575948800	5622881792
Phenol sulfate	-0.32	0.74172	0.270794	172.992	4.91	3	Plasma	Term	Negative	RP	981017	447197	3733519	2827831	398946	4997745	943155	475916	648100	134149	156603	374221	983490	419892	816099	314840	1125240	1937378	3874989	1456057	2133627	293202	643935	261091	NA
p-cresol sulfate	-4.08	0.17193	0.25323	161.107	4.25	1	Plasma	Term	Positive	RP	3936116	2291755	5811651	17483622	14833201	25264308	8498408	2276631	12415699	16915362	761731328	1500072	47823612	191636288	1807391	5175520	14093702	15637609	1159275136	1740613	13896103	12921847	29667494	811533	NA
Ornithine	0.21	0.48672	0.428619	133.097	8.65	1	Plasma	Term	Positive	HILIC	536420320	349531552	374614656	682497600	510876256	972353152	324688672	446203296	315408128	615654080	626491712	613207744	64567396	185284960	799249216	119663536	727485760	481752160	472505312	529751040	124640504	184061472	683513728	781802112	330919104
N-Linoleoyl GABA	-2.85	0.01918	0.091105	366.3	10.42	3	Plasma	Term	Positive	RP	336350	2298689	21293314	6575	3857208	108705	971244	302408	11669252	1345393	10591103	6740898	4554575	13961307	341082	204063	5728720	1291627	13151	2046457	2338707	7128029	13362238	1036096	NA
Nicotinamide	-0.38	0.4523	0.415257	123.055	1.41	1	Plasma	Term	Positive	HILIC	318920800	120442448	478492832	345331936	228774016	483138752	100783584	135216048	285217504	218126944	350913408	555826112	78564000	110157520	391837280	85298816	224436544	251251296	261484688	361737280	131523208	867126144	509545344	354887776	105080000
N-Acetyl-L-aspartic acid	-0.2	0.55943	0.290687	303.083	5.4	1	Plasma	Term	Negative	HILIC	24314640	29675048	18353776	20510280	20746798	21023586	8422606	20571978	13453804	14542231	16895164	11953941	11422493	16832026	23685334	7539089	11669170	17682064	17615816	15377736	32152476	14605870	13678483	14418251	22468328
N-Acetylcytidine	0.52	0.32865	0.194252	146.046	1.98	1	Plasma	Term	Negative	HILIC	6653512	2649526	6965484	15363576	10002374	13119706	20651736	9008297	8119817	20044388	22964024	7115870	435313	2679688	3048327	870626	10802756	7835693	6552939	16944504	1821957	3956806	10501114	9176749	5437246
N-acetylcitrulline	-0.29	0.3826	0.454338	218.114	1.15	1	Plasma	Term	Positive	RP	814650	444152	1379916	295351	456414	305179	53699	531896	297941	381653	402259	146960	894554	453106	585197	1108395	107399	1012181	908826	362987	755823	675506	1041883	138443	NA
N-Acetyl serine	0.12	0.76019	0.352406	174.041	3.79	1	Plasma	Term	Negative	HILIC	413023872	393877440	208153424	429864256	395121024	160542832	89059040	462527936	287048032	347208928	365726176	396676736	509339520	340418656	166912000	519251168	150977952	404495552	318358400	503373024	656397952	515563712	173955520	170275856	893827456
N-(propan-2-yl)-3-[(9H-purin-6-yl)amino]propanamide	-2.07	0.03243	0.0493657	283.109	15.14	3	Plasma	Term	Negative	RP	1959521	873411	3020778	939012	1583332	2462460	544541	959803	4701065	1404741	284553	253888	1475903	529876	566897	100729	8148716	34036	4792088	285715	389465	438448	4329576	442697	NA
Mevalonic acid	-1.52	0.03174	0.0789904	147.066	1.47	1	Plasma	Term	Negative	HILIC	6843044	11271785	62819728	12524907	26561760	10840501	7771256	13108606	13724047	10954287	12540914	11970807	35170384	62054328	11793686	9385601	9437864	11464854	10217022	8514537	7430928	134706064	17324336	7575419	7473028
Methyluridine	-0.04	0.97787	0.398606	257.078	1.68	1	Plasma	Term	Negative	HILIC	7221600	7009524	7835501	7315906	8227921	13797823	7282261	5918390	10569608	6705551	9676394	7605486	6656068	6370133	12359414	4635854	8906489	7890825	7399228	8455058	5713118	6056934	11809450	10854395	5950005
Methylindole	-0.21	0.68834	0.73064	176.071	7.05	1	Plasma	Term	Positive	RP	398389	446641	6020.5	585086	276731	169969	12041	269970	6020.5	212947	631477	237042	490860	223111	6020.5	529052	6020.5	351653	217986	6020.5	464632	540269	6020.5	192795	NA
Methylcytidine	-0.68	0.76019	0.529076	258.108	4.41	1	Plasma	Term	Positive	HILIC	1133145216	1837762560	2232288000	776793984	275118	71197	631180544	1350341	638695	391000	3105398	1725118336	522898	2144408064	10707576	4263866	775052992	2616121344	1676347008	816264960	3800243968	2279723008	690101440	445497984	1143085696
Methyl-2-oxovaleric acid	-0.19	0.30138	0.187509	129.056	1	1	Plasma	Term	Negative	HILIC	8076497920	3119062272	4152829184	930479936	4923770368	1334212864	995425024	2451993600	3670387712	6789494784	3139203328	4910311936	2125037952	4098523648	2291087872	2766952704	2234444032	4718887936	2488080640	6189513728	3243889152	4842964992	2662545920	1676535808	1981123840
Methionine sulfone	-0.68	0.15151	0.131444	180.034	2.69	1	Plasma	Term	Negative	HILIC	11020070	4440054	10878121	6763871	7080486	5248178	6250586	2480293	3672162	8295805	8802589	6040215	8821141	14800693	6330772	3068337	6888267	8374122	3619335	2653196	25306064	5707850	6230577	2087543	2039004
Methionine	0.16	0.52246	0.437758	150.058	2.57	1	Plasma	Term	Positive	HILIC	2262284800	840385408	1264061184	1510622976	955497152	2478185216	688571904	1292621568	978972160	1865260032	1398512256	2001136768	1173701888	1174205312	2345245952	956407168	1502375168	1197516288	1818830848	1207885184	92750552	900020160	1890300672	2162476288	1912267264
Melatonine	-0.02	0.56869	0.45868	233.128	1.06	1	Plasma	Term	Positive	HILIC	41775	112833	41775	465334	41775	1475515	744669	83550	322443	430474	41775	1011914	479405	276789	349234	41775	560627	1078352	41775	368767	1326033	494862	1424515	135247	712447
Malate	0.09	0.71823	0.343043	133.014	4.54	1	Plasma	Term	Negative	HILIC	66166768	47205816	63805168	52076088	57010132	83878960	1075041	39827216	32534518	43536064	54214388	40429644	23417740	54623436	154811216	19936824	26582564	22688898	39931168	52232588	79550096	61117740	51091184	63498448	82083384
Lysine	0.42	0.15151	0.246708	147.113	9.18	1	Plasma	Term	Positive	HILIC	2815547648	1434099712	1824729728	3116725248	653862144	3965501952	536655840	1972666240	1030850112	2678857728	1731775488	3825755392	443694368	1146580224	3526435328	1499561472	1575347840	1887318272	1824122624	2084972672	550947392	944812544	1935829376	3605107712	1907606272
Leucine	0.17	0.32865	0.35016	132.102	2.45	1	Plasma	Term	Positive	HILIC	5095532032	3133878528	3739182080	4674829824	2827151872	5161799680	2271986688	4322696704	2101782016	5502817280	2929695488	4494561792	3577614848	3700685056	5672507392	3554692096	3474939136	3757454848	3902454784	2304694528	2647427328	5634199040	3860489472	5894612992	4818088448
Lanthionine	-0.41	0.26356	0.338354	191.049	1.03	3	Plasma	Term	Positive	RP	353059	772515	783634	315780	1144930	342458	215060	987746	401513	127264	853113	97205	738641	626780	795786	1929078	255323	368100	1310640	373871	368937	2349665	714396	420944	NA
Kynurenine	-0.16	0.63683	0.486366	209.092	2.37	1	Plasma	Term	Positive	HILIC	177901968	293417568	575694848	399959296	149503472	232390080	115428960	199648368	242236896	259067664	261906480	187846096	246339744	318389536	260846416	123683104	265652272	380820544	132875488	254782688	453257120	185119920	210823744	99354272	188059376
Kynurenic acid	0.07	0.60262	0.669578	132.081	4.23	1	Plasma	Term	Positive	RP	5805093	6373661	644724	7243591	3195832	4027051	1289448	5615602	13238048	4696550	5129022	2587974	7429165	5591195	7609629	5483096	2623649	4077201	3390914	7313708	644724	4831554	3814773	1520460	NA
Ketoisovalerate	-0.95	0.04284	0.1071	132.081	9.22	1	Plasma	Term	Positive	RP	17154224	41768340	24065806	2415522	2415522	51836152	4831044	38471168	18414016	2415522	13811799	9133164	71657184	71132112	69854384	58484048	10008667	8950169	101237272	2415522	52528292	53082672	23150358	5417734	NA
Isoleucine	0.17	0.32865	0.35016	132.102	2.45	1	Plasma	Term	Positive	HILIC	5095532032	3133878528	3739182080	4674829824	2827151872	5161799680	2271986688	4322696704	2101782016	5502817280	2929695488	4494561792	3577614848	3700685056	5672507392	3554692096	3474939136	3757454848	3902454784	2304694528	2647427328	5634199040	3860489472	5894612992	4818088448
Isocitrate	0.66	0.38759	0.213106	191.02	6.31	1	Plasma	Term	Negative	HILIC	116296608	113718128	248273536	181135264	148605424	83941672	41014228	53552944	144154992	74618336	243853744	27112128	66290540	160381264	520723968	55271712	35976632	21683816	40747216	177117040	73543184	68172096	50640016	236195440	184084064
Inositol	-0.24	0.35738	0.203598	179.056	2.68	3	Plasma	Term	Negative	HILIC	38373409	15723438	24591070	50997067	37889173	21496168	23040496	29558323	35164327	11920595	20809903	5097182	24062040	41736811	22697778	16382525	25884985	25105886	21775826	12506772	65004922	29169747	7635932	23714313	24485226
Inosine	1.21	0.10764	0.206433	269.088	2.4	1	Plasma	Term	Positive	HILIC	5681703	9466445	19999754	302936864	518642	109150496	2314535	156267168	70161376	56159984	4324534	196350208	8217768	48701400	50318848	14793107	50738756	85216328	3464245	13780158	10573353	9516566	8431919	291496000	110431408
Indolpropionic acid	5.86	0.28377	0.129126	187.007	5.4	1	Plasma	Term	Negative	RP	398120	903072	139458	342321	192265	187389	250705	110402	253686	137067	293218	81770	13523	13523	244479312	214909136	203468	176054	65784	217377	216699	12758677	54509	27046	NA
Indolelactic acid	0.02	0.29075	0.368283	188.071	6.89	2.b	Plasma	Term	Positive	RP	373336	376077	307287	694987	790156	216502	147641	737232	856297	726979	322613	376001	601045	677209	199012	491341	1284107	353968	2353913	2893772	480650	618411	865999	184888	NA
Indoleacrylic acid	0.03	0.92844	0.933352	188.07	7.06	3	Plasma	Term	Positive	RP	487008	824307	403039	1047756	755513	601207	252592	1309186	1157393	863387	902717	446481	829452	1002693	590947	1606204	1635718	1008653	2804686	2125858	1012305	860595	1021549	699919	NA
Indoleacetic acid	-0.17	0.4523	0.183241	144.045	6.73	1	Plasma	Term	Negative	RP	198573984	274145856	112183272	198353424	126244264	184863344	56817064	228717776	330369184	197041408	342624576	112373008	183487328	337613952	158232224	418280480	235832688	257672144	234145888	192895664	286749344	159520304	170958176	87314096	NA
Indole	1.19	0.02213	0.0946622	190.05	5.04	1	Plasma	Term	Positive	RP	13877.5	13877.5	13877.5	61126	150990	75998	255290	13877.5	13877.5	170939	115829	54895	13877.5	27755	179537	101159	100813	119053	208733	76945	13877.5	13877.5	13877.5	13877.5	NA
Indolaldehyd	0.4	0.78746	0.808743	118.065	8	1	Plasma	Term	Positive	RP	5989388	16632313	9424772	7127218	9135633	3847270	2290210	8035018	37587696	6997313	8548581	6241592	15626290	13727696	14122223	17604768	9508926	73096856	7461368	13317748	32565674	17259868	6363617	2894943	NA
Hydroxyproline	0.05	0.9337	0.58391	132.066	3.7	1	Plasma	Term	Positive	HILIC	593479936	731341056	917730624	506292576	718224064	718415424	525635072	643261952	474891136	558524992	468934464	326817792	324068000	418485600	925270144	224989168	232581200	410250816	430299904	710402240	235806688	338283552	670107072	551243200	394610272
Hydroxyglutaric acid	-0.01	0.9337	0.383911	147.03	4.09	3	Plasma	Term	Negative	HILIC	11255651	8802400	7819897	9154639	12855963	6010729	3370229	7751035	7574245	1256027	684358	5450450	5952035	12426156	18149228	4335386	1664278	6431829	11791249	9116297	14875603	10145239	7209696	8313839	13927009
Hydrocinnamic acid	0.59	0.11831	0.185776	151.075	11.17	1	Plasma	Term	Positive	RP	6584	226821	34816	368189	812794	215432	549863	458494	249152	540557	773852	18250	419060	476173	342538	709136	13168	500489	6584	690162	839708	844977	294970	577189	NA
Homoserine	0.05	0.9337	0.58391	120.066	3.93	1	Plasma	Term	Positive	HILIC	592184896	655132608	379856192	387151680	213248352	561189376	262932528	57149808	385894304	289202720	512963936	8732561	468462016	484666880	686867008	305025216	240168704	479037696	369910848	48245296	580573440	399441344	463125440	534232736	721580608
Guanosine	0.11	0.2566	0.303355	284.099	3.2	1	Plasma	Term	Positive	HILIC	768614	691929	4488631	7989451	345964	2532128	1083514	18881246	1401708	1255770	976833	15883187	1686811	5910087	345964	3324100	1128375	3577743	345964	3270207	345964	1116446	1096958	3915170	10185366
Guanine	0.51	0.0428	0.17589	152.057	2.89	1	Plasma	Term	Positive	HILIC	1646342	578812	2892986	4883095	639958	2373756	941623	9723404	1426731	1323625	1108886	1379303	659695	96509	1539922	2108690	748822	1910967	1416026	1528253	875610	1262034	961410	2032975	6048397
Guanidineacetic acid	-0.1	0.80283	0.549884	118.061	4.28	1	Plasma	Term	Positive	HILIC	64854384	26949386	29022620	41890928	37618232	73160824	19420334	37422308	38319988	26829888	43588884	32453770	13498803	59178864	45161968	18068122	24606410	39847420	46318904	41561628	57010552	48922432	33884156	56208320	60440784
Gly-phe	-2.87	0.29416	0.370135	223.108	5.13	1	Plasma	Term	Positive	RP	86593	972257	3379	9462	113114	3379	3379	225568	3379	36992	3379	105692	372615	895085	7024	286153	18360	30338	171004	70781	1535975	2100618	3379	6757	NA
Glyoxylic.acid	-0.53	0.15151	0.131444	72.9931	3.03	1	Plasma	Term	Negative	HILIC	3033875	1423832	2595446	1566400	559733	1592668	1326643	1182855	833244	2399585	2681162	3414438	3409865	1097733	1137995	2138306	1938084	1505034	4846993	1520112	2323769	3370148	2565293	1493867	1267164
Glycine	-0.14	0.59759	0.291308	74.0248	4.27	1	Plasma	Term	Negative	HILIC	96557288	96459144	77840960	105447408	150149696	84352080	39162816	61637220	45150652	64231224	108277128	75946136	64319940	84398016	119423272	39438844	86102736	102432208	97423816	53274788	118058736	66378244	84572120	72041024	115968200
Glycerol 1-(5-hydroxydodecanoate)	-2.05	0.08573	0.146283	273.206	14.42	3	Plasma	Term	Positive	RP	8015	388512	8015	17016	123480	8015	19827	139147	120486	8015	16177	126151	398068	236247	21416	251154	63367	23305	594182	51704	263055	782225	114257	16029	NA
Gly-CDCA	0.23	0.4523	0.183241	448.2	9.34	1	Plasma	Term	Negative	RP	7244	10953	14423	43833	84201	8919	25714	4036	4901	77198	5978	10044	69148	70038	13801	17695	65790	79077	22683	39529	77971	37369	16266	2771	NA
Gly-CA	0.17	0.6968	0.259575	464.2	8.08	1	Plasma	Term	Negative	RP	3919	1622	5829	18840	38418	3420	3964	1900	954	39334	3556	9383	18547	28694	3050	2621	40057	43823	5983	4262	32461	20018	1160	5666	NA
Glutamine	0	1	0.607756	147.076	3.96	1	Plasma	Term	Positive	HILIC	3688795904	2916592384	2988290304	3509700096	4532318208	3302820352	1661159680	2591452160	1491678592	3475337984	3440407552	2601387008	2050642560	4408112640	5228357120	1854078208	3304895488	2463174912	3035298304	2312667392	4301608960	3271709184	2505158144	3347052032	4480738304
Glutamate	-0.22	0.32865	0.35016	148.06	3.55	1	Plasma	Term	Positive	HILIC	2070311	1069964	2047200	1627262	836723	2127633	974020	1892387	2645002	934945	833293	943306	1140564	1484962	1958020	893232	1069841	1364567	2282144	988125	2626456	1496483	2036400	2252268	1847619
Gluconate	-0.06	0.84605	0.370419	195.051	3.29	1	Plasma	Term	Negative	HILIC	382552192	137837264	89779880	268715680	179562976	61068848	24697642	261443968	180522976	241384208	290956288	411005888	335723392	196283296	420763392	205210608	305169952	344861280	281289824	139955856	456062656	172883536	293646848	278461472	256808400
Galactonic acid	-1.42	0.56856	0.217701	195.051	1.24	3	Plasma	Term	Negative	RP	1272468	897198	1023349	1354106	1752545	7459335	613343	891912	1019079	1015018	407930	17887697	307454	732100	795021	1450523	1032162	443901	200284	1185430	1572938	1855754	417791	390120	NA
Galactitol	-0.17	0.52246	0.277577	181.072	3.46	1	Plasma	Term	Negative	HILIC	25319072	18030526	16450449	19123428	18160946	14624387	14845014	9855408	10943859	14312854	13082745	17754560	13018767	19801882	17187460	10214987	8847915	15002957	17821282	13231241	30003926	15779166	9465584	8565013	16543988
GABA	0.14	0.55943	0.455468	104.071	4.08	1	Plasma	Term	Positive	HILIC	8363139	7368329	5473236	7461946	5273844	6080523	3273927	3962688	4540228	6198329	9607036	5499066	2850131	5609685	11903884	2790414	4262265	6051643	5157511	4773881	9342052	3814678	5228482	7263136	7492842
Fumarate	0.11	0.9337	0.383911	115.004	4.54	1	Plasma	Term	Negative	HILIC	10926149	11313238	9926125	7894158	8633647	13913771	2581103	7871064	7662676	8476071	10161959	5440038	4254180	8602942	28332632	2916317	5509513	383619	7875708	10464483	14749506	9753857	6696697	12853998	13264721
Estriol 3-sulfate	-1.53	0.02297	0.0493657	367.122	7.21	3	Plasma	Term	Negative	RP	121534	41583	117509	53053	47376	136331	13105	112305	713277	55894	325100	30539	383085	85808	28819	28623	53407	380842	646627	128161	613068	274912	466351	31900	NA
Erythrol	-0.15	0.38759	0.213106	121.051	2.68	1	Plasma	Term	Negative	HILIC	28761788	22254912	30710248	25065554	33597088	20825526	18032972	19141680	24603982	25039994	30567784	15526774	24534568	25144846	32009926	15942909	17364924	29256962	22749214	17870118	34647472	21120408	25471266	15881938	22631288
Dopamine 3-O-sulfate	-0.57	0.4523	0.183241	232.028	5.81	3	Plasma	Term	Negative	RP	47757	52394	193351	84218	62842	14134	7067	254529	173243	71884	65737	25049	72007	138412	65070	148576	153997	199242	178097	77487	411800	87302	199359	62492	NA
Dopamine	0.4	0.87375	0.883045	154.086	1.21	1	Plasma	Term	Positive	RP	93875	1567.5	3135	1567.5	1567.5	90016	32030	353939	34709	1567.5	4501	1567.5	101067	369019	75708	465257	1567.5	467607	156235	1567.5	1567.5	365510	1567.5	1567.5	NA
Dihydroxyisovalerate	-1.27	0.32865	0.194252	133.051	1.18	1	Plasma	Term	Negative	HILIC	10435858	1690346	51072868	1686207	157172	12541071	674442	775316	12568146	22127404	731563	763337	14656548	7774768	1002900	832774	331533	887611	2021201	602322	7499418	5106054	93009	568045	1502149
Deoxyuridine	-0.51	0.93159	0.383911	227.067	1.63	1	Plasma	Term	Negative	HILIC	1878025	25500	1797424	779993	25500	1313704	218491	25500	3696993	1913514	2760306	4124590	25500	25500	1651605	54086	1765218	810251	85584	1836781	51000	25500	2708793	25500	719266
Cytosine	-0.89	0.71823	0.508068	112.051	2.5	1	Plasma	Term	Positive	HILIC	1917640	1981307	15151252	3483370	68938040	45430356	8664121	4435929	2635927	3407439	22536304	3372809	9154813	17896848	1214634	24588832	3847067	4993481	1973021	12945131	4452711	6520265	3253951	775731	4783247
Cytidine	-0.73	0.05677	0.191317	244.093	2.75	1	Plasma	Term	Positive	HILIC	7046473	2639254	1820412	5905114	7049067	6302240	4433769	1763698	1406856	7243641	2653471	4853140	3022304	4583597	5215960	2138480	4854166	3659844	4496767	1838144	2897484	1982838	2254234	2721932	2591545
Cystine	0.09	0.71823	0.508068	241.031	4.36	1	Plasma	Term	Positive	HILIC	219967	328354	2235	788829	675836	1117.5	1117.5	199479	1117.5	295750	170608	202651	512483	467247	11532	294719	17538	139065	145479	226583	3710316	1261202	3441	38991	949915
Cortisol 21-sulfate	-1.06	0.00706	0.0341027	441.16	9.03	3	Plasma	Term	Negative	RP	749573	328914	412243	340204	702557	607189	162238	615150	856183	231807	1676273	181865	499285	425194	279109	143272	609482	823338	1169953	459377	689812	796380	862448	235635	NA
Citrulline	0.07	0.80283	0.549884	176.103	4.36	1	Plasma	Term	Positive	HILIC	113154512	114784472	96462744	107392416	74687288	59856688	21656256	99303984	90736144	85934688	106798968	45389136	32600802	79506608	141393664	56879192	98522752	70247576	132876792	100287976	92891608	73771272	60781944	138600096	89126416
cis-Aconitate	0.04	0.9337	0.383911	173.009	5.4	1	Plasma	Term	Negative	HILIC	21961756	9652108	3680352	3369647	23550640	8825883	19307696	7041297	19997028	3720540	2861269	8728571	3524021	28657772	6561937	22396678	7521928	7036632	7385803	13371145	24731510	14388332	7330017	10303275	29615108
Choline	0.46	0.4523	0.415257	104.107	8.05	1	Plasma	Term	Positive	HILIC	824626624	9982413824	1115799424	816311552	671926016	533900288	8170199040	2097460096	1044557248	683086144	853611776	876367104	10009702400	869698944	961700544	10448317440	10223872000	12390091776	10923058176	12442704896	11780086784	2149320704	912639424	914179072	3380669696
Carnitine	0.06	0.88971	0.577317	162.112	3.13	1	Plasma	Term	Positive	HILIC	22888153088	21619654656	19770112000	23917441024	24065177600	14068078592	13149702144	21609357312	16831242240	22468564992	16357746688	16381990912	16716791808	28030148608	31369132032	19412060160	19790901248	19677483008	21235841024	13376102400	23981535232	22552399872	15496788992	20890755072	24309727232
Biotin	-0.24	0.52246	0.437758	245.095	1.41	1	Plasma	Term	Positive	HILIC	144263248	17320260	100081736	109123056	9391984	117898000	3600319	17657090	85730616	121131528	204325872	8142813	54662480	48157708	7326277	647892	6321149	209206400	83199776	25336742	100711328	58214588	123405808	22821760	61324268
Biliverdin IXb	-1.38	0.02738	0.0958291	585.271	7.9	1	Plasma	Term	Positive	RP	10279849	12524437	7765096	6278215	12413526	3396521	1800649	10786264	14221722	11659316	1863000	3481533	8028683	12193330	3743025	3007630	63879008	9338187	43388172	7422655	8655203	7055321	14668948	1906162	NA
Biliverdin IXa	-0.97	0.06074	0.118491	585.271	9.4	2.a	Plasma	Term	Positive	RP	29239830	19958810	13464398	15694516	38230364	2014559	698263	27524408	27758918	23589052	2815006	9073444	2750127	22109274	1259849	852829	51910656	4767764	34839580	33941404	10669498	17252162	9157138	627879	NA
Bilirubin IXb	-1.54	0.03823	0.103563	583.256	11.7	1	Plasma	Term	Positive	RP	45360020	17067956	26279638	8576893	15584256	11545424	2212343	12589907	23667116	22373998	1880225	5226856	3956025	7138256	2838081	2201684	44904248	7216016	59693048	5630082	3208802	6210825	16585506	618405	NA
Bilirubin IXa	-1.61	0.05231	0.112826	583.256	10.4	2.a	Plasma	Term	Positive	RP	112927896	59597756	128704696	33657192	59821972	100074440	9613290	36528844	416837696	95773208	20172870	15630762	106312016	41899848	44992900	16384371	337636672	68206592	447500736	64182020	57581484	37399960	134563712	13808087	NA
Aspartate	0.01	0.80283	0.354781	132.03	3.76	1	Plasma	Term	Negative	HILIC	9279716	9250992	27072076	29620572	7775748	34606004	4517104	18198710	5220673	11890735	37584428	19119838	6103348	5899928	27098172	6791663	11443222	15737325	14217807	11301972	13532035	10124606	24271104	25377708	11484242
Asparagine	0.17	0.59759	0.291308	131.046	4.04	1	Plasma	Term	Negative	HILIC	175861776	82663864	105537568	139178304	111506216	56959188	37473580	75005144	56647276	100315960	86444208	65868660	100072536	132997736	173979360	62914236	79182576	94440200	102084224	77929928	112498440	88018896	101821176	112923960	169683328
Ascorbyl palmitate	-3.51	0.07078	0.12687	397.257	10.91	3	Plasma	Term	Positive	RP	35170	79581	3838	7676	51382	694839	77845	63266	11671	39764	709513	3838	55019	55463	18320	54654	81266	44014	54163	34118	134807	3864339	755724	15362	NA
Arginine	0.13	0.48672	0.428619	175.119	9.77	1	Plasma	Term	Positive	HILIC	2743867136	732494528	1483119488	2369382144	1583085824	2850898688	1056434048	2272385536	833549056	2113348480	864241856	1969211008	908873216	1958866944	1634127488	1744249600	2051994368	1850497536	2549069824	1205098240	1178355072	1277555456	586040832	2397990656	1585717376
alpha-Ketoglutarate	0.42	0.22851	0.158897	145.014	4.24	1	Plasma	Term	Negative	HILIC	54848660	12095222	27534994	28521728	23218364	16300728	13535649	2401221	12874937	31766878	4601365	26201372	3850535	15445688	38923528	4218444	16367006	28644438	1541294	30365548	18597708	5246913	15364084	14749388	2563161
alpha-Aminoadipic acid	-1.04	0.02715	0.14682	162.076	3.7	1	Plasma	Term	Positive	HILIC	11225023	2467630	13375578	5557463	15309946	26969896	3659770	15502093	1910553	10199754	7112346	18592328	9602888	12730725	7090052	5331415	5626294	3283900	17943674	1766643	13893171	21111286	1687378	5371784	11256422
Alanine	0.04	1	0.607756	90.055	3.83	1	Plasma	Term	Positive	HILIC	690980160	615077888	859502464	820897728	692095040	864452416	273189792	499130720	293322624	640716032	726859328	531728320	530523264	714841792	917950208	440416192	415075360	609074688	593451712	577829504	788665728	583247360	630209024	526105568	992938240
Adenosine	-0.05	0.06499	0.191317	268.104	1.81	1	Plasma	Term	Positive	HILIC	928172	975699	2812508	9034322	470036	9184487	4390943	2144253	4917996	3945674	2516419	40972520	1549005	1717434	2791104	5099910	1110363	9793116	1670836	7122359	8242059	1215961	23410328	12004004	2056850
Adenine	-0.15	0.9337	0.58391	136.062	1.94	1	Plasma	Term	Positive	HILIC	18812854	10261834	26857676	15330704	13013990	32982344	17663112	8619961	33193626	14927416	25374834	33400338	45487476	14821626	38526324	25335526	14941356	14932116	11257872	14171798	21401216	14168485	34866632	28700828	13227046
5-Sulfosalicylic acid	-2.63	0.1065	0.117112	216.981	5.07	3	Plasma	Term	Negative	HILIC	144397	115505	135434	114950	121808	1028413	14365	72943	4896470	189596	2612948	269078	300476	847654	269078	28729	14365	296520	1769209	393728	589380	4211749	182417	43319	217578
5-scymnol	3.38	0.64722	0.244834	467.337	13.74	3	Plasma	Term	Negative	RP	1566	1566	1566	72135	1566	3132	71611	54530	1566	1566	1566	1566	23919	1566	1566	3471088	1566	1566	1566	1566	6455	580241	10374	1566	NA
5-Oxo-delta-bilirubin	-1.35	0.01312	0.091105	599.25	11.3	3	Plasma	Term	Positive	RP	700519	1104773	962750	306343	433650	338722	28072	649966	1288904	394329	39027	218853	1429656	1061760	556710	304136	1129448	294687	3018047	839963	388004	704197	578132	26125	NA
4-Pyridoxic acid	-1.36	0.00875	0.091105	166.05	2.58	3	Plasma	Term	Positive	RP	6341	307076	412431	24412	147382	200153	68215	299347	184354	12682	397211	541457	431301	145296	139718	335066	76403	174823	161037	71676	368497	693148	177537	61342	NA
3-Hydroxyoctanoic acid	-0.16	0.74172	0.270794	159.103	8.48	3	Plasma	Term	Negative	RP	27204766	52920345	27107654	33163042	37763299	11878833	19783976	16171060	25011302	57972828	24861593	23349245	94095987	20692533	22324752	58561820	66393495	15248004	51610634	49993453	48368142	54599662	72425228	35965325	NA
3-Hydroxybenzoic acid	0.59	0.37447	0.159487	139.04	5.87	3	Plasma	Term	Negative	RP	6483789	2821926	577307	5026207	6670264	1447247	1334484	120258	131282	7017369	18787	132405	82679	74914	3301585	844342	1077821	37574	4944568	81425	172165	18787	117181	1036280	NA
3-beta,16alpha-Dihydroxyandrostenone sulfate	-1.06	0.04482	0.109177	385.168	8.61	3	Plasma	Term	Positive	RP	2334183	598417	1311797	366899	874809	1950770	383687	2014440	6167813	680347	3976734	318318	3851389	1335241	314152	360356	543313	6243414	5198876	1947216	6058299	4531066	4989614	755529	NA
3,5-Tetrahydroaldosterone sulfate	-0.59	0.08081	0.0668192	427.18	9.74	3	Plasma	Term	Negative	RP	9676197	14196525	7463224	9203912	8015879	8244130	1453948	21107516	33548111	13116111	29126239	7025487	20688467	12765501	6021379	6934520	16493437	53278583	20947975	14085230	49397564	59663599	20863032	8373787	NA
2-hydroxybenzenesulfonic acid	-0.76	0.48958	0.194578	172.992	4.23	3	Plasma	Term	Negative	RP	2613524	962475	11822301	9855645	1036679	30779448	879593	2470059	1847282	319109	1517081	2667324	2585835	1596841	5376901	1582535	3606238	4246446	14276608	4215549	9826170	1819485	4619888	1214406	NA
19-nortestosterone sulfate	-0.74	0.03823	0.0500139	399.148	5.99	3	Plasma	Term	Negative	RP	3235411	1892014	2286617	1476818	1984124	4483940	849479	3556877	13836889	860933	7103512	441663	7027717	2949908	1234869	919994	1373367	17940084	10294715	2957954	14619793	5178584	13734835	1888379	NA
1,11-Undecanedicarboxylic acid	-1.19	0.00451	0.0323681	243.16	10.65	3	Plasma	Term	Negative	RP	2246360	743984	660685	879162	2881517	2264908	368317	1169223	1616618	836617	1112020	3333152	1202995	1313297	658362	674340	2062042	764370	1694441	2177640	6411480	1400836	2787380	861051	NA
(9Z,12Z)-3-hydroxyhexadecadienoylcarnitine	-2.17	0.01548	0.091105	394.295	8.46	3	Plasma	Term	Positive	RP	182368	4778500	2195380	40736	681090	485818	103483	140639	3121276	994708	7374388	3176681	1335008	3447248	40736	81472	1685591	436386	40736	2055631	674859	2355646	7528356	589409	NA
(7Z,10Z)-hexadecadienoylcarnitine	-2.44	0.04999	0.112826	378.299	10.71	3	Plasma	Term	Positive	RP	480270	9262258	12522980	64270	1701888	128540	1436394	286497	17639447	2241239	9228250	8207555	8565124	11806632	361068	177124	4851601	2488879	64270	1121589	1951546	12413241	10685942	2260352	NA
23063	-3.82	0.01918	0.091105	786.599	13.09	-	Plasma	Term	Positive	RP	11024992	78664318	3446842	701672	4368785	1958463	1121069	20366078	96563083	1271927	316065	1847089	2015197	94054431	2122013	11736709	1805650	282360	138940	86103	73085549	114968886	1362794	645777	NA
23060	-2.59	0.01512	0.091105	786.599	13.48	-	Plasma	Term	Positive	RP	37246190	54035226	15692901	215687	13729922	215687	215687	16226380	54350972	3359155	2157701	4963857	5304590	57890012	9572765	21010260	7778588	431375	502965	215687	78682549	73479498	2339518	215687	NA
23059	-2.34	0.03384	0.0992318	786.599	13.78	-	Plasma	Term	Positive	RP	20794112	51689374	7974470	79929	10204818	79929	79929	14657627	76703492	4694515	679709	3085299	1891990	40047745	6713700	16901380	9812008	4191850	159857	79929	40359320	48700350	4421850	79929	NA
23056	-4.67	0.03823	0.103563	786.599	12.93	-	Plasma	Term	Positive	RP	4915072	86224471	1358037	595987	2786074	1071364	444449	6106089	98451236	1338577	217617	1465511	1429997	163416026	1595724	4636773	1457488	264865	96131	128997	45014616	91233283	1207786	957256	NA
22907	-2.1	0.28888	0.368283	744.011	6.57	-	Plasma	Term	Positive	RP	19741	3631	9208	65220	7262	1224342	8734	886570	3631	72020	2642609	56814	3631	3631	21487	14396	21658	3631	3631	44837	3631	44443	3631	345257	NA
22533	-2.57	0.0926	0.152991	675.541	16.71	-	Plasma	Term	Positive	RP	113153	4924109	115522	70222	565388	129252	898276	6942739	400444	111864	976997	320132	9804932	9044311	395342	2951723	226001	166482	4379621	391272	11232992	12469183	171529	218688	NA
22324	-2.17	0.02738	0.0958291	648.513	15.28	-	Plasma	Term	Positive	RP	255465	865474	49992	74886	381989	20822	272553	171645	100151	152160	460231	75878	1231357	779284	47560	109477	332109	177440	225813	70458	2067444	1053984	147224	10411	NA
21817	-2.48	0.03871	0.103563	608.255	15.14	-	Plasma	Term	Positive	RP	793164	113926	259645	31248	227878	7465	22143	159669	1016731	561696	45772	14931	311919	96446	106035	7465	3307676	7465	1460841	7465	18313	7465	554085	7465	NA
21804	-2.2	0.06157	0.118491	607.253	15.14	-	Plasma	Term	Positive	RP	1959066	465175	903882	273572	623888	85420	230186	231444	2896975	1514811	166618	98040	659378	151701	376026	12817	8769130	12817	4485948	96299	25633	132899	1598347	12817	NA
21715	-2.08	0.01903	0.091105	601.266	11.67	-	Plasma	Term	Positive	RP	301371	102816	84305	13494	81878	56737	21536	94116	238048	64438	6747	35165	72995	64698	78079	6747	477142	6747	230650	33817	6747	6747	91870	6747	NA
21504	-2.37	0.01305	0.091105	587.276	15.14	-	Plasma	Term	Positive	RP	1290757	311024	537816	188771	383611	323988	51138	212532	1712522	850882	70882	64778	492026	135685	164737	15940	4988446	7970	2010207	7970	45417	52814	778949	7970	NA
21477	-2.15	0.01591	0.091105	586.273	15.14	-	Plasma	Term	Positive	RP	5730865	1688738	3345473	1108439	2161281	1458155	765922	1312221	8193090	3911466	519140	504365	2645025	929875	990422	141162	24312606	181389	10370693	483198	498480	559139	3928475	94845	NA
21424	-2.2	0.02066	0.0931884	583.459	10.58	-	Plasma	Term	Positive	RP	3343	403359	58974	3343	26933	108529	3343	76950	149160	17420	38041	19812	44173	104147	3343	92685	89062	27838	3343	3343	6686	154567	302378	22118	NA
C27H40N2O12	-3.03	0.02774	0.0958291	583.255	15.44	4	Plasma	Term	Positive	RP	365226	180191	530041	33977	363845	209835	5277	61210	606112	252252	5277	14764	185975	5277	29708	5277	1365099	5277	1396709	10553	5277	13211	377615	5277	NA
Basinite	-2.19	0.01555	0.091105	583.255	15.14	3	Plasma	Term	Positive	RP	1514304	724532	1840717	696633	1095701	1082240	417844	763976	3149795	1316534	138923	260426	1103543	462451	340966	27198	8116328	27198	4667054	209832	246771	268198	2691631	54396	NA
C29H55N5O3	3.99	0.47281	0.541168	522.435	13.12	4	Plasma	Term	Positive	RP	14329	14329	34950	14329	14329	724026	19351510	14329	14329	14329	14329	1306474	151073	14329	28658	14329	14329	14329	14329	447770	14329	182466	62372	786755	NA
19642	2.07	0.60952	0.673307	493.429	12.66	-	Plasma	Term	Positive	RP	24718	24718	24718	24718	24718	49436	707148	24718	24718	24718	24718	24718	24718	24718	24718	24718	24718	24718	24718	24718	24718	24718	24718	24718	NA
19563	-3.58	0.7112	0.746564	489.397	15.89	-	Plasma	Term	Positive	RP	19241	12638	20739	106704	54323	452479	6319	6319	22008	14684	26641	7972058	6319	16236	97350	21457	29776	6319	37462	107406	6319	28154	60800	6319	NA
19324	-2.52	0.02098	0.0931884	480.331	10.63	-	Plasma	Term	Positive	RP	15824	646289	65741	15824	31859	31648	15824	186066	1246442	41339	494859	891275	404514	294799	15824	366363	155933	15824	15824	42192	15824	1045714	542508	15824	NA
19271	-2.01	0.23354	0.308143	478.426	14.2	-	Plasma	Term	Positive	RP	21645	21645	364094	21645	699398	21645	21645	21645	21645	236660	209734	452260	1029255	56550	21645	91748	21645	21645	3503846	21645	43289	178249	995303	514830	NA
19222	2.39	0.3958	0.467093	476.316	10.02	-	Plasma	Term	Positive	RP	6247	104063	2797	2797	15401	9399	2797	200612	195150	2797	58346	527923	2797	188584	4618215	892055	95365	2797	5594	18389	2797	2797	697784	2797	NA
C25H48N3O5	-2.22	0.03447	0.0992318	471.366	10.27	4	Plasma	Term	Positive	RP	20332	5479442	2010341	20332	252473	1412301	40665	1900244	2744633	248607	2273792	2840933	1542846	4133252	1370230	2057205	506182	377772	20332	1148902	946027	7694539	17468246	251311	NA
18835	-2.5	0.03936	0.103563	462.357	10.4	-	Plasma	Term	Positive	RP	4282	338445	126150	4282	38916	8564	8961	12872	242164	44048	103496	87746	232615	325295	4282	4282	118763	55863	4282	61062	32052	368647	529398	43941	NA
18802	-2.31	0.00356	0.091105	461.21	3.69	-	Plasma	Term	Positive	RP	1014747	136769	461097	229838	61066	861074	1740	78466	796539	91480	218912	235593	579316	283724	34836	69665	15861	124265	150991	45381	667580	306293	100973	3481	NA
18665	-2.64	0.03424	0.0992318	454.281	12.53	-	Plasma	Term	Positive	RP	5131	1239662	378379	5131	200331	45297	5131	10263	1344851	126035	368564	799520	412968	476843	72018	121828	282467	198838	5131	18725	77432	1195223	1548487	125005	NA
18475	-2.31	0.09189	0.152991	448.341	9.85	-	Plasma	Term	Positive	RP	11140	812436	212660	11140	88442	32466	39748	34139	735823	64533	197486	266636	295143	115841	28411	22281	168383	69426	11140	218404	26206	341580	1754922	60593	NA
18457	3.17	0.03006	0.0984724	448.234	10.1	-	Plasma	Term	Positive	RP	2845	189139	303484	543901	5691	2845	2845	2845	2845	13127	2845	2845	2845	6191	40594	2718839	2845	142241	600798	1633750	2845	2845	2845	2845	NA
11-[(4-benzoylbenzoyl)amino]undecanoic acid	-2.25	0.029	0.0966667	448.186	10.01	3	Plasma	Term	Positive	RP	4308	672830	4308	4308	89406	40519	8617	157499	265121	17215	333523	182952	115361	257731	4308	129641	95161	25420	4308	68189	45315	379261	162267	37106	NA
18279	-4.17	0.00873	0.091105	442.316	10.76	-	Plasma	Term	Positive	RP	3236	45742	10764	6472	65154	399727	53306	28074	8602	7013	501921	3236	16673	96758	3236	10395	27930	3236	48870	3236	37165	1716643	243804	3236	NA
C17H31BN6O5	3.05	0.02297	0.0948761	432.238	10.1	4	Plasma	Term	Positive	RP	36339	1447670	2764125	5471909	46467	66306	33496	16656	9741	28879	28166	11902	16175	44747	507147	23867839	32613	1602897	6411800	14049739	37235	4252	8504	58516	NA
17792	2.11	0.4523	0.52083	424.327	11.26	-	Plasma	Term	Positive	RP	40655	253659	222719	1224921	336361	318638	3676277	131529	180685	54852	90063	130646	62926	169385	231370	102684	128350	179491	529836	98476	165587	60560	235927	1047550	NA
17597	-2.07	0.00532	0.091105	418.379	14.42	-	Plasma	Term	Positive	RP	114425	1041052	212368	18381	420121	36762	87067	187501	189219	81691	243434	454080	1072034	802565	89567	418253	183844	152892	1728447	237497	491042	1519725	580471	18381	NA
17586	3.22	0.02738	0.0958291	418.223	10.1	-	Plasma	Term	Positive	RP	47885	2508202	4033418	7356769	66678	77434	33850	38699	13838	262452	6320	33312	20772	33589	891275	39577048	23333	2556888	8888432	23387704	44684	9446	12771	22113	NA
17567	-2.06	0.03391	0.0992318	417.311	9.91	-	Plasma	Term	Positive	RP	29526	532244	716274	11534	424120	11534	11534	11534	500240	151675	452454	817248	46763	495763	11534	11534	76818	136786	11534	243582	191223	571878	23067	11534	NA
17523	-2.17	0.00879	0.091105	416.3	10.02	-	Plasma	Term	Positive	RP	20132	2433	2433	2433	25137	35725	13783	22354	59324	9464	29368	2433	19966	45375	2433	2433	37959	2433	23376	2433	149712	34084	4865	21930	NA
16931	-2.28	0.08402	0.145125	398.16	9.54	-	Plasma	Term	Positive	RP	2158	445354	21226	2158	22329	4317	2158	98722	182242	10280	70509	114548	166245	201914	2158	138692	21021	9594	2158	56884	2158	902627	44056	14709	NA
C25H52N2O	-2.29	0.04831	0.111938	397.415	14.35	4	Plasma	Term	Positive	RP	11420	728329	109173	11420	93112	11420	11420	57739	314281	11420	126328	243800	181730	168406	64494	100126	118980	48484	11420	114455	22840	439490	1572702	69935	NA
16872	-2.25	0.01357	0.091105	395.24	9.76	-	Plasma	Term	Positive	RP	39690	3157	7584	17449	49074	36130	3157	3157	59598	15729	62761	3157	56230	30703	3157	3157	32280	13759	83729	20465	76879	58352	191183	6314	NA
16733	-2.51	0.05853	0.118491	391.267	10.5	-	Plasma	Term	Positive	RP	3544	7087	3544	3544	31359	3544	3544	3544	3544	3544	3544	3544	3544	46031	3544	3544	176854	3544	7267	3544	3544	18047	3544	3544	NA
16691	-2.14	0.06067	0.118491	390.263	10.5	-	Plasma	Term	Positive	RP	3112	61515	3112	3112	206328	74427	27260	46495	60670	3112	6224	55859	19252	368275	73089	16517	840392	3112	256163	87768	181766	88424	115434	56728	NA
C17H27ClN4O4	3.44	0.00432	0.091105	387.18	10.1	4	Plasma	Term	Positive	RP	11115	1066018	1633763	3022363	5600	12475	14265	14161	2800	84531	6372	8776	2800	18062	433692	20536070	8052	1063915	4050144	11889342	2800	2800	6034	20098	NA
16493	-2.48	0.03871	0.103563	384.144	9.54	-	Plasma	Term	Positive	RP	4265	694879	21914	4265	62070	25528	4265	87001	287613	4265	116428	269849	294098	353909	4265	201825	90860	25555	4265	108075	8772	1621219	83876	8531	NA
16442	3.39	0.35028	0.421427	382.3	14	-	Plasma	Term	Positive	RP	364928	238561	178043	48560	465711	30827	387549	120270	136257	452824	1417685	406117	433844	15414	296975	16702305	1169548	637712	1036972	20551190	201034	915703	405688	377663	NA
16409	3.04	0.35028	0.421427	381.297	13.99	-	Plasma	Term	Positive	RP	2368805	1820293	900368	743651	2330505	496182	2173285	1063238	1170346	3166756	6667636	2353624	2735432	1587456	2559296	72926658	5258844	3682133	4977051	91782525	2017402	4505586	3182793	2166374	NA
C21H38BNO4	-2.55	0.04638	0.110153	379.303	10.71	4	Plasma	Term	Positive	RP	94878	2221876	3026926	11830	451490	11830	245147	76788	4271060	547750	2286376	2066081	2011592	2903420	55094	23659	1178343	586563	11830	311258	482527	3124898	2616937	516029	NA
16327	2.82	0.0091	0.091105	379.237	12.77	-	Plasma	Term	Positive	RP	136522	19933	39867	148712	19933	96955	4277713	164393	19933	174988	19933	92319	74156	117109	99713	190495	271360	214723	249218	136739	43813	138467	49884	229394	NA
16279	-2.14	0.00746	0.091105	378.197	5.65	-	Plasma	Term	Positive	RP	11993	15237	18154	1622	3421	1622	3245	18025	32216	3737	15094	20936	3731	32810	3358	1622	26398	14737	1622	1622	51184	29450	14191	3622	NA
16233	2.5	0.1139	0.0803639	878.592	16.7	-	Plasma	Term	Negative	RP	3754	3754	424947	796053	3754	804502	667943	456437	143062	30624	7508	3754	199627	21042	13802	2300684	3754	3754	40911	89253	3754	371043	46794	3258417	NA
16220	-2.49	0.73155	0.763706	376.305	12.73	-	Plasma	Term	Positive	RP	69107	18218	18218	96662	18218	317744	18218	18218	18218	18218	18218	2577141	18218	18218	18218	18218	46736	18218	18218	62908	18218	18218	18218	36435	NA
16126	-2.09	0.00567	0.091105	373.321	14.42	-	Plasma	Term	Positive	RP	57977	1413514	349336	13315	445887	90715	94142	471296	308174	188048	421424	525092	1907502	1101313	155819	874193	190934	75150	2418039	287852	1259354	2909450	716665	26629	NA
C24H45	-2.05	0.01312	0.091105	372.318	14.62	4	Plasma	Term	Positive	RP	129408	2665024	768496	271625	645711	107048	287544	952384	690644	241138	948450	941999	3395099	2136863	185712	1203081	382830	439895	5296429	464984	1441288	4541343	964251	44167	NA
15960	-3.5	0.02168	0.0493657	671.306	8.35	-	Plasma	Term	Negative	RP	3834	55638	7668	3834	71188	13457	3834	130846	33768	58109	150943	11962	88433	381707	3834	3834	44182	3834	3834	60099	1688856	497899	3834	3834	NA
15948	-2.07	0.04491	0.0532101	667.346	8.95	-	Plasma	Term	Negative	RP	4619	137029	9238	4619	80927	50731	4619	36307	83307	27553	146259	95829	169581	321058	4619	65177	11745	24843	4619	52605	25414	382200	22728	4619	NA
15924	-4.17	0.01373	0.091105	368.306	10.42	-	Plasma	Term	Positive	RP	3351	235959	640782	3351	86331	3351	18181	3351	343938	15976	308299	203610	84190	322405	3351	3351	94669	27496	3351	3351	30812	201547	372902	6702	NA
15888	-2.88	0.02745	0.0958291	367.304	10.42	-	Plasma	Term	Positive	RP	45344	2073910	5154547	3886	979601	7773	257619	56756	2775874	299777	2491864	1842627	1083234	3202040	57628	42936	1420408	309650	3886	575969	569253	1754687	3178569	265632	NA
15846	-2.61	0.02715	0.0958291	366.372	15.58	-	Plasma	Term	Positive	RP	14788	1194552	674690	6766	89880	13531	6766	114146	591700	121267	453893	633660	135494	478844	267348	27577	230324	79311	6766	194154	148140	1077443	2791860	6766	NA
15798	-2.14	0.01433	0.091105	365.174	6.17	-	Plasma	Term	Positive	RP	28247	33340	99993	4323	19719	4323	9856	65427	240926	22269	32617	29619	31034	81775	32377	4323	26721	4323	4323	8646	45951	4323	50319	4323	NA
15663	-2.02	0.11679	0.081144	606.243	15.14	-	Plasma	Term	Negative	RP	387990	71754	115272	37107	72208	5527	25966	38235	364052	252210	4354	5361	90467	34845	59507	2177	1239418	2177	502271	2177	2177	2177	219206	8570	NA
15657	-2.02	0.08081	0.0668192	605.239	15.15	-	Plasma	Term	Negative	RP	1011428	184281	357503	99701	248619	26742	105832	154280	1057437	671778	72751	38388	358033	155461	175037	4869	3568098	9845	1461938	40891	12302	44281	603285	42930	NA
15539	-2.4	0.07962	0.0668192	585.262	15.15	-	Plasma	Term	Negative	RP	229703	40695	120826	39531	57523	8884	13449	34181	257617	83176	8080	2979	63128	34562	45279	2979	819982	2979	269605	2979	2979	7963	107377	5957	NA
15517	-3.77	0.19236	0.0966345	583.314	10.74	-	Plasma	Term	Negative	RP	65496226	196978	525955	255361	1381622	54139	7257	60410	145836	260545	1661669	1232419	660271	149615	1695017	387689	14129	62189	305669	24122	73665	1216270	1230357	33068	NA
C27H40N2O12	-3.17	0.04005	0.050299	583.257	15.44	4	Plasma	Term	Negative	RP	1115859	193526	239304	118648	193553	120323	79727	125023	762601	139323	45940	38160	123672	93245	134803	2778	3998730	2778	1724572	17799	2778	5556	228237	5870	NA
Basinite	-2.72	0.20366	0.101499	583.257	14.85	3	Plasma	Term	Negative	RP	221233	34096	41250	66731	67017	5053	2526	47587	71170	72657	2526	2526	6384	2526	2526	2526	966938	2526	944183	33769	2526	2526	34579	2526	NA
Biliverdin-IX-beta	-2.81	0.01274	0.0406286	583.257	10.18	3	Plasma	Term	Negative	RP	77150	14002	214985	4151	16930	62291	8301	160692	637489	4151	22318	20974	78684	26322	92859	43148	507351	4151	428537	4151	4151	36012	206273	17990	NA
15492	-2.29	0.1846	0.0966345	582.245	15.15	-	Plasma	Term	Negative	RP	169378	20678	88525	30136	38831	75723	17732	21297	179625	103975	2964	2964	67954	5928	12571	2964	698097	7017	246551	6104	2964	2964	174178	2964	NA
15491	-3.94	0.03069	0.0493657	582.246	11.68	-	Plasma	Term	Negative	RP	100067	71349	59165	10207	12712	36746	3697	69508	113023	26530	3697	3697	3697	17764	7394	3697	671436	3697	527268	3697	3697	3697	218528	3697	NA
15482	-2.11	0.03459	0.0493657	581.24	15.15	-	Plasma	Term	Negative	RP	483641	129438	370545	115328	176821	153918	65918	121097	627118	341744	42750	17512	199374	95038	80973	3137	1967315	3137	1006782	28212	6274	35132	466458	45245	NA
C27H38N2O12	-2.03	0.02297	0.0493657	581.24	11.68	4	Plasma	Term	Negative	RP	246534	203512	228931	119290	231687	105313	10555	117120	522043	291669	33656	56378	201417	144056	117070	58400	2907327	82767	1139378	101146	121347	146629	569719	74170	NA
15445	-2.25	0.09147	0.152991	357.242	12.63	-	Plasma	Term	Positive	RP	25278	2963212	66828	25278	325785	50555	25278	691399	1052317	150576	329421	1392590	615302	1647625	392136	616631	282236	473400	25278	111469	1063181	4780417	2556519	78617	NA
15422	3.35	0.00152	0.076475	357.096	6.19	-	Plasma	Term	Positive	RP	3828	63908	118929	89878	3828	3828	3828	3828	3828	31159	3828	3828	3828	3828	144464	410175	3828	206123	3828	369834	3828	11940	7656	9628	NA
15281	-2.42	0.08068	0.140861	353.101	9.54	-	Plasma	Term	Positive	RP	2530	1140655	49133	2530	20657	38701	5060	292488	505607	39656	247323	550060	473727	647207	15962	380948	72681	24528	2530	167392	35664	3087516	168990	48492	NA
15192	-2.99	0.03245	0.0493657	538.208	9.41	-	Plasma	Term	Negative	RP	54701	53410	149007	15248	80108	21979	7887	26628	282417	42516	3943	3943	74867	3943	12195	3943	346939	14491	337128	3943	3943	15439	197247	3943	NA
15130	2.79	0.61771	0.235087	529.266	9.55	-	Plasma	Term	Negative	RP	145698	7722	25793	40352	9573	9222	3861	3861	3861	3861	3861	41525	17002	56157	23326	18232	22232	152356	3861	1273586	73802	3861	12315	3861	NA
15127	-2.77	0.12004	0.186948	349.235	11.72	-	Plasma	Term	Positive	RP	108754	1159887	658477	32849	281972	133027	20759	287560	543158	175617	482575	669788	105301	630453	280288	268944	260650	177480	44492	302943	132307	845609	15465415	336461	NA
2-(N-[2-(benzotriazol-1-yl)acetyl]-2-methylanilino)-2-(3,4-dimethoxyphenyl)-N-(2-methylbutan-2-yl)acetamide	2.16	0.31018	0.139128	528.264	8.27	3	Plasma	Term	Negative	RP	95073	8505	64554	113294	7148	33917	2759	2759	44678	266091	2759	5518	75823	49667	18368	23063	16247	326335	59664	557183	82902	2759	33923	2759	NA
14962	-2.53	0.05083	0.112826	347.16	6.54	-	Plasma	Term	Positive	RP	19696	332624	2953	101322	132201	2953	5906	330529	26862	2953	15925	2953	290037	714436	2953	215668	136234	2953	1787854	50891	256589	372232	33230	2953	NA
14908	-3.23	0.62154	0.682616	346.113	5.22	-	Plasma	Term	Positive	RP	119144	47450	5910	2955	102964	1505773	15601	17294	1796315	38735	22305	18237	2955	57796	96755	14929	2955	14296	2955	11015	2955	759632	2955	43799	NA
14743	-4.78	0.03886	0.103563	342.199	10.9	-	Plasma	Term	Positive	RP	14511	5034	2517	2517	7285	354194	32989	13761	2517	2517	429632	2517	41268	12203	2517	14043	22843	2517	2517	2517	32607	2106256	369040	2517	NA
C21H40O3	3.6	0.11057	0.17654	341.305	14.01	4	Plasma	Term	Positive	RP	301819	26421	306416	311164	386488	331567	719225	52842	101745	457311	371307	26421	281578	26421	26421	12720242	729438	98485	686557	11592664	243510	336752	147813	554271	NA
14694	-3.02	0.06074	0.118491	341.196	10.9	-	Plasma	Term	Positive	RP	129948	281595	77166	99211	207660	2040291	272204	168751	93351	195066	2284064	103402	293645	280058	88993	146823	307834	174595	130327	164328	375554	11104577	2177426	92452	NA
14680	2.35	0.0012	0.076475	341.121	6.19	-	Plasma	Term	Positive	RP	2334	352896	205354	162498	2334	2334	4668	2334	2334	38945	2334	2334	2334	2334	179281	397099	2334	337297	2334	407586	8040	2334	4992	5495	NA
C20H42N4	-2.07	0.03979	0.103563	339.345	14.35	4	Plasma	Term	Positive	RP	17114	1382058	229047	17114	367517	34229	17114	335003	902655	145963	542663	578729	623379	505743	149155	286402	212529	150036	17114	306365	121156	1306153	2963106	133978	NA
9,12,15-Octadecatrienoic acid, 2-propynyl ester, (Z,Z,Z)-	-2.1	0.19015	0.269616	339.231	12.6	3	Plasma	Term	Positive	RP	16427	2016686	16427	16427	111073	16427	16427	47999	448346	49939	83125	622642	169282	1021676	80400	771265	16427	82093	16427	32854	439726	3030230	1076705	16427	NA
14573	-2.56	0.04609	0.110153	338.269	9.79	-	Plasma	Term	Positive	RP	6266	142639	350225	3133	75046	3133	9376	8320	254360	30739	105200	74756	27243	163847	27171	3133	134553	31257	3133	25853	27061	87794	183357	8803	NA
14415	-2.21	0.06123	0.0594817	476.291	13.17	-	Plasma	Term	Negative	RP	2725	474056	104053	2725	5450	10075	2725	31568	215562	6403	143899	91381	78907	144231	69311	68390	38479	9879	2725	10669	13723	474852	419538	73227	NA
3-Sulfochenodeoxycholate	3.9	0.69859	0.259575	471.242	10.46	3	Plasma	Term	Negative	RP	45474	8534	3765	3765	3765	14861	3765	9485	7529	3765	3765	3765	3765	3765	3765	3765	3765	82971	7571	1636663	106038	3765	3765	3765	NA
14195	-2.71	0.14156	0.215171	332.19	11.4	-	Plasma	Term	Positive	RP	9535	174552	3795	3795	3795	3795	3795	1103561	3795	3795	3795	3795	58187	165238	3795	145700	3795	3795	171864	7589	279295	313181	3795	3795	NA
14124	-2.19	0.02109	0.0493657	461.173	3.69	-	Plasma	Term	Negative	RP	26479	2333	14557	34862	2333	103575	2333	49174	26640	2333	63018	4666	126847	66153	2333	17866	11095	12261	53450	4825	138199	56178	31202	7992	NA
14109	-2.29	0.02774	0.0493657	460.2	12.52	-	Plasma	Term	Negative	RP	4941	213722	26654	4941	21788	29570	4941	88833	76605	4941	4941	87369	90389	223532	22582	160532	33315	9913	4941	4941	62506	534945	681186	9881	NA
14093	-2.01	0.97527	0.332839	459.142	9.63	-	Plasma	Term	Negative	RP	2599	6702	2599	27893	40746	8302	5197	47488	58234	16960	2599	2599	13064	48201	7946	13430	100475	2599	620529	49078	2599	2599	113631	9663	NA
14084	-3.42	0.14924	0.088213	458.24	10.91	-	Plasma	Term	Negative	RP	4730	67650	13211	10402	25017	768763	97113	45423	9460	4730	898526	4730	54501	48520	11094	80433	40815	4730	45245	21682	33292	2385482	901793	18960	NA
2-[[2-[[5-(diaminomethylideneamino)-2-(pyrrolidine-2-carbonylamino)pentanoyl]amino]-4-methylsulfanylbutanoyl]amino]acetic acid	-2.25	0.09076	0.0697477	458.219	12.77	3	Plasma	Term	Negative	RP	12667	2088578	246744	12667	199967	12667	60556	25334	1617431	106323	437940	1101498	760778	1069147	12667	31928	659641	238521	12667	349504	110280	1681243	2205689	478462	NA
14037	-2.33	0.28283	0.129126	455.266	12.58	-	Plasma	Term	Negative	RP	5569	250736	76152	11484	51176	65926	5569	48184	155407	5569	23613	77516	111555	224714	113268	67371	11138	138667	5569	40444	48912	440237	2783377	51659	NA
13904	-2.52	0.0933	0.0697477	449.147	13.08	-	Plasma	Term	Negative	RP	3212	3212	3212	3212	9244	109056	6425	3212	3212	3212	3212	123346	19229	3212	3212	3212	13398	3212	7286	3212	20563	3212	3212	3212	NA
13841	-2.6	0.00622	0.0325489	446.158	7.37	-	Plasma	Term	Negative	RP	27309	11177	21591	5588	5588	11965	5588	17724	28575	5588	87206	5588	166263	28447	5588	11426	5588	22920	106740	5588	112543	158412	30468	5588	NA
13820	-2.43	0.05231	0.112826	324.253	12.18	-	Plasma	Term	Positive	RP	292947	607797	86336	76482	331161	97894	244280	7658209	346309	312972	992395	2617054	767398	801720	159178	560414	101051	553982	554220	349295	4438770	5994262	631025	181624	NA
13818	2.23	0.01781	0.091105	324.227	9.71	-	Plasma	Term	Positive	RP	2695	458150	739176	755897	2695	5390	2695	2695	6447	55050	2695	2695	2695	2695	273748	721800	2695	634243	2695	471544	2695	2695	7135	2695	NA
6-(benzenesulfonyl)-1-[2-(benzenesulfonyl)propyl]-6-methyl-2,3,3a,4,5,6a-hexahydro-1H-pentalene	-3.5	0.0044	0.0323681	445.154	7.37	3	Plasma	Term	Negative	RP	103571	38597	141768	4965	5484	87937	2482	116221	183755	52575	487828	5132	817630	148817	10094	24211	8185	92226	540065	7358	985766	637104	147794	2482	NA
13696	2.86	0.03126	0.0493657	440.164	8.07	-	Plasma	Term	Negative	RP	2383	2383	34084	2383	2383	2383	4765	2383	2383	7586	2383	29441	2383	2383	194607	151234	2383	7790	25836	2383	2383	19155	2383	126955	NA
13651	-2.79	0.02405	0.0958291	321.118	9.41	-	Plasma	Term	Positive	RP	20879	10646	44350	2207	5753	7422	2207	6498	140559	7408	2207	2207	22474	4415	2207	2207	100458	2207	32751	9333	2207	2207	8621	2207	NA
13571	-3.87	0.02477	0.0493657	433.218	10.9	-	Plasma	Term	Negative	RP	23186	128850	21614	19295	61845	1209277	142763	107804	4424	4424	1188121	4424	55727	72762	4424	41965	41431	12036	65411	4424	33959	2896270	1061981	8848	NA
13555	-4.27	0.08289	0.0675988	432.224	10.91	-	Plasma	Term	Negative	RP	6405	32244	6405	6405	12811	867962	72223	68589	6405	6405	881044	6405	24130	29863	6405	16593	6405	6405	21495	6405	6405	2153825	793161	6405	NA
13458	-2.05	0.00567	0.0323681	429.16	9.05	-	Plasma	Term	Negative	RP	390003	167137	315761	126332	174121	240254	34227	236975	645525	115401	963988	13895	1090579	402279	105542	212560	60507	272979	820456	96782	1048799	1042381	628990	31166	NA
C9H21N5O4S	-2.52	0.05231	0.112826	318.119	1.45	4	Plasma	Term	Positive	RP	573296	10336133	216999	1506714	78133	1859997	4871	8323171	2091497	403760	361587	572764	6848431	5435515	318009	1453096	438301	542208	10334194	359284	8848515	4986167	798186	826782	NA
1,4,8,12-Tetraazacyclopentadecane-1,4,8,12-tetraethanol	-3.18	0.08028	0.0668192	425.292	12.75	3	Plasma	Term	Negative	RP	563583	8929	12653	2515	272175	287223	2515	2515	10161	5029	6178	159662	2515	13846	7477	29559	26942	8802	54672	18186	31463	14635	5437	7095	NA
13341	2.06	0.47937	0.19235	425.181	8.06	-	Plasma	Term	Negative	RP	14918	46239	225063	21353	32934	55124	10118	4295	51057	25787	12570	102943	2147	12202	662461	470986	2147	9578	63063	2147	2147	110150	2147	338621	NA
C25H32O5	-2.09	0.09267	0.0697477	411.218	11.51	4	Plasma	Term	Negative	RP	807261	62077	62077	62077	439616	1611800	62077	62077	62077	62077	62077	558661	62077	62077	62077	62077	62077	62077	124155	62077	62077	62077	62077	62077	NA
C13H31N3O5	-2.77	0.07023	0.12687	310.237	12.18	4	Plasma	Term	Positive	RP	359775	1161019	373814	246803	431457	310067	445052	24570326	532024	145417	1519850	4682770	2848744	1454854	279154	1565568	349674	1024522	929830	608475	9900156	13938336	938399	400872	NA
C14H32N2O5	-2.28	0.11807	0.185776	309.242	13.28	4	Plasma	Term	Positive	RP	149987	2245096	16192064	12002	4615599	24004	448927	141889	3971437	744194	4991709	1086957	5707026	3963318	12002	159888	4207348	514539	40397	1091837	176553	2118481	12002	2117689	NA
12877	-2.03	0.32958	0.144728	404.243	12.06	-	Plasma	Term	Negative	RP	7961	231811	20395	7961	120551	7961	7961	24331	350476	15923	90182	335688	7961	109896	7961	22367	7961	60763	7961	31997	7961	446578	43017	67997	NA
12857	-2.01	0.33658	0.146775	403.239	12.06	-	Plasma	Term	Negative	RP	8984	977823	93346	8984	429793	8984	8984	72258	1418363	253886	146947	1136192	8984	580126	8984	68037	64769	125216	8984	182413	17969	1598845	228361	188324	NA
12856	-2.55	0.00567	0.091105	307.226	10.6	-	Plasma	Term	Positive	RP	61304	937828	3074543	35206	468605	631525	26250	529173	799640	163949	1011192	641426	805638	1146892	191329	164255	432330	155739	25062	720575	548440	1076440	9215730	372507	NA
12839	-2.03	0.00042	0.076475	307.13	11.18	-	Plasma	Term	Positive	RP	18629	3674	16122	3674	22317	23355	3674	3674	7347	3674	7859	10750	10135	12428	3674	3674	17486	3674	10520	3674	31863	23062	20348	3674	NA
12802	-2.16	0.03424	0.0992318	306.29	10.28	-	Plasma	Term	Positive	RP	16128	723404	144740	16128	44675	207588	32255	192681	461454	50663	195970	686660	287369	615258	16128	216450	250075	50178	16128	246851	201938	1215353	1599970	138330	NA
C15H27N2O6P	-2.07	0.00549	0.0323681	397.133	5.3	4	Plasma	Term	Negative	RP	120154	9241	32217	35233	30685	165242	4013	142772	115421	8026	53152	4013	98073	49265	4013	4013	16729	82258	162955	4013	77310	12631	133370	4013	NA
12640	-3.64	0.04482	0.0532101	396.247	10.91	-	Plasma	Term	Negative	RP	43386	130181	29550	23014	72644	1889395	225123	198954	14207	25330	1975102	38464	126844	113735	36021	167375	50144	19414	86286	19938	42277	6797420	2082108	31284	NA
C15H36N6O4S	-3.47	0.02738	0.0493657	395.243	10.91	4	Plasma	Term	Negative	RP	156178	668502	200132	187310	419694	7672917	1127379	760277	165166	196192	8614887	231626	561816	572021	39968	598417	326339	155728	336148	115509	429276	27951891	8459144	179466	NA
12513	2.24	0.4523	0.52083	302.305	11.14	-	Plasma	Term	Positive	RP	64808	62264	92302	101942	98614	77771	163820	177712	58301	84979	92280	96830	100994	152066	56162	159708	98117	3255322	95068	95656	127628	113164	197780	101267	NA
12500	2.78	0.04605	0.0837485	564.875	5.41	-	Plasma	Term	Negative	HILIC	60202	16269	2642	446748	2642	38695	12598	2642	62847	11659	11095	16533	6962	2642	495584	60873	5283	41727	19166	20088	7247	2642	36498	2642	45508
15-Keto Latanoprost Acid	-2.61	0.11759	0.081144	387.219	12.03	3	Plasma	Term	Negative	RP	2931	803009	17108	2931	268534	20500	2931	112906	338535	55687	33326	334188	57811	888977	5862	187690	28505	129404	2931	68937	243629	2545669	199211	30767	NA
12420	-2.25	0.0169	0.091105	301.118	8.34	-	Plasma	Term	Positive	RP	460675	886564	29625	425102	501370	215547	60514	1029838	841788	181861	66235	69746	1715109	744140	29625	601421	1593725	115618	9153748	629836	1057653	652638	989336	59250	NA
12372	-2.69	0.01258	0.091105	300.247	10.63	-	Plasma	Term	Positive	RP	17446	685106	61075	17446	34892	80977	17446	205923	900969	128181	417401	798080	379171	221105	17446	139742	271707	17446	17446	45871	17446	685702	396953	17446	NA
12346	-2.77	0.04171	0.105817	300.142	15.14	-	Plasma	Term	Positive	RP	728793	133579	433465	52901	164271	165844	10040	147958	1101958	493650	10040	10040	358882	80244	74444	10040	4135196	20080	1780727	65149	10040	50161	709895	10040	NA
12283	-2.77	0.05231	0.112826	299.139	11.94	-	Plasma	Term	Positive	RP	868166	190834	821501	271017	636190	512177	109502	295437	3281966	1569098	74450	65929	727080	400804	147664	12465	20840264	24930	7428463	505693	363163	142241	2533387	235357	NA
12272	-2.17	0.02528	0.0958291	299.138	15.14	-	Plasma	Term	Positive	RP	4140410	1169233	2491662	769187	1466810	1062702	561488	1051332	6317684	3430410	361354	375969	1989303	779882	807143	167968	22007814	167968	10225928	385099	335936	555270	3952009	167968	NA
12222	-2.4	0.37589	0.159487	379.198	10.29	-	Plasma	Term	Negative	RP	12218	12218	124639	12218	12218	12218	12218	94631	24436	12218	12218	12218	80589	12218	12218	12218	12218	98458	12218	12218	1480585	12218	12218	12218	NA
12015	2.44	1	0.339434	370.154	10.75	-	Plasma	Term	Negative	RP	886762	128114	21711	176355	9806	411525	21004	179214	186474	80053	83994	400795	19045	385016	61675	44894	605863	1098040	84099	11295538	1292442	33420	20957	100372	NA
11844	-3.37	0.007	0.091105	292.124	11.25	-	Plasma	Term	Positive	RP	723028	5463	255852	10925	268305	320745	62574	5463	74098	5463	277721	162607	69511	142164	11835	5463	113380	33290	125237	5463	5463	18917	327820	5463	NA
11811	2.24	0.1651	0.131444	426.964	5.7	-	Plasma	Term	Negative	HILIC	183869	156325	54768	1091171	11752	125104	313838	78674	125630	70094	96563	40110	167176	5876	1759411	146608	138704	159095	77882	95245	5876	42338	78399	5876	57406
11803	2.6	0.1651	0.131444	425.963	5.69	-	Plasma	Term	Negative	HILIC	81941	47829	3653	515240	5234	34588	114249	39786	78495	24897	50148	4840	88051	1826	1011698	66906	52492	96989	24614	13666	1826	6757	20376	1826	5966
11729	-2.58	0.35045	0.421427	290.149	5.87	-	Plasma	Term	Positive	RP	4778	88501	1502	12469	1502	1502	1502	276182	1502	1502	1502	3918	110274	187744	1502	128006	1502	4341	141023	1502	641876	372231	1502	3004	NA
11656	-2.09	0.18759	0.0966345	354.947	8.07	-	Plasma	Term	Negative	RP	14170	1192729	5265324	7085	105417	930650	42142	46558	3184979	180599	371894	2231588	200648	554866	1260734	54478	2351938	53721	7085	220941	7085	811133	4491828	740845	NA
11586	-2.68	0.03781	0.0500139	352.091	9.53	-	Plasma	Term	Negative	RP	4460	692471	16570	4460	39228	8921	4460	153659	248840	11845	89890	315975	243229	326739	4460	217321	39197	19043	4460	17647	4460	1392543	67054	4460	NA
C12H20N2O8S	-2.49	0.0576	0.0592953	351.087	9.53	4	Plasma	Term	Negative	RP	7460	5153882	263432	3730	414592	116892	53533	1176716	1880376	144816	628555	2271864	1792971	2188576	79528	1532462	504557	119059	3730	353955	77762	10304700	532750	143395	NA
11505	-2.95	0.0112	0.0747958	397.132	1.52	-	Plasma	Term	Negative	HILIC	153219	770419	41782	25913	24271	213188	12136	655074	254669	29604	350559	12136	1204681	940099	12136	249413	12136	160279	1620704	12136	2414730	1376052	310897	12136	239945
11423	2.34	0.03112	0.0789904	387.912	5.53	-	Plasma	Term	Negative	HILIC	32406	10851	12130	179796	2304	37371	72292	4609	25226	16626	28142	10580	30769	2304	325612	108804	13289	23132	19921	35700	2304	12629	32700	2304	26907
5-amino-2-[[5-[(4-amino-1-carboxy-4-oxobutyl)amino]-5-oxopentanoyl]amino]-5-oxopentanoic acid	-2.55	0.01372	0.0747958	387.152	3.48	3	Plasma	Term	Negative	HILIC	677740	162409	156689	127080	1945806	1663082	395107	2314797	172899	166439	629101	68659	936299	1267238	18093	264369	147783	273803	929957	57531	1717420	1273896	18093	18093	36186
11411	-3.15	0.23039	0.307468	285.123	12.01	-	Plasma	Term	Positive	RP	507307	7730	195158	67003	229871	119804	7730	7730	926945	498877	20638	7730	294114	17111	24110	7730	5909909	27118	2984695	61667	23698	24425	1304410	15461	NA
11408	-3.11	0.03099	0.0992318	285.123	15.14	-	Plasma	Term	Positive	RP	501912	135887	338413	19568	148001	89856	19568	48377	757733	335245	19568	19568	284802	19568	39136	19568	3527788	19568	1835240	19568	19568	19568	702213	19568	NA
C16H26O8	-2.43	0.17459	0.0949819	345.155	8.22	4	Plasma	Term	Negative	RP	6288	2614	99022	6482	73714	9708	2614	116524	401036	2614	123825	5227	28894	12213	139011	57826	2614	7801	2614	24634	458038	708594	573930	2614	NA
11362	-3.27	0.24536	0.116723	345.145	8.89	-	Plasma	Term	Negative	RP	3413	107657	3413	6826	3413	3413	3413	210993	3413	3413	3413	3413	15575	265925	3413	54989	3413	3413	819195	3413	33836	105908	3413	3413	NA
C12H23N5O3	-2.08	0.07023	0.12687	284.173	12.63	4	Plasma	Term	Positive	RP	25845	1840160	124831	25845	168410	91197	25845	385035	704084	83401	238059	806190	334718	1176926	216542	397612	119005	249279	25845	172082	703303	2379587	1189702	51690	NA
N-[3-(4-acetamidobutylamino)propyl]-2,2,2-trifluoroacetamide	-2.3	0.0101	0.091105	284.157	11.26	3	Plasma	Term	Positive	RP	495309	20967	408502	38496	255519	464957	135913	3345	83941	23401	295214	285472	136623	150761	6691	8200	106280	106530	141689	10027	54191	22893	344296	3345	NA
C21H40O3	2.23	0.53718	0.208225	341.306	13.57	4	Plasma	Term	Negative	RP	2334	18006	4668	34281	43195	2334	21424	18723	4865	2334	32142	4852	123379	40859	20154	2507241	2334	2334	33290	2334	46802	714662	13152	4790	NA
11247	-2.24	0.40636	0.169672	341.27	13.86	-	Plasma	Term	Negative	RP	137246	6921	32399	3441	27341	529416	23625	12324	8102	3441	6882	508755	14842	8771	23203	54200	3441	3441	3441	7049	13530	67618	7131	28064	NA
C12H25N3O2	-2.52	0.06123	0.118491	282.157	12.63	4	Plasma	Term	Positive	RP	9574	1848322	19147	9574	113232	33200	9574	264733	799016	46116	295991	663072	260600	986164	140055	251362	169877	203774	9574	179842	612738	2799589	1699805	80713	NA
11107	2.77	0.88098	0.310794	337.162	10.75	-	Plasma	Term	Negative	RP	857347	164002	26244	65494	7957	291110	13939	51349	126558	90253	15423	93880	3979	458630	11926	66832	299912	1273218	63222	12017065	1467824	35998	20921	8403	NA
11085	2.17	0.31219	0.390238	281.158	4.88	-	Plasma	Term	Positive	RP	37455	24297	45350	121502	17752	67406	54359	75876	17366	1315076	8454	14007	4227	131620	53708	228602	64720	14286	79429	17303	4227	76259	163908	61849	NA
11083	2.33	0.74172	0.270794	336.661	10.75	-	Plasma	Term	Negative	RP	4753401	664314	196888	681666	262907	1547871	127456	776321	1015689	1005456	417292	1682676	225189	1797173	236622	240681	2642803	7910840	536617	53342566	8352125	318243	285887	515966	NA
C16H23N3O5	2.3	0.92844	0.322109	336.16	10.75	4	Plasma	Term	Negative	RP	12631049	1754321	523159	1926690	480385	4436085	297414	1923773	2799149	2152867	979837	4992466	450778	5430914	815168	616787	7384336	21670365	1179018	146603990	24584551	790488	941411	1142481	NA
11070	-2.01	0.03384	0.0493657	336.114	11.12	-	Plasma	Term	Negative	RP	220379	6302	192912	47575	90833	250539	103641	6302	42555	6302	256764	214245	64037	85903	14760	12920	13632	29274	70385	6302	12604	53228	252841	6302	NA
11060	-2.04	0.26145	0.338354	281.09	5.25	-	Plasma	Term	Positive	RP	8022	6762	2208	2208	146487	2208	2208	6289	6657	8800	2208	50881	2208	51676	23381	4416	6081	2208	60994	4986	75322	17649	2208	6430	NA
10958	2.28	0.16868	0.131444	352.946	5.44	-	Plasma	Term	Negative	HILIC	341150	141332	59229	2014328	71564	89976	189016	40602	348035	29022	160816	26437	116551	88429	2382493	338198	68066	107018	82624	163337	85165	125306	174398	5852	286486
10947	2.32	0.06168	0.0883794	351.942	5.41	-	Plasma	Term	Negative	HILIC	140283	36439	30779	507488	14707	32539	36110	8691	69968	19693	52801	4346	34399	21305	836130	135035	15528	63514	30679	84135	31378	31688	81104	4346	100262
10932	-2.03	0.02008	0.0493657	332.095	3.68	-	Plasma	Term	Negative	RP	69971	3680	58024	29410	8128	121518	3680	19909	62234	3680	29128	3680	48545	11869	9232	3680	3680	7359	25361	3680	62125	26228	33182	11034	NA
10892	2.01	0.1229	0.0829843	331.101	4.94	-	Plasma	Term	Negative	RP	5759	4760	4621	12067	6021	5644	4227	1961	5156	4189	10848	1961	30104	1961	112680	44089	3923	21456	7366	9905	1961	10488	1961	1961	NA
10831	-2.02	0.2436	0.116723	329.161	9.7	-	Plasma	Term	Negative	RP	23494	15269	21971	8916	3182	7091	6829	55651	62117	20059	337422	3182	53984	47374	6364	7503	9550	130822	3182	49900	70050	65723	1117364	3182	NA
10781	2.33	0.21439	0.288894	276.758	10.55	-	Plasma	Term	Positive	RP	29925	16236	18325	251762	1250634	39060	6579077	107838	45223	142598	29113	20768	8390	41978	2632	40160	365453	174272	75745	43050	5264	811007	57055	112259	NA
10776	2.26	0.26356	0.338354	276.256	10.56	-	Plasma	Term	Positive	RP	183920	52724	91354	657738	3204259	171245	17773508	214060	130201	191320	83396	99780	63916	103976	48230	130083	1046055	608496	250129	128229	28456	2455748	119715	389050	NA
10765	-2.82	0.19015	0.269616	276.207	9.35	-	Plasma	Term	Positive	RP	2134	293051	2134	2134	6582	2134	4268	2134	247720	30187	40253	125286	86112	132647	2134	2134	47351	34768	2134	58956	14538	346448	885136	23444	NA
10750	-2.24	0.02535	0.0493657	327.224	12.92	-	Plasma	Term	Negative	RP	10144	132520	10144	10144	10144	10144	10144	20287	161131	10144	21757	74314	35687	65777	10144	26756	21044	10144	10144	10144	10144	158665	169150	10144	NA
10732	-2.83	0.408	0.169672	327.072	5.23	-	Plasma	Term	Negative	RP	295503	150312	5504	11007	268702	2812696	54553	61422	4257988	148910	259837	55685	41013	176484	208024	57093	5504	48331	5504	26911	29177	1868375	117170	177285	NA
10725	2.02	0.95752	0.328567	326.989	7.81	-	Plasma	Term	Negative	RP	4230	4230	4230	4230	4230	4230	4230	4230	8460	4230	4230	4230	4230	4230	3281466	4230	1562231	4230	4230	4230	4230	4230	4230	4230	NA
C17H31N3O3	-3.02	0.21999	0.108209	326.242	11.72	4	Plasma	Term	Negative	RP	5581	103589	43186	5581	5581	42801	5581	18383	62470	5581	44406	46954	5581	33809	18888	34037	11163	5581	5581	48700	5581	98563	1915747	27252	NA
10676	-2.39	0.06074	0.0594817	325.238	11.73	-	Plasma	Term	Negative	RP	36807	562262	477531	33121	169673	243843	93135	368726	399998	101336	357052	319071	104534	381717	170065	250445	189259	113196	60707	334155	207778	618150	10126814	301196	NA
10672	-4	0.18216	0.265391	275.031	9.85	-	Plasma	Term	Positive	RP	2533	225968	2533	2533	2533	2533	2533	7539	2533	2533	2533	5066	2533	123332	2533	2533	2533	2533	2533	5942	41674	330745	2533	2533	NA
10610	-2.02	0.16336	0.259061	461.122	2.58	-	Plasma	Term	Positive	HILIC	510208	26979	26979	26979	26979	1219981	26979	26979	53959	26979	220380	26979	26979	26979	26979	26979	26979	155605	324834	26979	26979	26979	80495	26979	26979
10606	-2.53	0.01789	0.0493657	323.223	10.82	-	Plasma	Term	Negative	RP	5901	206632	595555	5901	141787	256314	5901	161174	218578	11803	273060	184096	109717	270333	54472	46357	103974	5901	5901	269123	23239	284718	2708608	80901	NA
10602	-2.72	0.00356	0.0323681	323.223	10.6	-	Plasma	Term	Negative	RP	57579	940575	2232179	8449	375660	586261	47508	407548	701725	51143	894674	425989	633163	880670	149498	167411	309378	91962	4224	518052	276070	846484	7704673	274217	NA
10573	-4.83	0.14385	0.088213	322.982	5.38	-	Plasma	Term	Negative	RP	3989	3989	3989	3989	3989	3989	3989	3989	3989	3989	450790	3989	3989	140126	3989	3989	3989	3989	1174397	3989	3989	3989	7977	3989	NA
10492	-2.36	0.21439	0.288894	271.976	1.47	-	Plasma	Term	Positive	RP	196753	908304	14205	36517	19415	29092	18859	719060	67116	66921	34172	10057	1707778	763733	5029	447645	21666	92184	1279215	28482	955206	667253	25219	27871	NA
Valproate-d6 Glucuronide	2.15	0.15004	0.088213	319.14	8.86	3	Plasma	Term	Negative	RP	43846	27187	67285	1026239	8450	76383	26896	559843	33730	67115	12962	1827012	4225	4225	59385	15507	60486	11349	11694	1700070	11301	9253	38253	3284140	NA
Valproate-d6 Glucuronide	2.15	0.13345	0.0852949	319.14	9.03	3	Plasma	Term	Negative	RP	58629	72281	93174	3331087	30467	174774	22774	1582099	112977	138805	13957	4473254	4902	4902	158558	38848	187619	16681	9805	5288149	22592	11536	57488	6387359	NA
10351	-2.14	0.44294	0.415257	438.899	4.25	-	Plasma	Term	Positive	HILIC	122005	42484	17098	53699	174283	942457	8549	717458	46064	8549	123325	25587	8549	8549	75394	20368	852766	26709	140849	97177	24204	8549	23881	83127	43425
10343	2.32	0.16868	0.131444	320.999	5.69	-	Plasma	Term	Negative	HILIC	652086	242765	173514	4176856	130364	197477	1195075	336321	564650	162945	323448	181050	514511	89275	5954216	567910	534142	707195	326096	199141	78346	132487	234392	38711	226038
10331	2.45	0.22851	0.158897	319.999	5.69	-	Plasma	Term	Negative	HILIC	250939	229935	63941	2105232	12310	153375	170970	104418	147608	114072	142193	34027	226581	27401	2488443	151186	119731	270457	95632	100777	23420	45524	94898	6155	43427
10295	2.27	0.85153	0.865191	269.129	10.13	-	Plasma	Term	Positive	RP	2405	2405	2405	71591	20948	2405	2405	49805	13930	6033	20107	2405	37655	7934	2405	850807	4809	22091	19481	28940	60325	138060	23657	2405	NA
10233	-2.24	0.05311	0.05862	313.189	3.82	-	Plasma	Term	Negative	RP	4898	96749	8286	15082	9656	2220	2220	4441	12876	2220	41338	6855	16359	34631	2220	22904	2220	4579	7187	2220	213030	45743	2220	2220	NA
10221	-2.13	0.07868	0.191317	430.38	2.8	-	Plasma	Term	Positive	HILIC	48491	720379	277433	44022	179217	85280	292998	596357	28081	84657	188699	213866	9011453	2286338	14040	2182883	14040	14040	4485933	14040	454053	4994265	175178	134671	277521
10172	2.15	0.19775	0.278315	267.149	9.33	-	Plasma	Term	Positive	RP	8132	8132	24560	8132	8132	8132	8132	8132	8132	8132	8132	8132	8132	8132	220689	71079	8132	8132	16264	8132	8132	32471	8132	65842	NA
10082	2.6	0.08424	0.0948396	306.968	5.55	-	Plasma	Term	Negative	HILIC	170104	79004	34789	1068122	12599	72399	109390	31404	195551	18208	63012	47436	63617	15487	1635883	181009	14774	87991	54330	59615	15355	15763	80258	6299	121022
(2R,3S,4S,5S,6R)-5-fluoro-2-(hydroxymethyl)-6-octylsulfanyloxane-3,4-diol	-2.64	0.01294	0.0406286	309.154	11.22	3	Plasma	Term	Negative	RP	3621	175715	1077673	3621	63214	121084	3621	49940	303130	74948	52795	84375	40842	40091	58318	31211	79287	23921	3621	32044	152042	237304	444139	7243	NA
10037	2.42	0.30725	0.188678	305.025	5.64	-	Plasma	Term	Negative	HILIC	102978	108426	31452	1032903	5345	51125	292350	61414	71221	49987	32517	54190	147819	2673	1082717	85620	109370	92364	67679	43891	2673	2673	48285	2673	25704
10026	2.16	0.02622	0.14682	418.918	5.56	-	Plasma	Term	Positive	HILIC	24118	37595	18912	419401	5329	5329	96715	32970	5329	47685	22039	45036	13959	10659	206769	80250	5329	32354	40424	39864	5329	36347	68847	5329	18829
C16H20O6	-3.36	0.05557	0.0592953	307.118	9.46	4	Plasma	Term	Negative	RP	11957	2967	12079	2967	2967	175547	2967	2967	269520	2967	2967	5935	47881	2967	2967	26322	2967	2967	16190	2967	2967	290320	114515	2967	NA
9937	-2.81	0.10564	0.171552	264.195	11.36	-	Plasma	Term	Positive	RP	299291	7989740	4876875	142717	421799	7685004	365272	635572	2509531	524173	3882566	1706009	1629245	2536707	2039604	899621	1022886	701294	233187	1788727	596059	2831655	67566203	1145650	NA
9814	2.98	0.31963	0.396926	262.238	9.37	-	Plasma	Term	Positive	RP	113807	78480	64194	32339	89266	63219	156013	140506	29496	136607	70104	420602	255821	53648	216178	2927126	85313	12961886	236961	157110	1623564	666999	243836	136274	NA
9806	-2.1	0.36611	0.206088	295.12	1.52	-	Plasma	Term	Negative	HILIC	9180	165661	9180	9180	21279	9180	9180	316780	9180	9180	18360	9180	9180	223571	9180	40811	9180	116204	77425	9180	1117475	45330	9180	9180	58993
9735	3.07	0.08424	0.191317	401.346	1.03	-	Plasma	Term	Positive	HILIC	2573103	1132379	952245	16111079	1248849	456683	10811307	683445	641259	1085498	3140764	70436	148246	1056565	1177888	28059469	2043955	635549	1157312	3526772	1527034	532700	1822015	28868738	140872
9669	-2.48	0.02242	0.0946622	260.02	10.52	-	Plasma	Term	Positive	RP	3091	37279	69114	3091	16922	48363	3091	21605	211722	6182	61063	3091	91201	33946	13338	17986	23341	12085	3091	48768	56322	369981	151950	3091	NA
9626	3.96	0.15417	0.131444	289.052	5.67	-	Plasma	Term	Negative	HILIC	70152	28319	8878	1093538	1707	3462	81384	20788	41629	8122	16657	1707	70163	1707	1641730	13602	49442	61653	3414	4631	1707	1707	12830	1707	18892
9573	-2.27	0.03243	0.0992318	258.17	4.75	-	Plasma	Term	Positive	RP	495482	102818	134163	52432	1315009	1092912	261886	53529	67711	55532	72420	2367918	31217	119433	90277	86348	499702	104465	202060	57350	337121	182606	111380	39011	NA
9558	2.99	0.029	0.0966667	258.119	2.58	-	Plasma	Term	Positive	RP	30099	1444	8530	144671	26989	4356	1444	1444	1444	32047	44703	1444	3935	6313	17859	276231	3487	84830	7055	2888	1444	1444	1444	17759	NA
9529	-2.91	0.03781	0.0500139	297.125	15.15	-	Plasma	Term	Negative	RP	190315	38328	141533	39723	65291	75437	10476	42203	261580	103352	3482	3482	87946	22077	7127	3482	1013792	3482	466836	3482	3482	6964	193341	3482	NA
9497	2.4	0.01168	0.0747958	285.131	5.06	-	Plasma	Term	Negative	HILIC	18550	7819	52905	460292	58777	7819	7819	46319	7819	16765	42810	7819	7819	54797	120212	247585	7819	126820	7819	122835	89780	45121	7819	15638	278924
9490	-2.47	0.08302	0.191317	389.166	3.47	-	Plasma	Term	Positive	HILIC	339631	10657	32888	191804	1725624	1145985	161543	1698953	115477	109084	396971	10657	233927	139144	23490	114139	21313	51794	464350	10657	700451	515555	10657	10657	93117
9413	-5	0.93206	0.383911	282.065	3.59	-	Plasma	Term	Negative	HILIC	449527	81856	249448	56373	9252	125216420	415855	337897	18504	37089	309595	16541024	9252	9252	997667	244165	255165	179542	438420	117463	9252	9252	510974	301661	192640
9411	-3.78	0.03424	0.0992318	256.046	9.46	-	Plasma	Term	Positive	RP	2657	73742	22979	2657	5395	37923	2657	2269300	86396	10466	10851	62525	26092	48848	38790	6542	43053	5315	2657	13302	17706	135441	169838	30047	NA
9410	-2.22	0.05321	0.05862	293.849	8.24	-	Plasma	Term	Negative	RP	4408	169162	678549	1724	37679	118075	7092	10806	419303	53216	26706	149736	54209	96388	140417	3449	178119	1724	1724	12185	1724	70178	332299	32731	NA
9397	-2.54	0.09147	0.0697477	293.158	12.49	-	Plasma	Term	Negative	RP	4057	148480	392502	4057	65454	50034	4057	86876	1217808	121567	268933	408872	432054	8114	108616	79153	163420	92298	4057	9672	20343	140936	1940248	41180	NA
9392	-2.41	0.14385	0.088213	293.124	4.99	-	Plasma	Term	Negative	RP	2721	2721	5443	2721	2721	168778	2721	2721	2721	2721	2721	6336	2721	2721	2721	2721	2721	2721	2721	2721	2721	18339	2721	2721	NA
9379	-6.48	0.00841	0.138658	381.177	1.51	-	Plasma	Term	Positive	HILIC	101619	68425	64741	21512	43024	21512	21512	21512	46116	21512	21512	22614781	21512	21512	21512	21512	21512	21512	133892	21512	233245	21512	7207237	21512	21512
9295	2.48	0.1651	0.131444	278.996	5.44	-	Plasma	Term	Negative	HILIC	74545	25129	9821	518796	2424	34125	29474	11667	80489	7247	34251	4849	48818	2424	728050	83832	16346	33883	21590	52708	12461	18732	86355	2424	64495
9251	2.38	0.22057	0.108209	290.065	4.99	-	Plasma	Term	Negative	RP	11288	16994	1895	67766	12916	4775	3790	8711	16221	1895	6011	16037	18836	6918	239779	53596	4066	5828	26939	37805	7329	6550	13302	53532	NA
9240	2.36	0.19202	0.270869	375.022	5.66	-	Plasma	Term	Positive	HILIC	152875	135901	64336	2057805	6380	121253	325590	127286	69713	125111	102839	53107	347695	6380	1305544	113073	134738	403903	102336	78253	6380	12828	90244	6380	12761
C15H22N4O7	-2.64	0.04115	0.17589	371.156	3.47	4	Plasma	Term	Positive	HILIC	504642	15800	81769	38084	1930163	1319158	240840	1922761	163737	169812	508358	15800	346505	616191	31600	32707	134895	154290	460651	40090	1021360	659104	15800	15800	153227
9177	-2.53	0.43549	0.179913	288.147	8.35	-	Plasma	Term	Negative	RP	3297	749458	46914	3297	141807	3297	45260	119544	3297	56014	3297	164288	60395	349197	3297	193094	18674	12984	3297	12696	1333157	847597	3297	6594	NA
9132	-2.09	0.29075	0.131351	287.144	8.35	-	Plasma	Term	Negative	RP	152798	5735649	436707	8409	800869	152501	508498	979362	307731	471166	524846	1249186	702161	2224347	166789	1065251	320703	234302	4204	741500	9829618	6129707	277852	316102	NA
[3-[hydroxy(methyl)boranyl]-5-[hydroxy(methyl)boranyl]oxy-2-sulfanylidene-1,3-diazinane-1-carbonyl]boron	-2.51	0.58439	0.657007	250.093	3.29	3	Plasma	Term	Positive	RP	2640	2640	13756	2640	5279	2640	11403	248365	15705	2640	2640	431052	2640	2640	2640	39505	35439	2640	2640	8716	2640	2640	55147	2640	NA
9000	-2.03	0.03823	0.0500139	284.112	15.15	-	Plasma	Term	Negative	RP	332158	158145	512646	177627	250646	413874	93742	157765	834497	235654	38080	27168	222139	81943	105243	4286	1044754	2143	773800	34172	31604	67467	772563	47474	NA
8967	-2.2	0.02738	0.0493657	283.109	12.66	-	Plasma	Term	Negative	RP	2668782	298209	655014	208929	668195	496318	251165	300506	1624456	938000	231718	319786	508526	214933	240818	22037	7396420	44074	2957161	284521	86061	89360	821707	120403	NA
8966	-2.06	0.08081	0.0668192	283.109	11.99	-	Plasma	Term	Negative	RP	1299833	592653	1867818	1053164	940388	1668926	483133	899560	8909748	3098762	338880	501500	2657030	950265	895859	86133	23439961	22772	7394278	439831	163781	561578	6228864	907185	NA
Oprea1_132447	-2.64	0.01097	0.0405214	283.109	14.85	3	Plasma	Term	Negative	RP	156883	49714	170883	95624	163824	122736	2797	85043	289497	136004	5830	15847	36623	7674	6006	2797	1287004	2797	744060	20956	13337	26332	214624	5593	NA
C11H14N2O4S	-2.9	0.0059	0.0641181	269.06	1.53	4	Plasma	Term	Negative	HILIC	170135	110257	8937	33976	94356	185544	8937	273286	30311	8937	57847	17874	94029	221223	8937	8937	8937	33720	330675	8937	85552	381458	8937	8937	35406
8961	-2.92	0.03243	0.0493657	283.109	12.07	-	Plasma	Term	Negative	RP	2846588	920939	2724583	1239356	1109677	2590784	425101	1185200	8881380	891769	485191	540541	2929870	1022822	1373236	84504	38230523	36979	13048567	574525	202542	644300	6763410	926313	NA
Oprea1_812387	-2.58	0.04652	0.054097	283.109	15.44	3	Plasma	Term	Negative	RP	468207	153063	533411	154269	425605	362485	114057	179247	1193327	174114	47516	60251	232329	82914	90009	18571	2518923	18571	1584743	65598	37143	54506	794745	93465	NA
8923	2.73	0.03693	0.17589	357.204	7.95	-	Plasma	Term	Positive	HILIC	521001	12110	14480	316752	45976	279595	9358602	117913	127296	118037	262947	730839	139509	11920	140795	846986	178460	422938	187833	130207	256531	285022	52033	325965	361951
8901	-2.81	0.13835	0.131444	267.11	1.23	-	Plasma	Term	Negative	HILIC	6597	398628	51702	75986	19455	22824	6597	424062	6597	21091	372575	41930	2640816	387001	6597	196931	13193	152359	436117	6597	2131272	1097175	6597	15320	165344
8900	-3.32	0.00189	0.0297894	267.11	1.96	-	Plasma	Term	Negative	HILIC	390124	697891	185094	16522	398521	172642	113121	33045	285891	16522	222829	66235	5767232	1238407	16522	614375	74724	16522	671900	16522	3555832	1161020	16522	16522	16522
8884	-2.24	0.07353	0.0668192	281.538	5.32	-	Plasma	Term	Negative	RP	3493	3493	3493	6987	28131	455029	16238	7820	131666	3493	97663	10749	210712	46472	3493	3493	24584	20024	64551	38985	93690	156461	32704	52497	NA
8838	-2.43	0.14156	0.215171	247.126	11.1	-	Plasma	Term	Positive	RP	3254	13036	3254	3254	3254	3254	3254	3254	27831	3254	6509	62454	12980	33304	3254	7389	3254	3254	3254	12111	3254	90489	148927	3254	NA
C8H15N5O4	-3.45	0.01097	0.0405214	280.083	6.47	4	Plasma	Term	Negative	RP	27420	10051	35597	10632	4017	2157733	4017	30501	36732	4017	31964	553781	10495	22996	9189	9302	12253	86366	27883	9927	68661	18832	43214	8034	NA
8798	4.82	0.4436	0.520272	246.243	9.15	-	Plasma	Term	Positive	RP	551587	57151	19316	134799	119443	7646	235790	272489	3823	308627	34561	481174	174484	93792	207403	10378253	3823	48246524	605871	102320	902227	644146	244335	3823	NA
C8H13N3O7	-2.37	0.04938	0.0864785	262.069	1.52	4	Plasma	Term	Negative	HILIC	559101	1845176	90801	124524	16605	404007	31810	1877846	563060	42691	827887	50098	7657913	3713912	13298	1043656	125978	1229540	3133370	321078	9975616	4828289	330841	16929	1102263
8753	-2.06	0.02364	0.0493657	279.028	4.36	-	Plasma	Term	Negative	RP	77271	20890	21104	16486	23149	2221	2221	13902	104940	5464	6083	2221	44595	23608	2221	2221	7797	5637	20073	12467	33049	2221	4441	2221	NA
8711	-2.09	0.01343	0.142829	347.085	3.63	-	Plasma	Term	Positive	HILIC	890317	59784	361119	22003	737032	1926412	185321	927815	256389	273933	22003	776653	44006	470645	84287	75815	287421	22003	702872	22003	354995	343367	22003	147194	248346
Acetyl-L-trp	2.95	0.18298	0.265391	245.092	6.77	3	Plasma	Term	Positive	RP	33480	33480	33480	33480	33480	33480	33480	33480	33480	33480	33480	33480	33480	33480	1380329	623995	33480	33480	33480	33480	33480	66960	33480	33480	NA
8611	-2.25	0.04528	0.0837485	259.078	2.98	-	Plasma	Term	Negative	HILIC	78204	19953	19953	19953	418880	237495	19953	19953	19953	19953	19953	19953	316863	19953	19953	19953	19953	19953	228122	19953	39906	19953	19953	19953	19953
C8H13N5O5	2.06	0.01425	0.0747958	258.084	3.46	4	Plasma	Term	Negative	HILIC	277748	56929	86823	927387	182894	11152	98307	325411	75834	58021	236547	24834	11152	49638	11152	558363	11152	558744	22304	383725	97106	11152	11152	144396	749234
8580	-2.16	0.04831	0.111938	243.207	10.07	-	Plasma	Term	Positive	RP	6734	2810	2810	2810	23719	38487	12580	61768	70469	14872	7249	2810	38902	142809	2810	27247	22559	8824	16825	2810	16852	163745	74036	5621	NA
8511	2.16	0.48091	0.19235	273.929	9.37	-	Plasma	Term	Negative	RP	7636	27489	48617	63750	46511	3818	26849	652335	525997	19542	3818	43741	48320	8208	6722427	183914	1408763	13545	3818	62800	254365	86220	40840	79499	NA
8506	2.53	0.00119	0.0281344	256.105	2.5	-	Plasma	Term	Negative	HILIC	26827	4845	4845	311334	93515	4845	9691	4845	4845	65997	106145	4845	4845	4845	4845	155694	4845	167715	4845	20064	4845	4845	4845	29351	172708
8453	-2.47	0.29166	0.185356	255.069	1.52	-	Plasma	Term	Negative	HILIC	207380	208749	82097	5244	5244	157297	10488	1804785	331722	5244	913828	5244	7818092	989330	24463	519873	5244	600497	3307711	301326	4637533	4649013	5244	17719	1073687
8450	2.11	0.22851	0.158897	255.027	5.64	-	Plasma	Term	Negative	HILIC	158210	127562	35478	1315224	18277	79717	399365	95638	117092	56413	47072	57705	121329	9848	704558	99456	150690	241184	83810	69572	12221	23454	68454	4924	40973
8438	-2.98	0.03174	0.0789904	254.574	1.52	-	Plasma	Term	Negative	HILIC	717182	1319202	205125	87815	22861	774134	95835	5543759	2615616	45722	3028617	72708	23610139	7284291	168473	1699482	243844	525911	9915212	626585	19938046	11583280	823970	189355	2810091
C7H11NO4S2	-3.58	0.13184	0.0852949	271.985	5.37	4	Plasma	Term	Negative	RP	27911	2108	39648	138881	148420	136054	39743	4216	2108	26344	2290278	2108	275381	1349794	6934	33656	116119	81554	3143106	2108	99268	57098	221225	2108	NA
C8H17NO6S	-2.55	0.0428	0.0837485	254.073	1.52	4	Plasma	Term	Negative	HILIC	4536715	4816812	1603191	807913	649392	4045627	568917	23320840	13290454	424179	15918022	485440	102103551	29711092	761259	7568106	995005	11361511	45552993	2936277	85008558	52911780	2803604	872880	11997340
8424	-2.81	0.17626	0.0949819	271.922	5.16	-	Plasma	Term	Negative	RP	1954	524368	6614	1954	39126	1954	3908	4545	34925	12148	1954	262801	19277	95092	1954	1954	1954	62008	1954	7697	146720	159067	5756	1954	NA
8408	-4.29	0.00445	0.138658	332.117	1.17	-	Plasma	Term	Positive	HILIC	69850	852411	69850	69850	69850	69850	69850	147867	69850	69850	139700	9183676	302401	1129388	69850	69850	69850	69850	214755	69850	2041295	995989	6422560	69850	69850
C13H24N2O2S	-2.06	0.10564	0.0753829	271.149	8.87	4	Plasma	Term	Negative	RP	356625	35666981	482398	41105	5379084	340373	270474	8829702	2418596	1229196	2860474	11876532	5584442	20036246	106132	10116647	1164543	1261854	20552	4393090	12554004	41109711	746129	466263	NA
8337	-2.52	0.00184	0.0323681	269.939	2.61	-	Plasma	Term	Negative	RP	9232	2089	5486	2089	14863	12932	2089	22049	15143	2089	13793	2089	15940	30377	2089	2089	4178	4935	2089	2089	34341	13502	25614	2089	NA
8315	-2.46	0.14514	0.218862	239.212	8.12	-	Plasma	Term	Positive	RP	26518	7482987	44673	13259	817908	13259	13259	1835594	159003	144057	732490	1480994	2149173	4761808	13259	2609206	84147	664652	13259	1037833	13266875	16614363	13259	13259	NA
8300	-2.26	0.1331	0.238896	328.16	1.24	-	Plasma	Term	Positive	HILIC	17249	176815	17249	17249	17249	17249	17249	895105	17249	17249	34499	17249	743878	482149	17249	72945	17249	17249	192128	17249	440238	251935	17249	17249	200418
8297	-2.04	0.66993	0.503181	328.15	1.54	-	Plasma	Term	Positive	HILIC	15115449	17427	218908	61557	2178811	9033992	947583	77561	17427	44001	614083	34854	463754	356857	1664185	39742	17427	739026	362238	17427	588870	187300	841410	17427	589548
8296	-2.36	0.07723	0.191317	328.153	3.42	-	Plasma	Term	Positive	HILIC	186412	1032753	26443	10718	31666	10718	10718	25141	77749	10718	157311	24159	4437820	1110605	179694	817552	22371	257617	1263434	10718	4162491	528743	21436	10718	127015
8286	-2.43	0.06174	0.118491	239.103	3.52	-	Plasma	Term	Positive	RP	303507	1142303	32346	62450	103329	15191	4744	174535	215338	75444	33852	49647	331921	655252	4744	86359	9488	128888	143761	104955	1101678	795553	34722	10496	NA
8268	2.24	0.07693	0.0668192	268.118	11.08	-	Plasma	Term	Negative	RP	3820	61782	33497	65752	3820	3820	67316	120371	3820	3820	3820	8595	3820	3820	3820	921926	3820	10144	3820	7641	3820	209519	3820	44410	NA
C14H20O5	-2.11	0.00567	0.0323681	267.123	11.27	4	Plasma	Term	Negative	RP	27046740	2252384	11683929	2698475	14388577	23006741	5986529	1210735	5703882	3634997	15798293	10403105	5947285	8424953	2370507	1083879	5627276	684339	8965110	1811669	2287881	2236374	16917744	496027	NA
2-(4-dodecylanilino)acetic acid	2.42	0.86488	0.577317	320.256	1.52	3	Plasma	Term	Positive	HILIC	97658	87588	211414	346523	82873	38686	84139	269863	1610505	17445	563177	783362	101776	34891	10863879	246035	106776	17445	17445	848940	86114	40537	361047	17445	1039788
8082	3.32	0.35014	0.358632	318.879	5.42	-	Plasma	Term	Positive	HILIC	149390	82513	197018	15593	547850	143238	31186	47682	204899	7075537	329809	168768	46641	140933	15593	97597	133874	8098267	83563	57997	216112	245820	65998	361083	47228
8050	2.44	0.35028	0.150657	263.129	11.8	-	Plasma	Term	Negative	RP	152112	227923	204020	304367	191739	296751	11642609	234990	663196	306760	318310	272730	324816	365163	296470	228507	294675	450462	299625	324867	352543	509617	403402	324320	NA
8043	-2.35	0.01245	0.0406286	263.074	6.46	-	Plasma	Term	Negative	RP	12020	18436	31130	5875	125603	27187	2921	34570	40715	30997	17285	2921	102723	44023	2921	2921	13611	24203	2921	5842	41456	7385	281058	2921	NA
2-Hydroxymethyl-2-octylamino-propane-1,3-diol	2.82	0.64596	0.704846	234.206	7.79	3	Plasma	Term	Positive	RP	940080	231687	149176	152463	123486	6351	130751	1400318	6351	146639	19424	1992313	904311	87650	1236443	11773335	27640	36592203	397630	218439	4682531	2802154	487179	12703	NA
7981	2.33	0.08302	0.191317	314.978	5.73	-	Plasma	Term	Positive	HILIC	52419	82697	4658	599054	4658	79643	99721	23076	59925	47583	88385	16812	97725	4658	810487	97836	80003	107531	20515	61074	13500	10420	9317	4658	4658
7846	-2.17	0.74484	0.348708	240.101	1.43	-	Plasma	Term	Negative	HILIC	17982	29734	94976	29255	5578	5578	123144	40957	5578	5578	95855	128557	5578	5578	101262	11156	5578	38906	5578	5578	39534	2062705	51374	5578	5578
7815	4.65	0.09464	0.200809	307.165	2.69	-	Plasma	Term	Positive	HILIC	48691	24346	95023	75559	129114	75548	172954	119201	143915	66703	503570	298558	317394	24346	14544970	228731	24346	345415	180861	3533927	800184	74338	242797	134662	24839519
7791	-2.54	0.09554	0.0705819	258.044	5.32	-	Plasma	Term	Negative	RP	2221	7786	8368	4443	2221	32723	2221	117075	309369	5776	84093	2221	574925	30262	2221	5845	2221	97938	2221	2221	35538	34238	181732	2221	NA
7769	3.87	0.16257	0.131444	239.054	5.67	-	Plasma	Term	Negative	HILIC	62840	53508	3320	1221388	1645	27580	96267	38910	49535	28663	12217	3290	55004	1645	1732802	44061	24156	76445	34223	19686	1645	1645	21627	1645	1645
7751	-2.02	0.07023	0.0648546	257.149	8.95	-	Plasma	Term	Negative	RP	2676	780125	17866	2676	109542	13807	5352	114983	166495	15392	9587	317362	237574	514775	2676	254681	86310	15410	2676	102696	22121	880019	30341	7440	NA
7714	-2.1	0.37416	0.447109	230.102	6.11	-	Plasma	Term	Positive	RP	6728	3805	5433	1189	6340	356004	2378	8625	3204	7130	11645	140975	13978	12065	12833	25865	11739	16048	19834	9155	29985	17678	1189	1189	NA
7547	4.21	0.60449	0.48304	296.17	1.65	-	Plasma	Term	Positive	HILIC	10250	29757	644814	26846	10250	352714	10250	22347	131422	20499	29889	724095	157187	10250	10250	10250	228402	190734	102455	34163	10250	10250	156601	43047	26967483
7534	-3.49	0.34838	0.358632	295.152	1.15	-	Plasma	Term	Positive	HILIC	25812	51623	1444664	1972454	177874	560837	25812	25812	881400	1711784	1065976	207155995	25812	469060	3034832	72650	1005919	2933592	25812	615891	605371	129032	1394320	103468	304171
7505	-2.52	0.05692	0.0868208	233.03	6.73	-	Plasma	Term	Negative	HILIC	296107	158873	1348766	4133	63401	378598	151811	68644	61682	39901	454586	138693	4133	365617	20531	4133	97589	38994	33799	86624	8265	4133	1202882	109802	4133
7492	-2.73	0.07141	0.0929891	232.976	6.53	-	Plasma	Term	Negative	HILIC	10960	1875	33851	1875	1875	237166	3854	4121	99851	11942	283933	92949	9355	3750	1875	1875	1875	14836	32402	62887	9165	338204	77291	1875	3972
7488	-2.71	0.02715	0.0493657	253.134	15.15	-	Plasma	Term	Negative	RP	216225	57357	160448	39344	73658	76744	31945	40731	295287	125481	10455	7206	91474	19164	20353	2297	1170993	2297	540041	2297	2297	11660	220731	4594	NA
7460	-2.06	0.015	0.142829	292.073	1.2	-	Plasma	Term	Positive	HILIC	525983	936930	1535328	21683	1859728	778909	21683	21683	1240226	230148	558337	1405729	607644	990438	21683	43365	723395	415991	21683	990617	431337	1993201	21683	75095	21683
7289	2.34	0.25132	0.303355	285.032	5.71	-	Plasma	Term	Positive	HILIC	360498	341219	194611	3952215	134416	396365	866574	98097	601309	155634	573529	314064	673025	125463	8097465	353145	662707	526984	203728	177958	57143	254920	364759	19979	1080207
7288	-2.68	0.09267	0.0697477	248.996	5.26	-	Plasma	Term	Negative	RP	5407	5407	5407	5407	5407	213878	5407	5407	58052	5407	39896	5407	10814	5407	5407	5407	5407	5407	5407	5407	5407	171653	5407	5407	NA
3-(o-Tolyl)rhodanine	-2.07	0.01829	0.091105	224.02	9.41	3	Plasma	Term	Positive	RP	2859	244035	200732	2859	416934	368195	5718	511657	396769	39774	74607	306592	614730	164591	27803	184240	115336	50568	2859	161221	69398	1441214	200189	140818	NA
7267	2.2	0.18253	0.270869	284.031	5.78	-	Plasma	Term	Positive	HILIC	184336	81280	40561	994858	5054	98001	387034	173220	97978	176059	169644	41425	212932	5054	1762713	84494	146121	305363	120093	82293	14234	10109	74178	5054	5054
7265	2.47	0.36494	0.36201	284.031	5.68	-	Plasma	Term	Positive	HILIC	236187	273626	85328	2258148	11704	226139	677138	181550	39805	88182	306721	121359	449276	5852	4541166	199356	233414	238609	188003	175924	35386	61441	187562	5852	47353
7244	-2.25	0.07023	0.12687	223.108	2.36	-	Plasma	Term	Positive	RP	956281	2845919	162135	96580	100346	95181	24091	377490	555080	377590	121148	175052	13794457	2833559	141270	2421083	223172	162556	2557505	96377	6111530	1394054	23988	83201	NA
7220	2.01	0.92665	0.322109	247.018	7.16	-	Plasma	Term	Negative	RP	137336	22713	92360	70555	80963	2441	2441	27764	377195	159464	58556	105267	4882	62516	2441	6866	166552	295356	7386	1869569	39188	17177	2441	25859	NA
3-methoxy-4-sulfooxybenzoic acid	-2.07	0.56856	0.217701	246.992	5.26	3	Plasma	Term	Negative	RP	327509	691540	227720	326566	426955	17952844	761218	209140	10692706	1612164	6867256	1054783	1643551	666938	597888	178396	39174	991530	91512	2401050	781171	15756681	1445349	117940	NA
7207	-2.03	0.20099	0.270869	282.118	3.15	-	Plasma	Term	Positive	HILIC	3880286	33137	66274	370672	630304	2055177	197359	4120463	33137	182796	563913	1620741	1052086	80316	565989	407007	126403	33137	308728	92586	779702	1398862	33137	435888	33137
7206	2.19	0.88702	0.577317	282.108	3.33	-	Plasma	Term	Positive	HILIC	46759	198311	181741	23380	215484	51649	4639128	23380	730108	48063	380440	93356	162841	123281	2958076	23380	310392	475456	23380	130406	157790	227042	404568	210642	23380
2-[(1-carboxy-3-methylbutyl)amino]butanedioic acid	-3.35	0.08087	0.0668192	246.099	6.1	3	Plasma	Term	Negative	RP	84832	43569	72919	40221	34715	4198747	9789	25628	121531	27312	107307	1351469	63008	21051	44292	32077	19578	81035	46425	69347	65758	48472	77852	9789	NA
7168	-3.51	0.0267	0.0789904	226.054	1.5	-	Plasma	Term	Negative	HILIC	5518	5518	26001	5518	5518	5518	5518	11037	5518	5518	5518	5518	187668	15037	5518	5518	5518	5518	269719	5518	349689	93821	5518	5518	5518
7165	7	0.06227	0.191317	280.147	1.65	-	Plasma	Term	Positive	HILIC	60990	60990	60990	60990	60990	60990	60990	60990	60990	60990	60990	60990	60990	60990	60990	60990	60990	121980	60990	60990	60990	60990	60990	60990	69578600
7163	-4.11	0.68217	0.503181	280.143	1.15	-	Plasma	Term	Positive	HILIC	4547830	44437439	335175	335175	1232567	1680690	878827	335175	335175	1503165	1084885	335175	45183930	63426213	1326619	335175	785125	890930	335175	670351	335175	335175	84596270	1847117	335175
7136	-2.09	0.00797	0.138658	279.094	1.94	-	Plasma	Term	Positive	HILIC	1711002	2353134	7915136	2570367	3915580	2361614	5801942	2608523	11701205	696262	17210005	1949339	25905494	1547043	1465534	7224921	10055238	960066	31159475	1698784	33593191	8051752	17300175	564693	2716873
Levothym	2.52	0.66577	0.710653	221.092	2.36	3	Plasma	Term	Positive	RP	458900	1114594	11203	11203	295211	365326	101107	874363	11203	374265	67360	11203	739614	1250579	11203	1101641	180867	861478	552901	11203	1906363	1297504	22407	23785510	NA
C9H10N2O5	-3.01	0.0428	0.0837485	225.051	1.5	4	Plasma	Term	Negative	HILIC	373089	1400093	402620	95216	96438	144864	26756	4335195	1684957	26105	715146	265639	10192665	3354215	22409	401131	16458	1856173	13776010	677432	28200593	7323164	722243	73765	1909180
7070	-3.38	0.92844	0.322109	245.012	6.63	-	Plasma	Term	Negative	RP	11952	13885	51777	44576	5812	21190604	668770	8337	309375	22418	162744	4415	36099	202083	80755	18633	750173	52210	1897	231012	36989	490962	56283	3795	NA
7065	-3.57	0.94932	0.327543	244.966	5.38	-	Plasma	Term	Negative	RP	1991	27543	5658	12840	1991	11323	63930	1991	1991	19826	916899	1991	41150	382760	1991	3983	1991	33759	1889797	1991	7206	1991	27652	1991	NA
7032	2.06	0.79815	0.354781	223.073	2.4	-	Plasma	Term	Negative	HILIC	252817	170485	45516	360653	293962	11353	11353	188629	60652	77419	101824	55665	295941	198390	11353	238476	11353	74328	277845	198084	293084	204786	22705	11353	4842487
2,2''-(octylimino)diethanol	4.04	0.6968	0.735511	218.212	7.38	3	Plasma	Term	Positive	RP	3723732	393703	83628	324268	580155	28842	209206	2093514	33388	474090	132273	2351597	1114706	153532	1197446	35564054	27247	129201289	1333741	166189	1974699	5622825	672918	114342	NA
6960	-2.49	0.67443	0.503181	273.162	1.52	-	Plasma	Term	Positive	HILIC	102126	2727265	213515	102126	329006	102126	102126	306039	947072	1140002	102126	204252	102126	10318102	102126	326003	102126	102126	102126	1090516	19171678	561547	102126	102126	482939
C11H18N2O6	-2.07	0.2566	0.303355	273.108	2.6	4	Plasma	Term	Positive	HILIC	23661	23661	1460511	386100	2419048	1956546	1423735	2275170	7241205	1149293	13910825	647913	3172511	383051	421864	23661	23661	1356413	47322	2793383	1121059	3628685	18996004	79709	62094
6905	-2.43	0.06157	0.118491	217.155	4.84	-	Plasma	Term	Positive	RP	6455	119418	32532	11379	8532	4503	1852	324496	14547	1852	16041	1306370	98776	269451	107703	215934	3832	15096	267068	5965	419760	1011196	3703	1852	NA
6899	2.65	0.18723	0.142792	221.003	5.44	-	Plasma	Term	Negative	HILIC	239971	33875	21071	1555819	9006	57462	132866	16613	253198	9667	53837	26837	51933	26364	1914085	187772	45474	40512	37809	107355	106003	81896	97073	7779	123564
6882	3.24	0.19783	0.270869	270	5.57	-	Plasma	Term	Positive	HILIC	86070	20463	17256	787269	3799	20557	20292	3799	124319	7992	35900	3799	38761	3799	1257804	104174	15206	32811	7598	14234	3799	3799	36201	3799	23179
C7H15N3O3S	-2.34	0.0174	0.0747958	220.076	1.5	4	Plasma	Term	Negative	HILIC	2240006	519890	700521	399648	120111	509470	23143	733197	3880966	202790	3414833	23143	1991866	879298	351881	274771	46286	470738	2673804	411080	9004032	5094984	3021744	160210	1581943
3-Carboxy-4-methyl-5-propyl-2-furanpropionic acid	-4.56	0.00797	0.0357485	239.092	9.29	3	Plasma	Term	Negative	RP	1276591	15849	27978	15050	320743	3084293	2921	2921	17478	2921	32496	1142058	5841	15104	2921	19662	12066	87511	158131	2921	116568	42286	162765	2921	NA
C7H14BNO4S	-2.41	0.03174	0.0789904	217.071	2.42	4	Plasma	Term	Negative	HILIC	7567956	1562212	15272308	122580	2416396	10150856	867128	1775390	1239312	2576225	8561857	3033348	453653	7750667	1019858	613294	932136	638146	2146045	1479884	659217	335993	28774454	1967012	527284
6691	-2.35	0.07473	0.0929891	217.033	4.98	-	Plasma	Term	Negative	HILIC	5632	5632	5632	5632	5632	245965	5632	11263	5632	5632	5632	105394	5632	5632	5632	5632	5632	5632	5632	5632	17330	5632	16863	5632	5632
6676	2.05	0.03174	0.0789904	216.978	5.53	-	Plasma	Term	Negative	HILIC	224852	58604	62830	813151	23036	80019	113547	26720	246723	54162	71568	46611	46209	26465	1098312	223123	41962	92924	35142	175554	19083	63207	82396	14019	106751
6624	2.1	0.41786	0.400688	257.929	5.54	-	Plasma	Term	Positive	HILIC	64016	4537	21242	185088	4537	9791	4537	4537	44077	4537	9075	4537	4537	13074	311286	20231	9818	4537	4537	31021	4537	4537	37201	4537	22354
6619	3.09	0.6297	0.486366	258.144	4	-	Plasma	Term	Positive	HILIC	640635	23966	453403	321251	52115	863961	23966	23966	370721	1004027	1462108	725042	511828	830177	41129641	4763348	489357	1140321	1508555	23966	1128824	47931	1317646	216890	1426540
6569	2.02	0.13347	0.238896	256.118	1.77	-	Plasma	Term	Positive	HILIC	278536	320784	524532	538005	326004	419536	365790	515541	341522	138079	261944	1155509	48909	24455	881863	53345	125197	236675	24455	826462	75316	252067	344524	511487	7916220
6558	2.56	0.14027	0.241695	255.993	5.54	-	Plasma	Term	Positive	HILIC	142235	35690	51808	691798	4290	49381	4290	4290	194669	56568	44280	58443	34548	17176	1338926	134438	16328	17433	8658	111462	14293	4290	76128	8579	154248
6532	-2.42	0.06499	0.0903833	214.049	2.53	-	Plasma	Term	Negative	HILIC	287014	39945	106033	148430	4966043	1653333	109724	557892	208969	67140	1177637	88283	1130479	144727	261387	116472	86231	15664	175379	54099	258827	557997	185403	290812	155941
6494	2.83	0.08398	0.0948396	213.024	5.44	-	Plasma	Term	Negative	HILIC	109184	22135	6733	657443	2431	25124	36256	5848	100066	8009	58508	4862	24422	2431	999357	118653	25705	19394	14119	59984	7398	11480	81029	2431	101860
6492	-2.2	0.14283	0.241695	253.12	1.54	-	Plasma	Term	Positive	HILIC	104764	1109058	104764	104764	104764	104764	104764	104764	104764	104764	104764	104764	104764	631509	104764	228266	104764	104764	946311	104764	2796175	1995882	209528	104764	104764
6481	-2.82	0.01918	0.091105	210.205	7.25	-	Plasma	Term	Positive	RP	201671	6426842	3549326	88617	4063538	8269529	295042	3987257	2417567	642043	3650282	3915510	2676113	5312003	1106056	4134327	1940250	1268423	44308	2872622	4693303	11074074	106271075	1506276	NA
C13H24N2	-2.79	0.01312	0.091105	209.201	7.25	4	Plasma	Term	Positive	RP	1905610	44021257	26114343	1285114	29675332	59763927	2323326	29795865	18864612	5404338	27586690	29064337	18945785	38076741	8205901	29248995	13532761	9463823	295783	20707903	34582413	81272084	762943363	11047879	NA
[(4E,6Z)-2-methyl-8-oxonona-2,4,6-trien-3-yl] acetate	-3.56	0.02715	0.0958291	209.117	8.89	3	Plasma	Term	Positive	RP	1769142	53657	19804	19804	2540529	11396186	212282	44645	139548	164128	158824	3468045	153983	211774	19804	39607	808648	423761	1560540	126558	1057285	179695	682364	19804	NA
6346	-2.13	0.48672	0.428619	250.118	2.07	-	Plasma	Term	Positive	HILIC	342822	9007458	1137474	531030	46541	354805	479392	854072	771205	456084	183570	526764	27218062	12713360	989452	7704908	346339	901272	3205946	510142	31509853	6794169	5198158	61033	1232058
6331	-2.54	0.00322	0.091105	207.186	10.66	-	Plasma	Term	Positive	RP	7599	240079	182248	3165	83625	52864	3165	73721	289493	15411	230543	254537	154404	214000	3165	148426	180176	18075	3165	15316	17134	312381	176780	6330	NA
6304	-2.86	0.07921	0.0948396	208.076	1.52	-	Plasma	Term	Negative	HILIC	22892	5048	55630	5048	5048	10095	30954	292186	5048	5048	130542	37847	645170	265874	13152	64379	5048	146633	1251753	5048	377792	370163	319041	5048	19615
C8H8N4O3	-3.54	0.13457	0.131444	207.051	2.57	4	Plasma	Term	Negative	HILIC	15732721	2070160	24869534	6225	674215	16970349	6225	6225	971112	1421788	5974285	4879953	6225	3327636	718941	12449	9990127	919002	6225	1162174	6225	6225	29476663	1318634	6225
Afalanina	-2.04	0.74172	0.770092	206.081	7.06	3	Plasma	Term	Positive	RP	127097	185947	144979	209648	9633557	68165	18391	172984	197805	180270	280374	7736	308657	377347	139351	238939	248825	378570	426898	374218	334538	145365	108688	15471	NA
6205	2.36	0.03875	0.0837485	205.943	5.53	-	Plasma	Term	Negative	HILIC	93350	29913	53929	356574	16349	41876	16972	2769	89596	51936	45002	55619	5538	24327	729466	198117	8108	34830	14308	67110	2769	23431	43555	11672	124857
L-5-Propylthiomethylhydantoin (+)-S-oxide	-2.04	0.21439	0.288894	205.064	1.2	3	Plasma	Term	Positive	RP	71750	1990183	545479	33406	607084	83183	83604	1036075	12977	26758	33773	227506	207054	1170408	209290	400489	129857	301129	70617	387216	2853667	2781291	78653	6489	NA
6143	-2.88	0.09828	0.160976	204.142	0.92	-	Plasma	Term	Positive	RP	6943	152102	6943	117606	107493	6943	6943	553582	21530	26746	132370	65827	2207233	244423	6943	6943	6943	95141	770590	128365	1287690	248948	13886	6943	NA
6141	-2.04	0.08623	0.146283	204.142	1.04	-	Plasma	Term	Positive	RP	9849	805509	9849	9849	64424	9849	9849	477156	75632	24590	6107757	60522	3743860	577726	9849	1930028	9849	314159	827936	19699	1338844	408795	4554651	9849	NA
Paracetamol sulfate	-3.13	0.05748	0.0592953	230.013	2.75	3	Plasma	Term	Negative	RP	1626	1626	111361	20018	50327	5446	7836	1626	1626	46618	2235313	1626	1626	1626	10671	1626	3251	19744	1626	28875	1626	1626	5735	3603	NA
Paracetamol sulfate	-2.45	0.25362	0.119745	230.013	3.06	3	Plasma	Term	Negative	RP	1578	154207	174535	155004	150086	66734	3559	4246	4746	34638	4615448	1578	1578	1578	72148	145989	13659	40379	1578	22289	1578	4197	4745	3157	NA
C6H9N3O3S	-2.35	0.23814	0.312046	204.044	1.12	4	Plasma	Term	Positive	RP	87483	992951	42094	138439	462528	5139	10278	266096	316497	67588	240019	275912	833812	1551335	39451	714514	51947	104722	477225	541609	10246757	2428671	35090	173453	NA
Bepantol	-2.88	0.52246	0.277577	204.124	1.47	3	Plasma	Term	Negative	HILIC	50140	551868	522800	37208	215857	106473	934068	438705	32698	101084	248254	1121871	264571	96195	296614	212739	37118	261486	195272	107222	1383654	26635167	923838	65150	494825
6079	2.45	0.07431	0.0929891	204.024	5.45	-	Plasma	Term	Negative	HILIC	130670	41581	2910	653955	2910	51566	46149	7415	143195	10809	22751	12096	76349	22913	958415	88117	27030	52290	31396	73100	2910	10622	55574	5820	89337
6035	-2.45	0.01961	0.0772711	203.056	3.51	-	Plasma	Term	Negative	HILIC	1696187	486093	2380928	94921	369280	1095159	345875	1324606	194616	210282	1326378	1117810	48453	1696723	100571	18110	271633	112019	404720	375209	84114	80124	3536309	186701	218290
C9H15F3N2O2	-2.25	0.10764	0.206433	241.118	1.52	4	Plasma	Term	Positive	HILIC	669835	3229181	230481	266742	929231	747412	23457	2108175	99221918	399208	548664	833944	762912	2693083	107069	2912849	124038	339235	471863	9594657	7102183	4438744	460409	328245	768933
5996	-3.07	0.06499	0.191317	241.08	3.7	-	Plasma	Term	Positive	HILIC	1169386	1153526	1970556	927615	862802	62826893	476486	2166382	1154887	301871	1151674	46665473	361318	959440	2061487	430360	966963	1113891	148773	2008390	2304132	1172490	2288993	683865	527265
5959	-2.02	0.01604	0.0747958	201.081	1.47	-	Plasma	Term	Negative	HILIC	93468	122517	25398	47480	21993	76761	35503	232428	430665	17583	370133	29863	469110	198236	7465	7465	7465	227321	271695	44814	459629	631550	318442	14931	118131
5955	-2.05	0.07724	0.137155	202.064	1.54	-	Plasma	Term	Positive	RP	342771	444697	42041	4173	82017	4173	4173	8346	90374	45758	4173	28273	587013	235702	4173	115981	126232	146173	267708	56824	412321	489401	4173	4173	NA
5751	2.06	0.86918	0.377054	197.07	1.99	-	Plasma	Term	Negative	HILIC	162483	13429	98202	13429	13429	13429	1342004	29474	13429	13429	13429	13429	13429	43770	13429	26858	13429	13429	13429	75360	152533	28802	13429	13429	13429
5684	-2.48	0.2242	0.285808	232.149	7.02	-	Plasma	Term	Positive	HILIC	8063	394080	899981	59572	8063	8063	8063	90107	8063	8063	8063	8063	44920	435533	8063	187834	8063	8063	61726	8063	456226	645525	8063	8063	16125
Levothym	-2.45	0.19236	0.0966345	221.093	2.52	3	Plasma	Term	Negative	RP	298867	511565	31195	8402	34638	5494	2747	142048	149215	100873	25359	31747	4131861	782651	41783	543698	78328	119847	901215	40285	2099270	450899	11915	28136	NA
5605	-3.05	0.00161	0.076475	196.058	1.82	-	Plasma	Term	Positive	RP	10726	211833	73258	8117	70867	21545	6585	134464	98471	8575	12000	38793	201168	59179	2956	2956	5912	19691	229846	41671	209803	179955	68658	7380	NA
5580	2.37	0.0695	0.191317	229.058	1.73	-	Plasma	Term	Positive	HILIC	22719	124815	57260	420344	108504	25830	10320	10320	57797	23034	49314	110834	40262	85272	195207	458380	10320	252770	24404	1115584	10320	150890	65768	20641	281404
C6H10N6O4	2.08	0.11285	0.21172	229.068	2.8	4	Plasma	Term	Positive	HILIC	551207	25019666	7713048	136995213	32159765	16531957	11187573	271684	6520939	106502817	308408	372637	115557	18066995	20750420	371361	593004	161573672	231114	13012513	511135	307735	88169567	17503293	115557
C11H14O3	-3.38	0.00746	0.091105	195.101	8.28	4	Plasma	Term	Positive	RP	483605	25206	34290	8760	241369	1362505	18333	25279	35458	17520	80765	593769	8760	36118	8760	8760	66712	44762	186270	44428	105783	18448	37836	8760	NA
5542	-2.26	0.12104	0.127185	193.054	3.51	-	Plasma	Term	Negative	HILIC	332861	34215	40622	160542	3523062	368877	16505	319917	86276	55198	793377	158859	275137	65512	193375	107647	106554	54642	33011	80000	470021	565366	75496	128263	52590
Ignotine	-3.46	0.00415	0.138658	227.114	3.49	3	Plasma	Term	Positive	HILIC	2114026	15839	15839	15839	450015	242480	15839	283190	69053	75276	177220	31679	15839	96389	15839	15839	123516	15839	35057	40361	108673	70047	587207	15839	15839
5498	4.24	0.97717	0.606699	227.121	1.43	-	Plasma	Term	Positive	HILIC	1692168	267700	655737	1112686	19961	1522163	19961	19961	1339998	2391100	1903627	39921	295437	67237	14943624	19961	132137	92465492	287382	19961	82271	19961	2082341	19961	101662
C7H8O4P2	-2.41	0.07023	0.0648546	216.981	3.38	4	Plasma	Term	Negative	RP	68768	82275	99825	16282	39291	993412	3134	92376	1269100	181083	1174298	140515	451653	417878	110350	48412	9804	216756	1754192	296235	541846	2155231	143619	17964	NA
5358	2.36	0.29363	0.185356	189.057	2.26	-	Plasma	Term	Negative	HILIC	37665	75330	177976	1489434	37665	457226	37665	37665	1861048	37665	82531	37665	37665	37665	7423290	37665	37665	37665	37665	1315567	79848	113166	2468490	1220835	4675952
5357	2.05	0.20715	0.150693	189.055	5.67	-	Plasma	Term	Negative	HILIC	105631	99170	25469	902757	9510	49495	162886	75464	101475	30755	31647	25679	111702	5729	509658	96033	77209	106489	47282	36585	5613	14895	15967	3765	21134
5348	-2.46	0.00504	0.138658	225.112	1.92	-	Plasma	Term	Positive	HILIC	117600	67821	1289212	8282	713171	75058	84251	95127	360723	50949	442849	220478	58432	527623	186515	68451	273831	8282	256921	79540	123570	690208	8282	16564	41474
5314	-2.29	0.00479	0.0323681	213.186	10.96	-	Plasma	Term	Negative	RP	10179	7937	3631	3631	45523	38712	11536	13942	3631	3631	15487	68750	16637	7262	3631	3631	75324	10352	56840	3631	56979	24743	20293	7486	NA
5302	6.52	0.79675	0.354781	188.072	1.17	-	Plasma	Term	Negative	HILIC	31692	83655	66654	56666	8277	16553	50070	95367	58750	8277	8277	8277	64900	83062	87409002	10734996	24106	8277	44297	8277	154166	1151338	8277	17419	51212
C9H10O4S	-4.38	0.39024	0.164465	213.023	8.29	4	Plasma	Term	Negative	RP	29364	4354	360777	94921	38981	26802	91715	227127	4354	16511	2049574	4354	2351048	14921110	29951	8708	232852	435251	10686	229360	344522	220728	17088980	4354	NA
C9H10O4S	-3.91	0.31963	0.141347	213.023	7.46	4	Plasma	Term	Negative	RP	329055	59844	2562367	520977	472416	243799	494400	1178050	112407	460682	5235017	47184	13314688	78049017	168959	196855	1924970	2856501	218580	1764519	2932890	2765348	87902572	85007	NA
5285	-2.23	0.20715	0.270869	223.108	1.79	-	Plasma	Term	Positive	HILIC	693729	7943832	203299	545517	1170514	26934	14974	1927898	485513	763646	493892	887048	1165021	6982723	25847	1804959	247513	1120812	1206178	618630	11834462	16557268	71392	242253	1089411
C5H8FN5S	-2.29	0.01834	0.091105	190.055	6.46	4	Plasma	Term	Positive	RP	19673	37188	2757	17332	154630	5515	2757	75174	2757	2757	57009	2757	170167	124220	2757	2757	25067	81025	9578	2757	105809	15019	313724	2757	NA
5237	3.72	0.38799	0.376226	220.094	5.68	-	Plasma	Term	Positive	HILIC	67651	51150	9451	1521666	4726	25298	171179	59497	71806	16314	18223	4726	212500	4726	2766923	51971	47174	122989	23396	4726	4726	4726	18307	4726	4726
bmse000830	-2.15	0.32708	0.40354	189.123	4.59	3	Plasma	Term	Positive	RP	156825	1130193	35316	84079	120521	2199	2199	255377	46580	170973	38289	120691	549575	865244	4398	393021	19794	187617	136199	131519	1776437	3476508	18667	10528	NA
bmse000830	-2.45	0.20836	0.287685	189.123	4.76	3	Plasma	Term	Positive	RP	264019	1738968	44792	82104	152438	8203	8203	294905	43269	69572	16407	117750	485549	1047510	8203	651790	32547	179078	180481	91958	2150861	5539775	8203	20890	NA
C7H12N2O2S	-2.77	0.6644	0.710653	189.069	2.88	4	Plasma	Term	Positive	RP	26769	116371	1336	15042	1336	1336	1336	58568	1336	6795	1336	1336	1336	3434	2671	13412	1336	1336	157693	1336	91405	122945	1336	1336	NA
5130	-2.25	0.10596	0.206433	216.134	1.23	-	Plasma	Term	Positive	HILIC	1247294	3576513	14030	167934	575854	14030	14030	1762988	177882	441944	37659	1168140	475985	5193528	14030	944451	28060	647490	1173007	603904	7877275	2223618	4619832	47958	675524
5113	3.31	0.28199	0.185192	184.025	5.57	-	Plasma	Term	Negative	HILIC	90021	43250	17076	860160	7425	25027	5887	11367	153401	14313	33626	9478	20005	6523	1720213	106035	11930	17657	13765	49176	2943	7447	54057	2943	50208
5093	-2.43	0.23141	0.307468	187.108	3.33	-	Plasma	Term	Positive	RP	24787	177129	12629	22828	77639	2310	2310	61412	41643	25116	26439	54991	336083	1006194	2310	84378	23061	98237	2310	42409	873304	304120	22152	4620	NA
5087	-2.57	0.02204	0.0789904	183.057	1.47	-	Plasma	Term	Negative	HILIC	34536	54681	25190	5210	5210	198476	5210	645694	105820	5210	284134	5210	795673	303278	5210	5210	5210	259908	2296491	5210	1335442	1047726	214583	10421	396413
5037	-4.22	0.04551	0.178526	214.016	1.15	-	Plasma	Term	Positive	HILIC	17633	472525	61240	17633	89447	556327	17633	29552363	471612	17633	173027	695449	35266	50160	264765	333086	413245	17633	17633	17633	17633	330636	56793	17633	293271
4986	4.18	0.61901	0.486366	213.083	9.03	-	Plasma	Term	Positive	HILIC	6413	839946	6413	6413	22605	6413	6790702	25872	125162	6413	6413	6413	906594	772582	210804	1083648	12826	27962400	607549	6413	125776	74938	6413	6413	27475
4974	3.68	0.76019	0.529076	213.084	3.7	-	Plasma	Term	Positive	HILIC	367455	36606	210680	10868551	400337	126013	298016	111774	123330	322032	341604	59434	90994	89861	8303595	30543	174709	62086	269042	34795	260650	159799	227140	76103	1949704
4953	-2.59	0.04115	0.17589	212.08	9.03	-	Plasma	Term	Positive	HILIC	898508	13344818	369742	403994	184473	54860	54860	990806	2917555	54860	1072981	507452	13338077	12559605	3862032	109721	640405	2736911	11400113	375692	20932778	13559440	728671	54860	1067783
4944	2.19	1	0.607756	212.083	9.14	-	Plasma	Term	Positive	HILIC	54240	328357	54240	54240	54240	54240	108479	54240	270813	54240	54240	54240	54240	162498	892703	3679719	54240	54240	372149	54240	143643	131444	54240	54240	54240
4933	-3.15	0.17415	0.268382	212.02	1.15	-	Plasma	Term	Positive	HILIC	849878	6982970	3025979	269043	4333943	11232315	2609810	321137011	7845744	1478560	2138062	8721938	1818239	2550440	4396643	5268933	5430607	959699	269043	1416969	538086	4336160	5789579	1685350	6522792
4920	-2.29	0.07023	0.12687	184.085	1.49	-	Plasma	Term	Positive	RP	343387	737377	34377	49047	29511	68684	31064	469357	70869	37270	41432	30341	1211109	993732	19175	390488	43235	63518	1323907	33367	623846	495787	41022	46026	NA
4918	2.09	0.01161	0.142829	211.015	5.85	-	Plasma	Term	Positive	HILIC	257150	208867	472634	6967263	361963	953318	1610744	187017	1422528	1197665	325289	167308	211184	507063	8223959	907393	1331431	1973741	1275869	1019292	427193	270821	1106444	262168	607421
4915	2.37	0.35738	0.358632	210.937	5.44	-	Plasma	Term	Positive	HILIC	243642	76188	122860	5594138	151168	196412	120421	85591	151929	171167	184997	88244	173045	93356	101875	199932	130432	137175	94442	161952	162716	180113	255119	131531	339073
Ethyl glucoside	3.96	0.55068	0.455468	207.088	1.71	3	Plasma	Term	Positive	HILIC	2240225	115654	12481	341902	2540678	499513	12481	679813	24962	12481	423756	31866	891172	71274	12481	378508	712603	37723	44042	935523	1656679	1647425	12481	988204	98591257
C7H8O5S	-3.16	0.13583	0.0852949	203.002	4.9	4	Plasma	Term	Negative	RP	121088	141190	270205	261978	225173	348530	102441	86365	369891	134109	15195157	34737	1002211	467037	143060	143731	274056	449206	5660681	138555	248634	126236	1138575	69473	NA
C7H8O5S	-2.57	0.04325	0.0532101	203.002	5.32	4	Plasma	Term	Negative	RP	61941	95581	207369	188057	83990	468836	28542	55416	615583	14271	4122931	14271	529088	142387	149838	91798	108441	130484	1233280	55855	372060	152235	230369	58278	NA
4708	-2.2	0.07023	0.12687	181.086	12.17	-	Plasma	Term	Positive	RP	116614	189994	69149	98689	132175	113133	123323	2895785	157615	127242	176508	655080	385597	236614	40396	195475	93983	117469	136592	145225	1429386	1902953	174304	119682	NA
4702	-2.8	0.15151	0.246708	204.098	3.42	-	Plasma	Term	Positive	HILIC	2566584	32234728	562814	1469675	6169273	873841	50266	4522692	767654	91281	1558184	3213697	3667822	28973369	855116	3798870	670740	1565987	2901501	1973546	38062693	57467841	164605	945995	4120610
4668	-2.83	0.13564	0.238896	203.103	1.58	-	Plasma	Term	Positive	HILIC	255049	862276	1001030	129360	7683868	648336	1214228	1203781	519985	577565	5721583	7965687	7688341	215429	464612	940084	394858	381310	228973	318954	18790348	14644763	892900	301707	1096912
4660	-2.16	0.16957	0.131444	178.047	1.26	-	Plasma	Term	Negative	HILIC	30282	7396	1785610	7396	711307	500243	7396	7396	302944	299830	2052145	685875	7396	7396	66144	7396	7396	7396	14792	7396	7396	7396	616609	442268	7396
C5H9NO4S	-2.46	0.05215	0.0868208	178.018	1.21	4	Plasma	Term	Negative	HILIC	78262	118736	192613	18822	146919	18822	18822	18822	409658	37643	77900	2612676	18822	47273	18822	18822	56331	249807	18822	113719	166623	314907	954057	42543	18822
4644	-3.49	0.294	0.185356	177.077	2.4	-	Plasma	Term	Negative	HILIC	25661	28588	92050	8267	43353	39280	44880	22875	62910	55496	287573	8267	289488	500685	50890	58242	8267	20258	21225	18312	41619	16535	4301992	24284	8267
4626	-2.07	0.85019	0.573223	201.098	1.74	-	Plasma	Term	Positive	HILIC	10680	10680	10680	10680	10680	10680	10680	10680	10680	10680	2234916	10680	876070	10680	10680	10680	10680	10680	21360	81455	10680	291448	10680	10680	319101
4616	-6.77	0.43171	0.234635	176.069	1.56	-	Plasma	Term	Negative	HILIC	3430	3430	3430	13799	3430	3430	6859	3430	3430	3430	3430	598285	57373	2553772	3430	3430	3430	3430	3430	3430	4911831	499085	3430	3430	3430
4578	3.09	0.16868	0.131444	175.024	5.55	-	Plasma	Term	Negative	HILIC	170162	48375	26801	1130196	35164	45626	40096	20209	172599	38436	34436	41204	27082	17649	2457004	161213	39274	39991	20474	74319	49933	58144	42227	8825	129204
4571	2.29	0.06499	0.191317	199.052	5.56	-	Plasma	Term	Positive	HILIC	852906	254780	40494	4087179	138781	258536	228020	124872	1014861	278127	275902	221836	319654	185420	6525636	920494	163394	215157	168696	522215	192040	183549	468692	46124	513345
4534	2.01	0.22851	0.285808	198.018	5.56	-	Plasma	Term	Positive	HILIC	204328	90533	67448	696327	37613	83370	68841	17100	198629	60889	75849	71607	108915	44473	1522650	150035	51726	51178	52990	118136	32804	9034	86005	7141	111293
4527	2.38	0.83396	0.30097	199.007	6.25	-	Plasma	Term	Negative	RP	113983	27114	328586	251394	233840	123971	5952	320202	303329	237825	658745	497625	377868	369259	2185630	12217181	153519	663087	225364	333341	948969	354190	1075186	40191	NA
4434	2.44	0.08424	0.191317	193.968	5.4	-	Plasma	Term	Positive	HILIC	60357	75475	33466	155133	32004	49711	60967	3324788	48874	28584	67632	21122	77525	20448	1259913	82988	68061	89368	53975	54304	59212	49821	63757	50235	10751081
4418	2.22	0.24192	0.298258	194.138	8.59	-	Plasma	Term	Positive	HILIC	6098	6098	6098	3025683	934467	127357	2639981	5990134	6098	6098	738687	418344	6098	6098	1118235	6098	12196	3611227	90510	6098	6098	6098	41370	6098	11528119
C9H10BClNO	-2.45	0.02722	0.14682	194.066	3.52	4	Plasma	Term	Positive	HILIC	508856	102259	292000	233163	6102402	1244894	12956	791502	183496	52499	1938158	489111	285944	12956	439495	91788	146079	25912	66222	72944	481779	850904	164203	265304	212855
4409	2.11	0.67708	0.326689	172.077	5.69	-	Plasma	Term	Negative	HILIC	298878	225645	106399	1926676	43862	135312	124806	155782	102188	107201	131911	114687	346628	21173	2612746	119205	137439	111577	142110	141942	28305	76343	106767	13809	107744
bmse000195	-2.39	0.20836	0.287685	175.107	3.31	3	Plasma	Term	Positive	RP	316243	3815951	69176	176343	243272	11283	11283	583899	102440	233320	81714	240522	1432297	3097382	11283	1124834	22566	322264	464313	136856	4659375	6278830	11283	28908	NA
4322	-2.94	0.0576	0.118491	174.132	3.14	-	Plasma	Term	Positive	RP	10489	75153	36592	14652	32714	27873	9609	27445	20516	10853	277315	4306	260742	514741	14124	108798	2153	38568	56449	17175	145929	232655	1582300	2153	NA
4320	4.99	0.59747	0.667761	174.131	10.5	-	Plasma	Term	Positive	RP	4744	2372	2372	2372	30961	2372	2372	11143	2372	61309	5255	2372	2372	34563	268346	2372	2372	3035692	101821	2372	2372	2372	2372	2372	NA
4312	-2.74	0.28354	0.317791	190.119	8.3	-	Plasma	Term	Positive	HILIC	4466	983823	4466	26517	61181	4466	4466	135664	10367	8932	31780	12077	116564	433019	4466	137169	4466	57277	85691	4466	1030887	1430071	4466	4466	119315
citrulina	-2.58	0.06067	0.118491	174.087	1.12	3	Plasma	Term	Positive	RP	59444	2667898	504890	48172	154951	756790	9818	1277185	92756	9818	37965	9818	1768910	3291577	26280	1636872	9818	31483	535493	104320	6928044	4458351	9818	19636	NA
gulonate	-2.43	0.15312	0.088213	195.051	0.82	3	Plasma	Term	Negative	RP	8092699	12026240	12730479	12479166	9278280	605722146	10480062	3766355	7559021	8391579	7827210	246415668	5693217	5082216	12666016	13642914	7125146	15442016	4950654	11235295	12387850	4184734	6555612	4453104	NA
4270	2.16	0.00964	0.138658	189.102	1.36	-	Plasma	Term	Positive	HILIC	209266	508035	774759	10753823	981631	488740	329446	478352	674550	624767	104633	2349407	239584	460269	3922267	989422	459130	955091	451409	540130	1063969	388262	305235	3503677	3435266
4249	2.07	0.51841	0.203461	194.036	7.93	-	Plasma	Term	Negative	RP	34357	75593	99026	48160	153223	3627	3627	42676	371751	171404	228494	117708	21981	20897	3627	34693	3627	1935627	3627	415268	45034	30164	7254	37167	NA
bmse000588	-2.62	0.08081	0.140861	173.092	1.55	3	Plasma	Term	Positive	RP	1898572	11980257	652945	601008	740423	3225	72110	1489151	1502531	1291925	915658	1496629	7921717	9011987	6451	2150103	135100	1266962	1460481	667890	16703539	19134550	21434	56831	NA
C8H16NO2	2.15	0.51841	0.203461	193.087	9.36	4	Plasma	Term	Negative	RP	40399	147099	96228	19665	45538	39330	120037	19665	54060	55993	45213	19665	89196	116937	366198	55489	60417	70709	19665	1748655	139925	61046	114947	19665	NA
Glycylleucine	-2.08	0.0954	0.200809	189.123	1.86	3	Plasma	Term	Positive	HILIC	4582095	22259230	3313789	2416620	177457	11686881	148424	5311122	2011124	3856411	1822272	3937836	29541565	27551707	593654	8929623	3850421	6941858	1925398	2037546	32866149	69965414	5038346	1234984	3858066
4187	-2.16	0.04392	0.108374	172.144	1.16	-	Plasma	Term	Positive	RP	126729	1091441	80664	28173	67164	93477	28173	154556	466059	28173	164037	94399	16121139	2166975	56346	2866644	28173	566055	2573883	28173	8016769	1193234	28173	28173	NA
2-acetamidopentanediamide	-2.86	0.02004	0.14682	188.103	2.83	3	Plasma	Term	Positive	HILIC	16123	925473	393668	16123	140827	403268	201879	336596	123374	109887	166494	8495300	1177465	723940	184950	557750	32246	32641	815706	98347	1102506	1028905	92852	16123	16123
4140	-2.77	0.18723	0.270869	188.129	8.76	-	Plasma	Term	Positive	HILIC	6908356	13579194	5841000	3987956	40071	18661990	5223809	13268774	10733135	8766190	16548666	12140767	691552639	9797160	10354361	7512052	22593642	10343906	5914516	12688612	8189055	3462723	21966994	12252322	80142
4055	-2.68	0.0562	0.0868208	165.061	2.05	-	Plasma	Term	Negative	HILIC	91963	136424	49747	9745	2707923	38199	85507	149201	220091	65125	76701	19490	1195905	191256	9745	92785	24592	37153	123651	136182	9745	141268	9745	9745	9745
4021	-2.09	0.71182	0.508068	186.087	1.3	-	Plasma	Term	Positive	HILIC	352624	11527386	37367	81861	172536	12151	2128641	6648393	31683	139555	12151	159396	3117748	22030919	12151	9595670	24303	522766	3831777	348456	50809032	50661913	12151	12151	6946535
3986	-2.01	0.11057	0.17654	168.993	8.08	-	Plasma	Term	Positive	RP	25349	702353	2072364	12674	171149	571792	47048	12674	2234863	152472	464492	985623	332668	361990	459491	53941	1037274	176602	12674	191169	12674	700323	2511411	417359	NA
3981	-2.67	0.02327	0.14682	184.073	1.94	-	Plasma	Term	Positive	HILIC	30688	333862	340945	12097	440713	406607	24193	326768	359136	329702	12097	949103	8615500	377061	536475	134301	24602	12097	5137568	318822	955860	417940	28267	12097	280210
3968	2.2	0.35738	0.203598	163.076	5.67	-	Plasma	Term	Negative	HILIC	117840	73843	41164	841607	10703	82931	202108	90308	101577	45058	45802	19841	112251	17532	1046566	92160	93829	34103	61422	44978	12916	15379	8152	16340	19572
3951	-2.96	0.05386	0.191317	183.084	1.58	-	Plasma	Term	Positive	HILIC	2871893	2176688	713228	21750	3493912	10875	10875	1190815	59680	51893	753256	22981	10875	1780167	10875	591806	10875	10875	24564	51229	3635336	2595883	10875	10875	642221
3938	3.17	0.0954	0.200809	182.044	5.57	-	Plasma	Term	Positive	HILIC	585311	201180	143802	4007222	38589	172820	156656	48641	620182	150019	195562	132079	212367	74840	7764521	564167	96034	164181	76861	267824	74800	48943	316975	18303	2286350
3884	-4.26	0.17193	0.0949819	189.003	5.37	-	Plasma	Term	Negative	RP	19243	2430	109120	230905	277302	550623	152612	18820	310636	288763	15392800	4860	909836	3115772	30065	77700	209981	300400	20379942	15710	259982	235510	572132	5858	NA
3861	2.39	0.08362	0.191317	179.118	1.51	-	Plasma	Term	Positive	HILIC	64486	32156	56502	28813	67821	87675	211519	123427	11570	125339	65080	11570	76116	11570	1308657	29685	23141	66202	93600	30299	11570	50369	216906	466790	690381
3857	2.81	0.58926	0.291308	160.897	1.45	-	Plasma	Term	Negative	HILIC	4988643	6641087	15573	29906	6833	129421	64736403	37815	1696498	112427	6833	612147	26454	2345596	549842	192868	6833	4576211	6833	6833	1259379	16792	22625	71891	13666
3836	2.39	0.07414	0.0929891	160.006	5.55	-	Plasma	Term	Negative	HILIC	416303	137939	145549	2223643	44066	149884	122017	61713	527419	185209	186232	127795	155407	94329	4319247	464274	80324	156340	122596	282526	85820	112222	296422	32828	327549
3833	-4.04	0.15312	0.088213	188.011	5.37	-	Plasma	Term	Negative	RP	129027	55980	212142	554458	461599	944332	310585	73852	412938	441145	24411692	27158	1569525	5677274	76871	184882	375188	556091	35722182	42415	487909	518970	1014546	20373	NA
3829	-4.92	0.17626	0.0949819	188.006	5.38	-	Plasma	Term	Negative	RP	3529	3529	3529	21702	28736	60000	20945	3529	3529	21293	2084559	3529	117515	466627	3529	7058	25425	8086	2505837	3529	18850	36581	67123	3529	NA
3821	2.32	0.07397	0.191317	178.059	5.66	-	Plasma	Term	Positive	HILIC	355489	3810	212075	1024988	143119	260892	32876	18323	952531	232511	255134	7619	13432	23595	4524924	81689	20373	152752	41878	348637	3810	3810	3810	100892	15277
C6H8ClNO3	2.96	0.4523	0.415257	178.028	4.08	4	Plasma	Term	Positive	HILIC	894547	440734	597116	534744	486948	212660	227658	364958	361413	567739	474675	319708	684790	486593	892635	405587	885668	588738	623765	443013	435489	471751	620930	32042103	838909
3722	-4.99	0.17193	0.0949819	187.007	8.57	-	Plasma	Term	Negative	RP	123387	61676	176259	142284	290609	236563	83232	27250	85103	418901	14944521	7009	986384	7217308	65515	184883	144058	252612	50435472	35112	292825	184807	494712	5022	NA
3721	-4.45	0.16816	0.0949819	187.007	10.09	-	Plasma	Term	Negative	RP	240242	165628	326248	520904	566133	448501	326739	63666	6781	199168	3808879	6781	1191460	3025585	85084	208444	435793	545009	72578425	27144	462320	415125	628013	13562	NA
3720	-4.67	0.34243	0.148297	187.007	8.13	-	Plasma	Term	Negative	RP	126800	40810	184319	327196	530819	166905	91341	83842	7214	307814	15688119	7214	1002862	6140606	57187	85917	106251	298585	36532499	22261	279964	206967	116968	14428	NA
3719	-5.53	0.09211	0.0697477	187.007	8.7	-	Plasma	Term	Negative	RP	108751	53059	173684	289678	347239	222200	135308	30146	6048	98322	17658665	6048	767964	5407301	65994	134050	166721	87310	51950444	20198	215068	141292	443253	12097	NA
3718	-4.25	0.15312	0.088213	187.007	7.2	-	Plasma	Term	Negative	RP	110209	92470	217863	718224	637704	396447	85237	62493	113314	132893	8316231	29565	1620112	11465727	127570	221224	536623	406299	43969239	59129	510402	340775	994909	67764	NA
C7H8O4S	-4.79	0.28346	0.129126	187.007	6.3	4	Plasma	Term	Negative	RP	25921	75384	185410	1502396	1544452	686002	225628	36478	12960	12960	54072016	12960	3475004	16974393	157333	465685	853082	1334082	135211634	158714	1591553	678662	2574002	89112	NA
C7H8O4S	-4.08	0.19236	0.0966345	187.007	6.06	4	Plasma	Term	Negative	RP	210665	97564	835883	1208087	1886292	1008203	393487	51932	18178	170691	39952875	36357	4099596	19894175	194968	782125	1631397	1602612	80404107	170667	1438766	932465	3033418	68603	NA
3715	-4.82	0.19236	0.0966345	187.007	7.64	-	Plasma	Term	Negative	RP	71992	40297	186156	477150	559041	199769	84765	60474	18695	52669	15161800	9347	1169916	7019561	89315	158043	282345	279928	43808715	53879	475471	167159	518192	42716	NA
3714	-5.26	0.19236	0.0966345	187.007	8.48	-	Plasma	Term	Negative	RP	172385	63978	245361	202943	511106	262941	137236	27047	3318	406132	4452075	6636	1141720	5686942	79620	226232	246624	369790	98742129	34850	392257	262856	549395	10418	NA
3713	-4.47	0.05231	0.05862	187.007	8.81	-	Plasma	Term	Negative	RP	212722	135444	312585	585487	751985	510066	271238	147705	125739	333193	16536154	95191	1701968	14297199	95776	274399	412163	387132	52286996	44274	689228	397851	900375	22383	NA
3712	-5.03	0.19236	0.0966345	187.007	8.41	-	Plasma	Term	Negative	RP	146629	49157	205194	187333	523160	240034	124253	5860	44050	392496	20605077	6521	883292	6671097	55419	196066	235259	293069	53299028	19633	320887	230446	308885	10969	NA
3711	-4.06	0.06074	0.0594817	187.007	9.42	-	Plasma	Term	Negative	RP	264327	236139	448436	902918	891621	672943	197113	98395	178579	259563	32446501	54596	2516458	9440945	105914	234515	398173	815883	35148881	31617	806001	456942	1324842	16920	NA
3710	-4.46	0.23814	0.115031	187.007	7.77	-	Plasma	Term	Negative	RP	195601	33079	167286	415671	791873	372784	96854	71961	4495	179056	2440546	8991	1205908	5725246	92162	189272	388731	390294	51102751	47362	361215	285110	483343	34486	NA
3709	-5.28	0.13583	0.0852949	187.007	8.94	-	Plasma	Term	Negative	RP	190873	138453	216058	510882	686400	448844	191010	117970	36402	237883	56539750	8503	1371339	7963361	81688	222609	340997	394618	62326123	39210	557543	349712	711128	16577	NA
3708	-4.23	0.09818	0.0716889	187.007	7.47	-	Plasma	Term	Negative	RP	65161	51076	137827	448833	581388	292882	65869	85690	157861	15382	2409346	15382	1297599	6854753	97547	162913	285622	546777	40033535	60412	512827	183783	476046	30764	NA
3707	-4.21	0.15312	0.088213	187.007	9.17	-	Plasma	Term	Negative	RP	351282	176277	296456	935178	1272545	810592	247124	100101	182607	334178	26574802	53119	2381192	11045800	96718	267351	488371	902040	60214463	72018	688621	177614	875775	9407	NA
C7H8O4S	-4.64	0.23814	0.115031	187.007	5.94	4	Plasma	Term	Negative	RP	99811	108694	682259	838627	1571068	1072619	266784	30790	50993	84018	56518921	10606	3841653	13391810	214144	666790	1459963	1513393	109445612	173061	1245921	887843	2867708	124067	NA
p-Cresol sulfate	-4.28	0.52833	0.206066	187.007	5.69	3	Plasma	Term	Negative	RP	284897	15486	895984	3500135	3355988	1775253	1184629	83329	133061	170503	7227	14454	5484463	13971448	110293	1134938	3014426	2304426	301558097	283023	3427083	1458739	5599896	98751	NA
3702	-4.11	0.17193	0.0949819	187.007	6.78	-	Plasma	Term	Negative	RP	127620	107426	408397	1564588	1313256	632009	276649	121644	90023	93224	32863209	56988	2646192	9583549	180960	177794	793010	1213301	75809367	120538	1429437	520000	2067485	84515	NA
3700	-4.29	0.26356	0.12351	187.007	6.52	-	Plasma	Term	Negative	RP	176130	144635	404576	1122810	1044717	684118	109385	45392	97886	397724	40081692	71966	3119897	17115343	180261	409311	950730	1297445	77415924	112053	1189758	450807	2349304	77423	NA
3699	-4.46	0.31963	0.141347	187.007	7.06	-	Plasma	Term	Negative	RP	95187	93316	351513	811624	921712	709405	166434	50300	202596	760951	32110623	8338	1702711	14177169	109372	314938	750835	812483	84578602	103748	1104636	253548	1335988	72473	NA
p-Cresol sulfate	-4.13	0.10564	0.0753829	187.007	5.37	3	Plasma	Term	Negative	RP	1497913	916075	2954314	6289616	6229279	13091640	3307038	974221	5563710	6081584	316217046	536106	21273607	79931074	946183	2088204	5000568	7360031	477100725	727501	6479060	6496881	13746227	469805	NA
3692	-2.08	0.55943	0.290687	156.895	6.12	-	Plasma	Term	Negative	HILIC	4406	6255	13296	17406	19209	11161	2122	5171	20742	16853	18626	481764	8504	11531	4244	12653	5490	26762	10344	5799	20037	5522	159077	12781	8038
3664	-2.23	0.00107	0.0281344	155.071	2.4	-	Plasma	Term	Negative	HILIC	556324	274301	1133312	58429	281291	682702	178310	225207	105301	122711	820387	285065	196072	666211	109847	117229	219146	77897	305848	232562	243920	23100	2361387	73342	31089
3644	-2.07	0.1651	0.259061	175.107	2.2	-	Plasma	Term	Positive	HILIC	2205286	13229786	865546	543744	2273031	133596	270514	2756335	1869395	1934197	1405402	3118539	5214760	14947666	133596	3758051	351764	2703210	1339845	1037171	19664229	30874240	267191	133596	2995985
3462	-2.27	0.13527	0.0852949	181.043	4.36	-	Plasma	Term	Negative	RP	289664	15881	57027	20748	84206	63717	5594	5594	5594	5594	5594	5594	138247	108873	5594	5594	5594	37278	63170	25278	242153	5594	32138	11188	NA
1-Methylurate	-2.39	0.03384	0.0493657	181.037	2.46	3	Plasma	Term	Negative	RP	110924	4438	38537	12324	47700	120355	46945	4438	167851	26163	201658	4438	474324	513202	8876	4438	32992	70276	65422	38697	213877	87847	129549	4438	NA
3427	2.6	0.05677	0.0868208	151.006	5.55	-	Plasma	Term	Negative	HILIC	944812	276535	238775	5215777	169701	255593	282346	130980	1095843	239718	312582	238515	299045	198550	9872665	976477	154267	280778	183571	577034	220885	234067	416386	63667	759859
3421	2.31	0.0612	0.0883794	150.96	5.52	-	Plasma	Term	Negative	HILIC	50661	39627	12825	125201	3575	13245	3575	3575	65369	441953	3575	7151	3575	61722	88465	82494	3575	3575	3575	60541	3575	22608	23468	3575	85230
3388	2.97	0.11285	0.121275	150.005	5.55	-	Plasma	Term	Negative	HILIC	190791	54835	50769	1143042	4571	52791	50511	9571	231783	31994	50004	32729	45819	9588	2232709	225610	9142	39439	20573	106426	26493	31166	80645	4571	134528
3358	-2.05	0.0706	0.12687	159.095	7.07	-	Plasma	Term	Positive	RP	137133	1222204	9927193	4927	786134	86720	165464	20741	2776349	223827	2097363	1527564	1178781	716417	9854	19405	1616681	659621	4927	859903	4927	1895785	1630245	1141957	NA
3311	-2.21	0.00362	0.0323681	179.144	11.12	-	Plasma	Term	Negative	RP	228483	29698	73312	24746	120335	220242	55271	6084	53038	26923	163626	152576	60498	85103	16863	6304	36066	16533	83837	3042	15114	37912	45484	3042	NA
3309	-2.16	0.06157	0.0594817	179.108	12.63	-	Plasma	Term	Negative	RP	4832	256684	7133	2416	39756	18233	2416	78225	142212	9405	41598	159989	36011	211836	27211	93964	24923	39099	2416	23470	124673	606464	247523	25391	NA
3284	-4.49	0.71823	0.508068	168.995	5.52	-	Plasma	Term	Positive	HILIC	71671	50002	59637	81890	94698	63363	53542	21023820	104805	94954	63028	71413	66237	57882	14306	90303	63040	44846	34990	64435	50970	36359	46167	49795	56349
3243	-2.21	0.03748	0.0837485	145.992	1.17	-	Plasma	Term	Negative	HILIC	332867	1628023	486668	7544	168107	7544	7544	37706	1263377	155260	161281	728546	29260	1532984	7544	15088	303162	600679	7544	166601	918308	2936166	63359	7544	325799
C6H11NO3S	-4.71	0.14737	0.088213	178.054	4.86	4	Plasma	Term	Negative	RP	1892	1892	21671	1892	1892	22294	1892	3784	16005	1892	13799	684250	1114607	3837	6944	1892	1892	8879	1892	1892	1892	8660	67643	12253	NA
C6H11NO3S	-2.87	0.09076	0.0697477	178.054	4.6	4	Plasma	Term	Negative	RP	11358	50045	164072	11358	72493	144246	11358	76561	127410	11358	117090	1138664	3237898	54626	112734	22717	27548	76031	11358	55128	49142	84870	326024	88991	NA
Citrovit	-3.6	0.06413	0.0610161	175.025	1.11	3	Plasma	Term	Negative	RP	1053401	217202	7543145	35362	70723	779038	306418	108787	126441	83017	794980	894906	35362	211498	106139	35362	284807	95233	115030	169754	35362	35362	8738090	35362	NA
3095	-2.25	0.63683	0.486366	162.112	3.61	-	Plasma	Term	Positive	HILIC	14102822	21149027	39731329	47935845	8050590	14221369	11170912	24387542	21781972	34946368	3989503	3685314	14491970	73373779	4787751	20615194	16425542	39044895	15013771	5745581	453018772	559357953	482981110	4050584	40405518
Acetylhistamine	-2.61	0.13583	0.209819	154.097	0.99	3	Plasma	Term	Positive	RP	134089	59679	58734	142845	270321	338284	33291	128715	284063	99377	498385	160913	929796	698800	208841	159816	110379	138936	23667	159489	218063	200326	8459514	90117	NA
C10H16O	-2.2	0.35028	0.421427	153.127	6.15	4	Plasma	Term	Positive	RP	137192	151171	250160	287539	395221	196898	175357	142719	218553	161489	367931	223286	940090	2412471	258246	215569	251755	292136	148522	170623	332818	324514	9436154	173617	NA
2986	-2.84	0.02109	0.0931884	152.089	2.41	-	Plasma	Term	Positive	RP	50225	42862	28053	6818	3729	1865	1865	67321	81330	1865	1865	7600	40736	68634	9154	4869	4402	5632	10044	12674	122594	61318	48517	1865	NA
2982	-2.12	0.05285	0.112826	152.068	3.22	-	Plasma	Term	Positive	RP	3533	10733	3533	3533	3533	3533	3533	8316	10856	3533	3533	3533	8927	27064	3533	7065	8059	3533	3533	3533	104911	68479	3533	3533	NA
2937	-2.92	0.01433	0.0428503	173.105	5.28	-	Plasma	Term	Negative	RP	118425	4303	51837	11917	9248	84687	2007	40005	29822	12610	61478	2007	23941	5420	2007	2007	4014	7737	112088	2007	2007	9952	82455	2007	NA
2892	-2.5	0.03391	0.0493657	172.962	1.56	-	Plasma	Term	Negative	RP	25878	289226	3682	3682	7363	27134	3682	158338	21845	3682	7648	3682	126140	100036	22311	62666	3682	3682	167416	17966	299783	121410	13237	3682	NA
2886	2.38	0.03693	0.17589	158.026	5.57	-	Plasma	Term	Positive	HILIC	1350432	485318	421697	6363056	240362	466118	322266	218181	1483255	498213	587078	438368	441231	304528	11322558	1352845	301068	484815	316346	885767	321961	223506	30955	151422	909163
2854	2.07	0.15151	0.131444	139.012	5.46	-	Plasma	Term	Negative	HILIC	219087	77719	30204	1025321	57064	116149	123563	28191	250211	67451	147682	56220	64285	43355	1963299	227721	86821	98318	73151	108197	80046	137461	148414	27990	172714
2840	2.01	0.00678	0.0641181	138.945	5.53	-	Plasma	Term	Negative	HILIC	47569	21922	50117	190343	3802	3802	18736	13223	107654	46788	3802	12078	7604	3802	310827	61327	12046	23135	3802	39521	32975	3802	34057	15408	114519
2692	-2.14	0.01814	0.091105	147.065	14.42	-	Plasma	Term	Positive	RP	10654	336151	108213	21309	211358	10654	22819	170217	125009	97502	190801	210260	622961	319102	10654	230671	72635	78317	980162	91617	405657	1005389	203699	10654	NA
2674	-2.57	0.52002	0.437758	152.043	2.8	-	Plasma	Term	Positive	HILIC	68798	20738	20738	20738	2162425	41477	49953	20738	20738	20738	77611	77590	20738	20738	20738	20738	20738	56288	20738	20738	20738	20738	20738	20738	20738
2574	2.03	0.15151	0.131444	134.987	5.53	-	Plasma	Term	Negative	HILIC	129268	45162	52729	595151	6832	61836	28450	27911	204949	47686	79558	67902	31439	40611	1028859	199941	18896	37169	34541	138196	3416	47457	113166	12973	137128
2519	-2.24	0.03936	0.050299	163.076	10.78	-	Plasma	Term	Negative	RP	34917	8572	37744	3826	40105	9319	21544	3826	8096	9781	9610	7653	9150	36825	13252	11880	219156	3826	55621	3826	33925	29231	135637	3826	NA
C5H10N2O3	-2.24	0.38759	0.376226	147.076	2.85	4	Plasma	Term	Positive	HILIC	1556301	22654332	1267220	1449053	5215444	82281	474030	3136560	1397324	1724843	1650863	451463	8272949	14154198	164562	3750585	975238	2494916	2614981	2647354	34772285	36747921	277217	355017	3043682
2401	-2.13	0.19015	0.269616	141.11	5.12	-	Plasma	Term	Positive	RP	10448	91588	5125	6523	37909	1864	6937	83941	1864	1864	1864	1864	144169	82418	9555	76021	5175	1864	153079	1864	86465	237000	1864	3729	NA
2337	3.86	0.18329	0.270869	143.938	5.5	-	Plasma	Term	Positive	HILIC	3783	35217	65929	1569948	127538	41670	86507	58622	68588	102789	49258	53047	58627	43772	4072466	18965	47389	19694	38978	54481	31203	3783	7566	66892	15115
C3H8BN2O3P	-2.73	0.03137	0.0493657	160.033	1.92	4	Plasma	Term	Negative	RP	11125	66770	8282	2117	2117	2117	2117	147009	15021	2117	2117	4234	38443	22529	8837	6298	2117	5137	61018	2117	16923	45090	26144	6881	NA
C5H8N2O2	-2.21	0.32088	0.194252	129.067	2.96	4	Plasma	Term	Negative	HILIC	271754	1108883	241898	6943	204110	6943	13886	147208	215837	71030	69945	66153	19062306	2804866	281155	3083077	67574	319463	1376230	60854	6316851	1838095	6943	6943	270166
C7H7NO2	3.69	0.65291	0.704846	138.055	4.25	4	Plasma	Term	Positive	RP	153657	78531	190228	115008	199028	185340	180159	185539	188758	120746	203669	223719	220919	146748	150710	142300	193896	266535	228909	287600	204065	217680	240249	18461146	NA
C5H6N5	3.92	0.28115	0.317791	137.069	2.73	4	Plasma	Term	Positive	HILIC	127488	36289	440159	536658	553590	1509685	230704	5930619	344876	264168	241949	1691681	18145	18145	428401	18145	135123	49209036	538710	290115	98487	18145	18110589	43626468	159887696
agedoite	-2.85	0.02715	0.14682	133.061	3.35	3	Plasma	Term	Positive	HILIC	1788259	25096148	158044	1391784	3604125	517504	450344	3147313	867447	1308593	2155655	2564167	3508904	16011175	344384	554223	613331	2441590	2579191	1793999	29678569	28846694	523143	465126	744691
C6H8FNO	3.41	0.48958	0.557007	130.065	7.83	4	Plasma	Term	Positive	RP	685530	768330	456064	740941	593961	771267	383380	570579	94860	358553	651541	319469	665490	868191	24426394	34035711	836363	1160171	705545	839822	818518	2158977	780333	423704	NA
C6H8FNO	2.93	0.78746	0.808743	130.065	7.92	4	Plasma	Term	Positive	RP	1322644	1215714	911006	1453933	1177108	1262346	812030	1696113	337152	859871	1515686	535976	1073575	1773246	41783656	39302015	1459360	1766772	1602722	1395004	2012174	4295284	939492	803933	NA
creatine	2.88	0.88971	0.577317	132.077	4.32	3	Plasma	Term	Positive	HILIC	3847764	3059538	6007601	3141689	10440632	3694693	1583388	1909771	3091700	1037235	24768604	9911333	19695498	1218161	5117588	16449226	1490164	3562680	1366122	1656737	13567135	2691613	1512702	2375108	411935785
2,5-dihydroxyhexanoic acid	-2.39	0.13583	0.0852949	147.066	3.07	3	Plasma	Term	Negative	RP	815207	327476	3033033	762068	3318131	1371859	208904	484849	276953	145919	108845	1405119	731523	11351134	1055295	563662	352771	335400	928359	817188	591425	18876020	2526966	559894	NA
1563	2.01	0.73405	0.347093	116.907	1.46	-	Plasma	Term	Negative	HILIC	11361140	14039272	18224	67182	15846	123339	209656644	248975	7372762	263505	7923	51474274	165257	5734927	1516022	1032847	80222	1474649	132533	7923	3710153	154583	227727	292020	246827
1,5-Triol	-2.47	0.81965	0.556984	127.039	1.43	3	Plasma	Term	Positive	HILIC	4372851	406237	49385	98030	16104	37859	114679	185087	16104	65306	16104	125024	32208	351085	72308	41960	106409	16104	110031	51430	140949	16104	16104	53111	97798
1528	-2.21	0.17193	0.25323	124.047	1.49	-	Plasma	Term	Positive	RP	205519	618468	61252	54275	48895	41397	42299	572645	57637	57906	36081	22518	1132006	455377	73511	174754	55975	6414	516322	58712	395507	468304	49750	43450	NA
1429	-2.41	0.12004	0.0819342	143.071	5.08	-	Plasma	Term	Negative	RP	100511	115021	163272	202360	204419	199790	107337	202904	165318	113514	542603	187446	469632	836136	181909	186996	75095	117752	141298	103121	134263	170457	8298499	115978	NA
1408	2.36	0.34697	0.202548	113.037	5.69	-	Plasma	Term	Negative	HILIC	118220	64386	2397	730955	7182	8969	136273	80468	78370	2397	4794	2397	90844	2397	603734	65575	72175	44068	9850	42665	2397	16774	5715	2397	5797
1378	-2.66	0.20895	0.287685	120.052	1.48	-	Plasma	Term	Positive	RP	98877	395583	11805	5601	3100	1550	1550	148665	30526	12410	7156	6377	730176	269656	11819	147237	1550	7397	388689	6677	366932	155289	9958	14618	NA
1251	-2.09	0.27561	0.183551	110.976	1.7	-	Plasma	Term	Negative	HILIC	373095	203829452	826017	1867459	3042827	572289	1204104	46009795	3175704	633008	5232192	1676620	22116236	120670319	1614916	31416430	913485	1788156	2289083	1964542	62974390	227046192	2043752	1204805	51130939
1222	-2.03	0.19697	0.270869	119.081	9.91	-	Plasma	Term	Positive	HILIC	14361	312282	14361	14361	430923	14361	14361	120053	1325176	14361	163933	14361	1034405	429896	14361	504038	14361	14361	45731	28722	3919162	483580	14361	14361	533651
1217	2.35	0.27561	0.31714	118.993	5.46	-	Plasma	Term	Positive	HILIC	339377	36393	97293	214416	90370	94291	3438855	3334	372753	68613	144077	92285	43595	28822	524843	155242	31309	22554	6668	79083	81042	15038	137868	49076	86982
1175	-2.89	0.00394	0.0323681	134.037	4.35	-	Plasma	Term	Negative	RP	39178	24368	3144	11668	19080	19616	1572	1572	79008	5381	6150	1572	64394	30155	1572	1572	7182	1572	29663	5612	80666	7906	37516	1572	NA
C6H9O2	-2.56	0.01655	0.142829	114.066	2.6	4	Plasma	Term	Positive	HILIC	495979781	12904175	229615934	20044004	356141840	9978266	12093910	133051480	41299738	128281677	377853345	256244618	168665722	435128612	36729123	8214519	10445097	15506597	13944410	21003951	380955189	131908236	405981954	11532211	77777900
1016	-3.28	0.34987	0.358632	112.112	5.49	-	Plasma	Term	Positive	HILIC	55808	6731827	63506	4847	132840	44573	12744	38230	30931	141711	142552	24848	18476	58546	11619	29862	9694	27059	50219	31580	4847	4847	55647	15788	156390
Benzadehyde	-2.16	0.01918	0.091105	107.049	12.18	3	Plasma	Term	Positive	RP	357065	511870	258610	273306	365958	243940	258822	8373198	396511	283182	516865	1510821	801817	608717	247159	406385	344992	629673	495439	338940	3772984	5042489	434601	243603	NA
779	-2.39	0.51468	0.437758	104.09	9.02	-	Plasma	Term	Positive	HILIC	44161	1414127	49310	10615	85746	4867	198794	4867	442883	9733	96048	73020	4164681	2924168	71714	257031	77758	207592	733050	107961	54654	709215	102363	4867	307942
778	-8.75	0.46166	0.419388	104.104	7.12	-	Plasma	Term	Positive	HILIC	661355	943839	1902016	987452	5276960105	4902942432	101801	101801	2093481	328669	910725	607141	668399	1502977	4192598	203603	1026742	1740939	3223945	578394	608223	1053686	3131316	3676658	1526938
762	-3.24	0.15312	0.229077	103.087	0.82	-	Plasma	Term	Positive	RP	158253	3804522	335670	27910	464066	41239	265868	1047087	823132	60222	228431	138827	70243180	5395201	268747	5182504	38524	502757	7128270	170504	29378704	4390687	241479	71361	NA
754	-2.67	0.35738	0.358632	103.087	9.21	-	Plasma	Term	Positive	HILIC	930750	15335742	996030	678066	1259558	450358	3296225	4505474	3099597	580779	1372720	992168	383693882	45112934	1264816	39147823	1029539	2571636	24538929	1110718	170408444	25253727	1166685	603653	11020156
746	-2.53	0.22851	0.285808	103.087	9.34	-	Plasma	Term	Positive	HILIC	1529023	22140604	1867246	749881	2438112	778839	3443413	10536642	5066186	783194	2225800	1567761	249583004	43469976	2477059	31594005	1414396	3598752	37374619	1626906	229935482	41640185	2060829	767851	18816815
741	-3.27	0.30138	0.333455	103.087	9.42	-	Plasma	Term	Positive	HILIC	2396053	47499629	1015899	963273	1391568	1030021	4187358	4002729	4483468	1043171	3285231	2132102	560373166	37561312	3187376	20243539	1025025	3823332	13854954	2072209	242707474	44351073	2595929	979579	20220775
Piperidon	2.16	0.9337	0.58391	100.076	1.27	3	Plasma	Term	Positive	HILIC	25624850	1084877	19288761	17694280	47212311	53188535	11342204	101274165	568363	15034763	166750847	36797634	18326585	901782	1465341102	198880771	27833298	90050275	34273554	26170396	36481368	47672223	125949583	8934806	29233351
659	2.11	0.4523	0.52083	101.079	3.32	-	Plasma	Term	Positive	RP	606651	4637296	686885	369019	679149	1575633	520194	10344160	4307539	588387	953334	343547	1752013	6965576	68825393	28444178	837768	3669572	3458294	742980	1990016	3200254	5780696	392877	NA
Piperidon	2.2	0.52833	0.597516	100.076	3.32	3	Plasma	Term	Positive	RP	12314789	87886483	10807422	7652802	13213467	29874081	9808275	158960489	43595736	3500101	8330027	4536462	32967511	122446234	1239652634	500862168	11730733	67060506	67901843	14684076	38228008	59945482	104171242	7468040	NA
Piperidon	2.4	0.65291	0.704846	100.076	3.23	3	Plasma	Term	Positive	RP	20239211	69702357	6849062	6056260	7809637	22479771	12854363	147289235	88262509	8967188	18931885	8106520	29410934	107116662	1450075740	384482979	11073538	66580195	44624728	8112666	31486298	34352001	88010276	8757618	NA
542	-3.19	0.17697	0.0949819	110.976	0.87	-	Plasma	Term	Negative	RP	18525	12767850	59988	103522	318544	54375	37050	3473018	18525	18525	176943	18525	1721350	9327470	84940	2202454	119994	126593	203036	85166	3602800	17894349	149745	75115	NA
507	-2.94	0.10764	0.206433	95.024	2.61	-	Plasma	Term	Positive	HILIC	22154	236153	692667	140809	259326	138317	89233	557613	20262064	93528	415632	408516	265781	177972	128497	95017	44308	619067	418342	430347	284666	484741	425152	192022	46455
496	-3.4	0.28377	0.129126	107.05	5.38	-	Plasma	Term	Negative	RP	21089	16046	44182	240749	211914	287913	45579	7924	56660	56251	5346890	7924	537859	1339842	15847	99504	166170	177560	8218729	91868	325538	225929	428764	90724	NA
483	-2.25	0.04177	0.105817	93.0117	8.95	-	Plasma	Term	Positive	RP	26829	1035853	26829	26829	149057	26829	26829	182492	170105	26829	235367	318671	291434	896798	26829	310261	53658	26829	26829	26829	26829	1259466	26829	26829	NA
457	-2.62	0.57123	0.291308	85.0295	1.78	-	Plasma	Term	Negative	HILIC	435982	39260	78521	2382917	2040104	147330	482517	79475	423128	834543	658099	757082	633111	1192471	111057	39260	279675	696724	47426719	195039	235530	1436620	796444	165532	266746
277	-3.29	0.67708	0.503181	81.0335	3.5	-	Plasma	Term	Positive	HILIC	40516	28867	155550	101512	95754	266383	100026	127804	37133	155165	113377	84229	12543699	88144	98871	79674	126670	50947	140370	26120	13060	84821	61604	109111	83156
107	-2.05	0.20715	0.270869	73.076	8.81	-	Plasma	Term	Positive	HILIC	1152016	6692574	1071094	910400	1403789	568848	612199	1126842	1232737	1029263	1202373	1052851	20541444	8681521	717065	5427221	685902	1227417	1747900	1236187	39707355	12679767	767036	607898	1898606
63	-4.49	0.05957	0.191317	70.0636	8.49	-	Plasma	Term	Positive	HILIC	3194	108169	20669	3194	12312	8534	3194	13204	21551	6387	3194	45784	177285	120071	97096	76486	3194	3194	159871	3194	7359830	132882	3194	3194	9050
