# Supplementary material for: Neuroactive metabolites and bile acids are altered in extremely premature infants with brain injury
Source: Cell Rep Med. 2024 Mar 22;5(4):101480. doi: 10.1016/j.xcrm.2024.101480 (PMC11031385; doi:10.1016/j.xcrm.2024.101480)
Supplement: Table S9. Additional data regarding the metabolomics experiments of plasma samples from sampling time point term-equivalent age, related to “data processing and integration of LC-MS acquired data” in STAR Methods [file mmc10.xlsx]

## Sheet: Tabelle1
Compound.Feature	Foldchange.log2	p.value	q.Value	mz	RT.min	ICL	Matrix	Time.point	Polarity	LC	corr_week_32_PAT_SampleID_80	corr_week_32_CTR_SampleID_81	corr_week_32_CTR_SampleID_89	corr_week_32_CTR_SampleID_90	corr_week_32_CTR_SampleID_73	corr_week_32_PAT_SampleID_94	corr_week_32_PAT_SampleID_87	corr_week_32_CTR_SampleID_88	corr_week_32_PAT_SampleID_78	corr_week_32_CTR_SampleID_83	corr_week_32_CTR_SampleID_93	corr_week_32_PAT_SampleID_75	corr_week_32_CTR_SampleID_76	corr_week_32_CTR_SampleID_77	corr_week_32_CTR_SampleID_82	corr_week_32_PAT_SampleID_84	corr_week_32_CTR_SampleID_85	corr_week_32_PAT_SampleID_92	corr_week_32_CTR_SampleID_86	corr_week_32_CTR_SampleID_74	corr_week_32_CTR_SampleID_91	corr_week_32_CTR_SampleID_95	corr_week_32_PAT_SampleID_79
Xanthine	0.28	0.82518	0.623649	151.026	2.45	1	Plasma	Week 32	Negative	HILIC	105366584	226464288	230948656	320761568	120288728	209894208	88381216	281429408	258242176	61392208	85853824	100004904	80992176	210550832	121542360	132786416	130364728	551743104	88317688	137283680	145077200	200125376	132095624
Uridine	-0.09	0.82518	0.623649	243.062	2.78	1	Plasma	Week 32	Negative	HILIC	108372368	109644608	111576304	158760352	108466456	118639704	127154008	176297040	115633928	180520336	132872504	131201840	124228976	107333976	113307952	130392560	109107552	97326080	135292224	115815680	110553488	127983760	133385232
Uracil	0.71	0.72836	0.592819	111.02	1.8	1	Plasma	Week 32	Negative	HILIC	355766	482514	383574	1658199	59485308	721610	2887620	620980	2533313	1217388	32673024	123188040	107904472	1249488	966483	110875120	1598984	6031551	7784275	1209222	2813578	63798680	1075858
Undecanedioic acid	0.03	1	0.541284	215.129	9.4	3	Plasma	Week 32	Negative	RP	799196	724026	1069219	1110239	552754	991218	731993	708461	1024483	772493	534514	620113	1349258	438327	1055897	186566	1028155	1817262	489574	748633	443926	1894691	NA
Tyrosol	0.34	0.78326	0.459723	119.05	4.36	3	Plasma	Week 32	Negative	RP	387216	341699	220882	1041369	178477	173814	197474	200033	1325843	42573	253768	333140	499046	160271	147921	122887	88567	115023	294839	801011	81561	146901	NA
Tyrosine	0.52	0.16883	0.429188	182.081	3.18	1	Plasma	Week 32	Positive	HILIC	4725088768	3209429504	3855881984	4227899648	4174065920	4707996160	2663267584	2895682304	9339507712	453326368	3718738176	4174212864	4015588352	3849599488	1781387392	3447533056	2736681728	1009983232	3154237696	4622496768	896052288	695478208	3820223232
Tryptophan	0.14	0.35722	0.665322	205.097	2.69	1	Plasma	Week 32	Positive	HILIC	1979937152	1065705152	2040142848	1141782144	2448840960	1781357056	2098112256	3080327424	2081090560	1990331520	2648825344	2164431872	1951785088	2294087680	1600840064	2291724032	1179141888	1752931200	1803303296	1803537408	793092288	1656074368	2035311360
Tryptamine	-0.94	0.85972	0.516123	146.165	0.61	1	Plasma	Week 32	Positive	RP	19162	53894	151.5	50732	409680	21272	90388	57245	303	151.5	8358	9156	13380	151.5	35286	151.5	11167	46127	23800	79984	7584	15382	NA
Trimethylaminoxid	-1.34	0.35722	0.665322	76.0757	2.29	1	Plasma	Week 32	Positive	HILIC	16121832	50513080	15590973	57845108	137558816	13969243	18244900	17261120	17357070	7439626	184606384	27218464	545711360	14947886	38295848	19953650	32948624	4161722	24972220	13612244	9128961	203714624	168590336
Thymine	-0.97	0.10056	0.290184	125.036	1.53	1	Plasma	Week 32	Negative	HILIC	6129396	1383992	14008292	6623055	3704512	3821515	438232	7201626	310197	2251027	7919698	1079751	1025944	1887543	2357052	2769210	1954377	1256884	3334869	783457	3032022	2116790	418660
Thymidine	-0.07	0.59096	0.552365	241.083	1.4	1	Plasma	Week 32	Negative	HILIC	804336	169098	56777	411078	103625	52133	83539	461240	328984	611035	44233	287266	370123	194743	264257	146131	404976	29307	55447	178645	61710	428856	201271
Threonine	-1.12	0.19011	0.429188	120.066	3.62	1	Plasma	Week 32	Positive	HILIC	13989067	1550595	27232724	30381888	837911	37964308	16479387	8840171	19786450	393080256	3318758	3651170	2581374	906606	2974603	32563004	1763946	2074364	26740146	28061792	977009	2720341	3712604
Tauro-1-hydroxycholic Acid	-0.3	0.6298	0.398456	530.281	8.32	3	Plasma	Week 32	Negative	RP	1400604	945853	4854975	1289399	1965625	958482	2909412	10853288	476681	720734	3006578	2985365	1668154	1142826	4108308	4771264	1026552	584925	796467	2990928	692159	1082353	NA
Taurine	-0.04	0.92461	0.667032	124.007	3.86	1	Plasma	Week 32	Negative	HILIC	274806880	597278528	921391680	290024288	775021632	796101312	840906944	768325632	715939264	1141660544	642476224	772240704	578906624	842169536	450956320	492373920	368859872	341502432	444642880	518135328	364021600	237456672	401603456
Tau-CDCA	-0.7	0.83659	0.488084	498.2	19.21	1	Plasma	Week 32	Negative	RP	46551	27369	354315	42405	102505	45442	117774	115185	30681	483526	124451	92600	59989	103992	88586	134577	15316	142975	305133	188224	75233	40851	NA
Tau-CA	-0.72	0.67965	0.416472	514.2	15.4	1	Plasma	Week 32	Negative	RP	54086	28915	341652	66568	42741	63516	94251	183288	29487	240950	72635	80925	107726	81165	189305	73964	14423	89880	73321	204717	30858	41626	NA
Succinylacetoacetate	-0.51	0.73086	0.434199	183.066	8.26	3	Plasma	Week 32	Negative	RP	110419	97033	126790	52762	471524	98093	93758	18507	16658	187918	90555	85732	104893	13014	161161	95576	213302	90780	21718	72929	73183	97410	NA
Succinate	0.5	0.0473	0.253199	117.019	4.04	1	Plasma	Week 32	Negative	HILIC	135278720	45738312	118213744	114730896	68815576	120451032	51257596	86453248	133585560	56101832	63063888	133000328	80667088	81004336	49147048	68750248	42757864	62007444	81296504	87533296	38128960	40331188	89343160
Spermidine	1.66	0.04652	0.139623	115.04	2.98	1	Plasma	Week 32	Negative	RP	14430527	2002202	3940208	6038175	2510854	4396088	12132399	6432683	85099136	7227247	356727	2917451	1883443	13536586	1344561	4712363	4450378	7126323	875608	2220893	34924624	890936	NA
Skatole	0.22	0.21007	0.208851	145.014	1.13	1	Plasma	Week 32	Negative	RP	11349575	6026994	8397669	5446706	12844190	11020235	9946665	12234557	11059707	9585255	12845745	9953538	9575985	10302839	8578298	10358855	4321974	9556987	8797295	11528097	4735417	9688187	NA
Serine	0.01	0.72836	0.592819	104.035	4.27	1	Plasma	Week 32	Negative	HILIC	110836880	76539576	279696032	160479952	153066880	166200624	93554392	201950752	344413760	150293344	143655568	146706944	93983856	519783680	114174464	117842760	67050772	224168688	154408672	130184448	266757024	102003000	201147632
Sarcosine	0.08	0.63552	0.853085	90.055	3.52	1	Plasma	Week 32	Positive	HILIC	29633324	14404992	13303674	26798436	43690040	28406032	9335646	39124488	36363596	4788431	24889134	27238114	8756599	23931774	10743035	21766834	13185137	23454928	35033816	51393712	20186412	4518635	12517262
Pyruvate	-0.09	0.63552	0.567908	87.0088	1.47	1	Plasma	Week 32	Negative	HILIC	90548760	100570032	152290224	295741632	106343520	106905760	82405760	464508320	146574032	101624152	187592000	319731840	332979104	131564824	81874224	12768279	49185252	542484416	29506820	451293120	40513484	100705304	17986132
Pseudouridine	-0.09	0.82518	0.623649	243.062	2.78	1	Plasma	Week 32	Negative	HILIC	108372368	109644608	111576304	158760352	108466456	118639704	127154008	176297040	115633928	180520336	132872504	131201840	124228976	107333976	113307952	130392560	109107552	97326080	135292224	115815680	110553488	127983760	133385232
Propionyl-L-carnitine	0.39	0.14928	0.390223	218.139	1.91	1	Plasma	Week 32	Positive	HILIC	999315584	850642368	1109522048	1396120064	1628832128	1549981312	1510987648	1130667520	1453542784	154772144	1129695104	1590415104	1173242368	1755923584	1320411008	1359349248	731440704	595736576	1074872192	1553312000	164503760	478079776	1856162432
Proline	0.05	0.19011	0.429188	116.071	3.02	1	Plasma	Week 32	Positive	HILIC	11739032576	12462018560	10990544896	9934840832	16592929792	11784242176	7814346752	10827036672	11089915904	10004046848	10848818176	12563284992	9098843136	16001984512	10235671552	10300486656	9110596608	11329461248	9264694272	11691407360	8225484288	7366218752	13482025984
p-Phenolsulfonic acid	-0.15	0.89066	0.51348	172.992	4.11	3	Plasma	Week 32	Negative	RP	8917478	1943935	7381240	3503814	1543560	9752096	5676841	4535738	4981366	3186139	5538245	6033055	5215955	5687889	12942191	3026097	9818678	2652295	3118374	5746757	4323761	23030493	NA
Phenylalanine	0.35	0.10056	0.332965	166.086	2.12	1	Plasma	Week 32	Positive	HILIC	4459636736	2026640896	3106346752	2360226304	4193656576	6151514624	2959431680	2646662400	3798052096	4484958720	3618042624	3521474048	2737726976	4383818752	3415599104	3315494400	3042578432	7155084800	3030747648	5932315136	4188596224	3247942656	4247498240
Phenol sulfate	-0.28	0.94521	0.52927	172.992	4.91	3	Plasma	Week 32	Negative	RP	2688010	911889	5117904	2061018	346575	3053330	1040709	1724325	1103382	702234	1057767	1474740	769636	1699665	3364334	740941	2461604	482518	430896	1049474	959665	4888747	NA
p-cresol sulfate	-0.05	0.67965	0.447885	161.107	4.25	1	Plasma	Week 32	Positive	RP	7541269	25543192	6135140	29528170	34429868	24806146	22643468	25574058	23818896	3534367	59116568	43539140	48723952	10379745	34674800	62231696	38875776	3968236	9696670	63859908	3208668	25115222	NA
Ornithine	0.64	0.0473	0.269966	133.097	8.65	1	Plasma	Week 32	Positive	HILIC	526394400	231768240	897246336	357797312	288350400	638330048	167964464	603337408	654970624	373156128	93577656	372998080	195232128	634615040	227248032	451601760	113740248	829534464	255663952	297665824	621973888	72577320	736061888
N-Linoleoyl GABA	-2.31	1	0.566357	366.3	10.42	3	Plasma	Week 32	Positive	RP	4466309	19391902	8336	11407633	1654314	16671	9929989	8336	1455496	7288561	3465935	3136091	1543887	195192680	15995312	2115693	923986	5639970	1253589	488055	393669	24440532	NA
Nicotinamide	0.28	0.35722	0.665322	123.055	1.41	1	Plasma	Week 32	Positive	HILIC	204274320	240586992	502196032	352900576	60278724	355646144	170002240	285181888	394455168	224289600	53773048	69038640	42825572	146350448	122130136	180304480	209684784	218579312	149012752	178165664	239858656	80001296	271401792
N-Acetyl-L-aspartic acid	-0.2	0.42814	0.485365	303.083	5.4	1	Plasma	Week 32	Negative	HILIC	17911404	34027632	16545349	21359832	30873754	17435640	10073910	22642342	36455284	17273250	20354852	27764520	27956872	27135782	15806611	10632750	24382900	10290401	25112894	17126940	10604383	10583691	18762636
N-Acetylcytidine	0.27	0.3246	0.460583	146.046	1.98	1	Plasma	Week 32	Negative	HILIC	9546070	9516210	28327400	15790961	12146730	16628980	3411129	39361076	6376881	8955182	1384772	8372742	3638343	7999245	858382	7737615	1813328	16750794	4058335	4559004	8658069	429191	26011180
N-acetylcitrulline	-1.25	0.26659	0.286523	218.114	1.15	1	Plasma	Week 32	Positive	RP	580593	271804	263008	415034	2757650	127665	736422	479021	890706	3108019	939833	310340	476932	470737	879383	599148	293390	63833	624214	1010397	4254859	668592	NA
N-Acetyl_serin	2.22	0.01941	0.205374	128.035	2.42	1	Plasma	Week 32	Negative	HILIC	44104144	4192625	1343359	1254560	15969106	88899972	5714463	7775774	165036258	29415313	26919261	5459909	3407433	137644829	5637926	29536242	3488829	446333312	22023753	40515827	9490014	26110277	47889596
N-Acetyl serine	0.35	0.21324	0.423048	174.041	3.79	1	Plasma	Week 32	Negative	HILIC	504799744	179154864	312825984	435942080	272763456	313608992	325439392	290948832	736224448	533718272	283603552	489455648	707891264	237827648	257828288	359489120	171202448	104599544	371811008	404533664	537605760	188548304	686414656
Mevalonic acid	0.08	0.46636	0.493447	147.066	1.47	1	Plasma	Week 32	Negative	HILIC	24300366	28923880	12148479	23322614	17798324	8779544	40317232	17904856	21248200	8441571	41883220	8039689	16854322	40281716	69785512	11812428	34215472	106352544	32373244	22221022	28713578	42871664	25682912
Methyluridine	-0.22	0.46636	0.493447	257.078	1.68	1	Plasma	Week 32	Negative	HILIC	5653979	6577835	8029754	8947026	11350335	9367514	5890192	9773038	8739057	7067044	7524045	8370490	7754824	8402565	7504372	9541544	8165448	2564531	6700880	6883440	2623447	10683216	4065755
Methylindole	0.14	0.7758	0.479818	176.071	7.05	1	Plasma	Week 32	Positive	RP	300547	2945.5	425563	200875	415271	5891	2945.5	100334	416965	125858	88848	179595	269196	2945.5	2945.5	170491	114725	2945.5	140116	59484	148731	2945.5	NA
Methylcytidine	-0.98	0.21324	0.460475	258.108	4.41	1	Plasma	Week 32	Positive	HILIC	964615	2660234	2085623808	1804933120	25343	1530575488	1730969344	907543872	633818	3180609280	19764588	11702598	1198696	1426866	2705149696	2066762	1832965120	547935	1520338688	1915544320	1766329	1435067	1056609216
Methyl-2-oxovaleric acid	0.01	0.77633	0.616065	129.056	1	1	Plasma	Week 32	Negative	HILIC	3654525696	2076332416	2571067648	4008812288	2480704256	2668696832	3683262464	5021434880	3433305856	1336589312	3028438272	2413793280	3376943872	1609735296	2840915456	796695168	817123264	3069151744	1230613760	5700307968	817580032	1751128704	1105717504
Methionine sulfone	-0.35	0.39177	0.460583	180.034	2.69	1	Plasma	Week 32	Negative	HILIC	4484969	3471655	5429218	3628036	3633634	3306003	7535274	8472202	3226407	4608005	7455267	6153653	14716028	2757560	3684669	5701976	4181167	2898257	7556822	8864521	958292	3423117	1273186
Methionine	0.22	0.68134	0.875169	150.058	2.57	1	Plasma	Week 32	Positive	HILIC	1337763072	883543936	2235730944	1295449984	1840978432	2202289920	1127959680	1598348160	1406660352	1521427840	1062069056	1122103680	122453592	1614027136	907636864	1025950976	745238464	2490002944	1465875328	1238876672	1424872704	1096326400	1123565568
Melatonine	-0.81	0.25627	0.530337	233.128	1.06	1	Plasma	Week 32	Positive	HILIC	33053.5	164435	1717136	328079	447219	297093	33053.5	1242835	281629	135859	71087	377038	66107	282483	792338	33053.5	33053.5	33053.5	105893	93104	94534	803519	858536
Malate	0.29	0.54786	0.552077	133.014	4.54	1	Plasma	Week 32	Negative	HILIC	48546088	52974580	113282480	114704440	39795080	87267768	25735376	64605460	55379416	104439856	38136452	50252572	39355468	84855528	26598286	19424254	16799116	294244640	55300744	60456780	86720440	52231812	39242476
Lysine	0.39	0.13145	0.38404	147.113	9.18	1	Plasma	Week 32	Positive	HILIC	1841773184	822184448	2269367296	1454970752	2268472064	2949159936	1255868032	1277153152	2245002752	1973756928	1132010368	2408214784	1329280128	2714772736	1184955136	1730796928	765480064	2690958592	1496464000	3019087104	1746563712	691681920	1712004864
Leucine	0.24	0.19011	0.429188	132.102	2.45	1	Plasma	Week 32	Positive	HILIC	5762574848	1875102080	3850897664	3190704128	4830639616	6321957888	3896261632	2890471936	4130548992	4563935232	4303849984	3199142144	2971104256	4469292032	3806917120	3199237120	2571026688	5579327488	3540796160	7107331072	3165537536	3302880512	3378643712
Lanthionine	0.74	0.07772	0.183492	191.049	1.03	3	Plasma	Week 32	Positive	RP	1885878	558082	790524	431590	294995	1061289	969723	120763	987687	876650	356934	291285	120722	2593225	1202602	538781	327976	1864054	239759	592389	736859	504899	NA
Kynurenine	-0.06	0.77633	0.918041	209.092	2.37	1	Plasma	Week 32	Positive	HILIC	316423104	665201152	165884048	501465312	311081216	356542880	372883136	670556672	394240032	363056896	404425536	445000576	621784448	417681696	327409856	469550720	414095488	209962848	280814784	482420288	647945280	303731520	794444608
Kynurenic acid	-1.02	0.03194	0.169213	132.081	4.23	1	Plasma	Week 32	Positive	RP	12992678	21117396	6352206	30592860	7764652	9638148	1577786	16153938	788893	9317263	12120101	8421964	12355436	12242786	8384015	3575044	15534015	10672097	13157967	16374507	19258994	6532094	NA
Ketoisovalerate	0.74	0.49021	0.361094	132.081	9.22	1	Plasma	Week 32	Positive	RP	76748048	47854180	26194338	7043522	83702464	50549020	87742360	15662481	89313208	95415120	80885600	34240396	18230496	76050152	78525208	2507369	15923356	330296384	45947116	135565056	74746640	59969176	NA
Isoleucine	0.24	0.19011	0.429188	132.102	2.45	1	Plasma	Week 32	Positive	HILIC	5762574848	1875102080	3850897664	3190704128	4830639616	6321957888	3896261632	2890471936	4130548992	4563935232	4303849984	3199142144	2971104256	4469292032	3806917120	3199237120	2571026688	5579327488	3540796160	7107331072	3165537536	3302880512	3378643712
Isocitrate	0.73	0.013	0.165061	191.02	6.31	1	Plasma	Week 32	Negative	HILIC	92208152	54638992	14985610	35450720	40305568	72425032	62654060	160872176	69060632	42744196	41615616	97305280	86805600	29574758	13826306	61757288	37659956	111446848	37424040	102281608	79362800	15807681	136813648
Inositol	0	0.67449	0.586574	179.056	2.68	3	Plasma	Week 32	Negative	HILIC	60479423	53665478	1333251	1333251	50597201	48764057	1333251	2666503	48641044	30342257	36528398	23006228	21358120	181244963	29383419	72388689	53719065	16779159	32336655	68037893	6645066	23491126	43936610
Inosine	1.48	0.42814	0.759439	269.088	2.4	1	Plasma	Week 32	Positive	HILIC	129819272	42689972	2031041	5500192	62070840	5336560	101420064	4214557	318466752	15560353	1460327	87734640	71568144	95303392	6881610	3941305	20263344	1220202	9925489	9796058	110560120	9020686	47056000
Indolpropionic acid	-4.88	0.59692	0.390326	187.007	5.4	1	Plasma	Week 32	Negative	RP	158836	1491671	84853	74682	89277160	20778	367620	442414	356747	41556	534836	175132	67239	225256	318142	355167	922550	56723	191561	148313	20778	245315	NA
Indolelactic acid	0.11	0.78326	0.479818	188.071	6.89	2.b	Plasma	Week 32	Positive	RP	858411	496324	1853417	452506	394499	496276	187340	840006	3974601	3355169	467455	641842	874069	515074	691997	1879470	1106381	415420	3361227	537331	1336674	553797	NA
Indoleacrylic acid	0.04	0.40686	0.327857	188.07	7.06	3	Plasma	Week 32	Positive	RP	1106314	1074926	1983023	1135271	890315	935060	899998	1432815	3776664	2370378	966566	878267	1372206	852349	964461	2165473	1310082	785298	2572708	2905918	1257415	879942	NA
Indoleacetic acid	0.03	0.94521	0.52927	144.045	6.73	1	Plasma	Week 32	Negative	RP	321625440	378353664	261411760	444268416	273420512	298579328	355453376	366195840	358471968	165643760	318426496	272484096	483228864	201235184	312656896	213827536	151609760	231231600	218975024	323942080	98474216	305874272	NA
Indole	-1.3	0.1115	0.199814	190.05	5.04	1	Plasma	Week 32	Positive	RP	16206.5	45682	44638	16206.5	91808	60610	16206.5	16206.5	16206.5	32413	109428	63300	192931	16206.5	71758	16206.5	297592	16206.5	16206.5	45433	65598	16206.5	NA
Indolaldehyd	0	0.89066	0.532037	118.065	8	1	Plasma	Week 32	Positive	RP	16454793	12429706	3726352	34668616	6677919	8991962	55861412	27507408	61957660	27190568	15495718	14717678	20562256	13645980	57448664	7564119	7711059	17194466	22371182	58410360	41286672	43007292	NA
Hydroxyproline	0.15	0.46636	0.789632	132.066	3.7	1	Plasma	Week 32	Positive	HILIC	459831744	817593984	369592864	969870912	796658688	1029479616	377891232	492807520	588776448	333678176	798944512	755556544	425632224	939761600	601871040	525317920	570810816	655883584	279460192	471644928	195930512	457728704	653392256
Hydroxyglutaric acid	0.1	0.59096	0.552365	147.03	4.09	3	Plasma	Week 32	Negative	HILIC	9884580	10360797	8787920	16907918	13350444	13471205	5616569	4510885	16028027	6413718	11478715	11591073	8555435	13609217	7589861	1643783	6497723	12094936	9458751	10226930	6309877	4375063	8698243
Hydrocinnamic acid	-0.2	0.67965	0.447885	151.075	11.17	1	Plasma	Week 32	Positive	RP	441579	348224	254055	364534	270418	469003	565164	438449	484119	839190	276487	617324	423919	609467	725788	475122	479500	477812	445344	762587	984684	1454110	NA
Homoserine	-0.03	0.87464	0.972547	120.066	3.93	1	Plasma	Week 32	Positive	HILIC	463960320	607153472	515842144	754005376	732793856	605412160	543120512	566234496	101944608	393080256	545468096	651896896	8650978	862638272	387334400	265464064	28766218	444250624	756912896	506217152	326696160	251859008	719896384
Guanosine	0.38	0.59096	0.808058	284.099	3.2	1	Plasma	Week 32	Positive	HILIC	1232489	7974006	64460	1699157	2092846	987178	15179206	317458	10162134	2531939	823865	8731766	10522052	5575703	495429	920413	4815903	151071	4805941	2554369	18500094	128920	6150236
Guanine	0.51	0.29387	0.583822	152.057	2.89	1	Plasma	Week 32	Positive	HILIC	1151838	257630	594959	996489	1341787	1260322	9779925	153701	7241292	2165070	974945	4848792	531213	4103752	487365	480729	4117868	1375386	1482575	2050308	16110407	559050	1057899
Guanidineacetic acid	-0.25	0.72836	0.90438	118.061	4.28	1	Plasma	Week 32	Positive	HILIC	50123312	55286656	83793800	72187552	45322564	75429960	23133568	107033712	69367368	47838344	132449840	48200164	45843052	76229496	44135060	37005984	39935916	54299644	91538088	39356360	21954972	37892848	63515192
Gly-phe	2.11	0.36841	0.313717	223.108	5.13	1	Plasma	Week 32	Positive	RP	1001364	102949	28191	82867	40309	53833	1419856	17754	5281603	131049	480739	637994	823992	21775	569428	24520	2059	4117	403363	1246101	135867	82512	NA
Glyoxylic.acid	-0.18	0.39177	0.460583	72.9931	3.03	1	Plasma	Week 32	Negative	HILIC	306636	650882	1647523	2551336	3524460	3213187	1645499	2319634	600842	1884126	1670661	1647203	1789355	1224300	1652765	677976	2575303	1368890	975491	1064881	1089154	1582281	2877452
Glycine	0.1	0.72836	0.592819	74.0248	4.27	1	Plasma	Week 32	Negative	HILIC	60662884	53283960	98058224	55688316	92773080	60284652	35576532	115229088	178046704	151334080	44522556	74932880	74302632	196685776	59698728	51533232	23780040	141596896	72062160	51423916	93843360	51738928	100764848
Gly-CDCA	-0.93	0.21007	0.208851	448.2	9.34	1	Plasma	Week 32	Negative	RP	3350	5583	47202	6823	33550	3005	14045	33857	1808	64755	12603	9912	10018	17338	11577	14497	2673	37049	65602	16370	4039	10461	NA
Gly-CA	-1.21	0.09108	0.15841	464.2	8.08	1	Plasma	Week 32	Negative	RP	1741	2157	20135	4622	5535	1742	3756	28543	1050	10756	3800	3004	6630	2811	8542	3545	693	9543	13230	7034	1489	4587	NA
Glutamine	-0.11	0.87464	0.972547	147.076	3.96	1	Plasma	Week 32	Positive	HILIC	2545335296	1894414848	3387378176	1515800192	4063984640	3536502016	1728503552	2966777088	2289549056	2540329472	2821653248	3501388288	2661942272	3846151936	2663287808	2023684224	1892635648	508276288	3433150720	2179009280	1039462208	1536937088	2915181312
Glutamate	1.2	0.77633	0.918041	148.06	3.55	1	Plasma	Week 32	Positive	HILIC	2230907	1701313	1899791	388973	2863794	2048912	235540480	1670450	2705865	2130053	3010920	1235936	799150	2359397	1516188	1498186	1759059	1823826	2697278	6475009	173402272	568629	2291245
Gluconate	-2.22	0.2651	0.431535	195.051	3.29	1	Plasma	Week 32	Negative	HILIC	171314208	258715408	414572064	186167680	169179584	402437792	503828192	188207488	178843392	862113152	433433952	73958936	37545588	1081876608	159858080	358232736	498894624	18271366	391315488	269932704	10924987392	5790058	105392160
Galactonic acid	-0.86	0.67965	0.416472	195.051	1.24	3	Plasma	Week 32	Negative	RP	1681120	460328	1690441	561328	825890	563982	1181153	448914	1031258	114377161	1730337	510421	1033787	4427226	782131	472802	119439404	77371943	416554	791951	50145085	25649408	NA
Galactitol	0.71	0.42814	0.485365	181.072	3.46	1	Plasma	Week 32	Negative	HILIC	24428452	24473578	14827010	21384808	11798109	21420154	132637560	17870042	31403060	568474752	95951936	20176522	21280128	21579308	13069929	17261948	22416846	545946496	52287668	29819654	9803127	2182228	13870904
GABA	-2.56	0.54786	0.808058	104.071	4.08	1	Plasma	Week 32	Positive	HILIC	7994151	9188230	6430475	8095852	6665838	5819393	3185807	9628180	10825378	5369731	7339766	5884522	6770628	17258668	6280662	3157014	198873632	7859669	6332711	311360032	3816054	1253957	9896807
Fumarate	0.5	0.97482	0.690053	115.004	4.54	1	Plasma	Week 32	Negative	HILIC	8550867	9059786	13570825	379099	7657441	15111412	3473029	8931151	6909066	14140671	6665949	10104274	6596831	12801963	5032249	3636434	2302761	41209400	8291345	11865292	9886060	7842400	5590917
Estriol 3-sulfate	-0.87	0.04652	0.139623	367.122	7.21	3	Plasma	Week 32	Negative	RP	454415	1110283	598774	678547	352945	238179	300249	815962	486691	218682	679650	296158	357876	408514	619025	171816	3041829	994932	599205	460091	1016305	539797	NA
Erythrol	-0.03	1	0.690053	121.051	2.68	1	Plasma	Week 32	Negative	HILIC	28444112	28896680	25918484	48172084	23716968	23112116	31205778	37205396	24273544	30053112	29053008	29551638	23903602	28393002	20813004	25301074	22924588	36710368	32481986	32884056	15972777	24130202	23276972
Dopamine 3-O-sulfate	-1.82	0.01372	0.121523	232.028	5.81	3	Plasma	Week 32	Negative	RP	117740	135722	166978	196222	144810	34759	10033	114060	57603	218280	102763	20066	117572	44406	181709	143694	1300001	37078	39082	63250	324085	40669	NA
Dopamine	-1.53	0.15446	0.23487	154.086	1.21	1	Plasma	Week 32	Positive	RP	3721.5	381798	3721.5	3721.5	3721.5	46242	29425	22804	63261	204003	169125	151284	97059	231848	64685	7443	3721.5	3721.5	124271	236376	98271	244967	NA
Dihydroxyisovalerate	0.5	0.16883	0.412237	133.051	1.18	1	Plasma	Week 32	Negative	HILIC	3808099	3417935	987727	2163402	7036186	8170943	2083854	1110439	5092358	1889799	3343892	7297403	3553876	8491870	4042288	1678618	2778004	7355832	2024287	5712799	6822476	1302193	5678195
Deoxyuridine	-0.15	0.72231	0.592819	227.067	1.63	1	Plasma	Week 32	Negative	HILIC	118411	220409	1808000	287104	72606	11355	5677.5	1057292	540540	5677.5	26646	288554	174968	33143	133622	1669927	166444	138102	392368	163099	1293344	5677.5	30835
Cytosine	0.6	0.77633	0.918041	112.051	2.5	1	Plasma	Week 32	Positive	HILIC	11418058	11940316	1749201	5704361	8554598	8983177	7402081	17794870	16074358	2547909	9564281	5739892	4343570	16931666	9158187	4306207	5821406	1997525	2531348	11496281	6161254	6927528	42253664
Cytidine	-0.1	0.68134	0.875169	244.093	2.75	1	Plasma	Week 32	Positive	HILIC	1189569	985485	4725582	1675535	4322662	3689911	4291412	7401016	2399739	8110376	4847725	3962842	2014060	4168910	2338125	2896007	3377099	3935926	5485081	4044067	1986676	2148790	3687300
Cystine	-0.24	0.54786	0.808058	241.031	4.36	1	Plasma	Week 32	Positive	HILIC	1092489	16257	107810	40433	29425	222469	27047	9353	413037	91477	352677	214132	1499350	33884	4676.5	553327	100865	29703	580795	424024	134841	4676.5	519551
Cortisol 21-sulfate	-0.61	0.02128	0.139623	441.16	9.03	3	Plasma	Week 32	Negative	RP	962625	1064403	881337	1001860	238835	508289	596202	1326655	494045	549387	1191812	616588	862010	675267	1387614	399009	1591730	770421	1271400	828132	687897	679500	NA
Citrulline	-0.03	0.97482	0.994851	176.103	4.36	1	Plasma	Week 32	Positive	HILIC	59129508	98926280	99792904	133907920	138394176	167423184	56921404	146865472	135092576	34811528	160361568	94926288	78933536	214197344	67126224	71533808	64475192	51246668	85806896	105604464	37960820	29946090	147703696
cis-Aconitate	0.63	0.08733	0.290184	173.009	5.4	1	Plasma	Week 32	Negative	HILIC	7351382	8128097	17883692	5849178	18343484	24413862	14963945	21397932	6424074	2554392	7331054	21213942	11351642	16195855	7057804	26149910	17375226	15183319	6322516	13807284	4543908	2790248	17101300
Choline	0.77	0.11522	0.350363	104.107	8.05	1	Plasma	Week 32	Positive	HILIC	17722056704	3131480320	666857600	1162268160	1892787456	1058753472	2442760960	1118916608	19076571136	7496732160	8736621568	14109198336	11768908800	15787885568	11327860736	11009082368	11281629184	18063849472	9211397120	19109824512	2498078208	792805120	13149946880
Carnitine	0.09	0.92461	0.994851	162.112	3.13	1	Plasma	Week 32	Positive	HILIC	21112907776	18715262976	26813745152	24085385216	21257142272	20892708864	29197654016	23015383040	25258264576	7619321344	25383413760	26893932544	21959258112	27060985856	23889651712	22022359040	24153864192	15317214208	28053929984	25851209728	3226076672	21984073728	22753275904
Biotin	-0.38	0.35722	0.665322	245.095	1.41	1	Plasma	Week 32	Positive	HILIC	2607425	5776298	28503260	8265361	93022272	8853552	383653	209983904	2769243	2308783	99727328	2799804	2980512	473153	2930991	170829904	2380580	3808119	3862715	2939695	2642964	2819158	538766
Biliverdin IXb	-0.26	0.67965	0.447885	585.271	7.9	1	Plasma	Week 32	Positive	RP	17157224	12881788	36862552	6713663	10754616	878265	486476	6621416	30875034	1620429	9251948	5127969	14020037	2066773	14681391	19395296	46852960	2138826	7335190	23379598	692880	1525445	NA
Biliverdin IXa	0.21	0.73086	0.46677	585.271	9.4	2.b	Plasma	Week 32	Positive	RP	29826274	44068324	69889256	16448103	7898606	481885	1709611	24220854	114780496	3345172	9988150	15832416	52874564	476215	21631654	42923348	42153848	1848093	25416576	38831996	25667970	1404671	NA
Bilirubin IXb	-2.02	0.18514	0.25551	583.256	11.7	1	Plasma	Week 32	Positive	RP	10949104	67332816	101715504	19131998	10619488	1387555	261029	21290938	10913743	106480	21589726	5783565	9674671	3050212	26095788	32628320	282825280	7761321	8517203	20043956	12280817	306969	NA
Bilirubin IXa	-1.64	0.21007	0.265501	583.256	10.4	2.b	Plasma	Week 32	Positive	RP	57355700	191686096	501446176	144186448	61850172	14271996	3260383	112514384	84900136	11225866	77171664	31248638	41917464	26539746	223336656	230318672	1372720768	33374174	116271104	123742664	709333	38865352	NA
Aspartate	0.8	0.2651	0.431535	132.03	3.76	1	Plasma	Week 32	Negative	HILIC	10156573	13338439	15177251	14708876	13538917	15680916	11846716	22357190	99076872	107871016	9134023	15454788	7206970	59225380	9549329	7789280	8848893	139161008	5328490	15253724	55725900	5753406	38751540
Asparagine	0.08	0.92461	0.667032	131.046	4.04	1	Plasma	Week 32	Negative	HILIC	99771896	69297712	124655336	114408568	129927688	171665360	73290488	129635360	137109040	30931330	115250928	103403064	75681576	165880848	82637176	72839448	43671064	46023460	105705240	138096608	31554600	48270868	89819504
Ascorbyl palmitate	-3.23	0.06592	0.183492	397.257	10.91	3	Plasma	Week 32	Positive	RP	32930	24515	27157	12746	58335	9895	19926	34121	58447	91294	69197	68634	116023	20721	67154	24601	41919	10487	326375	36966	3540448	60450	NA
Arginine	-0.2	0.59096	0.808058	175.119	9.77	1	Plasma	Week 32	Positive	HILIC	516639008	738915520	2204873472	422997824	1447367680	1979250816	1720926848	2173623552	1007631296	1863068032	2309269248	1517204480	897302848	1380289920	1102898048	1782890880	1241527808	548244608	2408138752	1842832128	1473564544	1587870080	1687053312
alpha-Ketoglutarate	-0.06	0.72836	0.592819	145.014	4.24	1	Plasma	Week 32	Negative	HILIC	7504530	14314125	2190497	44435552	29954020	18743916	7954822	34170024	69106	13310839	18194640	22128936	19147912	21323968	12660944	17742884	34553	53993524	9458286	17395650	5448765	10729794	1522304
alpha-Aminoadipic acid	-0.21	0.97482	0.994851	162.076	3.7	1	Plasma	Week 32	Positive	HILIC	8638582	2550580	10477815	2609244	15364669	8511991	11077819	11641346	4825434	6355859	21774160	17184956	9817712	5329787	6484071	17105620	6677968	4736137	35575192	23736318	6164528	3799548	5317021
Alanine	0.1	0.72836	0.90438	90.055	3.83	1	Plasma	Week 32	Positive	HILIC	579608576	673408640	802135744	624128640	732211968	650517888	494725088	1132860800	944824320	502482944	578903808	597021248	574704832	1261474432	616266176	338049984	256794256	1079088256	582672896	723627008	386921376	302909920	893967616
Adenosine	-0.87	0.2651	0.541095	268.104	1.81	1	Plasma	Week 32	Positive	HILIC	1372771	4691565	8003706	4512750	2559758	4839180	34201160	1203715	2733766	25455870	11838651	2957595	5602233	2747086	1948772	4340665	54520172	584311	26548208	2825102	29277738	1655163	2363615
Adenine	-0.81	0.08733	0.295731	136.062	1.94	1	Plasma	Week 32	Positive	HILIC	6751644	6376178	9405919	28029040	19931252	24646888	29928626	16823776	5484019	18538336	33646128	11119971	14829225	6910282	27091632	23248438	44596132	527474	37573592	17936622	11686044	54550336	3865176
7-oxoglycodeoxycholate	-2.85	0.00384	0.121523	462.286	10.61	3	Plasma	Week 32	Negative	RP	16083	32976	202104	46354	28743	5744	5744	467963	12750	173631	68403	11489	47815	16091	48579	34236	612634	99461	858114	105799	101167	64648	NA
5-Oxo-delta-bilirubin	-0.84	0.29825	0.292155	599.25	11.3	3	Plasma	Week 32	Positive	RP	1569620	2153799	3914032	778481	330502	26958	28913	828811	1413011	54880	383990	439023	1638423	156212	1396203	986516	3109363	238582	719367	1979578	475764	126534	NA
4-Pyridoxic acid	-0.1	0.78326	0.479818	166.05	2.58	3	Plasma	Week 32	Positive	RP	1030490	852053	392390	734937	558956	428277	907351	431346	868513	3142356	1056926	891822	1171014	771696	985442	272554	4096413	3954058	778143	1244123	2291169	629824	NA
3-Hydroxyoctanoic acid	0.44	0.23719	0.214376	159.103	8.48	3	Plasma	Week 32	Negative	RP	32206237	13826382	52157595	18610126	49586349	46682546	26264290	28150300	33587011	2542864	11960951	31030048	15754330	30317810	41827801	31568628	1990266	5864864	3682279	41634207	2029715	13639488	NA
3-Hydroxybenzoic acid	0.32	0.29825	0.227022	139.04	5.87	3	Plasma	Week 32	Negative	RP	124829	872584	6945295	696897	81045	7516553	4372018	10300160	1496009	3463965	7883460	4656429	2182602	113006	55223	2369359	1522280	2943291	3152945	755151	936209	1342853	NA
3-beta,16alpha-Dihydroxyandrostenone sulfate	-0.33	0.40686	0.327857	385.168	8.61	3	Plasma	Week 32	Positive	RP	8736177	6451284	6644618	7143785	1928036	5679091	4585587	12508280	5148407	5717296	8598037	4395788	5079292	3970648	8459014	1544597	15668799	9617804	4804892	7540859	7590333	4723001	NA
3,5-Tetrahydroaldosterone sulfate	-0.18	0.40686	0.298052	427.18	9.74	3	Plasma	Week 32	Negative	RP	48722188	46824569	26650295	37753193	7045543	41092507	14396737	42646673	37239765	20073213	47215971	17036587	46743577	32163553	51792406	19632489	53598320	34910019	15258864	42880763	25090989	21150743	NA
2-hydroxybenzenesulfonic acid	0.2	0.6298	0.398456	172.992	4.23	3	Plasma	Week 32	Negative	RP	12758084	2115857	11722440	2077196	1734016	7871649	4093092	4976199	9321799	3235925	4457326	3973134	3228939	2971832	9852845	1936207	5653143	2144525	1532163	5291364	2595878	17111079	NA
19-nortestosterone sulfate	-0.44	0.21007	0.208851	399.148	5.99	3	Plasma	Week 32	Negative	RP	11904484	9248868	11889496	10855402	4633340	6541004	8477193	20897009	8620140	5815048	16635096	6614002	7495107	7096264	14044113	4212890	21017322	14731560	8420277	13522370	10648807	15425846	NA
1,11-Undecanedicarboxylic acid	0.1	1	0.541284	243.16	10.65	3	Plasma	Week 32	Negative	RP	2101292	1355583	4873572	1730113	1397999	3478826	2072928	3308405	2187500	2925592	1918334	1607235	2224361	1257912	2294888	568769	1808335	5304440	1663628	3187952	2287864	2325745	NA
23241	-2.28	0.35674	0.311932	873.633	13.82	-	Plasma	Week 32	Positive	RP	63565	123760	31050	31050	257889	31050	394692	31050	76547	1208468	2005125	405618	345730	337091	70181	175884	62100	31050	1700648	166111	3906470	1979833	NA
22467	-2.63	0.33992	0.300099	667.48	14.13	-	Plasma	Week 32	Positive	RP	14343	181511	14343	14343	14343	55499	320807	447479	28685	223342	36689	222397	85133	1176007	45260	31836	184471	32841	83315	6561509	109584	190910	NA
22318	-4.11	0.12952	0.225379	648.274	11.11	-	Plasma	Week 32	Positive	RP	28539	23158	3814	7628	16430	3814	10497	7717	56183	1615470	135059	13128	91485	39846	114129	64045	86417	76238	6822750	92010	65730	239307	NA
22304	-3.83	0.14165	0.229832	647.269	11.11	-	Plasma	Week 32	Positive	RP	119578	154688	9349	64079	65559	4675	51079	57752	216534	4575407	371792	106606	197794	149221	242357	123517	314122	215642	17822986	356795	113801	1072228	NA
22283	-2.51	0.58804	0.410492	645.466	14.14	-	Plasma	Week 32	Positive	RP	67023	78739	16633	16633	51251	16633	424764	233253	33266	108038	16633	385045	16633	1308327	16633	16633	222299	16633	115724	8972312	299916	221545	NA
22041	-2.29	0.59692	0.411901	623.452	14.15	-	Plasma	Week 32	Positive	RP	247363	642991	134189	94503	23261	133682	440319	833898	163341	64651	119288	294937	131789	1585869	46522	23261	396756	75558	258426	9547387	328486	221495	NA
21940	-5.07	0.7504	0.471722	616.175	10.42	-	Plasma	Week 32	Positive	RP	49932	28453	14686	31580	25014	90844	8029	182877	37865	2678136	57716	186172	4014	92302	4014	4014	13512	30344	4014	15192	26052649	30011	NA
21730	-2.1	0.33992	0.300099	601.942	14.17	-	Plasma	Week 32	Positive	RP	38488	223870	19244	19244	19244	66982	276673	440230	69148	160684	84322	294570	148161	1082994	44857	19244	141091	51833	153660	4324130	430858	213252	NA
21723	-2.25	0.44747	0.344402	601.44	14.17	-	Plasma	Week 32	Positive	RP	54108	586982	28159	53766	32587	104901	512772	871738	198496	114468	74168	499123	114345	1672775	210345	67764	421196	68480	253369	10273726	348891	289150	NA
21654	-3.99	0.13656	0.227553	598.272	10.99	-	Plasma	Week 32	Positive	RP	21061	45660	5059	58424	29542	5059	5059	10118	41077	256087	229971	15693	173932	5059	53822	73039	10541	5059	4492403	260916	10440	16897	NA
21554	-2.07	0.76319	0.477263	590.328	11.09	-	Plasma	Week 32	Positive	RP	7255	3628	13175	3628	3628	3628	21387	244659	3628	98431	55320	9625	3628	3628	20590	44639	3628	3628	284223	100389	3628	3628	NA
21477	-2.17	0.13768	0.227553	586.273	15.14	-	Plasma	Week 32	Positive	RP	436416	4398915	26252010	1180674	8375954	21047	10524	2152461	10524	10524	2263350	179368	83422	217041	3945082	5390670	11827415	494029	1924006	457742	10524	125945	NA
21476	-2.08	0.30536	0.292155	586.273	7.91	-	Plasma	Week 32	Positive	RP	1374511	8092621	9543140	1863885	999988	45343	22672	1983937	996022	22672	2449710	442296	1030301	148103	2807646	3014084	28095026	725633	713355	1982327	22672	22672	NA
21475	-2.46	0.09032	0.185352	586.273	10.18	-	Plasma	Week 32	Positive	RP	172084	748547	1201357	552119	112462	9551	9551	342373	278091	33388	160987	88142	126639	40113	590682	364903	5322679	19102	1212168	546933	9551	84386	NA
3-[2-[[3-(2-carboxyethyl)-5-[(4-ethenyl-3-methyl-5-oxopyrrol-2-ylidene)methyl]-4-methyl-1H-pyrrol-2-yl]methyl]-5-[(4-ethenyl-3-methyl-5-oxopyrrol-2-ylidene)methyl]-4-methyl-1H-pyrrol-3-yl]propanoic acid	-2.16	0.40686	0.327857	585.272	7.91	3	Plasma	Week 32	Positive	RP	1867820	18726742	25763850	4900900	1293681	99054	48446	3911468	2829117	40244	6057505	1059760	2661331	808495	6897077	7980294	75288277	2114977	1638995	4816203	20122	95167	NA
3-[2-[[3-(2-carboxyethyl)-5-[(Z)-(3-ethenyl-4-methyl-5-oxopyrrol-2-ylidene)methyl]-4-methyl-1H-pyrrol-2-yl]methyl]-5-[(4-ethenyl-3-methyl-5-oxopyrrol-2-yl)methyl]-4-methyl-1H-pyrrol-3-yl]propanoic acid	-2.01	0.13835	0.227553	585.272	15.14	3	Plasma	Week 32	Positive	RP	937389	3854071	69128680	2696744	19133652	34540	17270	5458812	62701	17270	6207036	893981	296074	1012147	11268412	14296682	26853746	1308082	4678652	1039194	17270	265321	NA
3-[2-[[3-(2-carboxyethyl)-5-[(Z)-(3-ethenyl-4-methyl-5-oxopyrrol-2-ylidene)methyl]-4-methyl-1H-pyrrol-2-yl]methyl]-5-[(4-ethenyl-3-methyl-5-oxopyrrol-2-yl)methyl]-4-methyl-1H-pyrrol-3-yl]propanoic acid	-2.31	0.21007	0.265501	585.271	10.19	3	Plasma	Week 32	Positive	RP	440982	1804740	4310892	1264998	187124	25817	8615	1039767	841105	76578	92544	182539	339836	157477	1450436	1100653	14213456	221411	2976628	1766767	4307	213340	NA
21367	-2.02	0.24466	0.27713	579.927	14.18	-	Plasma	Week 32	Positive	RP	122828	459746	57277	46637	79241	33288	399601	553845	149908	152723	130734	424857	49591	1128009	15022	15022	391861	30044	197703	6475343	276818	185876	NA
21181	-2.7	0.39628	0.327857	568.348	11.1	-	Plasma	Week 32	Positive	RP	17862	4232	87621	4232	32751	4232	44381	916470	4232	812125	133551	27362	18732	8465	54951	131854	20545	96462	1772215	621743	34960	15182	NA
21001	-2.38	0.25884	0.286523	557.915	14.2	-	Plasma	Week 32	Positive	RP	221000	494243	31720	44029	15860	15860	288044	354895	180404	54559	193833	242815	36250	1449138	55479	15860	408520	41194	222526	7330085	348376	196870	NA
C26H52N8O5	-2.47	0.24345	0.27713	557.414	14.2	4	Plasma	Week 32	Positive	RP	85990	736178	26782	26782	26782	89739	536130	843840	53564	148467	312075	472555	247070	1808694	203553	26782	220391	114555	316457	10945095	365824	166359	NA
20827	-2.16	0.01372	0.169213	547.305	10.74	-	Plasma	Week 32	Positive	RP	101186	161419	109207	487802	373910	91090	114513	1418534	31049	1072015	254757	69994	173833	186021	233608	166301	87075	197846	1610625	690228	62097	473169	NA
20736	-2.05	0.5634	0.407368	542.39	13.61	-	Plasma	Week 32	Positive	RP	34403	17201	17201	17201	231995	43294	272951	17201	39345	818076	864822	241053	220338	98839	17201	17201	50031	17201	1213440	17201	1497041	798758	NA
20451	-2.76	0.07634	0.183492	529.293	9.37	-	Plasma	Week 32	Positive	RP	3452	15615	126456	54884	3452	3452	6903	88809	10639	227067	50078	13355	13519	3452	33728	16143	531197	58753	401713	52465	30924	3452	NA
methyl (4R)-4-[(3S,5S,7R,8R,9S,10S,13R,14S,17R)-3-formyloxy-10,13-dimethyl-7-methylsulfonyloxy-12-oxo-1,2,3,4,5,6,7,8,9,11,14,15,16,17-tetradecahydrocyclopenta[a]phenanthren-17-yl]pentanoate	-3	0.0057	0.169213	525.251	9.94	3	Plasma	Week 32	Positive	RP	59805	96655	33642	137216	4752	39254	9504	80115	4752	281349	105725	9581	71930	4752	97052	4752	260136	4752	600740	259761	64511	164990	NA
20275	-2.02	0.18034	0.253399	521.273	10.87	-	Plasma	Week 32	Positive	RP	18374	5203	139966	291202	96531	69313	49757	237183	44225	432451	440623	27290	65632	10405	92686	87312	112489	97929	1334814	154838	5203	18147	NA
20262	-2.1	0.27347	0.286523	520.377	13.62	-	Plasma	Week 32	Positive	RP	65679	32839	32839	32839	299420	32839	193873	32839	32839	992712	919084	200421	337257	244283	32839	252729	32839	32839	1336948	81485	2108247	958989	NA
20168	2.14	0.23026	0.274343	516.426	13.01	-	Plasma	Week 32	Positive	RP	3234871756	359759	294385607	147191	47815	577521101	23908	25795036	23908	46737854	17191801	199208314	617925	301341	23908	469826264	567491	77398354	348261	1790010710	177046	34910349	NA
20118	-2.06	0.29825	0.292155	513.888	14.23	-	Plasma	Week 32	Positive	RP	107171	326117	26762	78290	13381	64313	238748	153146	79983	153159	89559	297598	102845	241337	140855	33506	389893	45728	71387	5425510	312673	233832	NA
20108	-2.3	0.23719	0.274343	513.388	14.23	-	Plasma	Week 32	Positive	RP	174627	590248	86767	34573	78246	160022	466626	734509	111113	111769	172290	502320	273774	2021071	333684	77997	416288	69145	239487	10533534	474994	349311	NA
20094	-2.35	0.59335	0.411805	512.876	13.78	-	Plasma	Week 32	Positive	RP	48778	36999	14573	14573	151294	36242	210272	14573	29147	961209	1540771	221504	190960	295913	41153	69324	14573	14573	954333	14573	1594211	1060109	NA
20062	-2.48	0.07217	0.183492	511.374	11.1	-	Plasma	Week 32	Positive	RP	25305	53550	828137	139368	121395	15451	90476	1137027	3561	167236	69939	66154	129571	36442	248079	71195	1010241	139930	711321	261611	3561	7122	NA
20021	2.25	0.68264	0.447885	510.224	6.96	-	Plasma	Week 32	Positive	RP	8956	26546	4478	4478	4478	4478	4478	4478	494440	4478	4478	30183	24493	12950	38244	4478	4478	4478	101545	4478	4478	4478	NA
19934	-2.5	0.04816	0.180264	505.276	11.11	-	Plasma	Week 32	Positive	RP	7861	24642	700287	74362	60140	7861	106623	1260245	7861	138007	69561	26206	112951	18046	267154	102160	767832	105857	538623	298135	15723	71597	NA
19920	-2.74	0.08887	0.185352	504.272	11.28	-	Plasma	Week 32	Positive	RP	9873	4936	1191129	218123	43970	4936	212038	4288277	4936	97165	204840	41674	239304	4936	420564	214283	710401	142825	920260	558726	4936	147904	NA
19919	-2.37	0.09108	0.185352	504.273	11.11	-	Plasma	Week 32	Positive	RP	77264	51094	2228977	352034	268080	62980	404426	6262830	10904	832100	319664	172853	400413	170695	984173	367197	3407237	575174	1680720	1154717	88941	361355	NA
19869	-2.49	0.82426	0.499833	501.355	12.41	-	Plasma	Week 32	Positive	RP	23692	8136	522973	8136	696912	8136	115989	8136	16272	340313	607815	18029	8136	8136	211520	33829	60202	8136	8136	8136	191141	8136	NA
19792	-2.43	0.04652	0.180264	498.361	11.11	-	Plasma	Week 32	Positive	RP	71246	68780	1983480	240586	201363	63866	201455	3076351	24393	614188	193510	148819	389342	137604	637580	141774	2301930	417736	1742008	600982	29733	147786	NA
19776	-2.55	0.01716	0.169213	497.359	11.11	-	Plasma	Week 32	Positive	RP	205385	230382	6254673	777986	584937	83840	531965	9410659	28288	2078504	545141	317038	1077493	323757	1798846	417976	7445301	1519483	5769404	2034021	72821	513361	NA
19767	-2.67	0.10195	0.190216	497.276	10.22	-	Plasma	Week 32	Positive	RP	4372	11120	42394	4372	4372	4372	4372	36345	4372	123993	44975	4372	4372	4372	4372	8745	88951	4372	93249	4372	4372	4372	NA
19616	-2.41	0.06653	0.183492	491.876	14.25	-	Plasma	Week 32	Positive	RP	171815	245408	11463	39627	11463	11463	202101	262922	75853	177674	225746	225433	78274	915919	172036	22926	191233	30365	377470	5114631	302930	276787	NA
19563	-3.69	0.74867	0.471722	489.397	15.89	-	Plasma	Week 32	Positive	RP	6651	6651	6651	16785	13303	38783	104053	86226	31933	17116888	48851	23604	24312	6651	39554	76399	1205442	478226	6651	6651	899666	1593158	NA
C32H42O4	-2.33	0.25668	0.286523	489.301	10.58	4	Plasma	Week 32	Positive	RP	23841	11920	590110	26596	313453	11920	103672	2505761	11920	95524	89880	46839	94732	68571	57106	171482	11920	51840	242413	378369	11920	45463	NA
19532	-2.02	0.19208	0.262075	488.298	10.58	-	Plasma	Week 32	Positive	RP	52798	129200	2055383	125982	1185498	48748	314114	8914540	24374	532190	301532	442761	246246	424998	276254	875947	24374	188815	891870	1502484	97675	260733	NA
19433	-3.5	0.07772	0.183492	483.342	10	-	Plasma	Week 32	Positive	RP	54502	78675	430626	66208	291120	14712	119387	1393580	5605	205869	73307	138887	120938	175935	70993	99619	11211	97694	9405834	230376	91662	221568	NA
19404	-2.23	0.03979	0.169213	482.312	9.72	-	Plasma	Week 32	Positive	RP	2747	13620	80769	5494	49652	2747	71833	803061	2747	7858	30481	13192	52021	16464	70638	46441	22456	2747	152735	77954	2747	50421	NA
19316	-2.33	0.5727	0.408293	480.235	6.46	-	Plasma	Week 32	Positive	RP	84339	193299	1363540	92786	3979647	62255	202528	222553	99569	6707	581263	88723	48810	93261	96967	100756	100196	13414	18905	205048	6707	24806	NA
19271	-2.08	0.17259	0.246696	478.426	14.2	-	Plasma	Week 32	Positive	RP	84399	84399	1247401	84399	1458947	84399	84399	84399	84399	84399	904452	168798	84399	84399	1046211	84399	480964	84399	216579	84399	84399	84399	NA
19060	-2.93	0.10299	0.190216	469.361	14.26	-	Plasma	Week 32	Positive	RP	236662	659635	35202	70404	35202	76850	35202	460463	35202	362596	74017	152296	223867	1325196	35202	140223	740557	140887	605440	7725435	517288	433488	NA
19030	-2.37	0.02635	0.169213	468.323	11.11	-	Plasma	Week 32	Positive	RP	4122	8244	1532057	270973	238476	52861	60347	2886187	9253	776382	167307	153366	305863	176645	540841	103639	1902087	565053	1039827	464515	4122	177114	NA
18950	-3.15	0.61972	0.425191	466.335	10.74	-	Plasma	Week 32	Positive	RP	28340	3379	244625	3379	185776	6758	93775	220254	3379	20043	44469	81047	58031	29339	61957	100791	22643	3379	5064056	50956	3379	26956	NA
18921	-4.64	0.30005	0.292155	465.331	10.74	-	Plasma	Week 32	Positive	RP	26488	112379	744382	26488	611800	26488	62167	808617	26488	26488	26488	106992	52977	117797	26488	105465	26488	26488	17554016	83114	26488	62134	NA
bmse000651	-2.61	0.32319	0.299898	464.301	10.6	3	Plasma	Week 32	Positive	RP	8158	8158	32907	8158	8158	8158	8158	130862	8158	8158	8158	8158	8158	8158	8158	8158	73881	18927	549743	8158	16316	8158	NA
18528	-10.39	0.23763	0.274343	450.32	10.6	-	Plasma	Week 32	Positive	RP	4418	4418	10257	4418	4418	4418	4418	4418	4418	4418	4418	4418	4418	4418	4418	4418	4418	4418	88932566	8837	4418	4418	NA
18527	-10.51	0.23763	0.274343	450.32	10.55	-	Plasma	Week 32	Positive	RP	5699	5699	23289	5699	5699	5699	5699	5699	5699	11397	5699	5699	5699	5699	5699	5699	5699	5699	124656976	5699	5699	5699	NA
18517	-2.28	0.01599	0.169213	450.202	11.67	-	Plasma	Week 32	Positive	RP	8896	24859	17793	54907	100564	8896	8896	118760	8896	165358	107347	8896	24631	8896	77211	8896	291383	101970	576038	8896	8896	32876	NA
Glycoursodeoxycholate	-3.71	0.08329	0.185352	448.305	10.74	3	Plasma	Week 32	Positive	RP	10727	25712	843801	10727	635160	10727	92289	1812565	10727	320553	92269	142575	154356	94827	110419	146861	21454	137747	10702745	437570	32278	200864	NA
18469	-7.99	0.02638	0.169213	448.306	10.04	-	Plasma	Week 32	Positive	RP	11831	10082	130062	11184	40101	7456	3728	361615	3728	3728	20689	3728	21895	9774	20439	19548	3728	3728	28376494	104858	3728	75113	NA
18468	-9.84	0.0656	0.183492	448.306	9.87	-	Plasma	Week 32	Positive	RP	5286	5286	34550	5286	5286	5286	5286	280367	5286	22480	5286	5286	5286	5286	10572	5286	5286	5286	72353044	30438	5286	5286	NA
18467	-2.16	0.09108	0.185352	448.306	10.58	-	Plasma	Week 32	Positive	RP	126138	142325	1299559	150569	1023281	43317	165646	3940329	25010	800659	299529	467313	390440	531483	488964	658502	17100	372719	6803735	1379484	147059	405689	NA
18466	-2.27	0.03151	0.169213	448.305	9.49	-	Plasma	Week 32	Positive	RP	29614	57282	352151	39585	195310	2346	45839	428263	4692	35536	64248	48224	57636	55075	99130	44437	2346	63043	763292	168953	32164	110784	NA
18279	-4.1	0.03621	0.169213	442.316	10.76	-	Plasma	Week 32	Positive	RP	3046	17310	3046	3046	15757	3046	8503	58247	31200	32146	65820	6091	32993	3046	39002	3046	42088	3046	132107	14369	1671833	3046	NA
18165	-2.03	0.45794	0.347999	437.363	15.14	-	Plasma	Week 32	Positive	RP	61838	6659	327332	17016	311010	6659	226246	6659	13318	2160984	107355	128465	16758	6659	71074	17555	516278	266773	1225873	53409	1329657	142442	NA
18011	-5.91	0.10456	0.190216	432.311	10.76	-	Plasma	Week 32	Positive	RP	93807	5802	365877	74416	249553	42442	11603	1240392	5802	1020014	207933	70156	211685	48125	115723	109822	5802	273706	73629181	502204	41543	347856	NA
C24H50O4	-2.37	0.14441	0.231186	425.359	15.44	4	Plasma	Week 32	Positive	RP	8520	23638	304011	8520	741671	8520	109141	21468	201901	908981	981102	8520	8520	17040	585734	224885	1018171	25258	1312135	524338	44168	8520	NA
17638	-3.01	0.43352	0.337352	420.244	10.9	-	Plasma	Week 32	Positive	RP	25906	5032	5032	5032	89862	5032	54937	16293	62141	56675	113489	48324	101741	5032	59942	26033	10063	5032	105262	18154	3261603	62333	NA
17490	-3.58	0.00148	0.102058	415.32	13.46	-	Plasma	Week 32	Positive	RP	33243	67241	197369	89867	73973	33243	33243	79236	33243	1028011	139689	66487	171899	33243	33243	33243	542166	33243	3482863	279034	511200	86156	NA
17486	-5.2	0.32955	0.299898	415.304	10.77	-	Plasma	Week 32	Positive	RP	21008	9229	29547	9229	114074	9229	58965	563264	9229	396444	77258	9229	18458	22209	9229	60444	9229	109413	20270082	226066	9229	154629	NA
17402	-2.51	0.08978	0.185352	412.284	10	-	Plasma	Week 32	Positive	RP	17883	8942	295608	64712	217544	8942	80787	1217059	8942	161433	80893	112012	81853	140748	96590	85600	8942	104382	2345610	182567	42182	172097	NA
C26H37NO3	-2.24	0.03194	0.169213	412.284	11.11	4	Plasma	Week 32	Positive	RP	101809	101477	2399749	454049	507314	144565	293808	5013180	9434	971895	226651	239749	587146	293447	975660	264065	3877788	800993	1846071	1068681	79362	315760	NA
17373	-2.28	0.4355	0.337352	411.431	16.45	-	Plasma	Week 32	Positive	RP	26725	53450	26725	26725	1669505	26725	174406	58908	88162	2520690	939717	64565	60287	26725	280782	78020	59861	252848	1013323	249491	253726	147510	NA
16694	-3.01	0.15733	0.23487	390.272	10.76	-	Plasma	Week 32	Positive	RP	6318	6318	6318	6318	32264	6318	6318	6318	6318	6318	6318	6318	6318	6318	6318	6318	303619	6318	346005	6318	12636	6318	NA
3,12 Dioxocholanic acid	-3.74	0.1815	0.253399	389.268	10.76	3	Plasma	Week 32	Positive	RP	5415	63236	98379	5415	381083	5415	10829	123073	14106	44785	25309	55503	5415	5415	5415	5415	1268377	57909	2285472	5415	95528	27953	NA
16627	-2.41	0.47379	0.355543	388.354	16.46	-	Plasma	Week 32	Positive	RP	12275	12275	12275	12275	1660913	12275	167014	12275	65255	2381237	803185	41206	24550	12275	175163	115555	76169	220371	1287467	185396	159518	388780	NA
C19H28B2N2O5	2.19	0.10152	0.190216	385.231	11.95	4	Plasma	Week 32	Positive	RP	309581	38108	38108	254257	91942	244419	6419188	38108	76216	308866	739695	583856	176924	513767	644196	339923	125506	554149	38108	38108	930212	38108	NA
16504	2.12	0.07772	0.183492	384.228	11.96	-	Plasma	Week 32	Positive	RP	2210417	322356	72382	953678	323622	1183359	28315321	189713	429872	1055074	2975599	2651040	1028189	3163325	2570075	1269392	409654	2506335	140216	1089444	4641220	36191	NA
16411	-3.68	0.01549	0.169213	381.332	15.58	-	Plasma	Week 32	Positive	RP	26189	15849	180223	21004	1053933	7924	7924	48835	7924	236382	847598	28354	7924	52176	197767	54021	174579	7924	808396	81119	124439	7924	NA
C13H31B4N4O6	-2.06	0.21007	0.265501	380.284	13.43	4	Plasma	Week 32	Positive	RP	528407	23285	1274557	1001823	3729493	520495	562452	87143	3703604	28060759	3033785	866270	73978	46571	3937972	1207880	6053495	299631	1963173	3660306	8576477	6980113	NA
16291	-2.44	0.4355	0.337352	378.27	13.05	-	Plasma	Week 32	Positive	RP	10754	10754	354437	58023	1662497	21509	539353	10754	1067034	15101484	1721845	407974	10754	10754	2147473	221571	2622070	430283	636012	115281	3915080	2983061	NA
16258	-2.04	0.36841	0.313717	377.266	13.05	-	Plasma	Week 32	Positive	RP	695009	125029	1857774	917766	5959311	871880	2873832	283049	5505344	67424061	8323710	2139122	268571	139209	8467647	1294666	12932288	2808928	3557449	3198413	16090577	12754599	NA
16220	-5.67	0.01422	0.169213	376.305	12.73	-	Plasma	Week 32	Positive	RP	15321	15321	56590	32613	15321	15321	15321	15321	15321	5731127	78728	15321	15321	30642	15321	15321	3220589	15321	127504	15321	414989	1951519	NA
16211	-5.73	1	0.566357	376.211	10.19	-	Plasma	Week 32	Positive	RP	5232	5232	5232	5232	5232	5232	10464	5232	5232	4626877	5232	5232	5232	5232	5232	5232	5232	5232	5232	5232	5232	74578	NA
16161	-2.02	0.74517	0.471722	374.316	13.04	-	Plasma	Week 32	Positive	RP	17205	17205	17205	17205	143576	116658	159148	17205	253916	2774719	315125	69365	17205	17205	356264	62013	523966	34409	17205	430520	846120	664989	NA
16158	-2.69	0.5666	0.407368	374.304	11.1	-	Plasma	Week 32	Positive	RP	18852	5179	5179	23490	49593	5179	36797	438983	5179	385627	82850	22483	10359	5179	23697	60694	5179	25799	1076883	271554	33467	5179	NA
15954	-2.28	0.06592	0.139623	669.387	11.55	-	Plasma	Week 32	Negative	RP	28278	27370	953888	154675	462974	114344	378022	225855	7360	1815339	578925	301835	14720	526127	400574	336582	137271	154282	7443938	369081	398705	269077	NA
15953	-2.05	0.09108	0.15841	669.387	11.32	-	Plasma	Week 32	Negative	RP	49706	19298	1576946	208026	625296	147435	550968	349140	10887	2134928	1131342	228191	72297	690089	668787	841352	223315	238502	8811759	830513	571674	379295	NA
15924	-2.51	0.85873	0.516123	368.306	10.42	-	Plasma	Week 32	Positive	RP	86505	577744	5029	310910	15742	5029	287761	5029	17895	188348	86427	88896	10059	5821536	391436	48985	5029	111526	16150	5029	5029	433582	NA
15912	-3.18	0.06592	0.139623	657.332	12.28	-	Plasma	Week 32	Negative	RP	39584	59850	67150	96739	121841	69714	49033	97587	110206	1358079	234991	30020	63229	5849	40389	11698	221709	179175	6490086	235292	125074	271581	NA
15911	-3.83	0.03164	0.139623	657.331	11.27	-	Plasma	Week 32	Negative	RP	3617	18015	3617	14859	8019	3617	3617	54446	10683	592153	24741	3617	60174	3617	3617	7233	121420	119961	3168726	175411	128115	270709	NA
15888	-2.4	1	0.566357	367.304	10.42	-	Plasma	Week 32	Positive	RP	1024304	4697945	30836	2773396	305311	30836	2386271	30836	350113	1719728	780234	726993	415685	47211595	3905813	516718	153675	1008499	263176	61672	79035	5836188	NA
15883	-3.02	0.3322	0.248974	653.392	12.3	-	Plasma	Week 32	Negative	RP	59860	5239	273373	90781	361180	141502	213018	65965	8609	9693951	1110240	338737	6858	413000	389873	352099	344469	554325	14668442	309175	977472	298223	NA
15880	-2.12	0.11885	0.175268	652.407	11.6	-	Plasma	Week 32	Negative	RP	16913	5975	13551	47991	2988	7659	2988	73673	26727	79645	78454	2988	2988	2988	10869	9395	82019	31200	341733	87583	30668	50616	NA
15740	-2.59	0.28115	0.29002	364.197	8.22	-	Plasma	Week 32	Positive	RP	41110	20555	136194	20555	273225	20555	20555	20555	20555	20555	20555	20555	20555	821263	511847	20555	20555	20555	173414	20555	20555	20555	NA
15735	-2.49	0.23763	0.214376	619.385	12.48	-	Plasma	Week 32	Negative	RP	9837	9837	9837	9837	9837	9837	9837	9837	9837	267764	9837	9837	9837	9837	9837	9837	9837	9837	420876	9837	19675	9837	NA
C29H52N6O8	-2.12	0.03194	0.139623	611.38	11.71	4	Plasma	Week 32	Negative	RP	23312	56520	92195	89945	50433	131776	21746	460876	51090	904136	112629	40416	215305	13822	49231	36505	153927	101984	669599	508532	68747	344096	NA
15641	-2.11	0.64352	0.404509	601.29	8.73	-	Plasma	Week 32	Negative	RP	22440	8076	8076	38868	8076	48541	16153	44791	71044	347004	29253	8076	8076	18973	38835	46568	29648	178857	2794505	63927	8076	189011	NA
15550	-2.04	0.12583	0.175268	587.217	8.29	-	Plasma	Week 32	Negative	RP	22557	55621	8903	104940	3960	3960	19524	253512	3960	537961	29706	3960	54028	3960	7920	31451	150821	136716	480383	154943	3960	101734	NA
15517	-2.25	0.23026	0.214376	583.314	10.74	-	Plasma	Week 32	Negative	RP	101168	66927	76880	16616	782612	34928	695539	144583	5456	5456	215770	69039	27492	81996	121526	26648	106634	5456	7765620	134217	10913	39293	NA
C27H40N2O12	-2.3	0.09668	0.159655	583.257	15.44	4	Plasma	Week 32	Negative	RP	7632	503486	3942672	96880	1285788	2119	2119	171431	2119	2119	246454	2119	2119	2119	371389	751468	1216222	4237	309162	10196	2119	5041	NA
15487	-3.47	0.15624	0.190589	581.297	11.68	-	Plasma	Week 32	Negative	RP	4128	4128	86491	8255	91220	28146	11351	4128	4128	1727031	648279	87346	4128	112748	88162	33683	37867	66369	2461635	60342	202743	27782	NA
15468	-3.25	0.00819	0.121523	579.39	12.99	-	Plasma	Week 32	Negative	RP	14218	33823	175851	22275	31950	8700	16235	71810	13920	355425	79224	4350	46052	4350	13372	16462	43199	9853	564012	124679	128810	11833	NA
15413	-3.51	0.29498	0.227022	567.338	11.1	-	Plasma	Week 32	Negative	RP	4687	4687	17178	13106	38333	4687	9834	370590	4687	497196	98059	12742	4687	4687	38484	40719	4687	18678	859662	374500	4687	9374	NA
15410	-3.32	0.23279	0.274343	356.294	11.09	-	Plasma	Week 32	Positive	RP	5041	5041	11281	5041	25948	5041	5041	408136	5041	313474	49847	5041	5041	5041	10082	58838	5041	10626	943352	222175	5041	5041	NA
15396	-3.38	0.00213	0.121523	566.335	10.04	-	Plasma	Week 32	Negative	RP	2985	15265	21893	19564	5970	2985	2985	55575	2985	79131	2985	2985	28350	2985	2985	2985	62072	2985	75753	30455	53369	8289	NA
15395	-2.64	0.25925	0.214663	566.335	11.11	-	Plasma	Week 32	Negative	RP	84599	14669	45378	60013	79194	7334	80571	1387481	7334	1796075	395046	29010	24040	26954	171892	292356	57145	126785	2990707	1112165	116464	117421	NA
15328	-2.47	0.0531	0.180264	354.279	11.17	-	Plasma	Week 32	Positive	RP	5817	5817	227274	11634	27892	5817	19281	1119353	5817	31434	80485	24456	51256	5817	178322	128314	22043	5817	102744	294312	5817	155537	NA
3-[4,7-bis(2,3-dihydroxypropyl)-1,4,7-triazonan-1-yl]propane-1,2-diol	-2.04	0.26978	0.286523	352.246	12.73	3	Plasma	Week 32	Positive	RP	234645	106689	273486	489877	196704	153011	34306	68613	34306	34306	2667903	298720	152976	34306	1009007	393180	3673965	34306	388182	1070015	34306	240489	NA
15233	-2.37	0.20101	0.265501	351.273	10.11	-	Plasma	Week 32	Positive	RP	6372	36924	3123	19207	3123	3123	3123	3123	3123	3123	6246	3123	3123	158907	18091	3123	3123	3123	3123	3123	3123	10884	NA
15215	2.26	0.0943	0.15841	540.13	4.29	-	Plasma	Week 32	Negative	RP	781231	99241	289441	432504	123220	99345	672036	548593	2537277	4412	97832	124557	4412	4412	145058	105040	4412	4412	4412	52572	111013	8825	NA
15132	-2.51	0.01372	0.121523	529.265	10.76	-	Plasma	Week 32	Negative	RP	200758	135415	328789	338562	497316	12672	206405	2203984	44081	1574891	338156	177670	294130	271844	337363	240548	25345	321609	7085864	506140	138849	574968	NA
15130	-9.22	0.04179	0.139623	529.266	9.55	-	Plasma	Week 32	Negative	RP	4611	9223	116670	4611	28180	4611	9507	230262	4611	36838	4611	11223	4611	4611	32432	4611	127965	4611	55403060	35258	54929	4611	NA
Glycochenodeoxycholyl 7-sulfate	-7.98	0.00661	0.121523	528.264	9.55	3	Plasma	Week 32	Negative	RP	16702	35548	482766	61010	131046	10759	78751	617004	27882	125217	74139	61640	129484	16970	205756	169619	440859	5379	197023587	298649	326776	284960	NA
Glycochenodeoxycholyl 7-sulfate	-2.46	0.0525	0.139623	528.264	10.75	3	Plasma	Week 32	Negative	RP	347873	250578	951507	1061398	2189713	417103	815578	7355729	125289	5211423	1381359	536361	585340	813015	839399	875094	125289	813338	21793188	1937789	351436	1650824	NA
2-(N-[2-(benzotriazol-1-yl)acetyl]-2-methylanilino)-2-(3,4-dimethoxyphenyl)-N-(2-methylbutan-2-yl)acetamide	-2.68	0.04835	0.139623	528.264	8.27	3	Plasma	Week 32	Negative	RP	64511	66065	210638	129093	30708	4861	31796	345876	4861	72206	51575	36028	26448	9721	211356	52475	1287602	52369	384640	60684	497915	14784	NA
15102	-4.08	0.02638	0.139623	527.298	11.11	-	Plasma	Week 32	Negative	RP	5082	5082	391709	52449	42253	5082	31569	1458355	5082	168170	5082	5082	16495	21423	112869	10164	727552	41843	600235	133215	5082	12742	NA
15012	2.24	0.52534	0.365604	518.182	12.49	-	Plasma	Week 32	Negative	RP	324122	233769	2858	331634	73918	5715	6171408	2858	3883513	1429500	8287	288901	211251	382462	234588	81127	860144	17442	2858	898077	116162	93758	NA
C24H39NO7S2	-2.39	0.06254	0.139623	516.209	8.56	4	Plasma	Week 32	Negative	RP	4067	257693	10121	433226	4067	151462	53107	273335	55653	571664	4067	4067	4067	8134	22404	4067	487823	4067	421301	56922	142564	413464	NA
14963	-2.17	0.26659	0.286523	347.16	8.88	-	Plasma	Week 32	Positive	RP	1355271	2126941	646117	47158	1997037	81871	1481524	258601	7333951	19791222	5174424	1685020	4716881	1033473	3337819	1491293	1045934	453922	79367960	5036128	3113667	6223803	NA
TAUROCHOLIC ACID	-2.38	0.12295	0.175268	514.285	9.62	2.b	Plasma	Week 32	Negative	RP	794714	365495	5320957	712846	1890319	191227	1658235	4869661	233693	3522972	2475587	1849896	1639404	739047	2092503	2586882	356857	684983	59630900	3118202	1302204	982629	NA
7-oxotaurodeoxycholic acid	-2.5	0.00385	0.121523	512.269	10.23	3	Plasma	Week 32	Negative	RP	120432	161124	1555200	366499	194706	84599	191074	1850314	9720	718663	393520	359288	495699	199597	599110	371781	5508246	192589	2655308	529299	733243	180534	NA
14912	-2.49	0.01037	0.121523	511.364	13.63	-	Plasma	Week 32	Negative	RP	141477	12339	3208	3208	3208	102408	227557	3208	654958	7957039	3208	102868	26478	62947	3208	61992	6416	150401	9515	71475	9125089	7643	NA
14911	-2.34	0.21606	0.21051	511.303	11.66	-	Plasma	Week 32	Negative	RP	10105	10105	1708342	124791	653087	10105	232492	1558489	10105	2353483	326026	193633	116584	127034	155821	354822	54637	262073	3818952	492137	20210	102246	NA
14904	-2.04	0.13656	0.181594	511.256	9.36	-	Plasma	Week 32	Negative	RP	4353	37258	23987	89165	4353	25037	19914	185882	34960	317556	81564	4353	12924	4353	67283	8705	916343	193779	470004	43357	302152	4353	NA
14876	-3.24	0.03194	0.169213	345.18	11.09	-	Plasma	Week 32	Positive	RP	120418	207807	93172	107687	221916	20956	21053	235997	7147	2676703	348941	117100	350072	38747	278496	382883	505437	79965	8814448	928829	19450	399043	NA
14841	2.51	0.32096	0.242415	506.135	7.15	-	Plasma	Week 32	Negative	RP	130328	51713	6302	2543	5599	24467	2543	99306	31344	75243	231966	5233	2543	2543	5085	1739833	2278072	5534883	7606	6593	2543	37174	NA
14795	3.58	0.28898	0.292155	343.226	11.94	-	Plasma	Week 32	Positive	RP	1636821	1321266	18388	283254	75531	5959	1388473	11917	17246060	69562	5959	894838	579569	615891	5959	99950	130124	5959	156450	376422	22829	129211	NA
C30H44O6	-3.99	0.02362	0.139623	499.31	12.22	4	Plasma	Week 32	Negative	RP	2652	5760	2652	82350	2652	2652	2652	2652	18877	203561	101594	5304	12968	6148	69405	2652	436550	2652	199256	78050	71674	2652	NA
Taurolite	-3.08	0.67965	0.416472	498.291	10.41	3	Plasma	Week 32	Negative	RP	271657	222439	1736562	1212521	136763	465970	3859703	648895	784217	2050128	308600	676371	371913	272321	491517	235180	725764	624552	114715238	722469	955450	763845	NA
Taurolite	-4.26	0.94521	0.52927	498.291	10.21	3	Plasma	Week 32	Negative	RP	310944	192047	1273846	847012	57014	498386	2304009	274740	391167	1664252	492285	778203	586623	184107	378324	133707	412902	535086	195479060	790718	205851	447838	NA
14743	-4.24	0.07509	0.183492	342.199	10.9	-	Plasma	Week 32	Positive	RP	6595	25485	3297	3297	35275	7384	19058	3297	8816	32739	43779	9093	36781	3297	11850	3297	13245	3297	150589	32704	1925510	12140	NA
14724	2.4	0.25925	0.214663	497.212	11.52	-	Plasma	Week 32	Negative	RP	6895369	527789	2346	2807870	2346	4691	22860985	22768	19431049	5964080	24765	9359257	3809458	1341116	1392984	278997	758485	8380	9305	6202623	457135	556010	NA
14704	3.23	0.71289	0.428751	496.3	11.28	-	Plasma	Week 32	Negative	RP	3649	3649	3649	3649	3649	3649	3649	11578	10384	71853	3649	3649	3649	7298	3649	3649	3649	770928	25923	19056	13900	3649	NA
14694	-2.39	0.16236	0.23487	341.196	10.9	-	Plasma	Week 32	Positive	RP	132723	213783	98728	102035	259679	192617	296688	142846	268936	306178	367497	217843	397166	119346	218559	66009	199498	129558	1128778	434083	10318370	306843	NA
C21H43N5O5	-2.71	0.20322	0.208851	480.296	9.72	4	Plasma	Week 32	Negative	RP	21610	21616	196637	66440	188990	12671	168721	1500036	6336	6336	89413	86132	88902	61321	95581	180884	38200	6336	4174098	129546	6336	127715	NA
14461	-2.38	0.07794	0.183492	336.216	11.14	-	Plasma	Week 32	Positive	RP	120377	12043	1484758	144324	58159	23641	100794	164653	119645	829332	197733	28325	113568	6022	268372	106120	846002	46358	1443083	194167	325774	6022	NA
14448	-2.88	0.57237	0.379365	478.221	6.46	-	Plasma	Week 32	Negative	RP	25138	20303	729885	11364	1160458	10923	36441	118259	42377	2562	282722	28490	28861	48839	35460	12264	12635	5123	5633	74401	2562	2562	NA
14394	2.3	0.35674	0.265325	475.26	12	-	Plasma	Week 32	Negative	RP	6155320	55664	1810	17355	3620	1810	39770996	1810	22501992	17020628	94374	9048108	7099477	40189	742692	43141	1810	1810	41500	7066045	1377930	99435	NA
C20H36N6O5S	-4.26	1	0.541284	471.242	11.56	4	Plasma	Week 32	Negative	RP	59310	20857	49926	13662	240457	27321	88762	38943	51882	131911	203120	79069	6738	44595	3369	18315	43168	3369	12513852	150764	8659	3369	NA
14316	-3.28	0.91555	0.524724	470.001	6.53	-	Plasma	Week 32	Negative	RP	30439	18377	3782	15347	24886	8348	15676	7564	38490	2399517	9971	20392	15548	23451	26668	3782	3782	9369	28102	34776	3782	9366	NA
14281	-2.14	0.01271	0.121523	468.206	7.38	-	Plasma	Week 32	Negative	RP	19072	68605	23112	20961	2639	2639	2639	60740	2639	2639	2639	5279	24374	5530	23175	2639	35185	2639	9729	14822	44996	16020	NA
14248	-2.35	0.27443	0.286523	333.144	8.56	-	Plasma	Week 32	Positive	RP	1170208	466485	2388497	396462	306691	301974	535621	572391	1663852	8090590	2995878	1070684	5875120	150987	1446603	1941302	1586498	150987	43919000	4693652	1149849	563383	NA
14218	-6.29	0.20193	0.208851	465.305	9.87	-	Plasma	Week 32	Negative	RP	3853	3853	20317	3853	78867	3853	17902	159072	7705	37351	41800	11426	78983	91871	3853	45823	13780	84155	28548240	68837	20559	38030	NA
14217	-3.89	0.09108	0.15841	465.305	10	-	Plasma	Week 32	Negative	RP	60864	71483	521940	58336	317957	12298	116321	839713	18776	136686	75374	124684	124842	198263	122112	181295	25027	134719	17568196	250467	64502	208461	NA
C23H47NO6S	-6.03	0.15624	0.190589	464.302	9.87	4	Plasma	Week 32	Negative	RP	14949	14949	180056	14949	218667	14949	14949	446995	29899	90007	133481	274628	303070	283795	237793	174479	48630	210810	100236988	175595	80514	134025	NA
C23H47NO6S	-3.98	0.04652	0.139623	464.302	10	4	Plasma	Week 32	Negative	RP	185749	253067	2136549	316195	1070650	105461	429592	3372880	92694	421724	451402	430812	448158	629043	593624	577064	91823	346411	61746300	854581	252948	858091	NA
C18H22N2O4	-2.44	0.09667	0.190216	331.164	5.29	4	Plasma	Week 32	Positive	RP	172785	214024	4129	173704	21280	1840	1840	1840	426038	1949567	188443	1840	358370	3679	13532	32514	127896	17778	3031563	931065	497247	85003	NA
14143	-2.12	0.05673	0.139623	462.204	8.52	-	Plasma	Week 32	Negative	RP	38019	241737	1333114	65999	140302	5665	5665	247201	85049	15106	213748	53336	82812	11330	358356	211691	555510	11342	330167	190854	5665	25599	NA
14084	-3.04	0.19095	0.208851	458.24	10.91	-	Plasma	Week 32	Negative	RP	17637	54278	8740	4370	97186	4370	47791	4370	62307	58989	36268	19509	139331	20577	43414	18540	4370	13974	108558	66545	2536869	71143	NA
C25H42O7	-7.13	0.07769	0.151389	453.286	10.97	4	Plasma	Week 32	Negative	RP	3105	25930	129750	33495	288906	3105	46768	65739	25298	27356	26861	35967	3105	37113	17632	6210	88027	30177	44273560	36216	91508	25218	NA
C22H47NO6S	-2.42	0.00853	0.121523	452.301	11.18	4	Plasma	Week 32	Negative	RP	76977	3345	864073	160952	276678	70630	240613	2870965	6690	280984	291461	180938	198826	89854	932976	74779	153833	58868	269986	1135394	156885	458521	NA
13969	-5.85	0.35852	0.311932	327.222	7.47	-	Plasma	Week 32	Positive	RP	4826	4826	4826	4826	9651	4826	4826	4826	4826	4826	4826	4826	4826	4826	4826	4826	4109927	4826	4826	4826	4826	4826	NA
13961	-2.86	0.12295	0.175268	451.343	13.55	-	Plasma	Week 32	Negative	RP	158690	98511	60999	44894	68341	1057570	208753	53309	1055225	19003299	11995	42048	17160	495421	30042	291982	325721	801579	57863	50724	35663375	108537	NA
13915	-7.49	0.0531	0.139623	449.311	10.75	-	Plasma	Week 32	Negative	RP	3904	16397	117316	25844	22414	3904	3904	43992	3904	59569	3904	10077	61485	3904	15867	7808	3904	70335	39611585	22024	34938	31491	NA
13892	-9	0.62131	0.398456	448.308	10.55	-	Plasma	Week 32	Negative	RP	13053	26603	448495	70793	39563	6527	38318	47404	80814	259627	6527	88729	62328	64199	37958	58027	14889	115294	439197771	156541	6527	152268	NA
GLYCOCHENODEOXYCHOLATE	-7.14	0.03194	0.139623	448.308	10.74	2.b	Plasma	Week 32	Negative	RP	13245	79249	522324	118737	131042	18511	8790	91805	48076	395908	19001	67694	258061	74814	49657	53393	8954	246305	135398125	83497	54938	130791	NA
13851	-3.35	0.25925	0.214663	446.291	10.74	-	Plasma	Week 32	Negative	RP	49452	160121	920231	36024	1116210	7661	122325	1317200	7661	402234	97538	288630	158397	134147	141363	191400	15322	315603	16561378	278776	25264	161213	NA
C21H30N6O5	-2.15	0.21952	0.211763	445.224	12.01	4	Plasma	Week 32	Negative	RP	5729	10240	2290	17263	2290	2290	2290	2290	35471	614552	62029	2290	2290	4580	24279	2290	300612	87652	184683	35945	16520	32551	NA
13571	-2.57	0.48037	0.339152	433.218	10.9	-	Plasma	Week 32	Negative	RP	59966	93603	5607	14600	108231	5607	70871	5607	74684	54481	88668	78546	135344	43505	55083	11213	23115	17143	122674	44537	3206799	54611	NA
13555	-3.44	0.53928	0.370293	432.224	10.91	-	Plasma	Week 32	Negative	RP	15788	32927	3389	6778	28651	3389	23651	3389	34884	30702	61593	33803	42700	10808	3389	3389	3389	3389	48519	3389	2444788	29785	NA
13512	-6.06	1	0.566357	319.138	6.11	-	Plasma	Week 32	Positive	RP	4512	8600	33600	103584	9480	26583	6841	16097	34928	43000	21975	11982	24662	2256	2256	9615	17238201	28495	21739	6259	12172	2256	NA
13500	2.34	0.10299	0.190216	319.123	1.31	-	Plasma	Week 32	Positive	RP	4551090	1149851	5773	26327	2303995	203152	1943205	5773	10671128	11545	52963	2263447	1595489	905366	750175	5773	5773	578786	379432	5773	479546	864251	NA
13481	2.05	0.03108	0.139623	429.195	11.64	-	Plasma	Week 32	Negative	RP	539416	948447	527042	306615	118749	32674	2458621	269090	290226	257143	32674	3772801	32674	32674	65348	2179666	142644	2105870	201267	1050510	1684749	227167	NA
C9H21N5O4S	2.64	0.05555	0.180264	318.119	1.33	4	Plasma	Week 32	Positive	RP	39713593	8632708	2219854	3167627	7184659	2378281	25945175	482497	71874597	1211794	1792252	33854600	11603249	6352066	4401720	327574	492026	7732404	4282015	163787	5283560	5451600	NA
C14H23FN2O5	-2.31	0.01651	0.169213	317.149	9.56	4	Plasma	Week 32	Positive	RP	3355	135825	296329	144234	63697	22407	3355	152142	9533	123254	103380	12104	105011	13967	58817	76466	658060	126968	689979	97163	6710	52168	NA
Lysophosphatidylethanolamine(14:0/0:0)	-2.88	0.08558	0.15841	426.265	11.48	3	Plasma	Week 32	Negative	RP	5126	5126	28122	24712	35196	5126	5126	26673	39217	499236	23620	5126	10252	5126	16343	5126	47364	308641	5055788	51666	42027	16637	NA
1,4,8,12-Tetraazacyclopentadecane-1,4,8,12-tetraethanol	-2.54	0.16236	0.190589	425.292	12.75	3	Plasma	Week 32	Negative	RP	45984	11218	250536	26211	13287	23401	8446	12871	22138	1017555	40026	6290	28034	3145	64285	21969	337856	272452	1198998	52646	1791545	154777	NA
13346	-2.42	0.02638	0.139623	425.219	6.4	-	Plasma	Week 32	Negative	RP	7326	4677	20687	6203	6597	2339	2339	11421	2339	27138	2339	2339	2339	4894	38824	2339	140059	12263	27940	8604	51689	5494	NA
13341	-2.35	0.55918	0.378344	425.181	8.06	-	Plasma	Week 32	Negative	RP	5606	5606	142870	5606	208692	5606	61240	5606	5606	511975	79515	48556	5606	5606	12449	11211	35921	30209	21636	5606	768232	16322	NA
C25H32O5	-2.54	0.21456	0.21051	411.218	11.51	4	Plasma	Week 32	Negative	RP	11679	11679	420926	23358	11679	11679	11679	11679	30705	714251	11679	11679	87804	11679	24179	67316	470254	273688	908208	27694	2038314	425683	NA
13000	-4.94	0.29825	0.292155	310.185	7.04	-	Plasma	Week 32	Positive	RP	16185	6138	50531	84215	42215	143286	33482	146715	82289	726108	148672	7095	18428	25240	14500	8732	79173750	949092	380387	38238	170235	310423	NA
C13H21BN2O4S	2.8	0.36841	0.313717	310.128	4.94	4	Plasma	Week 32	Positive	RP	6415071	101740	89745	389653	115730	94225	834472	60416	53913	164036	90667	246388	260268	70037	96879	203712	326167	210446	298763	276340	98664	46932	NA
C14H32N2O5	-2.66	0.72299	0.46677	309.242	13.28	4	Plasma	Week 32	Positive	RP	492937	10271353	50806	3938120	50806	101613	3970546	50806	503552	1923912	2077696	430278	50806	86007295	10792968	891461	1465282	3407348	1158498	50806	507020	14677092	NA
12818	3.87	0.14729	0.232694	307.044	1.84	-	Plasma	Week 32	Positive	RP	12302968	20054	112188	128641	7863	156924	4645657	130661	12275254	489414	389136	3118748	885749	27521	219655	15727	441478	7863	102843	7863	7863	1809713	NA
12659	3	0.57204	0.379365	397.15	7.61	-	Plasma	Week 32	Negative	RP	5084	5084	5084	5084	5084	5084	5084	5084	5084	10167	5084	5084	5084	5084	5084	5084	5084	273319	5084	5084	5084	5084	NA
12640	-2.8	0.73086	0.434199	396.247	10.91	-	Plasma	Week 32	Negative	RP	62782	127077	6448	12896	171004	38804	142322	19118	131561	132528	195156	144523	275382	78666	35918	29434	19087	36053	161732	133137	7267734	96746	NA
C15H36N6O4S	-2.68	0.21007	0.208851	395.243	10.91	4	Plasma	Week 32	Negative	RP	382626	631717	110939	159580	837277	278795	605716	142703	531336	744938	618457	457258	1018373	323506	452529	234788	235827	241839	1114084	667826	29935411	613203	NA
12606	-2.17	0.11263	0.175268	395.091	7.75	-	Plasma	Week 32	Negative	RP	72555	144030	2606	211031	24413	2606	47931	78370	109221	763865	82464	96992	403982	5212	242746	195397	1515341	103426	1499926	542771	109016	422968	NA
C23H34O5	3.51	0.26659	0.214663	389.233	12.16	4	Plasma	Week 32	Negative	RP	3236047	3361295	5787	976279	64805	2894	6885363	44405	32879969	472737	15377	1212473	1251305	901977	54718	135061	152759	78541	40654	584607	254623	174497	NA
12366	-3.48	0.90807	0.539752	300.216	4.94	-	Plasma	Week 32	Positive	RP	3395	3395	3395	3395	29244	3395	6790	3395	13784	3395	3395	12923	26262	3395	3395	3395	1483351	26249	27618	61105	15955	3395	NA
12306	2.06	0.07718	0.151389	382.214	11.96	-	Plasma	Week 32	Negative	RP	160753	133737	3233	118335	9640	257901	2673705	6466	10602	47847	178739	440637	232794	714857	156648	41287	3233	529811	3233	53351	448340	3233	NA
12272	-2.14	0.06415	0.183492	299.138	15.14	-	Plasma	Week 32	Positive	RP	9630	3698329	21229374	807856	6366815	9630	9630	1705255	9630	9630	1995319	126751	19260	276982	3779295	5055991	11030377	407150	1917554	302235	9630	23393	NA
12223	-2.22	0.03164	0.139623	379.2	9.37	-	Plasma	Week 32	Negative	RP	32718	62506	45486	134807	20742	3942	8431	89255	26377	3942	113937	3942	14798	7883	45309	3942	49707	3942	139687	96120	3942	3942	NA
12088	2.35	0.07769	0.151389	373.169	7.36	-	Plasma	Week 32	Negative	RP	20011	7696	11623	3345	20529	60575	149445	67887	28882	152709	102959	63893	3345	68656	78613	56229	6690	986528	3345	18659	11730	15042	NA
12075	-3.3	0.13835	0.227553	296.214	4.82	-	Plasma	Week 32	Positive	RP	12074	20428	30292	1828892	14635	2078	2078	35124	62082	17706	4155	12332	4367	24296	10752	8800	115439	2078	10250	5059	10216	4311	NA
12071	3.44	0.27321	0.216416	372.227	12.52	-	Plasma	Week 32	Negative	RP	829689	426794	3953	472409	7905	3953	1905323	3953	12222294	126441	3953	322898	799458	319374	60689	69534	127288	34476	8370	396204	111143	164176	NA
C23H32O4	3.54	0.26659	0.214663	371.223	12.52	4	Plasma	Week 32	Negative	RP	3464277	1682276	19473	1925204	162859	11334	6935608	49560	49298791	567160	112356	1336572	3358874	828323	167421	171635	370907	181906	138555	1039686	475119	400108	NA
12037	-2.08	0.23763	0.214376	371.117	10.08	-	Plasma	Week 32	Negative	RP	5937	5937	5937	5937	5937	5937	5937	5937	5937	166789	11874	5937	5937	5937	5937	5937	126875	5937	5937	5937	5937	5937	NA
12022	-2.33	0.32217	0.460583	457.143	1.07	-	Plasma	Week 32	Negative	HILIC	82814	82814	82814	82814	82814	82814	82814	82814	82814	5013508	82814	82814	82814	82814	82814	82814	82814	82814	82814	82814	165629	82814	82814
12015	-3.06	0.14165	0.181594	370.154	10.75	-	Plasma	Week 32	Negative	RP	105888	107105	15661	604513	72791	186792	202122	523226	31322	4353894	448146	75605	201288	88087	151264	119979	215168	385174	10676356	646413	135673	1573337	NA
12000	-2.31	0.09312	0.15841	369.301	14.03	-	Plasma	Week 32	Negative	RP	20798	2717	12793	2717	2717	99755	162238	5746	123248	3459556	5677	5433	2717	2717	2717	27365	2717	2717	23988	2717	1143404	7553	NA
C9H16O9	4.2	0.11885	0.209854	291.069	1.83	4	Plasma	Week 32	Positive	RP	6032524	35836	56068	28637	9913	70916	2097392	24113	8566583	238114	170067	1233109	282548	9913	109599	19826	320888	9913	66231	9913	9913	729928	NA
11702	-5.03	0.62659	0.567908	414.17	1.08	-	Plasma	Week 32	Negative	HILIC	345553	271362	1548486	262390	28622	525874	57244	1312420	254144	89785847	686285	28622	28622	233484	28622	515191	230844	209598	371452	28622	33213293	96429	157883
11683	-2.2	0.03752	0.169213	289.22	7.61	-	Plasma	Week 32	Positive	RP	51674	33550	435651	217402	61555	8091	78038	101678	123520	641018	95182	17789	62436	8091	163169	16183	819736	134438	1081230	97507	245293	153708	NA
11674	2.02	0.50186	0.351776	355.191	13.02	-	Plasma	Week 32	Negative	RP	607122	9128	4564	31656	4564	4564	9762322	116088	2792419	2966515	4564	106874	1330247	151565	22597	11663	675706	150060	13907	1173766	547459	36845	NA
11568	2.79	0.54895	0.37402	351.181	8.22	-	Plasma	Week 32	Negative	RP	30533	53721	108890	26709	21452	26284	2683	86908	84890	147860	27946	34557	36453	24298	38785	5367	45934	2378442	8631	42109	124229	2683	NA
C14H29N3O5S	-2.31	0.04652	0.139623	350.175	11.86	4	Plasma	Week 32	Negative	RP	20891	56342	32104	91108	5374	22531	46004	124315	44458	534909	143696	7191	26475	24922	30360	28734	74730	80114	1248270	105299	51307	104259	NA
C15H27NO4	-2.25	0.05555	0.180264	286.201	6.81	4	Plasma	Week 32	Positive	RP	154684	361317	733405	786899	67743	36789	327007	154281	274382	4084098	171310	153974	342883	241747	217292	137466	2567091	368758	2320989	282995	2187781	276062	NA
11496	-2.14	0.01309	0.169213	286.192	10.16	-	Plasma	Week 32	Positive	RP	41264	44211	114620	80809	3496	3496	6993	106927	3496	11887	39439	8988	61902	3496	34057	3496	92861	15394	73099	65878	20875	33667	NA
11408	-3.39	0.04981	0.180264	285.123	15.14	-	Plasma	Week 32	Positive	RP	8711	466432	2322413	82952	890637	8711	8711	129180	8711	8711	306847	8711	8711	8711	732200	237574	1404678	17422	302582	31807	8711	8711	NA
11381	-2.45	0.53933	0.552077	384.718	3.62	-	Plasma	Week 32	Negative	HILIC	110460	29120	1079068	829522	23691	886688	45179	71043	34046	11845	113301	38247	30707	11845	86518	350404	62708	211805	308186	127778	11845	15013803	62996
C16H26O8	-2.75	0.0653	0.139623	345.155	8.74	4	Plasma	Week 32	Negative	RP	9956	3500	25460	33558	56445	6999	3500	15207	31863	63905	3500	8862	3500	151003	91787	3500	557253	55661	596063	13481	84963	32972	NA
C16H26O8	-2.56	0.12934	0.175268	345.155	8.22	4	Plasma	Week 32	Negative	RP	301790	30359	537260	44832	533648	4874	4874	4874	4874	19225	4874	4874	4874	2268398	1261230	99336	48378	9748	457736	69878	131904	4874	NA
11339	-3.2	0.04835	0.139623	344.659	9.18	-	Plasma	Week 32	Negative	RP	129614	187146	19053	519095	21728	111634	156557	601859	9527	6403923	283841	9527	221546	113224	123821	159601	617859	452232	9663256	576819	147743	716111	NA
11332	-3.17	0.06592	0.139623	344.158	9.17	-	Plasma	Week 32	Negative	RP	274809	296241	162670	1452735	75731	257270	288187	1465543	79288	17566845	543107	139699	504975	249325	334491	656990	1380045	1121663	25750976	1926691	720445	1868701	NA
11331	-3.79	0.10611	0.172307	344.158	9	-	Plasma	Week 32	Negative	RP	196662	180884	80955	1163877	58205	144581	208310	1183404	90069	21052092	656627	106853	429030	183607	356774	632894	1260090	831085	35311349	1535156	339079	1792271	NA
11289	-3.7	0.04077	0.139623	343.086	9.16	-	Plasma	Week 32	Negative	RP	3832	3832	163173	8595	7663	3832	3832	3832	3832	106044	29889	3832	3832	3832	3832	3832	62941	3832	3832	3832	339549	3832	NA
11287	-2.47	0.48037	0.339152	343.086	8.05	-	Plasma	Week 32	Negative	RP	55602	2922	838465	17552	360611	5844	68568	17952	2922	904437	351687	160337	6640	15660	65311	21818	557804	94664	75704	2922	1598923	43093	NA
11255	-4.07	0.82235	0.499833	283.167	10.41	-	Plasma	Week 32	Positive	RP	4376	20856	4376	4376	4376	4376	4376	4376	4376	40382	4376	10882	4376	4376	4376	4376	1285339	8752	4376	4376	98894	4376	NA
11231	2.07	0.39177	0.460583	372.105	2.17	-	Plasma	Week 32	Negative	HILIC	1490835	1106249	1940211	2559947	604838	3760130	815736	3835663	2930813	184088	906411	673808	964384	4553236	1305158	1083877	538793	40296484	373615	1007566	2442440	864527	1000945
C12H14N4O8	-7.49	0.88608	0.51348	341.074	6.53	4	Plasma	Week 32	Negative	RP	7818	8188	189493	3909	499987	3909	423018	500044	232368	185215819	3909	28224	3909	3909	3909	11773	7151100	9746	153685	3909	81634541	95511	NA
11107	-3.92	0.16914	0.191622	337.162	10.75	-	Plasma	Week 32	Negative	RP	99652	57237	4163	554926	19188	206903	137144	252913	8327	4692882	316663	20028	151750	77770	67010	4163	205389	273693	16260437	508532	44213	1056785	NA
11083	-3.35	0.21007	0.208851	336.661	10.75	-	Plasma	Week 32	Negative	RP	688517	649698	107391	3389346	252476	843972	751480	2323356	147965	22121332	1690286	382040	951121	425742	506957	590030	1281541	1846006	71430884	3338234	675029	5520468	NA
C16H23N3O5	-3.41	0.18514	0.204982	336.16	10.75	4	Plasma	Week 32	Negative	RP	1967841	1566681	411508	9054257	513527	2275526	1967456	6134310	461000	59408160	4343159	1071619	2689529	1166501	1655734	1379146	3464278	4511214	193280213	9208432	1482614	15485867	NA
11055	2.41	0.36841	0.271929	335.187	9.31	-	Plasma	Week 32	Negative	RP	87921	97997	125071	32878	19960	40824	14690	177177	108510	145647	93579	43591	93737	25506	94076	29660	426747	3993463	68665	118566	183756	37956	NA
10943	5.19	0.2049	0.419615	351.181	1.52	-	Plasma	Week 32	Negative	HILIC	11723	11723	23447	11723	11723	11723	11723	11723	11723	11723	11723	39337	11723	11723	11723	11723	11723	3540243	11723	11723	11723	11723	11723
C17H20N2O5	-2.1	0.23719	0.214376	331.13	8.55	4	Plasma	Week 32	Negative	RP	387303	261089	755267	295682	124529	107643	261585	319940	564939	3556900	760040	500138	1886348	124642	461314	794470	586910	78790	13165172	1663859	554399	296032	NA
10825	-2.29	0.03546	0.248706	469.197	3.63	-	Plasma	Week 32	Positive	HILIC	28967	1142932	62423	14483	244675	85957	14483	259047	14483	538317	218418	251502	255902	738144	378805	132589	299857	169694	14483	190546	31682	3628474	175794
10788	-2.17	0.29825	0.227022	328.664	12.31	-	Plasma	Week 32	Negative	RP	233783	148615	265730	264890	255812	286159	238849	511522	363935	2815255	670590	196682	263933	121506	224015	258837	513902	571188	12547667	891923	315752	955274	NA
10787	-2.04	0.14165	0.181594	328.664	11.27	-	Plasma	Week 32	Negative	RP	214562	268037	165616	260961	151709	274025	230518	416377	150408	2163377	223033	144419	328072	107616	166244	156369	539966	589133	8355663	892587	517475	965391	NA
C13H23N5O5	-2.42	0.04652	0.139623	328.163	12.26	4	Plasma	Week 32	Negative	RP	422822	496269	484497	748018	699613	556156	355454	967642	649989	7167711	1758684	340428	611904	210538	509420	381870	989271	1119816	25795461	1078335	660820	1825842	NA
C13H23N5O5	-2.17	0.05555	0.139623	328.162	11.27	4	Plasma	Week 32	Negative	RP	621082	552892	875158	753164	477512	626704	412529	1131255	476326	5774871	795279	364629	981293	315649	465022	552691	1531356	1421023	22882854	2542987	1344905	2723574	NA
10590	3.29	1	0.690053	331.072	1.62	-	Plasma	Week 32	Negative	HILIC	62892	62892	62892	62892	62892	62892	62892	62892	62892	62892	62892	62892	62892	62892	62892	62892	2459279	17361855	125784	62892	62892	62892	62892
10370	3.38	0.05767	0.181887	270.17	7.23	-	Plasma	Week 32	Positive	RP	2935	16927	49517	14835	2935	38323	64316	2935	5870	2935	2935	30592	2935	2935	9016	12516	12270	702861	41389	9307	2935	2935	NA
10304	-5.38	0.34689	0.460583	318.042	3.59	-	Plasma	Week 32	Negative	HILIC	85291	335531	20189	129120	264683	199156	81911	367204	153393	80516	20189	40377	20189	233293	70121	20189	296004	137407	13812134	20189	43774337	3333650	84568
10270	-2.23	0.2049	0.419615	315.04	2.22	-	Plasma	Week 32	Negative	HILIC	16306	16306	16306	16306	16306	16306	16306	16306	16306	851168	70120	16306	16306	16306	16306	16306	16306	16306	32612	16306	16306	16306	16306
octadecandis	-2.16	0.44747	0.322945	313.239	13.06	3	Plasma	Week 32	Negative	RP	441105	100772	715336	183101	2819720	163309	295513	222395	566356	14120455	659022	763000	238466	420893	588514	237495	1592228	1372929	1040213	261745	12560125	1205469	NA
10014	-5.73	0.66994	0.447885	265.156	7.47	-	Plasma	Week 32	Positive	RP	5169	5169	5169	5169	5169	5169	5169	14425	10337	5169	17876	16110	5169	5169	11109	14170	6871285	5169	5169	5169	5169	5169	NA
9893	2.51	0.75326	0.444794	305.225	12.91	-	Plasma	Week 32	Negative	RP	3387	3387	3387	3387	3387	54941	3387	3387	3387	33100	83721	3387	3387	3387	3387	467857	3387	3387	3387	3387	6774	41832	NA
Alflucoz	-8.82	0.69536	0.420806	305.097	6.53	3	Plasma	Week 32	Negative	RP	22166	2229	140621	2229	372633	2229	476210	412163	333305	688514012	21182	30670	2229	28031	2229	4458	4968913	21987	610786	2229	168262372	78667	NA
9877	-2.45	0.05077	0.270169	408.311	1.13	-	Plasma	Week 32	Positive	HILIC	29752	79546	1776846	80873	260423	79534	59504	5737123	29752	29752	200070	111251	111949	978601	365988	689255	29752	29752	592241	729809	29752	151019	59976
9814	-2.45	0.58149	0.408293	262.238	9.37	-	Plasma	Week 32	Positive	RP	100032	44904	132720	365426	145731	409068	83299	550632	133156	79451	80867	332611	24448328	1419390	3403440	1072408	35653	540097	83067	184666	164345	117578	NA
9795	4.43	0.64408	0.567908	295.043	3.5	-	Plasma	Week 32	Negative	HILIC	12268	12268	12268	12268	12268	12268	12268	12268	12268	12268	12268	12268	12268	12268	12268	12268	24536	2177261	12268	12268	12268	12268	12268
9669	3.17	0.45472	0.347753	260.02	10.52	-	Plasma	Week 32	Positive	RP	107783	82466	4293	143879	4293	4293	369480	4293	11218531	24963	8586	125979	24717	1996924	220996	23955	26479	13882	4293	139029	4293	133576	NA
9577	-3.02	0.67522	0.416472	298.121	11.01	-	Plasma	Week 32	Negative	RP	4615	4615	4615	24577	4615	4615	9230	4615	4615	296270	4615	4615	4615	4615	4615	4615	4615	4615	4615	4615	265106	4615	NA
9512	-2.83	0.24345	0.214663	296.98	4.04	-	Plasma	Week 32	Negative	RP	33042	3647383	3367250	1671751	4533295	124744	16409	17492	5921	11842	1499061	773992	1975400	35457	456912	294975	3850565	198617	5921	5921	5921	904152	NA
9455	-3.16	1	1	385.226	1.06	-	Plasma	Week 32	Positive	HILIC	643094	304375	504889	1061422	444778	507479	63103	657838	741639	23151692	63103	126207	648806	675469	346001	725511	901762	954865	240930	197844	43677684	483404	602681
9413	-4.42	0.2382	0.431535	282.065	3.59	-	Plasma	Week 32	Negative	HILIC	356402	810654	359259	428085	396938	271832	1146610	940591	600199	836608	474542	219840	62521	765608	336474	125043	798314	1079582	33755648	227362	114281704	11115985	336632
9363	-5.58	1	0.566357	255.084	6.44	-	Plasma	Week 32	Positive	RP	36443	36443	36443	36443	36443	36443	36443	36443	36443	36443	36443	36443	36443	36443	36443	36443	28606706	72887	872913	36443	36443	36443	NA
9342	-2.39	0.16806	0.191622	292.14	2.45	-	Plasma	Week 32	Negative	RP	95718	6271	113468	2696	475188	25431	47231	217842	15023	51354	295289	5393	2696	38535	36225	66937	2696	2696	693340	149309	642056	178100	NA
C14H12F2N2O2	-2.04	0.29608	0.458454	279.094	2.11	4	Plasma	Week 32	Negative	HILIC	10274	10274	10274	10274	403982	10274	10274	10274	10274	197317	98627	23201	25157	32220	10274	20548	226805	10274	90918	10274	1507374	10274	248264
9311	-2.61	0.06169	0.139623	291.233	12.2	-	Plasma	Week 32	Negative	RP	27738	8179	152223	8560	19565	5196	2598	8059	27623	175599	117203	6527	8599	2598	33157	13174	146962	6244	218713	8194	246243	13811	NA
9265	-2.91	0.0017	0.102058	253.18	12.68	-	Plasma	Week 32	Positive	RP	28811	75804	134013	124738	137772	61443	34749	14406	40691	2037382	336540	14406	122503	82190	110471	81537	147493	32685	587113	114038	189765	531201	NA
9226	-2.29	0.97412	0.994851	372.872	5.53	-	Plasma	Week 32	Positive	HILIC	60012	35558	95888	116469	4399	88577	217208	23306	107300	4399	14716	91172	74636	111115	8797	52070	110381	4399	114570	81742	4399	4934390	4399
9220	-3.81	0.42814	0.759439	372.274	1.03	-	Plasma	Week 32	Positive	HILIC	3364628	5990746	4462086	77813	4016246	5021985	1649195	7951695	2857106	547725285	112722	2794878	3062967	3562060	4129485	5792914	1646451	38906	526880	3421025	15442461	496131	1375724
9105	-2.3	0.0355	0.253199	273.134	1.14	-	Plasma	Week 32	Negative	HILIC	18193	36386	397856	18193	18193	114712	18193	56880	18193	18193	18193	18193	37744	18193	187511	18193	399938	18193	122812	18193	740160	153672	18193
8967	-2.21	0.14441	0.182728	283.109	12.66	-	Plasma	Week 32	Negative	RP	18006	2195741	6431644	264125	1851472	5113	5113	534931	5113	5113	593974	61191	5113	10226	1235973	1458799	2325853	132000	1188638	44833	5113	41613	NA
8962	2.58	0.28261	0.29002	249.069	7.44	-	Plasma	Week 32	Positive	RP	27168	4302	4302	420628	70688	15792	2900232	4302	1991738	260302	8604	75312	25134	470696	68830	97550	4302	4302	4302	205316	4302	276267	NA
8900	-2.18	0.10876	0.300201	267.11	1.96	-	Plasma	Week 32	Negative	HILIC	116823	89477	44738	44738	871242	44738	1537387	44738	44738	1110145	4499556	510269	476142	100221	1604216	330308	4220071	44738	1215589	475121	467938	7408289	44738
8886	-2.44	0.26778	0.286523	248.059	1.1	-	Plasma	Week 32	Positive	RP	79529	79529	79529	79529	79529	79529	79529	79529	79529	657834	159057	79529	79529	79529	79529	79529	398570	759839	1496103	79529	6315215	4594238	NA
C11H14N4O3S	2.91	0.07974	0.152337	281.07	3.67	4	Plasma	Week 32	Negative	RP	12257	16933	90614	3913	3913	114550	7826	3913	3913	12748	26220	666418	14072	3913	3913	79383	3913	29827	45144	3913	3913	23095	NA
C11H14N4O3S	2.88	0.24009	0.214608	281.07	3.8	4	Plasma	Week 32	Negative	RP	60521	394644	297870	9840	9840	360128	36751	34716	9840	177805	102210	5506835	203311	9840	9840	285540	19680	191183	467403	9840	21514	105774	NA
8799	2.29	0.87464	0.645656	263.097	7.49	-	Plasma	Week 32	Negative	HILIC	439584	671660	13941	86299	357058	80832	6970	144290	98206	61098	191354	337409	49487	233267	192271	34027	749546	6183959	153695	113889	148131	120179	1409022
8798	-2.87	0.73086	0.46677	246.243	9.15	-	Plasma	Week 32	Positive	RP	153349	7139	172411	750753	237479	1373419	68152	1467987	67166	14278	81780	743578	55814441	1850542	5589217	1368821	34107	470037	15232	265062	272605	41078	NA
8788	2.98	0.59165	0.552365	263.046	2.84	-	Plasma	Week 32	Negative	HILIC	8396	8396	8396	8396	8396	8396	8396	8396	8396	8396	47476	8396	8396	8396	8396	8396	210928	1879028	93604	8396	16793	8396	8396
C9H10ClFN2O4	-2.35	0.1631	0.412237	263.023	1.2	4	Plasma	Week 32	Negative	HILIC	32678	622616	9077	9077	393971	9077	29093	699070	28043	198339	1618553	419581	76881	1567425	2833390	9077	1338246	716669	3451097	9077	18153	255915	123831
8719	-2.9	0.02581	0.248706	347.24	8.51	-	Plasma	Week 32	Positive	HILIC	7834	7834	7834	7834	81087	7834	404876	7834	7834	145680	469633	7834	15668	16133	618218	7834	464154	7834	56090	541945	7834	3967996	7834
Acetyl-L-trp	-3.99	0.23763	0.274343	245.092	6.77	3	Plasma	Week 32	Positive	RP	4116	20387	4116	4116	900106	4116	4116	4116	4116	4116	4116	4116	8233	4116	4116	4116	4116	4116	4116	4116	4116	4116	NA
8675	2.41	0.86786	0.972547	344.196	1.66	-	Plasma	Week 32	Positive	HILIC	49215	772204	13149	27026	562669	5228507	13149	13149	253530	103502	85846	26299	13149	13149	328904	306252	27459	13149	68666	27586	13149	13149	13149
8663	2.1	0.0407	0.169213	245.043	3.43	-	Plasma	Week 32	Positive	RP	1990883	82055	29830	157151	9056	1199506	146864	2391	2934485	76887	2391	55598	46149	1606241	2391	77904	123533	93364	4782	318973	780613	5140	NA
8662	2.38	0.03425	0.169213	245.043	3.32	-	Plasma	Week 32	Positive	RP	1316715	96814	36295	334696	9133	1335578	361459	2592	5196395	157086	2592	78754	59836	1524913	2592	97092	347618	193127	19489	252884	675983	5184	NA
8615	2.49	1	1	341.182	1.92	-	Plasma	Week 32	Positive	HILIC	209432	163483	302648	46247	197244	184715	162175	37960	8636936	320343	350572	520861	896272	18980	230209	185354	18980	18980	422394	217070	79609	18980	18980
8605	-2.05	0.04892	0.269966	340.804	5.88	-	Plasma	Week 32	Positive	HILIC	19818	39635	178850	326251	222299	424304	177955	155486	19818	108890	1863404	61789	3372210	81594	223129	76928	370605	90608	341193	144474	395984	1104483	279449
8515	-2.6	0.22835	0.431535	256.851	3.68	-	Plasma	Week 32	Negative	HILIC	54664	77203	433831	928586	82383	526900	27332	190335	254065	27332	68471	27332	171874	274953	144735	241213	84417	27332	156059	140996	27332	10682391	27332
8344	-2.45	0.58149	0.408293	240.123	3.19	-	Plasma	Week 32	Positive	RP	5360	19104	8496	25861	13011	16059	14423	21231	37404	103748	1149548	18681	19188	16819	26853	2067	7418	31581	18036	4134	29408	5370	NA
8339	2.39	0.41744	0.331928	240.107	3.49	-	Plasma	Week 32	Positive	RP	90874	51584	24054	20430	21961	1880	203502	8271	1350058	43564	96705	66883	147668	3759	21918	17309	1880	14145	57880	191162	8232	12690	NA
8326	2.03	0.47837	0.35675	240.086	5.85	-	Plasma	Week 32	Positive	RP	125450	6025	30516	14022	2555	5584	34039	25680	710841	74799	2555	22720	108478	2555	28742	29652	2555	2555	68533	40111	77688	5110	NA
8297	2.98	0.52722	0.808058	328.15	1.54	-	Plasma	Week 32	Positive	HILIC	28850	28850	151296	28850	391309	11052135	28850	514301	28850	684232	189300	155999	183954	28850	28850	166656	150377	28850	57701	68125	222470	28850	77315
8286	2.68	0.41744	0.331928	239.103	3.52	-	Plasma	Week 32	Positive	RP	921531	138124	14373	214552	91952	24692	1247635	106360	11834380	34115	467963	907607	1411285	18948	283396	103564	7186	7186	488322	1668032	40614	44140	NA
8270	-2.15	0.25746	0.431535	249.007	1.44	-	Plasma	Week 32	Negative	HILIC	549737	42619	869355	46887	16023	32046	16023	5754685	473521	1970296	11594359	3134817	70693	18529979	13551931	16023	6499622	4071407	11570556	16023	378841	64031	231871
L-alpha-glutamyl-L-threonine	-2.65	0.07183	0.28262	247.093	1.93	3	Plasma	Week 32	Negative	HILIC	19555	77134	70074	107383	197191	19555	19555	104280	19555	3491196	179241	205364	59748	96975	19555	45265	140279	19555	280072	19555	1639935	39110	204358
8199	7.91	0.59165	0.552365	247.05	2.25	-	Plasma	Week 32	Negative	HILIC	10175	10175	10175	10175	10175	10175	10175	10175	10175	10175	20350	10175	10175	10175	10175	10175	2199664	498380172	1319090	10175	227692	10175	10175
8172	-3.75	0.32096	0.299898	237.123	4.82	-	Plasma	Week 32	Positive	RP	1918	11421	3603049	1353458	555412	183343	7894	97486	11777	52060	26922	7997	22026	3836	1918	245159	7464290	1918	1918	1918	93075	19242	NA
8095	6.92	0.46384	0.493447	245.086	1.49	-	Plasma	Week 32	Negative	HILIC	27468	17980	8990	8990	8990	8990	8990	8990	8990	8990	8990	8990	8990	8990	8990	8990	36388	10997910	8990	8990	8990	8990	8990
8040	-2.21	0.28264	0.569099	317.182	4.78	-	Plasma	Week 32	Positive	HILIC	35281	10160	10160	28027	495425	78669	1410547	10160	56666	790696	3157879	135898	128169	76863	1023267	20321	1412214	10160	788472	851758	10160	6485359	10160
8023	-2.61	0.82122	0.946631	316.776	3.58	-	Plasma	Week 32	Positive	HILIC	120451	46665	797473	640146	131946	832820	184873	113989	83602	15199	239817	55127	15199	146135	328149	374780	256428	455154	606796	215946	91813	20872292	30397
2-Hydroxymethyl-2-octylamino-propane-1,3-diol	-3.42	0.64672	0.436237	234.206	7.79	3	Plasma	Week 32	Positive	RP	997584	7176	1742192	1216161	349345	229223	14351	2507089	7176	126898	121215	981298	102000890	4594683	9871503	2682915	107794	478369	51538	969069	322715	67489	NA
7990	-2.07	0.31466	0.460583	244.109	2.19	-	Plasma	Week 32	Negative	HILIC	113963	9700	20130	9700	757073	23638	1340068	242105	82728	499990	3339076	248731	873405	9700	941628	73103	1593911	9700	878060	973747	9700	4865915	19400
C4H3Br2ClO2	-2.84	0.68134	0.875169	314.779	3.58	4	Plasma	Week 32	Positive	HILIC	233118	120985	1126983	355964	231730	907032	337550	138129	140929	41178	137718	135192	145556	287227	290353	436354	546094	801431	668412	82356	107584	36997629	91869
(2R)-2-amino-5-oxo-5-[[(3R,4R,5S,6R)-2,4,5-trihydroxy-6-(hydroxymethyl)oxan-3-yl]amino]pentanoic acid	-2.08	0.49685	0.808058	309.129	3.31	3	Plasma	Week 32	Positive	HILIC	7079686	27674	13837	32418	2420148	13837	3235689	13837	53301	7996810	17476623	210320	2504452	1070880	1292799	13837	3811027	153542	74727777	13188990	1793491	46945	5240863
7845	-4.72	0.00802	0.195935	308.186	1.15	-	Plasma	Week 32	Positive	HILIC	24566	24566	4636664	130914	329311	24566	51681	350182	63095	24566	2392610	24566	96999	3963681	2306902	49132	942772	59333	594206	63404	59833	24566	24566
7799	-2.15	0.02393	0.169213	231.113	4.1	-	Plasma	Week 32	Positive	RP	71171	364081	217528	232936	537462	12680	44118	771695	39295	6340	905436	343340	363996	65391	664567	6340	154156	43998	415262	335664	6340	304763	NA
7734	-2.58	0.3322	0.299898	230.15	1.15	-	Plasma	Week 32	Positive	RP	379072	84339	126364	336659	1175283	9426	3336075	18851	369434	862145	7215796	568787	1293320	235620	4862459	150868	84350	26780	1083004	3033253	207220	41200575	NA
7689	-2.64	0.43352	0.337352	229.179	13.22	-	Plasma	Week 32	Positive	RP	295100	20796	146121	20796	20796	163216	63492	20796	138841	4235876	105466	160713	20796	20796	41591	104372	2713773	63840	46246	237626	705754	4815622	NA
7688	-2.36	0.69816	0.455579	229.18	13.85	-	Plasma	Week 32	Positive	RP	559217	165417	170024	199283	11666	135563	695120	23333	672177	7855630	354104	334240	271973	191291	460973	11666	5015833	271377	557634	687394	4382001	9057633	NA
7674	-2.01	0.02957	0.253199	237.033	2.13	-	Plasma	Week 32	Negative	HILIC	459512	480729	713299	209711	10510	27281	10510	450180	10510	21020	186812	43067	83355	10510	415575	10510	515317	10510	456613	10510	781971	44914	10510
7644	2.13	0.01716	0.169213	229.069	3.33	-	Plasma	Week 32	Positive	RP	2118177	171093	118736	368216	37137	1536856	481555	57756	3742707	412043	3176	140185	95951	1155533	34002	131426	468470	456464	75434	341981	871206	6353	NA
7610	-2.47	0.43846	0.768595	298.097	1.26	-	Plasma	Week 32	Positive	HILIC	725181	814723	8325073	58715180	1258599	1925731	446045	777839	812196	1883360	760536	930025	294642	764109	1147011	2297714	799356	147321	2653566	968994	147321	436704	399211
7591	-2.52	0.82592	0.946631	297.173	1.79	-	Plasma	Week 32	Positive	HILIC	22007	22007	22007	22007	22007	786533	22007	1584097	22007	3101246	22007	525580	22007	166928	22007	22007	122078	105263	44014	22007	11200114	22007	22007
7572	-2.17	0.30659	0.292155	228.066	5.19	-	Plasma	Week 32	Positive	RP	40952	51715	1313059	46861	10685	17006	55150	24654	29213	70227	44980	19948	6966	39699	19110	3483	3483	23479	35449	28613	75830	48750	NA
7517	2.19	0.80709	0.623649	233.056	2.48	-	Plasma	Week 32	Negative	HILIC	6987	6987	123674	38845	6987	6987	6987	6987	586228	6987	13974	6987	6987	6987	6987	6987	6987	6987	6987	6987	6987	6987	6987
7507	-4.41	0.59113	0.808058	294.22	1.43	-	Plasma	Week 32	Positive	HILIC	1165821	1165821	1165821	1165821	1165821	1165821	2331642	1165821	1165821	1165821	248811373	1165821	1165821	1165821	1165821	1165821	1165821	1165821	1165821	1165821	145446497	9601975	1165821
7464	-4.73	0.25668	0.214663	252.984	4.91	-	Plasma	Week 32	Negative	RP	6419	33575	2484612	29097	95886	10271	10373	21689	10088	2166	1344011	30743	17448	4331	32891	2166	2166	2166	7579	21677	2166	5730	NA
7429	-3.59	0.18357	0.419615	231.087	2.16	-	Plasma	Week 32	Negative	HILIC	10194	20618	22960	10194	20387	22515	41234	76128	10194	82650	131436	64700	46612	10194	21704	21957	244806	88466	5162885	23521	141509	68073	10194
7397	2.53	0.19011	0.419615	230.997	1.52	-	Plasma	Week 32	Negative	HILIC	38180301	21626012	47801520	83622450	7320589	718458596	208143959	69727848	710014489	150799	46351775	24095059	12300265	132301305	7418326	11217109	45441068	73218398	47505934	42795554	8186789	9657433	9499145
7359	-2.33	0.54786	0.552077	230.067	3.54	-	Plasma	Week 32	Negative	HILIC	789272	556149	971365	1054188	700261	495370	1202879	1461983	751649	9864107	7358611	1051664	1013301	471744	552859	585892	610131	856910	32475639	988092	667577	64445	511924
2-[[1-(2-aminopropanoyl)pyrrolidine-2-carbonyl]amino]-3-methylbutanoic acid	2.81	0.64853	0.862777	286.176	1.78	3	Plasma	Week 32	Positive	HILIC	55950	10372	75201	10372	38399	4989988	61931	55708	156967	98319	177657	97940	247321	10372	23700	10372	160847	10372	95437	244908	20745	169228	10372
7294	-3.31	0.28261	0.222057	249.008	2.9	-	Plasma	Week 32	Negative	RP	5445	9282	46649	7680	2723	38991	12209	434973	2723	6050	27233	2723	2723	20898	29537	2723	954470	9439	16807	11291	2723	2723	NA
7293	-2.53	0.16236	0.190589	249.008	3.08	-	Plasma	Week 32	Negative	RP	79017	39876	247307	5908	48827	4916	24014	853965	87308	92204	2065907	357196	61174	736826	3030462	4103	2038002	236409	498788	5708	105744	9102	NA
7273	-2.94	0.06575	0.272132	284.003	3.25	-	Plasma	Week 32	Positive	HILIC	572975	272398	715151	477754	77468	754671	202882	427834	51479	132064	1113481	18920	643015	500599	37840	18920	453800	91586	489800	502416	15083732	7135050	244812
7266	-2.51	0.26659	0.214663	248.056	4.41	-	Plasma	Week 32	Negative	RP	56886	2367556	155503	2871389	2456291	39326	264538	7803	91106	71840	1150437	812403	2216910	122330	466457	6176	9559081	641276	31483	54887	3088	1729883	NA
7235	-2.86	0.05931	0.272132	283.122	1.1	-	Plasma	Week 32	Positive	HILIC	37776	37776	75552	6031097	1671518	332091	247416	2882766	37776	37776	1732938	37776	37776	37776	1173773	491011	358397	37776	1431204	551632	37776	1072266	37776
7227	-4.26	0.97157	0.994851	282.948	5.54	-	Plasma	Week 32	Positive	HILIC	9214	4607	135890	4607	4607	11198	19261	74281	176622	4607	4607	4607	4607	46297	4607	4607	4607	4607	58017	4607	9606	8073800	4607
7206	-3.03	0.0392	0.248706	282.108	3.33	-	Plasma	Week 32	Positive	HILIC	43833	18881	40790	726880	41969	18881	201927	170058	18881	53114	65862	18881	46262	37761	627918	120538	419206	18881	18881	234646	4380243	160637	18881
7205	-2.23	0.97482	0.994851	282.041	4.37	-	Plasma	Week 32	Positive	HILIC	96242	40806	155319	170439	216259	320237	29964	55442	174679	20564	126416	174699	7179870	252524	17898	76253	59254	19343	191145	156691	38338	27101	98835
7187	2.74	0.10456	0.190216	222.079	4.9	-	Plasma	Week 32	Positive	RP	32865	28375	17684	31947	27408	32980	28948	23418	108324	4420	8840	15346	4420	81085	12194	4420	15915	867953	28173	22608	22725	21465	NA
7140	-2.14	0.10299	0.333598	279.143	1.63	-	Plasma	Week 32	Positive	HILIC	11990	11990	11990	100333	291808	1169962	11990	11990	11990	5681621	1410565	1561834	3079247	425724	23980	11990	1142058	116317	5649911	11990	2478856	3738854	11990
Levothym	-2.63	0.73086	0.46677	221.092	2.82	3	Plasma	Week 32	Positive	RP	54140	91258	18000464	662553	651952	717245	89386	577049	256383	251331	72675	269430	78135	216486	75570	136740	170997	129157	52665	324939	487294	193346	NA
7116	2.08	0.94324	0.52927	245.084	2.81	-	Plasma	Week 32	Negative	RP	15287	62840	2592	68091	9227	5183	36701	28690	2592	6845	2592	2592	15075	36481	12027	16539	25860	535513	2592	21120	15148	2592	NA
7061	3.87	0.48606	0.808058	276.138	3.27	-	Plasma	Week 32	Positive	HILIC	27199332	25451	50901	25451	262216	124794	25451	463647	25451	25451	564564	86464	560181	25451	25451	25451	124922	25451	91058	25451	1245590	25451	25451
7052	-2.48	0.07063	0.281237	276.126	1.52	-	Plasma	Week 32	Positive	HILIC	581557	15068200	59896	29948	711321	100152	679032	522326	369254	137030	1076353	129044	237035	980868	355810	29948	1308187	327180	2132681	520075	938047	2359348	312444
6990	2.2	0.33992	0.300099	219.004	10.07	-	Plasma	Week 32	Positive	RP	5760196	4721977	10970	13697087	21940	10970	11942049	10970	50258899	333397	621081	5537458	4179977	235537	3863072	62761	1442536	112506	1128693	3810746	10970	215671	NA
2,2''-(octylimino)diethanol	-3.27	0.78326	0.479818	218.212	7.38	3	Plasma	Week 32	Positive	RP	3734214	23822	1953200	3073480	707603	1659107	12930	4531923	103210	165957	297938	2477893	198702433	4871697	13746508	2226784	290645	1028936	6465	3227225	1528005	68574	NA
6973	3.17	0.10876	0.343445	274.103	3.35	-	Plasma	Week 32	Positive	HILIC	108014	12630	12630	284893	12630	384977	7822254	25260	285883	28340	12630	50907	12630	398378	82208	12630	29518	112219	321720	558066	39310	12630	75316
6816	4.51	0.57924	0.808058	266.975	5.54	-	Plasma	Week 32	Positive	HILIC	4652	4652	45509	4652	4652	4652	9303	19553	33353	4652	4652	4652	4652	4652	4652	4652	4652	1781721	18792	4652	17241	4652	4652
6778	2.06	0.92461	0.994851	265.112	7.53	-	Plasma	Week 32	Positive	HILIC	4341382	3248565	709295	1595222	2093537	203143	53454	3513847	497729	570157	4158642	2605222	397881	1963314	1453260	80134	2588922	43618088	2285093	608512	1559337	889997	9960588
C7H12N2O4S	2.04	0.28445	0.451457	219.044	3.22	4	Plasma	Week 32	Negative	HILIC	537683	303825	262238	632500	366825	580587	12977	56789	2796255	12977	458634	337202	554897	264498	42481	118333	27400	12977	12977	531022	12977	25955	3427775
PA-L-Glutamine	-2.16	0.02347	0.248706	263.103	1.46	3	Plasma	Week 32	Positive	HILIC	350452	5363571	287065	898134	820128	234100	117454	91441	708105	221544	3040258	63529	1651966	1984410	2735332	31764	2499384	78495	971852	117049	130806	732120	978772
6700	-2.6	0.09506	0.290184	217.065	1.07	-	Plasma	Week 32	Negative	HILIC	22276	189361	451945	863462	1102310	108618	58249	2329107	214615	22276	22276	194808	376540	22276	1070543	44553	185724	22276	52404	391305	22276	699494	22276
6583	-3.33	0.49749	0.808058	256.82	3.57	-	Plasma	Week 32	Positive	HILIC	118392	11217	479220	536955	90332	463189	69832	36719	31416	11217	166002	37172	11217	123658	80466	242302	253514	384506	511306	183624	9989761	13410962	22435
6550	-2.22	0.04101	0.253199	214.131	9.82	-	Plasma	Week 32	Negative	HILIC	1689	3378	3408	1689	108396	13074	502290	47434	13138	176904	1299399	62159	94658	22805	175718	1689	609102	1689	436993	300899	7291	1928158	1689
6345	2.27	0.06974	0.183492	208.091	3.31	-	Plasma	Week 32	Positive	RP	729413	3476	3476	78864	3476	629954	61798	3476	983908	39481	3476	3476	3476	535481	3476	6953	81662	32888	3476	87976	231083	3476	NA
6327	-4.57	0.63125	0.428208	207.149	5.19	-	Plasma	Week 32	Positive	RP	1464	1464	1464	1464	1464	3255	1464	1464	3742	1464	3206	1464	1464	2928	1464	1464	706026	1464	1464	1464	1464	1464	NA
2-[2-[2-(2-hydroxyethoxy)ethoxy]ethoxy]acetate	2.2	0.04087	0.169213	207.088	3.31	3	Plasma	Week 32	Positive	RP	7827586	205612	164328	1183614	92062	6577543	829083	10362	12100747	457371	5181	185967	106326	6187945	36005	367167	1038381	494466	132380	1002839	2641074	5181	NA
6257	2.45	0.00389	0.132366	206.997	6.77	-	Plasma	Week 32	Negative	HILIC	1785	1785	1785	1785	4242	11241	13182	4070	11887	1785	1785	16747	3570	1785	1785	46572	1785	1785	1785	5943	1785	1785	6328
6240	-3.29	1	0.566357	206.118	6.68	-	Plasma	Week 32	Positive	RP	9923	10482	23638	2856	5712	13178	7484	8711	2856	23981	1436802	6110	14932	5956	2856	32239	2856	2856	10358	8366	2856	2856	NA
C11H11NO3	-3.46	0.49021	0.361094	206.081	4.82	4	Plasma	Week 32	Positive	RP	29759	40943	4544295	1690512	609965	279468	33282	131264	48782	10450	46431	30317	58784	30271	36564	326516	10795862	21789	27213	52053	21943	34502	NA
6201	-2.48	0.21606	0.270227	205.155	3.47	-	Plasma	Week 32	Positive	RP	35473	775627	211589	554714	412134	13916	5706	1902	8869	5446	50957	196085	239441	3805	134086	1902	332292	10631	1902	334516	1902	193235	NA
6198	-2.56	0.57986	0.408293	205.143	1.05	-	Plasma	Week 32	Positive	RP	11839	11839	11839	11839	211879	11839	23678	11839	27326	438403	45655	11839	11839	11839	11839	11839	643607	34272	11839	11839	103077	121076	NA
6192	-2.71	0.07183	0.281237	246.124	1.12	-	Plasma	Week 32	Positive	HILIC	1889541	73821	329305	11229936	142634	36910	347027	1295723	837561	36910	5320665	1063722	2819174	36910	1405555	36910	11948455	36910	10697249	4085807	3012999	36910	36910
6160	2.39	0.01593	0.237357	245.185	1.83	-	Plasma	Week 32	Positive	HILIC	12931735	1411438	121343	2800972	191982	7875349	3857531	625029	25593351	1634034	798973	1453300	973585	2074457	1292999	601001	556219	2258456	280708	1100807	4561766	1754587	1659769
6143	-2.19	0.15742	0.23487	204.142	0.92	-	Plasma	Week 32	Positive	RP	139410	896617	42541	98916	1896305	71122	21271	53985	555290	5798317	879639	21271	21271	332827	2750538	129427	21271	841980	228886	248681	2701241	1463705	NA
6141	-3.27	0.03777	0.169213	204.142	1.04	-	Plasma	Week 32	Positive	RP	7115	7115	36668	7115	3515736	74732	7115	14230	7115	9761587	3353511	7115	2758604	7115	4511397	64630	14468469	2112409	830293	165412	3724008	4134795	NA
6055	2.06	0.04652	0.139623	229.029	2.46	-	Plasma	Week 32	Negative	RP	2725701	38312	22911	227050	4853	346098	825114	39070	3301641	179232	169915	603632	412712	1374910	74220	484748	6284	6204	179010	988012	542434	2427	NA
5986	-2.67	0.07515	0.28262	202.051	1.3	-	Plasma	Week 32	Negative	HILIC	65602	2850729	2332786	1109322	1940365	71823	7415	9135052	225651	7415	2592988	1597019	4755885	14830	535056	283625	78488	7415	1344809	464333	7415	28212	16887
5985	-2.89	0.04786	0.253199	202.051	1.47	-	Plasma	Week 32	Negative	HILIC	118749	10802816	145847	36287	12805009	36287	36287	3484597	354941	36287	8080477	2396376	3078922	1259756	1621531	72574	754325	110660	4311953	1175203	36287	420530	338416
5937	4.01	0.04179	0.139623	227.002	4.75	-	Plasma	Week 32	Negative	RP	14140	17827	61637	2268	18843	147852	6488	8561	149899	2268	2268	4536	2268	2268	2268	766304	2268	2268	2268	2268	12605	5199	NA
5932	-2.49	1	0.566357	201.148	13.22	-	Plasma	Week 32	Positive	RP	652878	29175	198922	12505	12505	246779	150511	12505	87082	5043960	109224	197973	107037	69733	138372	39016	4912885	25011	60157	359501	1117473	4642269	NA
5929	-3.52	0.16236	0.23487	201.148	12.74	-	Plasma	Week 32	Positive	RP	287200	57844	248960	346869	108531	147355	306415	51032	90087	19884590	736325	297886	255767	172512	472613	157010	7618664	255327	302255	347670	1576073	5727507	NA
5916	-2.09	0.02893	0.139623	226.07	3.47	-	Plasma	Week 32	Negative	RP	13662	471475	81674	221303	245612	13662	13662	13662	13662	13662	27324	132030	197898	13662	95310	13662	198641	13662	13662	191347	13662	155808	NA
C8H17N3O5	2.01	0.58242	0.808058	236.122	1.79	4	Plasma	Week 32	Positive	HILIC	203393	10555	21111	10555	143940	10555	10555	480546	10555	10555	641793	10555	10555	26311	10555	3193778	10555	10555	10555	165584	44806	10555	10555
5866	-2.62	0.1654	0.191622	225.003	7.04	-	Plasma	Week 32	Negative	RP	15878	1653	1653	9279	45050	1653	1653	7642	18751	4346	1653	1653	48417	5586	51899	3305	223327	1653	1653	100628	81849	1653	NA
C9H19N2O3P	-3.58	0.19011	0.429188	235.119	1.52	4	Plasma	Week 32	Positive	HILIC	1404234	1970353	18162410	1486178	148650849	931838	1499724	149013929	6737289	1604614	112239478	964185	885139	34317791	1667572	418056	1647303	5269651	274769	1582264	20306095	1274170	4892674
C9H19N2O3P	-2.6	0.97482	0.994851	235.118	1.3	4	Plasma	Week 32	Positive	HILIC	951742	1132384	1698914	1944285	96426525	1391450	1086076	712086	7383266	1293292	60412200	1019797	741849	29079951	880815	426696	740202	2453083	1360692	1080560	10464106	310847	3600026
5816	-6.06	0.06493	0.272132	235.03	4.08	-	Plasma	Week 32	Positive	HILIC	284686	28953661	341816	468641	73451710	118118	345182	344852	418471	275445	295848	305242	5128728	412435	4117304	192464	134524372	115448	332112	349015	25678	38601	217970
5805	-2.3	0.87464	0.972547	234.185	11.47	-	Plasma	Week 32	Positive	HILIC	30415	1729424	52410	58487	67634	97718	63138	46304	12397	49371	11062	35872	25024	80312	1669611	114361	83375	42065	33114	18487	10306	42442	34410
5775	-2.09	1	0.541284	223.109	8.02	-	Plasma	Week 32	Negative	RP	28590	251478	240235	37897	271372	16204	41238	738084	17924	2707	277188	17647	27593	6204	5413	79034	18829	10395	35319	7176	2707	2707	NA
5763	2.47	0.09892	0.290184	197.969	1.07	-	Plasma	Week 32	Negative	HILIC	4637457	2024701	26953	2170190	413656	26953	8372571	26953	29161456	1321098	502522	2535936	2898646	1483313	2706466	5409865	1276218	26953	53906	2188604	550802	68358	2041251
Hercynine	-3.6	0.50161	0.367239	198.124	3.31	3	Plasma	Week 32	Positive	RP	19953	8872	8872	1509093	8872	8872	8872	226458	8872	8872	8872	8872	8872	8872	8872	8872	54377	8872	8872	17744	8872	8872	NA
5726	-2.34	0.21007	0.265501	198.053	3.46	-	Plasma	Week 32	Positive	RP	66815	1301688	504083	1689163	1057542	39193	28682	19981	98981	12995	227177	502197	669880	11047	327910	8379	1121152	50285	7562	1086751	3781	578609	NA
5709	2.71	0.6298	0.398456	222.041	5.36	-	Plasma	Week 32	Negative	RP	2486217	54804	29627	42969	75165	23700	73082	60199	58168	131403	57866	72349	124767	34249	46932	41950	62014	61536	83496	51954	57599	11850	NA
C9H16BNOS	-2.82	0.03704	0.169213	197.115	7.78	4	Plasma	Week 32	Positive	RP	107292	552648	294088	369319	440754	42187	69399	134423	39545	441062	45355	60902	351353	570704	3963	7925	3963	3963	3963	111039	914017	771205	NA
5698	3.53	0.64408	0.567908	196.058	1.11	-	Plasma	Week 32	Negative	HILIC	987746	987746	987746	987746	987746	987746	987746	987746	987746	987746	987746	987746	987746	987746	987746	987746	987746	90700756	987746	987746	1975492	987746	987746
5696	6.79	1	0.690053	196.058	1.49	-	Plasma	Week 32	Negative	HILIC	227926	227926	227926	227926	227926	227926	227926	1305682	227926	227926	227926	227926	227926	227926	227926	227926	455853	276783405	227926	227926	227926	227926	227926
5672	2.79	0.58149	0.382806	221.119	10.9	-	Plasma	Week 32	Negative	RP	383217	190605	10562	209489	113758	7202	7206737	37132	5150176	390999	75551	615717	757585	467576	175074	76353	78504	106363	27398	832377	177026	657367	NA
n-(1-carboxyethyl)-d-methionine	2.2	0.44747	0.322945	220.065	4.9	3	Plasma	Week 32	Negative	RP	42792	36216	38976	64183	42975	52213	38610	72012	179126	36186	46255	52758	2274	115769	27159	4547	10979	1167825	62813	78818	41845	39300	NA
5603	-2.05	0.72836	0.90438	230.15	8.32	-	Plasma	Week 32	Positive	HILIC	546373	299982	7840408	402738	8743474	234050	540456	2074147	278124	117395	3377268	442886	166617	470266	351933	813788	436343	91700	382180	669594	131146	155266	360284
5553	-5.13	0.03042	0.248706	228.106	1.66	-	Plasma	Week 32	Positive	HILIC	54892	224015	2649289	85703	15977896	62116	154232	21109968	42309	194582	2079280	112510	210739	91844	116919	19335	311018	38670	19335	19335	921558	110422	189330
5516	-5.4	0.2049	0.419615	192.072	1.05	-	Plasma	Week 32	Negative	HILIC	82696	82696	82696	82696	82696	82696	82696	82696	82696	40921693	82696	82696	82696	82696	82696	82696	82696	82696	82696	165391	10327545	82696	82696
2-(4-but-3-en-2-ylphenyl)propanoic acid	2.14	0.50626	0.808058	227.103	1.32	3	Plasma	Week 32	Positive	HILIC	499392	802898	36103631	1120935	33634804	4356336	433829	90673217	1333044	766917	26160495	624127	486265	964384	441668	451305012	528568	162472	649775	700928	2138675	274300	685105
C9H9BFNO2	-7.87	0.08126	0.286599	191.069	1.05	4	Plasma	Week 32	Negative	HILIC	224247	224247	224247	224247	224247	224247	224247	224247	224247	598464129	448494	224247	224247	224247	224247	224247	1661723	224247	1013082	224247	181149555	224247	224247
2-Propanone, 1,3-bis(1H-1,2,4-triazol-1-yl)-	-9.76	0.25933	0.431535	191.069	1.46	3	Plasma	Week 32	Negative	HILIC	10068	10068	10068	10068	10068	10068	27288	10068	10068	114166181	20135	10068	10068	10068	10068	10068	239649	10068	109318	10068	44235119	10068	10068
5440	2.35	0.56896	0.379365	216.033	1.52	-	Plasma	Week 32	Negative	RP	54393	721505	4213	212208	751402	4213	474459	11571	5129188	4213	37346	120511	36099	11245	109364	44541	423052	4213	4213	4213	8427	119388	NA
5372	-2.64	0.05908	0.181887	191.139	3.47	-	Plasma	Week 32	Positive	RP	9629	486007	124661	472433	314624	4815	4815	4815	4815	4815	32696	143343	185082	4815	72531	4815	238694	4815	4815	271874	4815	141814	NA
5358	3.49	0.06913	0.28262	189.057	2.26	-	Plasma	Week 32	Negative	HILIC	761201	33018	16509	16509	16509	2410409	16509	81041	1356991	16509	16509	16509	34921	1402404	16509	16509	16509	7373053	16509	325946	16509	16509	253965
Ignotine	-2.28	0.00539	0.195935	225.098	3.09	3	Plasma	Week 32	Positive	HILIC	87818	1777596	2635700	164592	1798700	127246	359197	2949856	43909	246862	3827363	1683491	1657821	704241	2585934	96440	1050936	43909	1621886	758976	43909	885631	43909
5285	2.03	0.50626	0.808058	223.108	1.79	-	Plasma	Week 32	Positive	HILIC	7800191	901235	262324	604157	710456	119154	12824750	151839	40610236	1514540	4100974	5459655	657473	498863	5287462	706208	304185	131069	4039325	10220015	1357509	799818	750044
5248	-3.35	0.21007	0.208851	212.003	5.56	-	Plasma	Week 32	Negative	RP	97526	23100272	9551174	14898758	19799603	133705	58593	49512	38794	215416	6652264	4035708	12436844	636370	2084273	1021591	50938559	1212623	39309	11283	5641	3989854	NA
5246	-4.25	0.12295	0.175268	212.003	5.92	-	Plasma	Week 32	Negative	RP	56155	17038790	7665118	11676402	11789689	219156	31684	46038	9068	117421	4728841	1802621	7820748	364560	1200587	500164	72585173	779718	9690	33312	10283	3005958	NA
5245	-3.67	0.06944	0.143949	212.003	8.83	-	Plasma	Week 32	Negative	RP	2772	4966822	3695755	2997422	7897159	2772	5543	7553	2772	39702	2288271	961739	4084037	166712	403552	241601	13431265	284874	2772	2772	2772	1112153	NA
5244	-3.2	0.16236	0.190589	212.003	6.05	-	Plasma	Week 32	Negative	RP	77323	14285783	6618545	4290588	14677413	226940	24227	36955	9167	171540	5288014	2660826	9318358	413918	1252686	626959	25349043	670115	15246	23276	4872	3046393	NA
Indoxyl sulfate	-3.43	0.12295	0.175268	212.003	4.87	3	Plasma	Week 32	Negative	RP	193951	30915580	13951085	18672381	24996584	220189	127950	145833	81787	334735	7419601	4898137	15103991	678560	3337233	1492927	83211902	1933277	136088	108878	11922	7412286	NA
5240	-2.82	0.26659	0.214663	212.003	5.69	-	Plasma	Week 32	Negative	RP	126297	11717481	18953914	19743819	14963182	244457	86187	64473	39198	169199	3516582	5220258	16067754	623977	2547438	957223	28439887	1326598	40901	22077	11038	4197862	NA
5239	-3.54	0.11263	0.175268	212.003	6.76	-	Plasma	Week 32	Negative	RP	53627	8626974	9581317	5874370	11502025	36041	39602	53678	6927	127159	4378154	2455446	7168090	232646	745071	614658	48179544	773088	6927	14392	13855	2599688	NA
5238	-4.06	0.06103	0.139623	212.003	7.91	-	Plasma	Week 32	Negative	RP	46816	6422825	6362615	5108268	9679565	3709	3709	10588	3709	64831	1944596	1531056	4802106	231818	592476	297047	42707018	320482	7418	7553	3709	988764	NA
5237	-3.83	0.15812	0.190589	212.003	8.27	-	Plasma	Week 32	Negative	RP	23909	13231840	11629846	7830640	13041043	50027	23328	16022	3861	68560	3892486	1816201	6258137	268972	746650	262551	27725753	645434	7721	3861	3861	1483710	NA
Indoxyl sulfate	-3.89	0.12952	0.175268	212.003	5.05	3	Plasma	Week 32	Negative	RP	181063	40294592	12867319	26152053	62669814	40078	226949	151902	115675	236665	7967455	5639711	35487808	831750	2012780	1949959	118276299	1682203	117096	80156	40078	5025781	NA
5233	-4.65	0.12952	0.175268	212.003	6.51	-	Plasma	Week 32	Negative	RP	110534	10278531	5387453	20903895	14611542	26255	28380	61326	11289	84117	2968311	1371596	3397215	142972	1192997	717606	87846536	512560	24497	22578	11289	2439788	NA
Indoxyl sulfate	-3.64	0.26659	0.214663	212.003	4.57	3	Plasma	Week 32	Negative	RP	378099	35003592	23675614	34437430	42271373	579271	230193	109620	192727	411157	11853394	6793904	29713592	1716740	3547702	1464162	168151812	3883468	152168	108074	3292	9605194	NA
5231	-4.12	0.12855	0.175268	212.003	7.06	-	Plasma	Week 32	Negative	RP	70004	9850648	6278818	5487307	14679804	6988	42032	56386	13976	104442	2806641	1506356	5067731	84391	1009497	549967	47958873	369555	6988	6988	6988	1684066	NA
5230	-3.69	0.26659	0.214663	212.003	5.31	-	Plasma	Week 32	Negative	RP	247780	40738668	31676965	15960569	42491922	1406262	84640	78561	135849	394138	11447965	5985489	13181750	705535	2905550	923745	146499074	2643854	90988	10774	5387	9377596	NA
Indoxyl sulfate	-3.21	0.18514	0.204982	212.003	4.04	3	Plasma	Week 32	Negative	RP	1656122	176778895	168046038	145382690	234860807	8345718	1195509	1267644	695631	2292138	67911809	39381571	106871156	5029618	19085785	11686533	539318987	13143268	705270	819659	44616	39709324	NA
5190	2.77	0.91657	0.542121	189.069	1.15	-	Plasma	Week 32	Positive	RP	18333	18333	18333	18333	18333	18333	18333	18333	18333	110855	18333	18333	18333	18333	18333	18333	36667	1678711	18333	18333	194144	18333	NA
5168	-2.14	0.0653	0.139623	210.077	6.12	-	Plasma	Week 32	Negative	RP	3183	3183	6365	11192	14957	3183	7137	14715	6737	299949	49719	3183	40566	3183	48278	17368	193964	113865	373566	72710	219913	107044	NA
5126	-2.05	0.08733	0.295731	216.145	9.81	-	Plasma	Week 32	Positive	HILIC	73091	27184	266013	28534	1071929	275178	4148511	613734	259766	1448139	10136766	679375	1021563	464902	1277222	177390	5188716	14363	4325148	3381735	68563	14875179	74630
5125	-2.13	0.2382	0.499885	216.171	7.65	-	Plasma	Week 32	Positive	HILIC	1549509	534087	331571	1133853	5660553	608849	3599146	428092	1702953	2114998	18457750	1822184	2316451	1572457	4637697	973232	5210126	488985	2677987	2832190	360256	44283693	526327
5074	-2.68	0.146	0.390223	214.078	8.48	-	Plasma	Week 32	Positive	HILIC	71018	14769	7141	67306	174057	7141	148173	7141	126060	150564	72521	102943	197608	77842	5211492	53072	156422	32560	194034	190832	59920	104494	14282
4997	-5.56	0.14078	0.390223	213.083	8.48	-	Plasma	Week 32	Positive	HILIC	44496	10844	10844	10844	199725	10844	159537	10844	89837	172153	162761	113866	9613125	118109	8747975	10844	131344	34442	66901	151710	21687	22463757	10844
4986	-3	0.11064	0.343445	213.083	9.03	-	Plasma	Week 32	Positive	HILIC	110164	8820	8820	8820	393200	8820	97941	8820	272856	648076	139084	173862	368210	305403	1395435	86002	5364387	17639	616304	655992	85103	1594863	8820
4941	-5.53	0.14928	0.390223	212.061	3.61	-	Plasma	Week 32	Positive	HILIC	692061	1721766	951411	760845	3280880	155495	2110005	821832	1029486	500734264	1197361	560888	98914	1089360	342234	193937	1003465	1189170	72712	1285468	2755240	1546829	36356
ACMC-20alwd	-3.53	0.20402	0.265501	183.099	7.8	3	Plasma	Week 32	Positive	RP	14091	14091	81207	34597	14091	14091	14091	14091	38646	1048907	14091	14091	14091	14091	14091	14091	156775	78488	1022296	28183	1836581	340698	NA
4-amino-2-hydroxy-5,7-dihydro-3H-azaborolo[5,4-d]pyrimidine-6-thione	-2.22	0.00417	0.132366	180.038	1.55	3	Plasma	Week 32	Negative	HILIC	412135	1054022	821633	572709	2289395	150733	382712	1366454	1205053	712691	3343473	235027	3307107	476779	381127	215624	1587136	75367	1232378	231383	10086707	1142647	594074
4804	2.6	0.17246	0.429188	207.106	1.59	-	Plasma	Week 32	Positive	HILIC	460102	1757602	16061	16061	16061	15160251	633907	16061	16061	1598417	16061	16061	16061	499596	167800	32122	16061	2556169	210199	490295	1985564	378295	4427468
4801	-3.76	0.60242	0.816005	207.123	1.09	-	Plasma	Week 32	Positive	HILIC	292084	1029446	214816	31938	63876	178499	131382	144771	252792	45874078	281426	31938	305574	74625	31938	207204	31938	100991	260038	190703	31938	31938	714083
Ethyl glucoside	2.32	0.05664	0.272132	207.088	1.71	3	Plasma	Week 32	Positive	HILIC	1372828	1552751	7637	172972	7637	1223057	1607744	134789	1152726	1427962	168533	179062	39969	327258	15274	386110	672703	7637	219831	335117	121724	239438	8597904
4782	2.32	0.54786	0.808058	207.142	1.45	-	Plasma	Week 32	Positive	HILIC	2714999	4241619	3722055	371643	53290	574523	3287290	2038481	226823	4408007	173443	46519025	26645	10070096	2175688	298275	1886090	15174768	888023	7567265	27491164	12834760	139457781
L-TYROSINE	-2.46	0.22814	0.274343	182.079	3.47	2.b	Plasma	Week 32	Positive	RP	310446	7072989	1604890	5207345	5721656	70207	47407	2428	26551	2428	990559	2299644	3249849	4856	1530867	422449	5006076	2428	2428	4616781	2428	2428559	NA
4729	-2.08	0.34276	0.460583	179.046	1.46	-	Plasma	Week 32	Negative	HILIC	11997	11997	11997	139618	11997	23993	11997	74086	11997	11997	11997	11997	11997	171630	11997	52377	11997	11997	24343	42533	615569	11997	11997
4654	-2.13	0.04006	0.248706	202.155	8.37	-	Plasma	Week 32	Positive	HILIC	1666459	1171089	765329	2384920	12031066	1290180	9013701	153819	48937	3569863	18350511	2237114	4437950	2125309	9303181	1963648	15963459	576008	3393411	7232063	1750762	61850040	798932
C5H9NO4S	-3.41	0.0649	0.28262	178.018	1.21	4	Plasma	Week 32	Negative	HILIC	8354	8354	8354	398355	8354	8354	8354	8354	8354	64121	383995	169386	344848	8354	24249	16707	1858799	8354	1020105	155544	422664	8354	8354
4616	-2.4	0.46636	0.789632	201.01	5.68	-	Plasma	Week 32	Positive	HILIC	1041851	257168	541585	98028	47272	88632	494789	500323	780374	237177	11944459	231762	675267	812427	99872	186630	340490	810141	636639	281610	1138478	18560804	23636
4605	-2.59	0.59096	0.808058	200.128	1.1	-	Plasma	Week 32	Positive	HILIC	3004145	1071221	1012931	3471087	879971	3811852	3849139	1863680	1237143	137193204	884958	1182352	3351279	4463064	662324	3359862	1201269	1058882	967071	2793839	48863739	1661264	1122444
4592	-2.33	0.08733	0.295731	200.092	1.63	-	Plasma	Week 32	Positive	HILIC	5787170	1258859	4826627	3781051	1989423	3199487	4496904	1520895	662684	62375046	4771373	3369153	5475615	1348272	3656922	1558841	3614720	1552469	5804347	6031347	86249058	3745363	182587
4552	-2.14	0.77633	0.918041	198.862	3.41	-	Plasma	Week 32	Positive	HILIC	700329	314104	1620243	748034	295698	973510	574267	243270	161528	111212	268292	348645	388464	338466	403793	397374	512540	965513	667312	471700	842867	29264296	299499
4546	-2.67	0.013	0.215222	198.124	1.4	-	Plasma	Week 32	Positive	HILIC	969714	345643	731201	43723013	10069081	1267529	1819158	18213450	505434	5938721	7491984	1364514	12717653	5938199	8246043	485839	1426085	1222271	5810904	11449460	4318846	512212	3857600
4508	-2.45	0.82518	0.946631	196.865	3.41	-	Plasma	Week 32	Positive	HILIC	462019	308177	1912077	1580513	373938	852801	559200	233330	106325	169579	327882	185012	384237	371345	397801	579160	263889	774133	690885	436856	921083	30634404	279597
4501	2.38	0.45422	0.786963	196.097	2.66	-	Plasma	Week 32	Positive	HILIC	981553	38870	19435	1465253	19435	19435	884801	19435	10100865	19435	347695	719719	1548727	19435	221161	19435	19435	19435	19435	796691	19435	19435	19435
4492	-2.18	0.0392	0.248706	196.081	3.72	-	Plasma	Week 32	Positive	HILIC	42511	506761	18840	1905482	71297	37681	780949	1368377	18840	39441	1776037	206004	535984	18840	519378	18840	941522	18840	499642	1264405	18840	233767	18840
4490	-2.07	0.37937	0.460583	173.009	3.57	-	Plasma	Week 32	Negative	HILIC	206829	3517926	170646	8325	5217742	8325	515040	8325	404478	8325	307702	338458	382794	968986	479610	16651	371879	8325	600195	270856	8325	299252	110190
4450	-2.03	0.20574	0.265501	176.059	5.08	-	Plasma	Week 32	Positive	RP	3903	1412	1412	17959	1412	1412	1412	1412	1412	5982	14141	2825	1412	1412	1412	1412	40108	1412	1412	9307	17615	3918	NA
C7H15NO5	-2.55	0.00189	0.195935	194.102	2.94	4	Plasma	Week 32	Positive	HILIC	302821	1049058	4637720	2033713	139392	255283	654318	1327898	284239	1290697	4312002	563514	1017866	2064904	4044132	282645	3804451	174299	872090	298670	4343522	398810	354536
C5H8BNO3S	-2.63	0.07568	0.28262	171.027	2.76	4	Plasma	Week 32	Negative	HILIC	15396	34009	6149	6149	6149	6149	6149	96399	6149	198952	35617	6149	12298	6149	14903	6149	6149	6149	67695	6149	115687	197521	17425
4347	2.25	0.00862	0.195935	191.085	3.42	-	Plasma	Week 32	Positive	HILIC	433972	16822	420306	33645	16822	134338	821255	16822	825848	159541	16822	315634	16822	16822	16822	103740	56093	16822	204251	16822	377088	16822	917612
4320	-2.77	0.53968	0.392716	174.131	10.5	-	Plasma	Week 32	Positive	RP	58521	7788	3410	3410	6820	3410	3410	142810	3410	3410	3410	3410	3410	199784	3410	3410	273262	68448	3410	3410	1444774	3410	NA
4312	2.08	0.20588	0.457853	190.119	8.3	-	Plasma	Week 32	Positive	HILIC	718094	21472	9334	37966	9334	9334	1217312	9334	3952639	131137	194331	540206	599420	18667	492042	45118	21152	9334	307073	939413	269126	33876	478496
C5H11O2P	-2.29	0.77123	0.616065	169.018	1.33	4	Plasma	Week 32	Negative	HILIC	172425	331322	26882	41923633	334020	2070892	197711	2015530	1576629	172178	798399	290492	170753	273267	922272	841262	523903	53764	26882	1885025	26882	130255	202101
4267	-2.79	0.01037	0.121523	194.887	16.58	-	Plasma	Week 32	Negative	RP	4766	5641	21532	42988	95046	2383	7309	50631	2383	55304	111846	2383	2383	5833	6829	14062	41324	2383	25412	2383	32673	27776	NA
Oprea1_138853	2.42	0.26978	0.215451	194.082	5.84	3	Plasma	Week 32	Negative	RP	133776	18495	33927	15676	2436	8518	9027	2436	618248	121108	2436	23279	59028	2436	2436	23438	4872	2436	22667	9216	20981	10174	NA
4248	-4.19	0.0943	0.15841	194.036	7.14	-	Plasma	Week 32	Negative	RP	36734	148518	128240	5964515	178996	2085	25644	156002	25601	10482	128534	87435	150631	2085	88389	2085	131297	2085	4169	7396	2085	2085	NA
Gly-4-hydroxy-pro	-2.9	0.02823	0.248706	189.087	2.92	3	Plasma	Week 32	Positive	HILIC	550879	462978	92273	221848	756282	132549	244019	143152	708986	365615	5265602	845961	9835728	1096734	5519113	46136	4558821	297351	2106065	3126373	1157382	9289458	327447
4187	-2.47	0.37811	0.31971	172.144	1.16	-	Plasma	Week 32	Positive	RP	477995	314602	24137	568732	2682546	24137	3445836	48273	564732	2715847	10580603	972714	2752232	474513	5882690	199671	180813	234523	2468353	2940266	75133	38584159	NA
2-acetamidopentanediamide	-2.27	0.06493	0.272132	188.103	2.83	3	Plasma	Week 32	Positive	HILIC	470535	277405	118333	209905	975384	288973	795560	21967329	869149	917415	907932	767399	826359	672486	1037977	78645	4425809	366047	1039040	546245	735394	1455210	358510
4158	2.26	0.30176	0.292155	172.043	5.6	-	Plasma	Week 32	Positive	RP	8726	4805	3272	1636	10236	18146	14228	1636	218866	28120	12816	5424	35296	1636	1636	1636	15971	124902	10236	1636	20517	25884	NA
4142	-2.22	0.69536	0.420806	192.078	6.38	-	Plasma	Week 32	Negative	RP	31258	2992	2992	2992	5983	102741	198816	159999	16004	142732	60613	40022	140821	2992	21298	54788	6048	2992	67269	71763	3781362	2992	NA
4141	-4.73	0.23763	0.214376	192.072	6.53	-	Plasma	Week 32	Negative	RP	54336	54336	54336	54336	54336	54336	54336	54336	54336	16816106	54336	54336	54336	54336	54336	54336	108672	54336	54336	54336	4048182	54336	NA
1-Allyl-5-oxo-3-pyrrolidinecarboxylic acid	-4.2	1	0.566357	170.081	3.97	3	Plasma	Week 32	Positive	RP	338804	303591	508105	608814	289695	314710	244313	166712	245210	43549699	165954	199609	297438	201993	110026	188406	1934727	455804	187195	283025	29503390	124802	NA
3999	-2.61	0.45156	0.493447	164.064	2.02	-	Plasma	Week 32	Negative	HILIC	11224	802258	11224	45808	1219600	139808	63642	1719660	11224	11224	2422849	283866	40344	3525687	915744	314039	24442	11224	22448	248674	11224	11224	127465
3994	-6.21	0.15733	0.23487	169.046	6.52	-	Plasma	Week 32	Positive	RP	2271	4542	2271	2271	2271	2271	2271	2271	2271	1946299	2271	2271	2271	2271	2271	2271	8545	2271	2271	2271	545238	2271	NA
3906	2.09	0.0392	0.253199	161.987	5.36	-	Plasma	Week 32	Negative	HILIC	445690	4040	4040	192619	4040	8199	140879	4040	384105	238509	8081	102226	70113	199446	15618	990022	4040	4040	22223	73024	340798	4040	612048
3852	-4.71	0.36604	0.673333	178.989	5.66	-	Plasma	Week 32	Positive	HILIC	300759	168288	431103	33101	16550	62989	273355	245683	440266	120998	12886227	110283	174362	411245	47625	73496	228062	243404	275678	1854123	364391	57408010	16550
3792	2.98	0.0111	0.165061	158.987	3.74	-	Plasma	Week 32	Negative	HILIC	165640	7065	77368	93676	30935	251070	75641	7065	1491516	7065	82779	135819	24424	7065	14129	315952	7065	7065	130852	223058	32268	101230	1116990
3761	2.06	0.01052	0.165061	158.046	1.13	-	Plasma	Week 32	Negative	HILIC	2679057	174597	1153490	1339310	257621	1263984	243001	636127	4846033	733380	36499	993956	1075646	121465	450945	978661	144224	8029398	457798	654612	1909383	43029	1340366
C6H10N2O2	2.38	0.38611	0.324191	165.063	1.94	4	Plasma	Week 32	Positive	RP	3560	3560	3560	7120	3560	3560	3560	55619	3560	280216	187787	16289	101262	22951	13682	59223	5320131	14797049	41787	3560	45430	33849	NA
3740	3.36	0.32319	0.299898	165.063	6.94	-	Plasma	Week 32	Positive	RP	5651	5651	5651	5651	5651	5651	5651	5651	11301	5651	154023	5651	5651	5651	5651	149047	1489792	8188572	5651	5651	5651	30635	NA
3738	2.34	1	0.566357	165.063	6.34	-	Plasma	Week 32	Positive	RP	4091	4091	4091	4091	4091	4091	4091	10910	4091	8181	142750	4091	4091	4091	4091	41840	1084532	3009311	4091	4091	4091	13008	NA
3692	-2.98	0.36604	0.460583	156.895	6.12	-	Plasma	Week 32	Negative	HILIC	18454	27404	12292	2410	6380	4819	2410	10762	14196	5499	136070	14541	7061	13989	20030	11651	507303	4843	288040	7685	224351	5421	15311
3639	-2.23	0.05555	0.180264	163.087	4.02	-	Plasma	Week 32	Positive	RP	72542	703048	494840	600488	1049796	55921	116090	69915	130955	82549	276097	217418	620903	77910	142351	72287	2916982	81982	64526	165583	89844	143988	NA
3598	-2.19	0.03312	0.139623	184.85	16.58	-	Plasma	Week 32	Negative	RP	3092	13569	58201	136136	281477	3092	3092	55241	3092	224909	219959	3092	3092	6185	3092	101370	143133	17947	99962	3092	37876	34274	NA
3538	-2.24	0.3322	0.299898	161.1	3.47	-	Plasma	Week 32	Positive	RP	84101	1597577	396515	1033521	952750	41725	21999	5576	56118	3559	207009	485033	653606	9093	347996	17946	828152	25872	2817	818861	1409	547297	NA
C7H15N3O2	-2.39	0.77633	0.918041	174.125	1.88	4	Plasma	Week 32	Positive	HILIC	687075	1962069	2633435	5423087	1818370	9011302	3296162	4573406	10000125	19382916	84124834	5558139	16494314	7051908	2509474	1298576	1856115	4466327	1692008	4157578	92450	209013910	2534987
3501	-6.71	1	0.541284	182.046	7.28	-	Plasma	Week 32	Negative	RP	8938	5209	20353	5048	5816	15476	4026	4849	6629	15323014	7890	5735	11649	12303	4018	12822	48698	80527	5444	11783	14691706	14501	NA
3469	-2.96	0.14928	0.390223	172.144	6.43	-	Plasma	Week 32	Positive	HILIC	1509431	548971	328545	1972973	4441120	679983	1869184	343831	2203575	7541205	27470951	2175393	6220752	1349392	3621619	1143374	5883840	1216757	9021326	9643442	223074	83678894	363206
3467	-2.56	0.05456	0.139623	181.054	7.08	-	Plasma	Week 32	Negative	RP	24044	47087	2245	71449	2245	12040	21568	20662	2245	4490	60356	2245	30808	5406	22928	2245	481061	2245	48335	22203	8981	13647	NA
C7H13NO3	-2.04	0.29825	0.292155	160.097	3.47	4	Plasma	Week 32	Positive	RP	1376661	21405749	6386980	14375396	13757197	711474	766337	434178	882603	527001	2754508	6992562	9079965	420236	4736412	502255	12220963	718733	305723	11413923	331126	7340738	NA
3386	-2.01	0.05627	0.272132	170.97	2.24	-	Plasma	Week 32	Positive	HILIC	119402	90025	828227	3664885	363274	99215	496299	1924254	169511	571810	489345	269422	2603389	45012	409867	798130	502466	45012	574001	2549818	45012	789241	45012
3371	-2.03	0.26659	0.286523	159.113	2.09	-	Plasma	Week 32	Positive	RP	3458934	732291	228025	592293	15573114	553697	12051639	848449	4384825	12442472	47943420	5359397	7865875	3485266	18622167	428839	646867	1537851	12913008	6176461	2886495	112017972	NA
3332	-2.45	0.05555	0.180264	159.029	10.94	-	Plasma	Week 32	Positive	RP	46359	37928	38721	19201	56550	11803	31930	87942	24098	194969	93231	4709	2354	17965	46340	6268	50094	58753	1322744	47853	51980	81569	NA
C6H11NO3S	-4.76	0.61316	0.398273	178.054	4.86	4	Plasma	Week 32	Negative	RP	5856	4480	1860	6754	1860	1860	26512	1860	147364	4338	1860	3720	1860	175823	7269	1860	1860	46457	13329716	5304	9456	15924	NA
C6H11NO3S	-4	0.48037	0.339152	178.054	4.6	4	Plasma	Week 32	Negative	RP	104180	98704	3186	94379	38109	3186	134374	3186	485561	50415	6372	54963	89684	434581	64977	48054	50438	201969	34152787	119376	56500	92937	NA
3196	4.05	0.00562	0.195935	166.061	1.8	-	Plasma	Week 32	Positive	HILIC	657443	15616	89929	15616	15616	1480025	355508	15616	907914	303680	15616	39601	37059	71099	15616	5755329	127128	15616	159219	31232	242752	15616	1126810
3169	5.74	0.19011	0.429188	165.066	1.38	-	Plasma	Week 32	Positive	HILIC	134716	22589	527515	260301	43428	156003	32562	481583	64754	11294	47062	521120	30544	76438	86791	302412	705795	71629950	102376	46149	77800	34421	82251
3151	-2.63	0.40686	0.327857	155.118	5.22	-	Plasma	Week 32	Positive	RP	86054	82905	52045	93058	25699	101267	56010	56372	34656	88382	68881	140145	71447	144340	72799	93421	2323966	54088	987342	121738	156697	3163116	NA
C6H10O4	-2.25	0.97482	0.994851	163.06	3.52	4	Plasma	Week 32	Positive	HILIC	851464	132196	1478278	83143	930010	1464065	1594853	884120	55744	429921	1400746	823768	1035171	164068	55623997	1643146	681949	46372	2175886	978739	340052	74664	958543
3114	-2.6	0.42814	0.759439	163.123	1.24	-	Plasma	Week 32	Positive	HILIC	1773621	5160703	3192122	250899476	3066738	873758	12089077	157296	1603560	3317727	809648	759815	1615894	4348100	1229994	820315	1137951	1103684	1056663	2185900	4324625	4455684	6225246
C7H13NO2	-2.65	0.34881	0.460583	144.103	1.99	4	Plasma	Week 32	Negative	HILIC	16164	125146	16164	134979	633119	278883	708581	32329	42111	7423617	335570	362951	233663	16164	212096	97715	310697	161456	2405514	158660	5859418	2784338	89825
3102	-4.13	0.97482	0.994851	162.076	3.46	-	Plasma	Week 32	Positive	HILIC	5018774	1261438	6620958	1911056	717221862	5982498	2380893	2624168	1564842	2221570	5750367	3240202	52283867	1936121	2203718	2813743	2255949	1122981	11343171	12156810	149409	555656	2835286
3059	-5.61	0.58286	0.808058	160.911	5.47	-	Plasma	Week 32	Positive	HILIC	36963	45006	7394028	217866	71195	97433	153737	7585	51936	15170	21359794	2132805	65415	104435	87073	154714	5212511	7585	95197	110762	7585	211537999	62621
Pi-Methylimidazoleacetic acid	5.36	0.36894	0.460583	141.067	1.07	3	Plasma	Week 32	Negative	HILIC	30955	12634	12634	12634	12634	12634	169184	12634	96051	132890	278131	55365	139753	12634	102368	138566	569569	34960428	116531	12634	182058	12634	25269
2891	-2.22	0.02823	0.248706	158.101	2.94	-	Plasma	Week 32	Positive	HILIC	1941681	766092	837355	3578348	8740793	1354500	377307	2517959	1280559	2457156	17826855	2124111	7507909	880265	7984631	1262903	10824847	104173	5111960	878248	157229	4499601	73963
AmbotzAAA1938	-2.21	0.59096	0.808058	157.097	1.41	3	Plasma	Week 32	Positive	HILIC	1575498	1476122	3079563	3633730	995652	2145280	1889816	3225352	2920163	102560708	1830658	1367291	1160669	1607322	1440040	1647880	616807	92001	1368023	1295706	181112	1068591	2814919
AmbotzAAA1938	-5.65	0.97482	0.994851	157.097	1.21	3	Plasma	Week 32	Positive	HILIC	945419	1076114	1092590	936053	722011	749257	2014061	846769	2525076	258823999	1497467	1319896	1211932	1441327	988666	923498	285147	89593	1409275	1188674	716762584	183253	1952726
2696	-3.02	0.3322	0.299898	147.065	6.44	-	Plasma	Week 32	Positive	RP	59033	3191	20816	59724	28256	28690	19379	16843	29827	56596	23448	22559	7690	64074	7991	28564	4348257	99806	306793	25623	13640	6382	NA
2674	-2.61	0.55753	0.808058	152.043	2.8	-	Plasma	Week 32	Positive	HILIC	21402	21402	211165	21402	2030677	21402	21402	122122	21402	260482	21402	60299	21402	21402	21402	21402	21402	59622	229311	21402	21402	42990	42805
Threonate	-2.16	0.33172	0.460583	135.03	4.07	3	Plasma	Week 32	Negative	HILIC	1120853	1726059	174407073	10562978	5993964	7980266	4427129	6976105	546015	3572229	6811305	6193384	2935699	1718298	4447122	6846061	4708712	546015	6265682	5202139	546015	1092030	546015
2579	-2.9	0.40686	0.327857	145.097	1.02	-	Plasma	Week 32	Positive	RP	1057767	383440	168819	908193	4138403	750023	3104979	701541	1218226	9743352	60650207	1168845	2070530	416654	4751667	816396	328637	274521	31554459	2422458	1150720	14619307	NA
2577	-2.79	0.02618	0.169213	145.097	0.91	-	Plasma	Week 32	Positive	RP	740806	637206	140437	1272904	3368130	625017	647095	580409	740115	7257582	32536817	1419747	811063	917831	2374782	411489	1205323	430321	16642896	1013763	1545857	3850774	NA
2544	5.13	0.67472	0.875169	148.133	6.16	-	Plasma	Week 32	Positive	HILIC	248865673	453990	335558	1003063	97572	599323	801402	177867	494006	2628736	1832264	767730	392931	2017534	785758	17805	1157155	17805	1161090	1388740	51419	35609	1007492
2491	-3.32	0.87464	0.645656	132.921	2.95	-	Plasma	Week 32	Negative	HILIC	60585	76941	333701	165690	35012	227477	287304	266455	261817	17506	240615	153428	116845	90935	210328	124294	220429	157005	236394	112324	187786	22458284	48409
2448	-3.4	0.07443	0.281237	145.105	3.24	-	Plasma	Week 32	Positive	HILIC	216299	902178	2799723	325102	386136	212986	135854	51803	51803	864675	14932999	745844	1427861	116146	2735315	103605	1067112	518680	51803	51803	344721	14280526	51803
2373	-3.56	0.53968	0.370293	160.897	6.53	-	Plasma	Week 32	Negative	RP	5391	5391	5391	121218	5391	5391	5391	5391	5391	9980344	5391	28947	5391	543136	5391	5391	5391	408449	837813	209560	10782	5391	NA
pyramine	2.58	0.01114	0.169213	140.082	0.92	3	Plasma	Week 32	Positive	RP	790306	28427	153905	143413	37393	211925	570356	16406	2202639	98937	235334	320891	325681	8203	95551	768873	97305	22408	91624	166801	248337	8203	NA
2310	2.4	1	1	142.948	5.4	-	Plasma	Week 32	Positive	HILIC	6472	6472	146255	6472	73967	12944	25331	63562	19935	36056	571171	226605	55801	64736	720133	420754	87908	6291456	90031	346295	257774	6472	136518
2300	5.15	0.82518	0.946631	143.082	1.3	-	Plasma	Week 32	Positive	HILIC	2074755	1991924	2830302	338776	1738266	629564	1691125	1444034	4498341	4052097	4396138	2216549	2069360	2470576	2085296	2814843	10988369	1053309370	15908227	2310114	3206714	843496	2832962
1-hydroxy-2,2,3,3-tetramethylcyclopropane-1-carboxylic acid	-2.18	0.14165	0.181594	159.103	7.8	3	Plasma	Week 32	Negative	RP	517295	310710	2765334	1914265	242799	92656	537913	363958	1984681	15312333	585714	587155	1144145	874584	908783	526359	5145415	2760700	9127695	1866861	22377716	5099743	NA
2270	-2.4	0.74475	0.917089	141.938	5.56	-	Plasma	Week 32	Positive	HILIC	3448	3448	74976	109588	10578	97410	62090	53376	54172	6895	77412	265224	32005	3448	3448	3448	63164	12712	72849	28384	4403990	35326	3448
C5H8N2O2	-2.12	0.13754	0.363821	129.067	2.96	4	Plasma	Week 32	Negative	HILIC	191750	47455	16074	63264	1183754	110058	2192782	90252	330240	687580	6354166	260245	919847	162943	2445112	16074	2141999	38647	879846	2244486	50114	8487358	32148
2249	-3.04	0.03573	0.248706	141.055	1.2	-	Plasma	Week 32	Positive	HILIC	29956	1180035	1288356	1816834	59912	1130560	1789463	1694447	454695	18986077	502699	622298	29956	1373506	2026795	984694	911066	29956	1359189	2167874	52859554	1784811	685559
2141	-2.04	0.23719	0.214376	158.082	3.47	-	Plasma	Week 32	Negative	RP	502717	8783774	2025984	6153206	5079954	363580	172065	201853	429228	195037	1066299	2633234	3828602	203916	1878807	298534	4366330	292382	147340	4157054	157036	3173468	NA
AmbotzAAA1938	-2.1	0.29825	0.227022	157.098	2.28	3	Plasma	Week 32	Negative	RP	149924	4484	2242	10561	821781	31112	715994	56671	178064	672908	1799019	200266	294079	212249	969693	10016	30389	36823	481374	1415001	170580	5167917	NA
2101	-3.59	0.09108	0.185352	135.063	4.03	-	Plasma	Week 32	Positive	RP	8864	3606210	2852976	2937913	4799564	113573	8080	17956	4184	12228	1143824	671190	1805084	78353	294412	120139	11974603	255670	206804	7000	2092	711788	NA
C3H6F2N4	4.14	0.34881	0.665322	137.065	1.95	4	Plasma	Week 32	Positive	HILIC	56426	566002	108817	688013	364547	408796	625035	423668	28213	321345	889686	57200932	197192	59456	538003	445318	220208	28213	840834	283705	441890	298856	28213
5-Indolol	-3.24	0.23719	0.274343	134.06	4.03	3	Plasma	Week 32	Positive	RP	421934	41153179	31966782	33727384	53153054	2238806	395995	317939	303941	584626	13368510	7910028	21071849	1286302	3367191	2444950	129894304	3066043	276457	344836	133421	8496554	NA
1990	-4.38	0.03424	0.169213	133.052	4.03	-	Plasma	Week 32	Positive	RP	1663	295577	217043	244428	502240	1663	1663	1663	1663	1663	83457	50833	160170	5377	13860	1663	1411986	8823	1663	1663	3327	93395	NA
1966	7.51	0.24466	0.214663	153.056	11.85	-	Plasma	Week 32	Negative	RP	25378172	54413	18588	6627	6342	87446	28493	15745	2238	36355	33726	14789	4475	5720	6725	6353	22746	200260	9924	2238	6118	72867	NA
1957	-3.53	0.08125	0.295274	135.063	1.62	-	Plasma	Week 32	Positive	HILIC	11004	2017038	2008957	1509814	3910597	11004	11004	11004	11004	11004	648788	372722	1367952	11004	437060	11004	1193627	22007	11004	11004	11004	301238	171746
agedoite	2.18	0.19011	0.429188	133.061	3.35	3	Plasma	Week 32	Positive	HILIC	8139754	1505374	932126	1579071	992147	766615	19458288	1399909	103668154	5060634	6037365	11681273	18555673	1635374	110655	1589903	217598	834471	10288471	11267090	725803	1045103	1801413
C7H16S	-2.24	0.21324	0.460475	133.105	2.33	4	Plasma	Week 32	Positive	HILIC	11226196	60723230	7185429	6141843	271946376	6137950	9407304	98298127	8615883	9642231	8804227	6685564	5519194	8814016	7143022	6625022	4836469	3899480	7516169	15745596	8414941	7146096	6807636
1795	-3.98	0.01052	0.195935	132.085	3.33	-	Plasma	Week 32	Positive	HILIC	425048	91681	5437067	551428	1931239	259399	354702	87336	394544	2941259	8122057	334684	916825	531952	5080483	232561	4740189	181010	11513062	3038806	19673	19865520	9836
C5H14BNP	-2.66	0.0392	0.248706	130.106	8.5	4	Plasma	Week 32	Positive	HILIC	14051	6905	6905	22367	1472761	6905	153037	6905	38894	97796	171237	13810	28223	59252	180881	6905	149249	6905	126664	92927	42983	460123	6905
1704	2.45	0.46534	0.351398	128.082	2.34	-	Plasma	Week 32	Positive	RP	2311	6338	6869	7177	2311	4621	2311	2311	2311	108541	2311	2311	6093	2311	10911	21563	315412	1371609	42500	2311	14740	20049	NA
1491	3.53	0.02347	0.248706	126.066	1.6	-	Plasma	Week 32	Positive	HILIC	112765324	3105143	3680161	4531309	527612	4170044	33167116	4166274	322244640	3249752	3323219	24660392	22053766	2808828	6598034	5731237	3101793	1029249	7769887	15503940	1568825	669116	7009456
1337	-2.59	0.69782	0.888677	123.074	12.24	-	Plasma	Week 32	Positive	HILIC	38217	62037	2866439	91576	955695	71523	125603	153978	27845	15000	47558	6629	6629	49742	42260	47010	6629	37382	33219	13259	88229	6629	39763
1281	-3.24	0.2382	0.499885	122.032	2.75	-	Plasma	Week 32	Positive	HILIC	295327	23726189	500566	378009	237118	236829	1382409	343253	153182	360325	208689	95491	125476	199541	114043	93432	20675560	214620	397409	46716	285854	629200	252835
1231	-2.03	0.54786	0.808058	119.07	3.42	-	Plasma	Week 32	Positive	HILIC	547263	248112	39210	332036	3820653	195593	735885	167537	335390	5390120	578869	1152636	2334602	1693574	263449	344652	4909728	1252977	203498	3544677	632908	13438947	341424
1199	-2.63	0.12739	0.379622	118.075	8.61	-	Plasma	Week 32	Positive	HILIC	545991	28096	1320699	197243	37814	666827	47985	445987	690335	316475	14048	167516	14048	824372	14048	421600	50067524	1254861	14048	138314	806236	14048	866345
1186	2.13	0.06493	0.272132	117.102	3.64	-	Plasma	Week 32	Positive	HILIC	151794	338083	201025	89781	34178	342422	222006	486022	246510	230288	43902	316185	176053	200200	56345	298261	407613	4963964	342931	136876	216304	18216	397050
C5H8FNO2	-3.64	0.2	0.208851	132.045	4.03	4	Plasma	Week 32	Negative	RP	1716	490379	445743	440526	603117	5370	1716	1716	4224	3432	196124	116523	348887	11378	41058	13958	1633837	18799	1716	1716	1716	100699	NA
t6mvmvtj	3.76	0.06493	0.272132	115.05	1.45	3	Plasma	Week 32	Positive	HILIC	358840	103808	205102	492048	162377	109223	490232	293013	440825	69901	279052	148897	621188	143906	156575	496469	155231	23015411	477294	363119	30067	60133	1124778
Prolinamide	-3.24	0.0473	0.269966	115.087	2.82	3	Plasma	Week 32	Positive	HILIC	413933	223516	1505143	8336413	9779738	11548282	12371107	35449630	921633	155128911	15807196	12427185	8169751	231640667	14974687	5767431	13674625	1479254	932014	10260535	263983733	32207092	413662
1050	-4.24	0.58136	0.808058	113.087	6.04	-	Plasma	Week 32	Positive	HILIC	112008	199544	20389	10194	10194	10194	55865	67305	143998	54148	33458	56083	14501185	173731	3744527	40881	40103	113144	63292	184810	127403	10194	10194
746	-2.05	0.0755	0.281237	103.087	9.34	-	Plasma	Week 32	Positive	HILIC	12229339	12153065	942737	2951875	34391613	1003552	76959	1091219	22449336	17991142	93739595	17525040	35418014	33793909	52391093	1524909	229213828	89470282	23790501	68851590	15553999	514784554	1661574
741	-2.03	0.03372	0.248706	103.087	9.42	-	Plasma	Week 32	Positive	HILIC	11322038	11438108	1201932	4281942	19993537	1337055	49712	1504991	18308569	28683541	97907555	14536352	42284533	25033451	21437825	2038682	68447569	56843535	26099929	65900670	20484030	379283414	1801400
681	-2.79	0.00669	0.195935	100.022	1.13	-	Plasma	Week 32	Positive	HILIC	114560	17330896	1063137	634731	1847262	1185970	563882	2977036	17519	198551	3350880	462893	1296573	229703	2123496	606590	3633562	105260	1831856	1428927	17519	2146127	35038
507	-3.24	0.01052	0.195935	95.024	2.61	-	Plasma	Week 32	Positive	HILIC	969230	1178503	1277977	2090643	418488	299301	492705	1209835	1095130	1652037	1296225	794316	723790	29126568	1017587	159705	32264332	527644	959078	883181	17016933	301089	825860
480	-2.57	0.25197	0.431535	86.9937	1.28	-	Plasma	Week 32	Negative	HILIC	101144	418074	35880	4257961	98509	17940	269647	4636210	245566	184441	738203	377369	366215	17940	539735	17940	17940	75469	163891	966473	17940	17940	17940
474	-5.04	1	0.541284	105.046	5.02	-	Plasma	Week 32	Negative	RP	148674	20309	214720	24330299	12720	66470	58727	10082613	84844	35567	129879	62259	68601	6036	118314	77304	60560	2269	48963	95010	8942	4539	NA
386	-3.36	0.04006	0.248706	87.0917	7.72	-	Plasma	Week 32	Positive	HILIC	2491349	1300418	1174300	9598776	7956161	1454824	4528378	1793532	1288294	5391505	18825625	3157251	7520135	4302873	11274491	2840897	85722716	1910273	6178820	25178594	866047	176225714	1249130
322	-2.38	0.09108	0.185352	87.0917	0.89	-	Plasma	Week 32	Positive	RP	967514	1541569	179528	3639160	5128733	303889	7061406	576365	1592677	3227036	7447577	2311710	2765003	2338257	15731232	429003	3387575	902867	1899225	10059488	734737	93088966	NA
277	-2.97	0.97482	0.994851	81.0335	3.5	-	Plasma	Week 32	Positive	HILIC	193765	92944	272042	127393	144376	211368	197988	256981	72695	958540	193094	126553	119828	26250	40893	174673	8356268	841524	249782	196448	17696311	13125	138004
127	-2.16	0.16236	0.23487	76.0756	0.82	-	Plasma	Week 32	Positive	RP	1108804	2645648	1113755	3666833	9183800	1089269	1379541	1062852	997342	406822	10404132	1515610	28455898	1147149	2655329	1359769	1985839	317493	1167406	612117	642849	9317161	NA
63	-4.56	0.13422	0.384592	70.0636	8.49	-	Plasma	Week 32	Positive	HILIC	16338	3493	3493	6987	55873	3493	165556	3493	56960	95922	4885003	42954	29570	101316	3310270	3493	5115441	35333	146462	148168	48402	520004	3493
C4H7N	-3.39	0.59096	0.808058	70.0637	3.26	4	Plasma	Week 32	Positive	HILIC	998173	633364	29039749	1406063	14435236	461803	641826	642535	1328181	221749	369276	1168850	657446	27543441	17007277	674160	540890	233602	1133935	24462913	184576	32027	502545
