# Supplementary material for: Neuroactive metabolites and bile acids are altered in extremely premature infants with brain injury
Source: Cell Rep Med. 2024 Mar 22;5(4):101480. doi: 10.1016/j.xcrm.2024.101480 (PMC11031385; doi:10.1016/j.xcrm.2024.101480)
Supplement: Table S10. Target list of the suspect screening done on the untargeted metabolomics data, related to “data processing and integration of LC-MS acquired data” in STAR Methods [file mmc11.xlsx]

## Sheet: Table
Compound	m/z	RT [min]	ICL	Polarity	LC
Xanthine	1510261	2.5	1	Negative	HILIC
Uridine	2430623	2.8	1	Negative	HILIC
Uracil	111.02	1.8	1	Negative	HILIC
Thymine	1250357	1.5	1	Negative	HILIC
Thymidine	241083	1.4	1	Negative	HILIC
Taurine	1240074	3.9	1	Negative	HILIC
Succinate	1170193	4	1	Negative	HILIC
Serine	1040353	4.3	1	Negative	HILIC
Pyruvate	870088	1.5	1	Negative	HILIC
Pseudouridine	2430623	2.8	1	Negative	HILIC
N-Acetyl-L-aspartic acid	3030834	5.4	1	Negative	HILIC
N-Acetylcytidine	1460459	2	1	Negative	HILIC
N-Acetyl serine	1740408	3.8	1	Negative	HILIC
Mevalonic acid	1470663	1.5	1	Negative	HILIC
Methyluridine	2570779	1.7	1	Negative	HILIC
Methyl-2-oxovaleric acid	1290557	1	1	Negative	HILIC
Methionine sulfone	1800336	2.7	1	Negative	HILIC
Malate	1330142	4.5	1	Negative	HILIC
Ketoisovalerate	1150401	1.1	1	Negative	HILIC
Isocitrate	1910197	6.3	1	Negative	HILIC
Inositol	1790562	2.7	1	Negative	HILIC
Hydroxyglutaric acid	1470299	4.1	1	Negative	HILIC
Glyoxylic acid	729931	3	1	Negative	HILIC
Glycine	740248	4.3	1	Negative	HILIC
Gluconate	195051	3.3	1	Negative	HILIC
Galactitol	1810718	3.5	1	Negative	HILIC
Fumarate	1150037	4.5	1	Negative	HILIC
Erythrol	1210506	2.7	1	Negative	HILIC
Dihydroxyisovalerate	1330506	1.2	1	Negative	HILIC
Deoxyuridine	2270673	1.6	1	Negative	HILIC
cis-Aconitate	1730092	5.4	1	Negative	HILIC
Aspartate	1320302	3.8	1	Negative	HILIC
Asparagine	1310462	4	1	Negative	HILIC
α-Ketoglutarate	1450142	4.2	1	Negative	HILIC
Tyrosine	1820812	3.2	1	Positive	HILIC
Tryptophan	2050972	2.7	1	Positive	HILIC
Trimethylaminoxid	760757	2.3	1	Positive	HILIC
Threonine	1200655	3.6	1	Positive	HILIC
Sarcosine	90055	3.5	1	Positive	HILIC
Propionyl-L-carnitine	2181387	1.9	1	Positive	HILIC
Proline	1160706	3	1	Positive	HILIC
Compound	m/z	RT [min]	ICL	Polarity	LC
Phenylalanine	1660863	2.1	1	Positive	HILIC
Ornithine	1330972	8.7	1	Positive	HILIC
Nicotinamide	1230553	1.4	1	Positive	HILIC
Methylcytidine	2581084	4.4	1	Positive	HILIC
Methionine	1500583	2.6	1	Positive	HILIC
Melatonine	2331285	1.1	1	Positive	HILIC
Lysine	1471128	9.2	1	Positive	HILIC
Leucine	1321019	2.5	1	Positive	HILIC
Kynurenine	2090921	2.4	1	Positive	HILIC
Isoleucine	1321019	2.5	1	Positive	HILIC
Inosine	269088	2.4	1	Positive	HILIC
Hydroxyproline	1320655	3.7	1	Positive	HILIC
Homoserine	1200655	3.9	1	Positive	HILIC
Guanosine	2840989	3.2	1	Positive	HILIC
Guanine	1520567	2.9	1	Positive	HILIC
Guanidineacetic acid	1180611	4.3	1	Positive	HILIC
Glutamine	1470764	4	1	Positive	HILIC
Glutamate	1480604	3.6	1	Positive	HILIC
GABA	1040706	4.1	1	Positive	HILIC
Cytosine	1120505	2.5	1	Positive	HILIC
Cytidine	2440928	2.8	1	Positive	HILIC
Cystine	2410311	4.4	1	Positive	HILIC
Citrulline	176103	4.4	1	Positive	HILIC
Choline	104107	8.1	1	Positive	HILIC
Carnitine	1621125	3.1	1	Positive	HILIC
Biotin	2450954	1.4	1	Positive	HILIC
Arginine	175119	9.8	1	Positive	HILIC
α-Aminoadipic acid	1620761	3.7	1	Positive	HILIC
Alanine	90055	3.8	1	Positive	HILIC
Adenosine	268104	1.8	1	Positive	HILIC
Adenine	1360618	1.9	1	Positive	HILIC
Spermidine	1150401	3	1	Negative	RP
Skatole	1450142	1.1	1	Negative	RP
Indolpropionic acid	1870071	5.4	1	Negative	RP
Indoleacetic acid	1440455	6.7	1	Negative	RP
Tryptamine	1461652	0.6	1	Positive	RP
p-cresol sulfate	1611073	4.3	1	Positive	RP
Methylindole	1760706	7.1	1	Positive	RP
Kynurenic acid	1320808	4.2	1	Positive	RP
Ketoisovalerate	1320808	9.2	1	Positive	RP
Indole	1900499	5	1	Positive	RP
Indolaldehyd	1180651	8	1	Positive	RP
Hydrocinnamic acid	1510754	11.2	1	Positive	RP
Biliverdin IXβ	5852713	7.9	1	Positive	RP
Bilirubin IXβ	5832556	11.7	1	Positive	RP
α-Ketoglutarate	1900863	8	1	Positive	RP
Indolelactic acid	1880707	6.9	2.a	Positive	RP
Biliverdin IXα	5852713	9.4	2.a	Positive	RP
Compound	m/z	RT [min]	ICL	Polarity	LC
Glucosamine 6-sulfate	258029	4.3	3	Negative	HILIC
Bilirubin IXα	5832556	10.4	2.a	Positive	RP
Undecanedioic acid	2151287	9.4	3	Negative	RP
Tauro-1-hydroxycholic Acid	5302806	8.3	3	Negative	RP
p-Phenolsulfonic acid	1729915	4.1	3	Negative	RP
Phenol sulfate	1729915	4.9	3	Negative	RP
Galactonic acid	1950511	1.2	3	Negative	RP
Estriol 3-sulfate	3671219	7.2	3	Negative	RP
Dopamine 3-O-sulfate	2320284	5.8	3	Negative	RP
Epipregnenolone sulfate	3972055	10.4	3	Negative	RP
Corticosterone sulfate	4071534	9.2	3	Negative	RP
Cortisol 21-sulfate	4411601	9	3	Negative	RP
3-Hydroxyoctanoic acid	1591028	8.5	3	Negative	RP
3-Hydroxybenzoic acid	139.04	5.9	3	Negative	RP
3,5-Tetrahydroaldosterone sulfate	4271801	9.7	3	Negative	RP
2-hydroxybenzenesulfonic acid	1729915	4.2	3	Negative	RP
19-nortestosterone sulfate	3991481	6	3	Negative	RP
1,11-Undecanedicarboxylic acid	2431598	10.7	3	Negative	RP
N-Acetylgalactosamine 6-sulfate	3000394	1.1	3	Negative	RP
N-Acetylneuraminic acid	3080987	1	3	Negative	RP
N-acetylcitrulline	2181136	1.2	3	Positive	RP
Adipic acid	169047	2.6	3	Positive	RP
Lanthionine	1910486	1	3	Positive	RP
Indoleacrylic acid	1880704	7.1	3	Positive	RP
Dopamine	1540863	1.2	3	Positive	RP
5-Oxo-δ-bilirubin	5992505	11.3	3	Positive	RP
4-Pyridoxic acid	1660499	2.6	3	Positive	RP
3-β,16α -Dihydroxyandrostenone sulfate	3851676	8.6	3	Positive	RP
