# Supplementary material for: Neuroactive metabolites and bile acids are altered in extremely premature infants with brain injury
Source: Cell Rep Med. 2024 Mar 22;5(4):101480. doi: 10.1016/j.xcrm.2024.101480 (PMC11031385; doi:10.1016/j.xcrm.2024.101480)
Supplement: Table S11. List of reference standards used for testing system suitability, related to “QC & QA measurements for LC-MS methods” in STAR Methods [file mmc12.xlsx]

## Sheet: Sheet1
Compound	Abbr.	RT	Precursor	Product	CE	S-Lens
		min	m/z	m/z	eV
2H4-ursudeoxycholic acid	d4-UDCA	8.68	395.2	395.2/377.2/349.2	0/26/33	192
Cholic acid	CA	9.38	407.2	407.2/343.2	0/35	135
Alanocholic acid	Ala-CA	8.34	478.2	416.3/88.0	15/18	135
Arginocholic acid	Arg-CA	5.13	563.3	173.0/131.0	28/46	210
Asparaginocholic acid	Asn-CA	7.27	521.3	406.2/96.0	24/26	184
Aspartocholic acid	Asp-CA	7.7	522.2	407.2/88.0	27/42	125
Glutaminocholic acid	Gln-CA	7.32	535.3	127.0/109.0	26/42	127
Glutamocholic acid	Glu-CA	7.69	536.2	407.2/127.9	28/25	90
Glycocholic acid	Gly-CA	8.08	464.2	402.2/74.0	27/36	140
Histidocholic acid	His-CA	5.18	544.3	154.0/110.0	34/42	129
Iso-/Leucholic acid	Ile/Leu-CA	9.78	520.3	458.3/456.3/130.0	29/34/32	124
Lysocholic acid	Lys1-CA	6.22	535.2	467.1/145.0	22/41	127
	Lys2-CA	5.05	535.2	467.1/145.0	22/41	127
Methionocholic acid	Met-CA	9.12	538.3	446.3/148.0	26/28	197
Ornithocholic acid	Orn1-CA	6.2	521.3	459.2/353.4/131.0	27/26/40	125
	Orn2-CA	5.11	521.3	459.2/353.4/131.0	27/26/40	125
Phenylalanocholic acid	Phe-CA	9.87	554.3	164.0/147.0	31/43	194
Serocholic acid	Ser-CA	7.63	494.3	464.3/74.0	23/36	151
Taurocholic acid	Tau-CA	13.87	514.2	123.9/106.9	44/45	229
Threonocholic acid	Thr-CA	7.97	508.3	464.3/74.0	22/38	122
Tryptophanocholic acid	Trp-CA	9.33	593.2	464.3/203.0	29/31	179
Tyrosocholic acid	Tyr-CA	8.24	570.2	179.9/162.8	31/30	154
Valocholic acid	Val-CA	9.31	506.3	444.3/116.0	32/40	134
Chenodeoxycholic acid	CDCA	10.67	391.2	391.2/373.2/345.2	0/26/33	192
Alanochenodeoxycholic acid	Ala-CDCA	9.55	462.2	400.0/88.0	30/37	141
Arginochenodeoxycholic acid	Arg-CDCA	5.89	547.3	173.0/131.0	29/43	151
Asparaginochenodeoxycholic acid	Asn-CDCA	8.47	505.3	487.3/96.0	22/28	133
Aspartochenodeoxycholic acid	Asp-CDCA	8.89	506.3	391.1/88.0	26/38	127
Glutaminochenodeoxycholic acid	Gln-CDCA	8.52	519.3	127.0/109.1	32/44	124
Glutamochenodeoxycholic acid	Glu-CDCA	8.86	520.3	392.2/128.0	28/27	120
Glycochenodeoxycholic acid	Gly-CDCA	9.34	448.2	386.3/74.0	28/31	147
Histidochenodeoxycholic acid	His-CDCA	6	528.3	153.9/109.9	29/43	126
Iso-/Leuchenodeoxycholic acid	Ile/Leu-CDCA	10.77	504.3	442.3/430.4/130.0	31/24/34	128
Lysochenodeoxycholic acid	Lys1-CDCA	7.24	519.3	451.3/145.0	18/38	124
	Lys2-CDCA	5.86	519.3	451.3/145.0	18/38	124
Methionochenodeoxycholic acid	Met-CDCA	10.16	522.2	474.3/148.0	26/29	125
Ornithinochenodeoxycholic acid	Orn1-CDCA	7.18	505.3	461.3/443.3/131.0	27/29/32	128
	Orn2-CDCA	5.85	505.3	461.3/443.3/131.0	27/29/32	128
Phenylalanochenodeoxycholic acid	Phe-CDCA	10.79	538.3	164.0/147.0	31/42	139
Serochenodeoxycholic acid	Ser-CDCA	8.84	478.2	448.2/74.0	25/31	126
Taurochenodeoxycholic acid	Tau-CDCA	18.02	498.2	123.9/106.9	44/49	269
Threonochenodeoxycholic acid	Thr-CDCA	9.18	492.2	448.3/74.1	22/36	131
Tryptophanochenodeoxycholic acid	Trp-CDCA	10.34	577.2	448.1/202.9	26/32	136
Tyrosochenodeoxycholic acid	Tyr-CDCA	9.37	554.1	179.9/162.8	29/41	131
Valochenodeoxycholic acid	Val-CDCA	10.35	490.2	428.3/116.0	32/32	131
Deoxycholic acid	DCA	10.84	391.2	391.2/373.2/345.2	0/26/33	192
Alanodeoxycholic acid	Ala-DCA	9.88	462.2	400.0/88.0	30/37	141
Arginodeoxycholic acid	Arg-DCA	6.13	547.3	173.0/131.0	29/43	151
Asparaginodeoxycholic acid	Asn-DCA	8.77	505.3	487.3/96.0	22/28	133
Aspartodeoxycholic acid	Asp-DCA	9.23	506.3	391.1/88.0	26/38	127
Glutaminodeoxycholic acid	Gln-DCA	8.86	519.3	127.0/109.1	32/44	124
Glutamodeoxycholic acid	Glu-DCA	9.2	520.3	392.2/128.0	28/27	120
Glycodeoxycholic acid	Gly-DCA	9.63	448.2	386.3/74.0	28/31	147
Histidodeoxycholic acid	His-DCA	6.26	528.3	153.9/109.9	29/43	126
Iso-/Leudeoxycholic acid	Ile/Leu-DCA	11.13	504.3	442.3/430.4/130.0	31/24/34	128
Lysodeoxycholic acid	Lys1-DCA	7.53	519.3	451.3/145.0	18/38	124
Iso-/Leudeoxycholic acid	Lys2-DCA	6.07	519.3	451.3/145.0	18/38	124
Methionodeoxycholic acid	Met-DCA	10.53	522.2	474.3/148.0	26/29	125
Ornithinodeoxycholic acid	Orn1-DCA	7.5	505.3	461.3/443.3/131.0	27/29/32	128
Methionodeoxycholic acid	Orn2-DCA	6.1	505.3	461.3/443.3/131.0	27/29/32	128
Phenylalanodeoxycholic acid	Phe-DCA	11.14	538.3	164.0/147.0	31/42	139
Serodeoxycholic acid	Ser-DCA	9.27	478.2	448.2/74.0	25/31	126
Taurodeoxycholic acid	Tau-DCA	19.02	498.2	123.9/106.9	44/49	269
Threonodeoxycholic acid	Thr-DCA	9.56	492.2	448.3/74.1	22/36	131
Tryptophanodeoxycholic acid	Trp-DCA	10.63	577.2	448.1/202.9	26/32	136
Tyrosodeoxycholic acid	Tyr-DCA	9.66	554.1	179.9/162.8	29/41	131
Valodeoxycholic acid	Val-DCA	10.73	490.2	428.3/116.0	32/32	131
Hyodeoxycholic acid	HDCA	9.08	391.2	391.2/373.2/345.2	0/26/33	192
Alanohyodeoxycholic acid	Ala-HDCA	7.83	462.2	400.0/88.0	30/37	141
Arginohyodeoxycholic acid	Arg-HDCA	4.75	547.3	173.0/131.0	29/43	151
Asparaginohyodeoxycholic acid	Asn-HDCA	6.63	505.3	487.3/114.0/96.0	22/35/28	133
Aspartohyodeoxycholic acid	Asp-HDCA	7.1	506.3	391.1/88.0	26/38	127
Glutaminohyodeoxycholic acid	Gln-HDCA	6.72	519.3	127.0/109.1	32/44	124
Glutamohyodeoxycholic acid	Glu-HDCA	7.2	520.3	392.2/128.0	28/27	120
Glycohyodeoxycholic acid	Gly-HDCA	7.5	448.2	386.3/74.0	28/31	147
Histidohyodeoxycholic acid	His-HDCA	4.76	528.3	153.9/109.9	29/43	126
Iso-/Leuhyodeoxycholic acid	Ile/Leu-HDCA	9.31	504.3	442.3/430.4/130.0	31/24/34	128
Lysohyodeoxycholic acid	Lys1-HDCA	5.73	519.3	451.3/145.0	18/38	124
Iso-/Leuhyodeoxycholic acid	Lys2-HDCA	4.71	519.3	451.3/145.0	18/38	124
Methionohyodeoxycholic acid	Met-HDCA	8.61	522.2	474.3/148.0	26/29	125
Ornithohyodeoxycholic acid	Orn1-HDCA	5.6	505.3	461.3/443.3/131.0	27/29/32	128
Methionohyodeoxycholic acid	Orn2-HDCA	4.66	505.3	461.3/443.3/131.0	27/29/32	128
Phenylalanohyodeoxycholic acid	Phe-HDCA	9.33	538.3	164.0/147.0	31/42	139
Serohyodeoxycholic acid	Ser-HDCA	6.96	478.2	448.2/74.0	25/31	126
Taurohyodeoxycholic acid	Tau-HDCA	10.01	498.2	123.9/106.9	44/49	269
Threonohyodeoxycholic acid	Thr-HDCA	7.38	492.2	448.3/74.1	22/36	131
Tryptophanohyodeoxycholic acid	Trp-HDCA	8.87	577.2	448.1/202.9	26/32	136
Tyrosohyodeoxycholic acid	Tyr-HDCA	7.82	554.1	179.0/162.8	29/41	131
Valohyodeoxycholic acid	Val-HDCA	8.8	490.2	428.3/116.0	32/32	131
Lithocholic acid	LCA	11.97	375.2	375.2/357.2	0/33	169
Alanolithocholic acid	Ala-LCA	10.88	446.3	402.2/88.0	25/34	148
Arginolithocholic acid	Arg-LCA	6.9	531.3	173.0/131.0	30/43	183
Asparaginolithocholic acid	Asn-LCA	9.85	489.3	471.3/114.0/96.0	25/28/40	132
Aspartolithocholic acid	Asp-LCA	10.3	490.2	374.3/88.0	31/32	131
Glutaminolithocholic acid	Gln-LCA	9.92	503.3	127.0/109.1	27/43	124
Glutamolithocholic acid	Glu-LCA	10.23	504.3	375.2/127.9	28/28	128
Glycolithocholic acid	Gly-LCA	10.68	432.2	388.4/74.0	24/25	154
Histidolithocholic acid	His-LCA	7.05	512.3	154.0/109.9	28/48	123
Iso-/Leulithocholic acid	Ile/Leu-LCA	11.94	488.3	444.3/414.2/130.0	28/37/37	132
Lysolithocholic acid	Lys1-LCA	8.46	503.3	357.1/145.0	35/34	128
Iso-/Leulithocholic acid	Lys2-LCA	6.86	503.3	357.1/145.0	35/34	128
Methionolithocholic acid	Met-LCA	11.41	506.2	458.3/148.0	23/26	127
Ornitholithocholic acid	Orn1-LCA	8.43	489.3	445.3/131.0	27/33	132
Methionolithocholic acid	Orn2-LCA	6.88	489.3	445.3/131.0	27/33	132
Phenylalanolithocholic acid	Phe-LCA	11.91	522.3	164.0/147.2	34/37	125
Serolithocholic acid	Ser-LCA	10.22	462.3	432.3/74.1	21/38	141
Threonolithocholic acid	Thr-LCA	10.55	476.3	432.3/74.1	20/32	135
Tryptophanolithocholic acid	Trp-LCA	11.42	561.3	432.4/203.0	24/28	133
Tyrosolithocholic acid	Tyr-LCA	10.62	538.3	179.9/162.8	29/48	128
Valolithocholic acid	Val-LCA	11.6	474.3	430.3/116.0	30/32	136
Ursodeoxycholic acid	UDCA	8.67	391.2	391.2/373.2/345.2	0/26/33	192
Alanoursodeoxycholic acid	Ala-UDCA	7.54	462.2	400.0/88.0	30/37	141
Arginoursodeoxycholic acid	Arg-UDCA	4.63	547.3	173.0/131.0	29/43	151
Asparaginoursodeoxycholic acid	Asn-UDCA	6.47	505.3	487.3/114.0/96.0	22/35/28	133
Aspartoursodeoxycholic acid	Asp-UDCA	6.89	506.3	391.1/88.0	26/38	127
Glutaminoursodeoxycholic acid	Gln-UDCA	6.51	519.3	127.0/109.1	32/44	124
Glutamoursodeoxycholic acid	Glu-UDCA	6.93	520.3	392.2/128.0	28/27	120
Glycoursodeoxycholic acid	Gly-UDCA	7.2	448.2	386.3/74.0	28/31	147
Histidoursodeoxycholic acid	His-UDCA	4.68	528.3	153.9/109.9	29/43	126
Iso-/Leuursodeoxycholic acid	Ile/Leu-UDCA	9.02	504.3	442.3/430.4/130.0	31/24/34	128
Lysoursodeoxycholic acid	Lys1-UDCA	5.53	519.3	451.3/145.0	18/38	124
Iso-/Leuursodeoxycholic acid	Lys2-UDCA	4.59	519.3	451.3/145.0	18/38	124
Methionoursodeoxycholic acid	Met-UDCA	8.36	522.2	474.3/148.0	26/29	125
Ornithoursodeoxycholic acid	Orn1-UDCA	5.43	505.3	461.3/443.3/131.0	27/29/32	128
Methionoursodeoxycholic acid	Orn2-UDCA	4.57	505.3	461.3/443.3/131.0	27/29/32	128
Phenylalanoursodeoxycholic acid	Phe-UDCA	9.03	538.3	164.0/147.0	31/42	139
Seroursodeoxycholic acid	Ser-UDCA	6.75	478.2	448.2/74.0	25/31	126
Tauroursodeoxycholic acid	Tau-UDCA	9.8	498.2	123.9/106.9	44/49	269
Threonoursodeoxycholic acid	Thr-UDCA	7.13	492.2	448.3/74.1	22/36	131
Tryptophanoursodeoxycholic acid	Trp-UDCA	8.66	577.2	448.1/202.9	26/32	136
Tyrosoursodeoxycholic acid	Tyr-UDCA	7.57	554.1	179.9/162.8	29/41	131
Valoursodeoxycholic acid	Val-UDCA	8.51	490.2	428.3/116.0	32/32	131
