# Supplementary material for: Neuroactive metabolites and bile acids are altered in extremely premature infants with brain injury
Source: Cell Rep Med. 2024 Mar 22;5(4):101480. doi: 10.1016/j.xcrm.2024.101480 (PMC11031385; doi:10.1016/j.xcrm.2024.101480)
Supplement: Table S12. List of analyte specific parameters of the LC-MS/MS method for investigating bile acids and bile acid amino acid conjugates, related to “targeted LC-MS/MS for bile acids and their conjugates” in STAR Methods [file mmc13.xlsx]

## Sheet: Tabelle1
Compound	Exact mass	CAS number
1-Methylhydantoin	1140429	616-04-6
1-Methylnicotinamide	1360637	3106-60-3
2-(Carbamoylamino)butanedioic acid	1760433	923-37-5
2-Deoxyadenosine 5'-monophosphate	3310682	653-63-4
2-Deoxycytidine	2270906	951-77-9
2-Deoxycytidine 5'-Monophosphate	3070569	1032-65-1
2'-Deoxyuridine	2280746	951-78-0
2-Phosphoglycerate	1859929	2553-59-5
3-Indoleacetic acid	1750633	87-51-4
3-Indolpropionic acid	189079	830-96-6
3-Methyl-2-oxovaleric acid	130063	1460-34-0
3-Methylcytidine	2571012	2140-64-9
3-Methylindole	1310735	83-34-1
3-Phosphoglycerate	1859929	820-11-1
4-Hydroxy-proline	1310582	6912-67-0
5'-Deoxy-5'-Methylthioadenosine	2970896	2457-80-9
5-Methyluridine	2580852	1463-10-1
6-Phosphogluconate	2760246	921-62-0
Adenine	1350545	73-24-5
Adenosine	2670968	58-61-7
Adenosine 3',5'-cyclic monophosphate	3290525	60-92-4
Adenosine 3'-monophosphate	3470631	84-21-9
Adenosine 5'-monophosphate	3470631	61-19-8
Adenosine 5'-triphosphate	5069957	56-65-5
Adenosine diphosphate	4270294	58-64-0
Alanine	890477	302-72-7
alpha-Aminoadipic acid	1610688	542-32-5
alpha-Ketoglutarate	1460215	328-50-7
Arginine	1741117	74-79-3
Argininosuccinic acid	2901226	2387-71-5
Asparagine	1320535	70-47-3
Aspartic acid	1330375	56-84-8
Betaine	117079	107-43-7
Biotin	2440882	58-85-5
Carnitine	1611052	406-76-8
Choline	1041075	67-48-1
cis-Aconitate	1740164	585-84-2
Citrate	192027	126-44-3
Cysteic acid	1690045	13100-82-8
Cysteine	1210197	52-90-4
Cysteinyl-glycine	1780412	19246-18-5
Cystine	2400238	923-32-0
Cytidine	2430855	65-46-3
Bilirubin IXβ	5842634	635-65-4
Biliverdin IXβ	5822478	114-25-0
Cytosine	1110433	71-30-7
Deoxyguanosine triphosphate	5069957	2564-35-4
Dihydroxyacetonephosphate	169998	57-04-5
Dihydroxyisovalerate	1340579	19451-56-0
Dopamine	153079	51-61-6
Erythrito	1220579	149-32-6
Erythrose-4-phosphate	2000086	585-18-2
Flavinadenin dinucleotide	7851571	146-14-5
Fructose	1800634	30237-26-4
Fructose-1,6-bisphosphate	3399961	34693-23-7
Fructose-6-phosphate	2600297	643-13-0
Fumarate	116011	142-42-7
Galactose	1800634	10257-28-0
Gamma-aminobutyric acid	1030633	56-12-2
Gluconate	1960583	526-95-4
Glucose	1800634	2280-44-6
Glucose-1-phosphate	2600297	59-56-3
Glucose-6-phosphate	2600297	299-31-0
Glutamate	1470532	56-86-0
Glutamine	1460691	56-85-9
Glutamyl-cysteine	2500623	686-58-8
Glutathione, oxidized	612152	27025-41-8
Glutathione, reduced	3070838	70-18-8
Glycine	75032	56-40-6
Glyoxylic acid	740004	298-12-4
Guanidineacetic acid	1170538	352-97-6
Guanine	1510494	73-40-5
Guanosine	2830917	118-00-3
Guanosine 3',5'-cyclic monophosphate	3450474	7665-99-8
Guanosine 5'-diphosphate	4430243	146-91-8
Guanosine 5'-triphosphate	5229907	86-01-1
Guanosine-5'-monophosphate	363058	85-32-5
Histidine	1550695	71-00-1
Homocysteine	1350354	6027-13-0
Homoserine	1190582	1927-25-9
Hydrocinnamic acid	1500681	501-52-0
Hydroxyglutaric acid	1480372	2889-31-8
Indol-3-aldehyd	1450528	487-89-8
Indole	1170578	120-72-9
Inosine	2680808	58-63-9
Inosine 5'-monophosphate	3480471	131-99-7
Inositol	1800634	551-72-4
Isocitrate	192027	320-77-4
Isoguanosine	2830917	1818-71-9
Isoleucine	1310946	443-79-8
Ketoisovalerate	1160473	759-05-7
Kynurenic acid	1890426	492-27-3
Kynurenine	2080848	343-65-7
Lactate	900317	113-21-3
L-Citrulline	1750957	372-75-8
L-Cystathionine	2220674	56-88-2
Leucine	1310946	61-90-5
L-Ornithine	1320899	70-26-8
Lysine	1461055	56-87-1
Malic acid (Malate)	1340215	320-77-4
Mannitol	182079	69-65-8
Mannitol 1-phosphate	2620454	15806-48-1
Mannose	1800634	530-26-7
Melatonine	2321212	73-31-4
Methionine	149051	63-68-3
Methionine sulfone	1810409	7314-32-1
Mevalonic acid	1480736	17817-88-8
N4-Acetylcytidine	2850961	3768-18-1
N-Acetyl-Asp-Glu	3040907	3106-85-2
N-Acetyl-L-aspartic acid	1750481	997-55-7
N-Acetyl-serine	1470532	16354-58-8
NAD+	6631091	53-84-9
NADH	6651248	58-68-4
NADP+	7430755	604-79-5
NADPH	7450911	53-57-6
Nicotinamide	122048	98-92-0
Octopamine	153079	104-14-3
Oxaloacetic acid	1320059	328-42-7
Palmitic acid	2562402	57-10-3
p-cresol	1080575	106-44-5
p-cresol sulfate	1880143	3233-58-7
Phenylalanine	165079	63-91-2
Phosphocreatine	2110358	67-07-2
Proline	1150633	4305-67-3
Propionyl-L-carnitine	2171314	17298-37-2
Pseudouridine	2440695	1445-07-4
Pyruvate	88016	57-60-3
Ribose	1500528	10257-32-6
Ribose-5-phosphate	2300192	4300-28-1
Ribulose-5-phosphate	2300192	551-85-9
S-(Adenosyl)-methionine	3981372	29908-03-0
Sarcosine	890477	107-97-1
Sedoheptulose-7-phosphate	2900403	2646-35-7
Seleno-methionine	1969955	3211-76-5
Serine	1050426	56-45-1
Serotonine	176095	50-67-9
Spermidine	1451579	124-20-9
Spermine	2022157	71-44-3
Succinate	1180266	56-14-4
Taurine	1250147	107-35-7
Thiamine	2651123	67-03-8
Threonine	1190582	72-19-5
Thymidine	2420903	50-89-5
Thymidine 5-monophosphate	3220566	14057-65-9
Thymidine 5'-triphosphate	4819893	365-08-2
Thymine	1260429	65-71-4
Trehalose	3421162	99-20-7
Trimethylaminoxid	750684	1184-78-7
Tryptamine	160.1	61-54-1
Tryptophan	2040899	73-22-3
Tyrosine	1810739	60-18-4
Uracil	1120273	66-22-8
Uridine	2440695	58-96-8
Uridine 5'-diphosphate	4040022	58-98-0
Uridine 5'-monophosphate	3240359	58-97-9
Uridine 5'-triphosphate	4839685	63-39-8
Valine	117079	72-18-4
Xanthine	1520334	69-89-6
Xylose	1500528	10257-31-5
